# Supplementary material for: Explainable chemical artificial intelligence from accurate machine learning of real-space chemical descriptors
Source: Nat Commun. 2024 May 21;15:4345. doi: 10.1038/s41467-024-48567-9 (PMC11522690; doi:10.1038/s41467-024-48567-9)
Supplement: Supplementary file 4 — Source Data [file 41467_2024_48567_MOESM4_ESM.zip]

Archive with 880 entries (793 files):
- main/
- main/Fig6/
- main/Fig6/DI_CO2_O2.txt
- main/Fig6/DI_CO2_NH21.txt
- main/Fig6/DI_CO2_O3.txt
- main/Fig6/DI_CO2_PH1.txt
- main/Fig6/DI_CO2_O1.txt
- main/Fig6/DI_CO2_NH22.txt
- main/Fig6/DI_CO2_PH4.txt
- main/Fig6/DI_CO2_O4.txt
- main/Fig6/DI_CO2_PH2.txt
- main/Fig6/time.txt
- main/Fig6/DI_CO2_NH23.txt
- main/Fig6/plot.py
- main/Fig6/CO2_O_NH2_PH_interactions.png
- main/Fig6/DI_CO2_NH24.txt
- main/Fig6/DI_CO2_PH3.txt
- main/info.txt
- main/Fig5/
- main/Fig5/C/
- main/Fig5/C/DI_NH23_NH24.txt
- main/Fig5/C/DI_NH21_NH24.txt
- main/Fig5/C/DI_NH22_NH23.txt
- main/Fig5/C/DI_NH21_NH22.txt
- main/Fig5/C/plot.gnu
- main/Fig5/C/13P_HT_NH2_NH2_closeup.png
- main/Fig5/B/
- main/Fig5/B/DI_NH23_NH24.txt
- main/Fig5/B/NH23_NH24_corrmap_paper.png
- main/Fig5/B/plot.sh
- main/Fig5/B/dist_CO2_PH4.txt
- main/Fig5/B/DI_CO2_NH21.txt
- main/Fig5/B/CO2_PH4_corrmap_paper.png
- main/Fig5/B/corrmap_plot_close.py
- main/Fig5/B/dist_NH23_NH24.txt
- main/Fig5/B/DI_CO2_PH4.txt
- main/Fig5/B/CO2_NH21_corrmap_paper.png
- main/Fig5/B/dist_CO2_NH21.txt
- main/Fig5/B/time.txt
- main/Fig4/
- main/Fig4/atomic_charge/
- main/Fig4/atomic_charge/atom1_rev.qm
- main/Fig4/atomic_charge/atom1_rev.spk
- main/Fig4/atomic_charge/atom3_rev.qm
- main/Fig4/atomic_charge/atom4_rev.spk
- main/Fig4/atomic_charge/atom2_rev.qm
- main/Fig4/atomic_charge/atom7_rev.spk
- main/Fig4/atomic_charge/atom3_rev.spk
- main/Fig4/atomic_charge/atom4_rev.qm
- main/Fig4/atomic_charge/atom7_rev.qm
- main/Fig4/atomic_charge/plot.gnu
- main/Fig4/atomic_charge/q_atoms_spk_ampli.png
- main/Fig4/atomic_charge/atom2_rev.spk
- main/Fig4/electron_transfer/
- main/Fig4/electron_transfer/grupo1_q_reverse.txt
- main/Fig4/electron_transfer/q_groups_ampli.png
- main/Fig4/electron_transfer/plot.gnu
- main/Fig4/electron_transfer/grupo2_q_reverse.txt
- main/Fig4/electron_delocalization/
- main/Fig4/electron_delocalization/di_4_7_reverse.txt
- main/Fig4/electron_delocalization/di_inter_ampli.png
- main/Fig4/electron_delocalization/di_1_3_reverse.txt
- main/Fig4/electron_delocalization/plot.gnu
- main/Fig2/
- main/Fig2/panelC/
- main/Fig2/panelC/prediction_train_inter_HO.out
- main/Fig2/panelC/SPK_aimwise_inter_HO_paper_new.png
- main/Fig2/panelC/prediction_test_inter_HO.out
- main/Fig2/panelC/plot.gnu
- main/Fig2/panelD/
- main/Fig2/panelD/prediction_train_inter_HO.out
- main/Fig2/panelD/SPK_elementalaimwise_inter_HO_paper_new.png
- main/Fig2/panelD/prediction_test_inter_HO.out
- main/Fig2/panelD/plot.gnu
- main/Fig2/panelA/
- main/Fig2/panelA/prediction_train_kin_O.out
- main/Fig2/panelA/prediction_test_kin_O.out
- main/Fig2/panelA/SPK_aimwise_kin_O_paper_new.png
- main/Fig2/panelA/plot.gnu
- main/Fig2/panelB/
- main/Fig2/panelB/prediction_train_kin_O.out
- main/Fig2/panelB/SPK_elementalaimwise_kin_O_paper_new.png
- main/Fig2/panelB/prediction_test_kin_O.out
- main/Fig2/panelB/plot.gnu
- SI/
- SI/Supplementary_Note_19/
- SI/Supplementary_Note_19/info.txt
- SI/Supplementary_Note_19/Supplementary_Figure_53/
- SI/Supplementary_Note_19/Supplementary_Figure_53/mae_testing.png
- SI/Supplementary_Note_19/Supplementary_Figure_53/rmse_testing.png
- SI/Supplementary_Note_19/Supplementary_Figure_53/mae_testing.txt
- SI/Supplementary_Note_19/Supplementary_Figure_53/rmse_testing.txt
- SI/Supplementary_Note_19/Supplementary_Figure_53/plot.gnu
- SI/Supplementary_Note_17/
- SI/Supplementary_Note_17/Supplementary_Figure_44/
- SI/Supplementary_Note_17/Supplementary_Figure_44/str4.xyz
- SI/Supplementary_Note_17/Supplementary_Figure_44/str3.xyz
- SI/Supplementary_Note_17/Supplementary_Figure_44/str1.xyz
- SI/Supplementary_Note_17/Supplementary_Figure_44/str2.xyz
- SI/Supplementary_Note_17/Supplementary_Figure_44/str5.xyz
- SI/Supplementary_Note_17/Supplementary_Figure_44/str6.xyz
- SI/Supplementary_Note_17/info.txt
- SI/Supplementary_Note_17/Supplementary_Figure_45/
- SI/Supplementary_Note_17/Supplementary_Figure_45/qm_time_nelec.png
- SI/Supplementary_Note_17/Supplementary_Figure_45/s4aim_times.txt
- SI/Supplementary_Note_17/Supplementary_Figure_45/qm_time_nbasis.png
- SI/Supplementary_Note_17/Supplementary_Figure_45/plot.gnu
- SI/Supplementary_Note_17/Supplementary_Figure_45/qm_time_natoms.png
- SI/Supplementary_Note_17/Supplementary_Figure_45/qm_times.txt
- SI/Supplementary_Note_17/Supplementary_Figure_46/
- SI/Supplementary_Note_17/Supplementary_Figure_46/s4aim_times.txt
- SI/Supplementary_Note_17/Supplementary_Figure_46/s4aim_speedup.png
- SI/Supplementary_Note_17/Supplementary_Figure_46/s4aim_time_natoms.png
- SI/Supplementary_Note_17/Supplementary_Figure_46/plot.gnu
- SI/Supplementary_Note_17/Supplementary_Figure_46/qm_times.txt
- SI/Supplementary_Note_14/
- SI/Supplementary_Note_14/Supplementary_Figure_19/
- SI/Supplementary_Note_14/Supplementary_Figure_19/C/
- SI/Supplementary_Note_14/Supplementary_Figure_19/C/plot_CO2NH2.py
- SI/Supplementary_Note_14/Supplementary_Figure_19/C/DI_CO2_OH2.txt
- SI/Supplementary_Note_14/Supplementary_Figure_19/C/DI_CO2_NH21.txt
- SI/Supplementary_Note_14/Supplementary_Figure_19/C/DI_CO2_OH3.txt
- SI/Supplementary_Note_14/Supplementary_Figure_19/C/plot_CO2PH.py
- SI/Supplementary_Note_14/Supplementary_Figure_19/C/DI_CO2_PH1.txt
- SI/Supplementary_Note_14/Supplementary_Figure_19/C/13P_CO2_OH_smooth.png
- SI/Supplementary_Note_14/Supplementary_Figure_19/C/plot_CO2OH.py
- SI/Supplementary_Note_14/Supplementary_Figure_19/C/DI_CO2_OH4.txt
- SI/Supplementary_Note_14/Supplementary_Figure_19/C/DI_CO2_NH22.txt
- SI/Supplementary_Note_14/Supplementary_Figure_19/C/DI_CO2_PH4.txt
- SI/Supplementary_Note_14/Supplementary_Figure_19/C/DI_CO2_PH2.txt
- SI/Supplementary_Note_14/Supplementary_Figure_19/C/13P_CO2_NH2_smooth.png
- SI/Supplementary_Note_14/Supplementary_Figure_19/C/time.txt
- SI/Supplementary_Note_14/Supplementary_Figure_19/C/DI_CO2_OH1.txt
- SI/Supplementary_Note_14/Supplementary_Figure_19/C/13P_CO2_PH_smooth.png
- SI/Supplementary_Note_14/Supplementary_Figure_19/C/DI_CO2_NH23.txt
- SI/Supplementary_Note_14/Supplementary_Figure_19/C/DI_CO2_NH24.txt
- SI/Supplementary_Note_14/Supplementary_Figure_19/C/DI_CO2_PH3.txt
- SI/Supplementary_Note_14/Supplementary_Figure_19/A/
- SI/Supplementary_Note_14/Supplementary_Figure_19/A/13P_CO2_300K_first_frame.xyz
- SI/Supplementary_Note_14/Supplementary_Figure_19/B/
- SI/Supplementary_Note_14/Supplementary_Figure_19/B/DI_NH23_NH24.txt
- SI/Supplementary_Note_14/Supplementary_Figure_19/B/plot_OHOH.py
- SI/Supplementary_Note_14/Supplementary_Figure_19/B/DI_OH1_OH4.txt
- SI/Supplementary_Note_14/Supplementary_Figure_19/B/DI_NH21_NH24.txt
- SI/Supplementary_Note_14/Supplementary_Figure_19/B/DI_NH22_NH23.txt
- SI/Supplementary_Note_14/Supplementary_Figure_19/B/DI_OH3_OH4.txt
- SI/Supplementary_Note_14/Supplementary_Figure_19/B/DI_OH1_OH2.txt
- SI/Supplementary_Note_14/Supplementary_Figure_19/B/plot_NH2NH2.py
- SI/Supplementary_Note_14/Supplementary_Figure_19/B/DI_NH21_NH22.txt
- SI/Supplementary_Note_14/Supplementary_Figure_19/B/time.txt
- SI/Supplementary_Note_14/Supplementary_Figure_19/B/13P_OH_smooth.png
- SI/Supplementary_Note_14/Supplementary_Figure_19/B/13P_NH2_smooth.png
- SI/Supplementary_Note_14/Supplementary_Figure_19/B/DI_OH2_OH3.txt
- SI/Supplementary_Note_14/Supplementary_Figure_37/
- SI/Supplementary_Note_14/Supplementary_Figure_37/DI_NH23_NH24.txt
- SI/Supplementary_Note_14/Supplementary_Figure_37/HT_NH22_NH23_corrmap.png
- SI/Supplementary_Note_14/Supplementary_Figure_37/plot.sh
- SI/Supplementary_Note_14/Supplementary_Figure_37/corrmap_plot_HT.py
- SI/Supplementary_Note_14/Supplementary_Figure_37/dist_NH21_NH22.txt
- SI/Supplementary_Note_14/Supplementary_Figure_37/DI_NH21_NH24.txt
- SI/Supplementary_Note_14/Supplementary_Figure_37/DI_NH22_NH23.txt
- SI/Supplementary_Note_14/Supplementary_Figure_37/HT_NH21_NH22_corrmap.png
- SI/Supplementary_Note_14/Supplementary_Figure_37/dist_NH23_NH24.txt
- SI/Supplementary_Note_14/Supplementary_Figure_37/DI_NH21_NH22.txt
- SI/Supplementary_Note_14/Supplementary_Figure_37/dist_NH21_NH24.txt
- SI/Supplementary_Note_14/Supplementary_Figure_37/time.txt
- SI/Supplementary_Note_14/Supplementary_Figure_37/HT_NH21_NH24_corrmap.png
- SI/Supplementary_Note_14/Supplementary_Figure_37/HT_NH23_NH24_corrmap.png
- SI/Supplementary_Note_14/Supplementary_Figure_37/dist_NH22_NH23.txt
- SI/Supplementary_Note_14/Supplementary_Figure_35/
- SI/Supplementary_Note_14/Supplementary_Figure_35/plot.sh
- SI/Supplementary_Note_14/Supplementary_Figure_35/dist_CO2_O1.txt
- SI/Supplementary_Note_14/Supplementary_Figure_35/dist_CO2_O3.txt
- SI/Supplementary_Note_14/Supplementary_Figure_35/DI_CO2_O2.txt
- SI/Supplementary_Note_14/Supplementary_Figure_35/HT_CO2_O4_corrmap.png
- SI/Supplementary_Note_14/Supplementary_Figure_35/HT_CO2_O3_corrmap.png
- SI/Supplementary_Note_14/Supplementary_Figure_35/corrmap_plot_HT.py
- SI/Supplementary_Note_14/Supplementary_Figure_35/dist_CO2_O4.txt
- SI/Supplementary_Note_14/Supplementary_Figure_35/HT_CO2_O1_corrmap.png
- SI/Supplementary_Note_14/Supplementary_Figure_35/DI_CO2_O3.txt
- SI/Supplementary_Note_14/Supplementary_Figure_35/DI_CO2_O1.txt
- SI/Supplementary_Note_14/Supplementary_Figure_35/DI_CO2_O4.txt
- SI/Supplementary_Note_14/Supplementary_Figure_35/time.txt
- SI/Supplementary_Note_14/Supplementary_Figure_35/HT_CO2_O2_corrmap.png
- SI/Supplementary_Note_14/Supplementary_Figure_35/dist_CO2_O2.txt
- SI/Supplementary_Note_14/Supplementary_Figure_27/
- SI/Supplementary_Note_14/Supplementary_Figure_27/corrmap_plot.py
- SI/Supplementary_Note_14/Supplementary_Figure_27/plot.sh
- SI/Supplementary_Note_14/Supplementary_Figure_27/dist_CO2_O1.txt
- SI/Supplementary_Note_14/Supplementary_Figure_27/CO2_O1_corrmap.png
- SI/Supplementary_Note_14/Supplementary_Figure_27/dist_CO2_O3.txt
- SI/Supplementary_Note_14/Supplementary_Figure_27/DI_CO2_O2.txt
- SI/Supplementary_Note_14/Supplementary_Figure_27/dist_CO2_O4.txt
- SI/Supplementary_Note_14/Supplementary_Figure_27/CO2_O4_corrmap.png
- SI/Supplementary_Note_14/Supplementary_Figure_27/DI_CO2_O3.txt
- SI/Supplementary_Note_14/Supplementary_Figure_27/DI_CO2_O1.txt
- SI/Supplementary_Note_14/Supplementary_Figure_27/CO2_O3_corrmap.png
- SI/Supplementary_Note_14/Supplementary_Figure_27/DI_CO2_O4.txt
- SI/Supplementary_Note_14/Supplementary_Figure_27/time.txt
- SI/Supplementary_Note_14/Supplementary_Figure_27/CO2_O2_corrmap.png
- SI/Supplementary_Note_14/Supplementary_Figure_27/dist_CO2_O2.txt
- SI/Supplementary_Note_14/Supplementary_Figure_22/
- SI/Supplementary_Note_14/Supplementary_Figure_22/13Ptemp_HF3C.png
- SI/Supplementary_Note_14/Supplementary_Figure_22/data.txt
- SI/Supplementary_Note_14/Supplementary_Figure_22/13Penergy_HF3C.png
- SI/Supplementary_Note_14/Supplementary_Figure_22/plot.gnu
- SI/Supplementary_Note_14/Supplementary_Figure_36/
- SI/Supplementary_Note_14/Supplementary_Figure_36/plot.sh
- SI/Supplementary_Note_14/Supplementary_Figure_36/dist_OH1_OH4.txt
- SI/Supplementary_Note_14/Supplementary_Figure_36/corrmap_plot_HT.py
- SI/Supplementary_Note_14/Supplementary_Figure_36/HT_OH1_OH2_corrmap.png
- SI/Supplementary_Note_14/Supplementary_Figure_36/DI_OH1_OH4.txt
- SI/Supplementary_Note_14/Supplementary_Figure_36/dist_OH3_OH4.txt
- SI/Supplementary_Note_14/Supplementary_Figure_36/DI_OH3_OH4.txt
- SI/Supplementary_Note_14/Supplementary_Figure_36/dist_OH2_OH3.txt
- SI/Supplementary_Note_14/Supplementary_Figure_36/DI_OH1_OH2.txt
- SI/Supplementary_Note_14/Supplementary_Figure_36/HT_OH1_OH4_corrmap.png
- SI/Supplementary_Note_14/Supplementary_Figure_36/HT_OH3_OH4_corrmap.png
- SI/Supplementary_Note_14/Supplementary_Figure_36/time.txt
- SI/Supplementary_Note_14/Supplementary_Figure_36/dist_OH1_OH2.txt
- SI/Supplementary_Note_14/Supplementary_Figure_36/HT_OH2_OH3_corrmap.png
- SI/Supplementary_Note_14/Supplementary_Figure_36/DI_OH2_OH3.txt
- SI/Supplementary_Note_14/Supplementary_Figure_26/
- SI/Supplementary_Note_14/Supplementary_Figure_26/corrmap_plot.py
- SI/Supplementary_Note_14/Supplementary_Figure_26/plot.sh
- SI/Supplementary_Note_14/Supplementary_Figure_26/DI_CO2_NH21.txt
- SI/Supplementary_Note_14/Supplementary_Figure_26/CO2_NH22_corrmap.png
- SI/Supplementary_Note_14/Supplementary_Figure_26/dist_CO2_NH24.txt
- SI/Supplementary_Note_14/Supplementary_Figure_26/DI_CO2_NH22.txt
- SI/Supplementary_Note_14/Supplementary_Figure_26/dist_CO2_NH21.txt
- SI/Supplementary_Note_14/Supplementary_Figure_26/time.txt
- SI/Supplementary_Note_14/Supplementary_Figure_26/CO2_NH21_corrmap.png
- SI/Supplementary_Note_14/Supplementary_Figure_26/dist_CO2_NH22.txt
- SI/Supplementary_Note_14/Supplementary_Figure_26/dist_CO2_NH23.txt
- SI/Supplementary_Note_14/Supplementary_Figure_26/DI_CO2_NH23.txt
- SI/Supplementary_Note_14/Supplementary_Figure_26/CO2_NH23_corrmap.png
- SI/Supplementary_Note_14/Supplementary_Figure_26/DI_CO2_NH24.txt
- SI/Supplementary_Note_14/Supplementary_Figure_26/CO2_NH24_corrmap.png
- SI/Supplementary_Note_14/info.txt
- SI/Supplementary_Note_14/Supplementary_Figure_34/
- SI/Supplementary_Note_14/Supplementary_Figure_34/HT_CO2_NH24_corrmap.png
- SI/Supplementary_Note_14/Supplementary_Figure_34/plot.sh
- SI/Supplementary_Note_14/Supplementary_Figure_34/corrmap_plot_HT.py
- SI/Supplementary_Note_14/Supplementary_Figure_34/DI_CO2_NH21.txt
- SI/Supplementary_Note_14/Supplementary_Figure_34/HT_CO2_NH23_corrmap.png
- SI/Supplementary_Note_14/Supplementary_Figure_34/HT_CO2_NH22_corrmap.png
- SI/Supplementary_Note_14/Supplementary_Figure_34/dist_CO2_NH24.txt
- SI/Supplementary_Note_14/Supplementary_Figure_34/HT_CO2_NH21_corrmap.png
- SI/Supplementary_Note_14/Supplementary_Figure_34/DI_CO2_NH22.txt
- SI/Supplementary_Note_14/Supplementary_Figure_34/dist_CO2_NH21.txt
- SI/Supplementary_Note_14/Supplementary_Figure_34/time.txt
- SI/Supplementary_Note_14/Supplementary_Figure_34/dist_CO2_NH22.txt
- SI/Supplementary_Note_14/Supplementary_Figure_34/dist_CO2_NH23.txt
- SI/Supplementary_Note_14/Supplementary_Figure_34/DI_CO2_NH23.txt
- SI/Supplementary_Note_14/Supplementary_Figure_34/DI_CO2_NH24.txt
- SI/Supplementary_Note_14/Supplementary_Figure_31/
- SI/Supplementary_Note_14/Supplementary_Figure_31/dist_CO2_OH1.txt
- SI/Supplementary_Note_14/Supplementary_Figure_31/dist_13P_HT_CO2_O.png
- SI/Supplementary_Note_14/Supplementary_Figure_31/dist_13P_HT_CO2_NH2.png
- SI/Supplementary_Note_14/Supplementary_Figure_31/dist_CO2_O1.txt
- SI/Supplementary_Note_14/Supplementary_Figure_31/dist_CO2_O3.txt
- SI/Supplementary_Note_14/Supplementary_Figure_31/dist_OH1_OH4.txt
- SI/Supplementary_Note_14/Supplementary_Figure_31/dist_CO2_PH4.txt
- SI/Supplementary_Note_14/Supplementary_Figure_31/dist_CO2_O4.txt
- SI/Supplementary_Note_14/Supplementary_Figure_31/dist_CO2_OH4.txt
- SI/Supplementary_Note_14/Supplementary_Figure_31/dist_NH21_NH22.txt
- SI/Supplementary_Note_14/Supplementary_Figure_31/dist_13P_HT_OH.png
- SI/Supplementary_Note_14/Supplementary_Figure_31/dist_CO2_PH3.txt
- SI/Supplementary_Note_14/Supplementary_Figure_31/dist_OH3_OH4.txt
- SI/Supplementary_Note_14/Supplementary_Figure_31/dist_CO2_OH3.txt
- SI/Supplementary_Note_14/Supplementary_Figure_31/dist_CO2_PH2.txt
- SI/Supplementary_Note_14/Supplementary_Figure_31/dist_OH2_OH3.txt
- SI/Supplementary_Note_14/Supplementary_Figure_31/dist_CO2_NH24.txt
- SI/Supplementary_Note_14/Supplementary_Figure_31/dist_13P_HT_CO2_OH.png
- SI/Supplementary_Note_14/Supplementary_Figure_31/dist_NH23_NH24.txt
- SI/Supplementary_Note_14/Supplementary_Figure_31/dist_NH21_NH24.txt
- SI/Supplementary_Note_14/Supplementary_Figure_31/dist_CO2_NH21.txt
- SI/Supplementary_Note_14/Supplementary_Figure_31/dist_13P_HT_CO2_PH.png
- SI/Supplementary_Note_14/Supplementary_Figure_31/dist_OH1_OH2.txt
- SI/Supplementary_Note_14/Supplementary_Figure_31/dist_CO2_NH22.txt
- SI/Supplementary_Note_14/Supplementary_Figure_31/dist_CO2_OH2.txt
- SI/Supplementary_Note_14/Supplementary_Figure_31/dist_CO2_NH23.txt
- SI/Supplementary_Note_14/Supplementary_Figure_31/plot.gnu
- SI/Supplementary_Note_14/Supplementary_Figure_31/dist_CO2_O2.txt
- SI/Supplementary_Note_14/Supplementary_Figure_31/dist_13P_HT_NH2.png
- SI/Supplementary_Note_14/Supplementary_Figure_31/dist_NH22_NH23.txt
- SI/Supplementary_Note_14/Supplementary_Figure_31/dist_CO2_PH1.txt
- SI/Supplementary_Note_14/Supplementary_Figure_20/
- SI/Supplementary_Note_14/Supplementary_Figure_20/C/
- SI/Supplementary_Note_14/Supplementary_Figure_20/C/DI_NH23_NH24.txt
- SI/Supplementary_Note_14/Supplementary_Figure_20/C/13P_NH2_smooth_closeup.png
- SI/Supplementary_Note_14/Supplementary_Figure_20/C/plot_NH2NH2_close.py
- SI/Supplementary_Note_14/Supplementary_Figure_20/C/DI_NH21_NH24.txt
- SI/Supplementary_Note_14/Supplementary_Figure_20/C/DI_NH22_NH23.txt
- SI/Supplementary_Note_14/Supplementary_Figure_20/C/DI_NH21_NH22.txt
- SI/Supplementary_Note_14/Supplementary_Figure_20/C/time.txt
- SI/Supplementary_Note_14/Supplementary_Figure_20/A/
- SI/Supplementary_Note_14/Supplementary_Figure_20/A/DI_NH23_NH24.txt
- SI/Supplementary_Note_14/Supplementary_Figure_20/A/NH23_NH24_corrmap_paper.png
- SI/Supplementary_Note_14/Supplementary_Figure_20/A/plot.sh
[truncated: 580 more entries]
