# Supplementary material for: Explainable chemical artificial intelligence from accurate machine learning of real-space chemical descriptors
Source: Nat Commun. 2024 May 21;15:4345. doi: 10.1038/s41467-024-48567-9 (PMC11522690; doi:10.1038/s41467-024-48567-9)
Supplement: Supplementary file 4 — Source Data [file 41467_2024_48567_MOESM4_ESM.zip › main/Fig6/DI_CO2_NH21.txt]

# Label Value (a.u)
G0G13     0.023627000000000002
G0G13     0.035509
G0G13     0.030656999999999997
G0G13     0.025850000000000005
G0G13     0.011923
G0G13     0.021282000000000002
G0G13     0.036564000000000006
G0G13     0.0378
G0G13     0.028224999999999993
G0G13     0.023539999999999995
G0G13     0.033528999999999996
G0G13     0.056299
G0G13     0.05204
G0G13     0.033112
G0G13     0.025834000000000003
G0G13     0.032109
G0G13     0.045225999999999995
G0G13     0.03876200000000001
G0G13     0.034035
G0G13     0.031727000000000005
G0G13     0.039936
G0G13     0.042772
G0G13     0.031442
G0G13     0.023344999999999998
G0G13     0.017795000000000002
G0G13     0.031191
G0G13     0.039566
G0G13     0.027596000000000002
G0G13     0.014728999999999997
G0G13     0.015326000000000001
G0G13     0.020464
G0G13     0.023732999999999997
G0G13     0.013839
G0G13     0.006334999999999999
G0G13     0.004562000000000001
G0G13     0.005816999999999999
G0G13     0.008739999999999998
G0G13     0.005204000000000001
G0G13     0.004055
G0G13     0.002556000000000001
G0G13     0.005368
G0G13     0.0044410000000000005
G0G13     0.0031189999999999994
G0G13     0.004432000000000001
G0G13     0.0038239999999999997
G0G13     0.003954999999999999
G0G13     0.0027140000000000003
G0G13     0.002384999999999999
G0G13     0.0025669999999999994
G0G13     0.002009
G0G13     0.0006519999999999998
G0G13     0.0023560000000000005
G0G13     0.001898
G0G13     0.0028770000000000002
G0G13     0.002118
G0G13     0.0018200000000000002
G0G13     0.001906
G0G13     0.0011829999999999998
G0G13     0.001491
G0G13     0.0014529999999999999
G0G13     0.0015030000000000002
G0G13     0.002459
G0G13     0.001761
G0G13     0.0018300000000000002
G0G13     0.002022
G0G13     0.000565
G0G13     0.000902
G0G13     0.0008539999999999998
G0G13     0.0012420000000000003
G0G13     0.002942
G0G13     0.001177
G0G13     0.002455
G0G13     0.002562
G0G13     0.001566
G0G13     0.00123
G0G13     0.0002969999999999999
G0G13     0.00016800000000000018
G0G13     0.001216
G0G13     -0.000391
G0G13     -0.000503
G0G13     0.000245
G0G13     9.200000000000001e-05
G0G13     0.000537
G0G13     0.0009369999999999999
G0G13     0.0005719999999999999
G0G13     -0.00015500000000000008
G0G13     0.000187
G0G13     0.0005590000000000001
G0G13     0.0014310000000000004
G0G13     0.00010700000000000005
G0G13     0.0002520000000000001
G0G13     0.000465
G0G13     0.000561
G0G13     0.00020199999999999998
G0G13     0.000694
G0G13     6.60000000000003e-05
G0G13     0.0004640000000000001
G0G13     0.0018710000000000003
G0G13     0.0016350000000000002
G0G13     0.001474
G0G13     0.001103
G0G13     0.0011819999999999999
G0G13     0.0011990000000000002
G0G13     0.000817
G0G13     0.0016220000000000002
G0G13     0.001218
G0G13     -3.299999999999972e-05
G0G13     0.00017100000000000014
G0G13     0.000755
G0G13     -0.0004959999999999997
G0G13     -0.0004059999999999998
G0G13     0.0005580000000000001
G0G13     0.0020430000000000005
G0G13     0.0017730000000000003
G0G13     0.000571
G0G13     0.001234
G0G13     0.0010869999999999999
G0G13     0.0019329999999999998
G0G13     0.002346
G0G13     0.0016519999999999998
G0G13     0.000546
G0G13     0.0019709999999999997
G0G13     0.0036260000000000003
G0G13     0.0014420000000000001
G0G13     -6.399999999999971e-05
G0G13     0.0007829999999999994
G0G13     0.001376
G0G13     0.001625
G0G13     0.001925
G0G13     0.001968
G0G13     0.001724
G0G13     0.0016810000000000002
G0G13     0.002727
G0G13     0.0019179999999999998
G0G13     0.0010400000000000001
G0G13     0.00181
G0G13     0.003567
G0G13     0.0033429999999999996
G0G13     0.004188
G0G13     0.005653
G0G13     0.0051719999999999995
G0G13     0.004538
G0G13     0.0038780000000000004
G0G13     0.004535
G0G13     0.0033740000000000003
G0G13     0.003513
G0G13     0.005027
G0G13     0.004156
G0G13     0.004215
G0G13     0.005188
G0G13     0.004591
G0G13     0.003943
G0G13     0.0038720000000000004
G0G13     0.004481000000000001
G0G13     0.004909
G0G13     0.003759
G0G13     0.0043219999999999995
G0G13     0.005129
G0G13     0.005274
G0G13     0.006293
G0G13     0.005738
G0G13     0.005121
G0G13     0.004979
G0G13     0.0058319999999999995
G0G13     0.0061990000000000005
G0G13     0.004928
G0G13     0.004809
G0G13     0.006542999999999999
G0G13     0.005623
G0G13     0.006421
G0G13     0.007090000000000001
G0G13     0.005836999999999999
G0G13     0.005795
G0G13     0.006772000000000001
G0G13     0.007981
G0G13     0.006819
G0G13     0.006163
G0G13     0.008015
G0G13     0.008419
G0G13     0.0077360000000000016
G0G13     0.007697999999999999
G0G13     0.006875
G0G13     0.006687
G0G13     0.007364
G0G13     0.007847
G0G13     0.007429999999999999
G0G13     0.00604
G0G13     0.007741
G0G13     0.009207
G0G13     0.007342000000000002
G0G13     0.0068330000000000005
G0G13     0.007141000000000001
G0G13     0.006738000000000001
G0G13     0.006849000000000001
G0G13     0.007196
G0G13     0.00719
G0G13     0.005837
G0G13     0.006078999999999999
G0G13     0.008201
G0G13     0.007052000000000001
G0G13     0.005985
G0G13     0.007242
G0G13     0.007372
G0G13     0.007179
G0G13     0.007442000000000001
G0G13     0.008218
G0G13     0.008128000000000002
G0G13     0.007045999999999999
G0G13     0.007803999999999999
G0G13     0.007791
G0G13     0.007087
G0G13     0.008243000000000002
G0G13     0.008908
G0G13     0.008373000000000002
G0G13     0.008361
G0G13     0.009149999999999998
G0G13     0.009163000000000001
G0G13     0.007855999999999998
G0G13     0.008081999999999999
G0G13     0.009337
G0G13     0.008516999999999999
G0G13     0.008032000000000001
G0G13     0.008570000000000001
G0G13     0.008652
G0G13     0.009014000000000001
G0G13     0.009462
G0G13     0.00944
G0G13     0.008558999999999999
G0G13     0.008178
G0G13     0.010047
G0G13     0.010114
G0G13     0.008865000000000001
G0G13     0.009932
G0G13     0.010235000000000001
G0G13     0.009824999999999997
G0G13     0.010129
G0G13     0.010598999999999999
G0G13     0.010520000000000002
G0G13     0.009404000000000001
G0G13     0.010515
G0G13     0.011626999999999998
G0G13     0.010423000000000002
G0G13     0.010444000000000002
G0G13     0.010799999999999999
G0G13     0.010433999999999999
G0G13     0.011097
G0G13     0.011001
G0G13     0.010477000000000002
G0G13     0.00996
G0G13     0.010426
G0G13     0.012291
G0G13     0.011056
G0G13     0.010206
G0G13     0.011690999999999998
G0G13     0.012105
G0G13     0.011708999999999999
G0G13     0.010865000000000001
G0G13     0.010664000000000002
G0G13     0.011280999999999998
G0G13     0.011435
G0G13     0.011798
G0G13     0.011718999999999999
G0G13     0.009896
G0G13     0.011267000000000001
G0G13     0.012598999999999999
G0G13     0.011815999999999998
G0G13     0.010564
G0G13     0.010270999999999999
G0G13     0.011198
G0G13     0.011861
G0G13     0.011172000000000001
G0G13     0.011793000000000001
G0G13     0.011611
G0G13     0.011247
G0G13     0.012485
G0G13     0.011973000000000001
G0G13     0.011340000000000001
G0G13     0.010994999999999998
G0G13     0.0114
G0G13     0.011688
G0G13     0.011276999999999999
G0G13     0.011794999999999998
G0G13     0.012392
G0G13     0.010714000000000001
G0G13     0.010879
G0G13     0.01122
G0G13     0.011064999999999998
G0G13     0.011271
G0G13     0.010525000000000001
G0G13     0.010609
G0G13     0.011226
G0G13     0.011713999999999999
G0G13     0.01152
G0G13     0.00997
G0G13     0.010015
G0G13     0.011367
G0G13     0.011124
G0G13     0.010499999999999997
G0G13     0.010464000000000001
G0G13     0.010378
G0G13     0.01091
G0G13     0.010332
G0G13     0.011255
G0G13     0.009669
G0G13     0.008424999999999998
G0G13     0.00877
G0G13     0.009633
G0G13     0.009847999999999999
G0G13     0.009888000000000001
G0G13     0.009536000000000001
G0G13     0.008819
G0G13     0.008934
G0G13     0.009068
G0G13     0.0085
G0G13     0.007352
G0G13     0.007995
G0G13     0.009356
G0G13     0.008969000000000001
G0G13     0.008448
G0G13     0.008458
G0G13     0.008003999999999999
G0G13     0.008626
G0G13     0.007857
G0G13     0.007521000000000001
G0G13     0.007272
G0G13     0.007489
G0G13     0.008551
G0G13     0.00791
G0G13     0.007417000000000001
G0G13     0.008399
G0G13     0.008529999999999998
G0G13     0.008348
G0G13     0.007493
G0G13     0.007095
G0G13     0.007488
G0G13     0.007436
G0G13     0.007924
G0G13     0.007994
G0G13     0.0064410000000000005
G0G13     0.007357000000000001
G0G13     0.008055
G0G13     0.007227999999999999
G0G13     0.0065520000000000005
G0G13     0.005788
G0G13     0.006594
G0G13     0.006012
G0G13     0.00598
G0G13     0.0069440000000000005
G0G13     0.00536
G0G13     0.005187999999999999
G0G13     0.005298
G0G13     0.004554
G0G13     0.0048920000000000005
G0G13     0.0053609999999999994
G0G13     0.004949
G0G13     0.0049440000000000005
G0G13     0.004956
G0G13     0.005547999999999999
G0G13     0.0062450000000000006
G0G13     0.005776
G0G13     0.006144
G0G13     0.005724
G0G13     0.005168
G0G13     0.005678
G0G13     0.0053690000000000005
G0G13     0.006027
G0G13     0.005805
G0G13     0.005558
G0G13     0.006299
G0G13     0.006491
G0G13     0.0057009999999999995
G0G13     0.0065260000000000006
G0G13     0.006247
G0G13     0.005769
G0G13     0.005577999999999999
G0G13     0.0054329999999999995
G0G13     0.0061059999999999994
G0G13     0.00569
G0G13     0.005711
G0G13     0.005619
G0G13     0.004828
G0G13     0.004989
G0G13     0.0061589999999999995
G0G13     0.006599000000000001
G0G13     0.006214
G0G13     0.005509999999999999
G0G13     0.006016
G0G13     0.006102
G0G13     0.0060279999999999995
G0G13     0.006487
G0G13     0.006163000000000001
G0G13     0.006683
G0G13     0.008205
G0G13     0.008727
G0G13     0.008192000000000001
G0G13     0.007896
G0G13     0.008206
G0G13     0.008598999999999999
G0G13     0.008733999999999999
G0G13     0.008473000000000001
G0G13     0.009016
G0G13     0.009172
G0G13     0.010342999999999998
G0G13     0.010944
G0G13     0.010208000000000002
G0G13     0.009767999999999999
G0G13     0.010268
G0G13     0.010371
G0G13     0.009668
G0G13     0.009486999999999999
G0G13     0.010418000000000002
G0G13     0.010256
G0G13     0.010957
G0G13     0.011482999999999998
G0G13     0.011395
G0G13     0.011779
G0G13     0.012988999999999999
G0G13     0.013963
G0G13     0.013211
G0G13     0.013251999999999998
G0G13     0.014161
G0G13     0.014309
G0G13     0.013824
G0G13     0.014298
G0G13     0.014816000000000001
G0G13     0.014887
G0G13     0.015629999999999998
G0G13     0.016690999999999998
G0G13     0.016193
G0G13     0.016235
G0G13     0.016908
G0G13     0.016179
G0G13     0.016195
G0G13     0.016983
G0G13     0.018035
G0G13     0.017705
G0G13     0.017972
G0G13     0.019613000000000002
G0G13     0.019913
G0G13     0.019535
G0G13     0.019977999999999996
G0G13     0.020057000000000002
G0G13     0.019597
G0G13     0.02037
G0G13     0.021905
G0G13     0.021567000000000003
G0G13     0.019802
G0G13     0.021306000000000002
G0G13     0.022056
G0G13     0.02219
G0G13     0.021733000000000002
G0G13     0.021093
G0G13     0.020987000000000002
G0G13     0.021959
G0G13     0.023159
G0G13     0.023124000000000002
G0G13     0.021719
G0G13     0.022637
G0G13     0.023804999999999996
G0G13     0.023124000000000002
G0G13     0.022314
G0G13     0.021777
G0G13     0.02306
G0G13     0.023178999999999998
G0G13     0.023043000000000004
G0G13     0.023599
G0G13     0.02252
G0G13     0.022679
G0G13     0.02395
G0G13     0.023194
G0G13     0.022204000000000005
G0G13     0.021871999999999996
G0G13     0.022742000000000002
G0G13     0.023365999999999998
G0G13     0.022411000000000004
G0G13     0.022759
G0G13     0.022355
G0G13     0.021839
G0G13     0.022893999999999998
G0G13     0.022727
G0G13     0.021837
G0G13     0.021732
G0G13     0.022358
G0G13     0.023329
G0G13     0.022538000000000002
G0G13     0.022647999999999998
G0G13     0.023387000000000005
G0G13     0.022505
G0G13     0.023233000000000004
G0G13     0.023179
G0G13     0.022838999999999998
G0G13     0.022757
G0G13     0.023311
G0G13     0.024274
G0G13     0.023735
G0G13     0.022732000000000002
G0G13     0.024213000000000002
G0G13     0.024044
G0G13     0.023688
G0G13     0.024039
G0G13     0.023512
