# Supplementary material for: Explainable chemical artificial intelligence from accurate machine learning of real-space chemical descriptors
Source: Nat Commun. 2024 May 21;15:4345. doi: 10.1038/s41467-024-48567-9 (PMC11522690; doi:10.1038/s41467-024-48567-9)
Supplement: Supplementary file 4 — Source Data [file 41467_2024_48567_MOESM4_ESM.zip › main/Fig6/DI_CO2_O3.txt]

# Label Value (a.u)
G0G11     -0.011652
G0G11     -0.017792
G0G11     -0.012749
G0G11     -0.005085
G0G11     -0.002246
G0G11     -0.0057079999999999995
G0G11     -0.011862000000000001
G0G11     -0.006200000000000001
G0G11     0.0008249999999999998
G0G11     0.0006119999999999997
G0G11     -0.000183
G0G11     -0.003706
G0G11     -0.002978
G0G11     0.0013570000000000001
G0G11     0.00039400000000000025
G0G11     0.0006609999999999999
G0G11     -0.000681
G0G11     0.0003669999999999999
G0G11     0.004132
G0G11     0.0037459999999999998
G0G11     0.00010300000000000023
G0G11     -0.0033810000000000003
G0G11     -0.002987
G0G11     0.00027500000000000007
G0G11     0.0017160000000000005
G0G11     -0.0006820000000000003
G0G11     -0.0030110000000000002
G0G11     -0.0005009999999999997
G0G11     0.0021790000000000004
G0G11     0.001425
G0G11     -0.00032299999999999994
G0G11     -0.002892
G0G11     -0.0013700000000000001
G0G11     -0.00036500000000000074
G0G11     0.000699
G0G11     -0.0024909999999999997
G0G11     -0.00359
G0G11     -0.000761
G0G11     -0.0004609999999999996
G0G11     0.000503
G0G11     -0.001503
G0G11     -0.0022199999999999998
G0G11     -0.001006
G0G11     0.0001590000000000003
G0G11     7.399999999999941e-05
G0G11     0.00016199999999999982
G0G11     -0.002077
G0G11     -2.1999999999999884e-05
G0G11     0.004374
G0G11     0.0015880000000000002
G0G11     0.0018679999999999999
G0G11     -0.000254
G0G11     0.0018750000000000004
G0G11     0.001836
G0G11     0.0009149999999999998
G0G11     0.0006150000000000001
G0G11     0.000934
G0G11     0.0009480000000000001
G0G11     -6.499999999999995e-05
G0G11     0.00047999999999999996
G0G11     0.0001740000000000001
G0G11     0.000611
G0G11     0.0016029999999999998
G0G11     -0.0005109999999999997
G0G11     -0.0018360000000000002
G0G11     -0.0009729999999999999
G0G11     -0.00025699999999999985
G0G11     0.00040799999999999994
G0G11     0.000997
G0G11     0.0003470000000000001
G0G11     0.0009420000000000001
G0G11     -0.00044099999999999955
G0G11     -0.0025250000000000003
G0G11     -0.0013250000000000002
G0G11     -0.002165
G0G11     -0.001797
G0G11     -0.0010760000000000001
G0G11     -0.0020790000000000006
G0G11     -0.00016500000000000022
G0G11     -0.0002949999999999997
G0G11     -0.0007799999999999994
G0G11     -0.0007470000000000003
G0G11     -0.0029290000000000006
G0G11     -0.0052629999999999994
G0G11     -0.0011700000000000005
G0G11     0.002339
G0G11     -8.5e-05
G0G11     -0.005221
G0G11     -0.007253
G0G11     -0.00446
G0G11     -0.0009039999999999994
G0G11     -0.0013989999999999996
G0G11     -0.005182
G0G11     -0.004757
G0G11     -0.0012600000000000003
G0G11     0.0004100000000000002
G0G11     -0.0016879999999999998
G0G11     -0.005551
G0G11     -0.003691
G0G11     -0.0005740000000000007
G0G11     -0.0010010000000000002
G0G11     -0.0007659999999999998
G0G11     -0.003655
G0G11     -0.002033
G0G11     0.001189
G0G11     0.0020890000000000006
G0G11     0.0015210000000000002
G0G11     -0.0017230000000000001
G0G11     -0.0013119999999999998
G0G11     0.0007079999999999999
G0G11     0.0005560000000000001
G0G11     -0.0002729999999999998
G0G11     -0.003873
G0G11     -0.005410999999999999
G0G11     -0.002312
G0G11     -0.00013400000000000044
G0G11     -0.0012690000000000002
G0G11     -0.004311000000000001
G0G11     -0.0058000000000000005
G0G11     -0.0013369999999999996
G0G11     -0.0005479999999999999
G0G11     0.0009309999999999998
G0G11     0.0009010000000000001
G0G11     -0.001435
G0G11     0.0017979999999999997
G0G11     0.0018500000000000005
G0G11     -0.00012100000000000001
G0G11     -0.002617
G0G11     -0.0015500000000000002
G0G11     0.0021049999999999992
G0G11     0.003353000000000001
G0G11     0.0013930000000000001
G0G11     0.0003210000000000001
G0G11     -0.0006430000000000001
G0G11     0.00041
G0G11     0.0002800000000000001
G0G11     0.000756
G0G11     0.0013330000000000002
G0G11     0.001817
G0G11     0.002425
G0G11     0.0019240000000000001
G0G11     0.002899
G0G11     0.000985
G0G11     -0.0001710000000000001
G0G11     -0.00033600000000000004
G0G11     0.0015989999999999997
G0G11     0.0025759999999999997
G0G11     0.0011020000000000001
G0G11     -0.0017250000000000002
G0G11     -0.0009110000000000001
G0G11     0.004829
G0G11     0.006986999999999999
G0G11     0.008332999999999998
G0G11     0.005041
G0G11     0.005659
G0G11     0.007808999999999999
G0G11     0.0073479999999999995
G0G11     0.0075580000000000005
G0G11     0.007261000000000001
G0G11     0.005279
G0G11     0.0032189999999999996
G0G11     0.006331
G0G11     0.008138
G0G11     0.008782000000000002
G0G11     0.0031479999999999998
G0G11     0.006888
G0G11     0.015651
G0G11     0.018511000000000003
G0G11     0.018376
G0G11     0.017343
G0G11     0.023163
G0G11     0.018129999999999997
G0G11     0.015109
G0G11     0.018704000000000002
G0G11     0.020263999999999997
G0G11     0.021587
G0G11     0.016746
G0G11     0.020588000000000002
G0G11     0.019597
G0G11     0.021205
G0G11     0.019336000000000002
G0G11     0.016524999999999998
G0G11     0.01336
G0G11     0.013416999999999998
G0G11     0.013966000000000001
G0G11     0.014383
G0G11     0.015772
G0G11     0.013936999999999998
G0G11     0.011271
G0G11     0.012401
G0G11     0.012778999999999999
G0G11     0.012742
G0G11     0.015549
G0G11     0.01313
G0G11     0.012484
G0G11     0.009747
G0G11     0.01056
G0G11     0.01109
G0G11     0.012181
G0G11     0.01366
G0G11     0.011957
G0G11     0.012011999999999998
G0G11     0.011996
G0G11     0.011729000000000002
G0G11     0.012594
G0G11     0.015410999999999998
G0G11     0.015624
G0G11     0.014661
G0G11     0.011685000000000001
G0G11     0.011982999999999999
G0G11     0.013940999999999999
G0G11     0.016073999999999998
G0G11     0.014236
G0G11     0.010172
G0G11     0.010275000000000001
G0G11     0.014326000000000002
G0G11     0.013703
G0G11     0.01276
G0G11     0.012719999999999999
G0G11     0.013543
G0G11     0.014519
G0G11     0.012235
G0G11     0.01012
G0G11     0.009385000000000001
G0G11     0.012067
G0G11     0.01669
G0G11     0.015048
G0G11     0.010016
G0G11     0.012887
G0G11     0.014214000000000001
G0G11     0.016987
G0G11     0.014588
G0G11     0.009079
G0G11     0.007327
G0G11     0.009056999999999999
G0G11     0.015988000000000002
G0G11     0.016479
G0G11     0.013146
G0G11     0.009881
G0G11     0.01046
G0G11     0.015393
G0G11     0.013382
G0G11     0.012055
G0G11     0.008296999999999999
G0G11     0.006692999999999999
G0G11     0.009291
G0G11     0.010624999999999999
G0G11     0.010885
G0G11     0.008820000000000001
G0G11     0.005943
G0G11     0.0077020000000000005
G0G11     0.008834
G0G11     0.007983
G0G11     0.008247
G0G11     0.006665000000000001
G0G11     0.0076089999999999994
G0G11     0.008091999999999998
G0G11     0.007726
G0G11     0.0064410000000000005
G0G11     0.006292000000000001
G0G11     0.007406
G0G11     0.008112
G0G11     0.006534
G0G11     0.005527
G0G11     0.006904
G0G11     0.007661
G0G11     0.006566
G0G11     0.006292
G0G11     0.005066
G0G11     0.004451999999999999
G0G11     0.004716
G0G11     0.00505
G0G11     0.0068130000000000005
G0G11     0.0062710000000000005
G0G11     0.004848
G0G11     0.004403
G0G11     0.005634
G0G11     0.006377000000000001
G0G11     0.0048330000000000005
G0G11     0.003728
G0G11     0.003637
G0G11     0.005341
G0G11     0.004986
G0G11     0.004631000000000001
G0G11     0.005019
G0G11     0.005566999999999999
G0G11     0.0057280000000000005
G0G11     0.005353
G0G11     0.004893000000000001
G0G11     0.005023
G0G11     0.0055249999999999995
G0G11     0.004873
G0G11     0.00493
G0G11     0.004457
G0G11     0.005066
G0G11     0.004808
G0G11     0.004174
G0G11     0.0037939999999999996
G0G11     0.004967
G0G11     0.005991
G0G11     0.005966
G0G11     0.004158
G0G11     0.003679
G0G11     0.004562
G0G11     0.004287
G0G11     0.004036
G0G11     0.002765
G0G11     0.003528
G0G11     0.005242
G0G11     0.005493
G0G11     0.004639
G0G11     0.004963
G0G11     0.005217
G0G11     0.00514
G0G11     0.006043000000000001
G0G11     0.0054340000000000005
G0G11     0.005776
G0G11     0.005038000000000001
G0G11     0.00445
G0G11     0.00399
G0G11     0.003554
G0G11     0.0050940000000000004
G0G11     0.005764
G0G11     0.005684000000000001
G0G11     0.005059999999999999
G0G11     0.004919
G0G11     0.005109
G0G11     0.004743000000000001
G0G11     0.005358000000000001
G0G11     0.004585
G0G11     0.0038380000000000003
G0G11     0.003813
G0G11     0.004784
G0G11     0.006169000000000001
G0G11     0.00593
G0G11     0.003929
G0G11     0.003986999999999999
G0G11     0.005386
G0G11     0.006894
G0G11     0.0068189999999999995
G0G11     0.0036720000000000004
G0G11     0.003794
G0G11     0.004594
G0G11     0.006106
G0G11     0.006066
G0G11     0.004799
G0G11     0.004384
G0G11     0.005345
G0G11     0.006128
G0G11     0.005703
G0G11     0.0055639999999999995
G0G11     0.0052629999999999994
G0G11     0.006010000000000001
G0G11     0.005808000000000001
G0G11     0.00557
G0G11     0.005192
G0G11     0.005358
G0G11     0.0057540000000000004
G0G11     0.005728
G0G11     0.005764
G0G11     0.005371000000000001
G0G11     0.005958000000000001
G0G11     0.0060479999999999996
G0G11     0.005488999999999999
G0G11     0.005096
G0G11     0.006292000000000001
G0G11     0.006332000000000001
G0G11     0.006737999999999999
G0G11     0.0059819999999999995
G0G11     0.005575999999999999
G0G11     0.006113
G0G11     0.005461
G0G11     0.006161
G0G11     0.005814
G0G11     0.004888
G0G11     0.005105999999999999
G0G11     0.0047139999999999994
G0G11     0.0059050000000000005
G0G11     0.005889999999999999
G0G11     0.004936
G0G11     0.005211
G0G11     0.004673
G0G11     0.0051730000000000005
G0G11     0.005977
G0G11     0.005248
G0G11     0.005369
G0G11     0.0056489999999999995
G0G11     0.006004000000000001
G0G11     0.005809
G0G11     0.004688
G0G11     0.005135000000000001
G0G11     0.005041
G0G11     0.004183
G0G11     0.004495
G0G11     0.004977
G0G11     0.005417999999999999
G0G11     0.004887
G0G11     0.004542
G0G11     0.005367
G0G11     0.005993
G0G11     0.0053490000000000005
G0G11     0.0037929999999999995
G0G11     0.0037159999999999997
G0G11     0.0041069999999999995
G0G11     0.003904
G0G11     0.0037539999999999995
G0G11     0.003435
G0G11     0.0043089999999999995
G0G11     0.0046630000000000005
G0G11     0.004158
G0G11     0.0033640000000000002
G0G11     0.0037459999999999998
G0G11     0.00506
G0G11     0.004579
G0G11     0.0034210000000000004
G0G11     0.0033090000000000003
G0G11     0.003537
G0G11     0.004586
G0G11     0.003507
G0G11     0.003171
G0G11     0.0027730000000000003
G0G11     0.0031940000000000002
G0G11     0.0035310000000000003
G0G11     0.003319
G0G11     0.002876
G0G11     0.002292
G0G11     0.002109
G0G11     0.0026780000000000003
G0G11     0.003362
G0G11     0.002942
G0G11     0.002767
G0G11     0.002363
G0G11     0.003039
G0G11     0.003074
G0G11     0.0032329999999999998
G0G11     0.002095
G0G11     0.00127
G0G11     0.001484
G0G11     0.001995
G0G11     0.002649
G0G11     0.001816
G0G11     0.002057
G0G11     0.001811
G0G11     0.002216
G0G11     0.003364
G0G11     0.003479
G0G11     0.002772
G0G11     0.0013779999999999999
G0G11     0.00121
G0G11     0.0019160000000000002
G0G11     0.001563
G0G11     0.0019199999999999998
G0G11     0.000806
G0G11     0.000444
G0G11     7.800000000000005e-05
G0G11     0.001994
G0G11     0.0026249999999999997
G0G11     0.0020080000000000002
G0G11     0.0010049999999999998
G0G11     0.0007100000000000001
G0G11     0.0024930000000000004
G0G11     0.003991
G0G11     0.002215
G0G11     0.000507
G0G11     -0.00014599999999999997
G0G11     0.0002320000000000001
G0G11     0.001484
G0G11     0.001684
G0G11     0.0017069999999999998
G0G11     0.0006569999999999999
G0G11     0.00042
G0G11     0.000799
G0G11     0.0019019999999999998
G0G11     0.002479
G0G11     0.0009040000000000001
G0G11     3.200000000000002e-05
G0G11     0.000683
G0G11     0.0025139999999999997
G0G11     0.0032700000000000003
G0G11     0.001251
G0G11     -4.7999999999999974e-05
G0G11     0.0010400000000000001
G0G11     0.00064
G0G11     0.0009499999999999999
G0G11     0.0003440000000000001
G0G11     -0.000298
G0G11     0.00020799999999999996
G0G11     4.5999999999999925e-05
G0G11     0.00029699999999999996
G0G11     -0.000346
G0G11     -0.001137
G0G11     -0.000975
G0G11     -0.000211
G0G11     0.00036700000000000003
G0G11     -0.00022900000000000004
G0G11     -0.0009090000000000001
G0G11     -0.001252
G0G11     0.000252
G0G11     0.00038199999999999996
G0G11     -0.00031600000000000004
G0G11     -0.001477
