# Supplementary material for: Explainable chemical artificial intelligence from accurate machine learning of real-space chemical descriptors
Source: Nat Commun. 2024 May 21;15:4345. doi: 10.1038/s41467-024-48567-9 (PMC11522690; doi:10.1038/s41467-024-48567-9)
Supplement: Supplementary file 4 — Source Data [file 41467_2024_48567_MOESM4_ESM.zip › main/Fig6/DI_CO2_PH1.txt]

# Label Value (a.u)
G0G5     0.12173
G0G5     0.138654
G0G5     0.137994
G0G5     0.129632
G0G5     0.165989
G0G5     0.174322
G0G5     0.15839700000000004
G0G5     0.148427
G0G5     0.161064
G0G5     0.188622
G0G5     0.191705
G0G5     0.194082
G0G5     0.221101
G0G5     0.25772
G0G5     0.26259799999999994
G0G5     0.261673
G0G5     0.28942399999999996
G0G5     0.30722499999999997
G0G5     0.31174699999999994
G0G5     0.25328700000000004
G0G5     0.210261
G0G5     0.188829
G0G5     0.18553700000000004
G0G5     0.204752
G0G5     0.181287
G0G5     0.13672499999999999
G0G5     0.12230399999999998
G0G5     0.104134
G0G5     0.13554
G0G5     0.10675100000000001
G0G5     0.05867900000000001
G0G5     0.038456
G0G5     0.041964999999999995
G0G5     0.07656
G0G5     0.06992200000000001
G0G5     0.04177300000000001
G0G5     0.051773000000000007
G0G5     0.053363999999999995
G0G5     0.05591200000000001
G0G5     0.031758
G0G5     0.016297999999999997
G0G5     0.009373000000000005
G0G5     -0.003977999999999999
G0G5     0.012003000000000003
G0G5     0.004457999999999998
G0G5     -0.007639
G0G5     -0.007910000000000004
G0G5     -0.013479000000000003
G0G5     0.004587
G0G5     -0.009675000000000001
G0G5     -0.018256999999999985
G0G5     -0.022768999999999994
G0G5     -0.021740000000000002
G0G5     -0.006611999999999997
G0G5     -0.007559
G0G5     -0.005034000000000001
G0G5     0.010131000000000001
G0G5     0.017117000000000004
G0G5     0.044606999999999994
G0G5     0.039512000000000005
G0G5     0.05596300000000001
G0G5     0.053786
G0G5     0.05482300000000002
G0G5     0.05612000000000001
G0G5     0.030811
G0G5     0.041847
G0G5     0.05332100000000001
G0G5     0.062464
G0G5     0.064127
G0G5     0.06948399999999999
G0G5     0.057869000000000004
G0G5     0.04533500000000001
G0G5     0.04033199999999999
G0G5     0.046623
G0G5     0.049574
G0G5     0.064917
G0G5     0.08837200000000002
G0G5     0.081418
G0G5     0.07734500000000001
G0G5     0.07606399999999999
G0G5     0.09482
G0G5     0.10272800000000001
G0G5     0.06966399999999999
G0G5     0.088718
G0G5     0.104066
G0G5     0.11567800000000002
G0G5     0.088254
G0G5     0.06587499999999999
G0G5     0.051272000000000005
G0G5     0.04291899999999999
G0G5     0.07190899999999999
G0G5     0.056623999999999994
G0G5     0.030542000000000003
G0G5     0.014361
G0G5     0.024241
G0G5     0.04845699999999999
G0G5     0.020989999999999998
G0G5     0.01032
G0G5     0.005861
G0G5     0.032342
G0G5     0.041200999999999995
G0G5     0.012166000000000001
G0G5     0.0007099999999999986
G0G5     -0.012586
G0G5     -0.012578999999999998
G0G5     -0.005235000000000003
G0G5     -0.010672000000000001
G0G5     -0.010309999999999995
G0G5     -0.015206
G0G5     -0.010597000000000002
G0G5     0.00977
G0G5     -1.6000000000006894e-05
G0G5     -0.0024159999999999945
G0G5     -0.00902
G0G5     0.010946999999999995
G0G5     0.018577
G0G5     0.004472000000000003
G0G5     0.003830999999999991
G0G5     -0.008849999999999995
G0G5     0.009919
G0G5     0.0026199999999999965
G0G5     -0.025397000000000003
G0G5     -0.034911000000000005
G0G5     -0.04031499999999998
G0G5     -0.037164000000000016
G0G5     -0.043101
G0G5     -0.055715000000000015
G0G5     -0.041418
G0G5     -0.050547
G0G5     -0.04382199999999999
G0G5     -0.04406700000000001
G0G5     -0.05012899999999999
G0G5     -0.049816000000000006
G0G5     -0.04964199999999999
G0G5     -0.039962
G0G5     -0.044149
G0G5     -0.03882700000000001
G0G5     -0.04022400000000001
G0G5     -0.037190999999999995
G0G5     -0.034067999999999994
G0G5     -0.046484999999999985
G0G5     -0.046275
G0G5     -0.03706
G0G5     -0.031586
G0G5     -0.026678999999999998
G0G5     -0.027249000000000002
G0G5     -0.028955
G0G5     -0.039973
G0G5     -0.046816
G0G5     -0.04491
G0G5     -0.03256999999999999
G0G5     -0.027354999999999994
G0G5     -0.027767000000000003
G0G5     -0.032344
G0G5     -0.03093899999999999
G0G5     -0.026187000000000002
G0G5     -0.025139999999999992
G0G5     -0.024645999999999998
G0G5     -0.03135200000000001
G0G5     -0.03520599999999999
G0G5     -0.038729000000000006
G0G5     -0.030220999999999998
G0G5     -0.025053
G0G5     -0.02710300000000001
G0G5     -0.02436800000000001
G0G5     -0.022243999999999996
G0G5     -0.009387000000000001
G0G5     -0.012274999999999998
G0G5     -0.02080399999999999
G0G5     -0.025267
G0G5     -0.02531
G0G5     -0.016014999999999998
G0G5     -0.017906000000000002
G0G5     -0.022374000000000005
G0G5     -0.020895999999999998
G0G5     -0.019077000000000004
G0G5     -0.010937999999999998
G0G5     -0.019536
G0G5     -0.025484999999999994
G0G5     -0.023254999999999998
G0G5     -0.020857
G0G5     -0.016873
G0G5     -0.021899000000000005
G0G5     -0.016133999999999996
G0G5     -0.013266000000000009
G0G5     -0.014822999999999996
G0G5     -0.009965000000000002
G0G5     -0.015198000000000003
G0G5     -0.018782999999999994
G0G5     -0.013742
G0G5     -0.011707999999999994
G0G5     -0.009979000000000002
G0G5     -0.014576
G0G5     -0.014406999999999998
G0G5     -0.0121
G0G5     -0.007502999999999996
G0G5     -0.008651999999999998
G0G5     -0.011456999999999998
G0G5     -0.011024000000000004
G0G5     -0.010197999999999994
G0G5     -0.008383
G0G5     -0.006264999999999996
G0G5     -0.007611000000000003
G0G5     -0.007857000000000001
G0G5     -0.007714999999999997
G0G5     -0.009574000000000003
G0G5     -0.009876000000000003
G0G5     -0.010907000000000002
G0G5     -0.010717000000000004
G0G5     -0.009626999999999998
G0G5     -0.009883
G0G5     -0.010939
G0G5     -0.010151000000000002
G0G5     -0.012557000000000002
G0G5     -0.011498999999999999
G0G5     -0.011402000000000002
G0G5     -0.010385000000000002
G0G5     -0.008756
G0G5     -0.011470000000000006
G0G5     -0.011699999999999993
G0G5     -0.01129
G0G5     -0.009838000000000001
G0G5     -0.008865999999999997
G0G5     -0.009229999999999997
G0G5     -0.011227999999999995
G0G5     -0.010121000000000007
G0G5     -0.009347999999999999
G0G5     -0.005710000000000002
G0G5     -0.006592999999999999
G0G5     -0.011649
G0G5     -0.011174000000000005
G0G5     -0.011499
G0G5     -0.010104000000000002
G0G5     -0.007904000000000001
G0G5     -0.010771
G0G5     -0.010010000000000002
G0G5     -0.007506999999999995
G0G5     -0.0037220000000000005
G0G5     -0.003984999999999997
G0G5     -0.006680999999999993
G0G5     -0.005906999999999998
G0G5     -0.0074979999999999995
G0G5     -0.0024690000000000003
G0G5     -0.005900000000000002
G0G5     -0.010322
G0G5     -0.012122000000000004
G0G5     -0.007822000000000003
G0G5     -0.0038929999999999985
G0G5     -0.007329000000000002
G0G5     -0.008955999999999997
G0G5     -0.008420000000000006
G0G5     -0.0018529999999999985
G0G5     -0.003007000000000002
G0G5     -0.006329999999999999
G0G5     -0.009860999999999997
G0G5     -0.010208
G0G5     -0.006951
G0G5     -0.005076000000000002
G0G5     -0.0069059999999999955
G0G5     -0.009919000000000006
G0G5     -0.010118999999999994
G0G5     -0.005141999999999997
G0G5     -0.0026089999999999998
G0G5     -0.007136000000000002
G0G5     -0.010247000000000004
G0G5     -0.007733000000000002
G0G5     -0.003868999999999998
G0G5     -0.004414000000000001
G0G5     -0.009010999999999995
G0G5     -0.012756999999999994
G0G5     -0.010938999999999999
G0G5     -0.008985999999999996
G0G5     -0.005537000000000002
G0G5     -0.008010000000000001
G0G5     -0.010677999999999993
G0G5     -0.008016000000000002
G0G5     -0.0059750000000000055
G0G5     -0.003137
G0G5     -0.005957999999999997
G0G5     -0.006209000000000003
G0G5     -0.0068990000000000015
G0G5     -0.0066259999999999965
G0G5     -0.008623999999999998
G0G5     -0.009284000000000002
G0G5     -0.010976999999999995
G0G5     -0.009879999999999996
G0G5     -0.006963999999999996
G0G5     -0.008258000000000001
G0G5     -0.005815999999999996
G0G5     -0.005812999999999999
G0G5     -0.004196999999999998
G0G5     -0.005704999999999997
G0G5     -0.007519
G0G5     -0.004390999999999996
G0G5     -0.008014999999999994
G0G5     -0.009113000000000001
G0G5     -0.010687
G0G5     -0.009193999999999994
G0G5     -0.008263999999999999
G0G5     -0.007962000000000002
G0G5     -0.006317999999999999
G0G5     -0.007267
G0G5     -0.009996
G0G5     -0.007977999999999996
G0G5     -0.006261
G0G5     -0.006775999999999998
G0G5     -0.012388999999999997
G0G5     -0.011294
G0G5     -0.012534000000000003
G0G5     -0.009729999999999996
G0G5     -0.009545999999999995
G0G5     -0.011743
G0G5     -0.009192999999999996
G0G5     -0.008103000000000003
G0G5     -0.004826999999999999
G0G5     -0.006767
G0G5     -0.008831
G0G5     -0.010239000000000005
G0G5     -0.007884000000000006
G0G5     -0.004926000000000006
G0G5     -0.010192000000000001
G0G5     -0.012961999999999996
G0G5     -0.013452000000000002
G0G5     -0.010444
G0G5     -0.009907000000000001
G0G5     -0.010389
G0G5     -0.012464000000000003
G0G5     -0.007073000000000001
G0G5     -0.009335999999999995
G0G5     -0.0062520000000000015
G0G5     -0.010127
G0G5     -0.013021000000000005
G0G5     -0.012667000000000001
G0G5     -0.009479999999999999
G0G5     -0.009895
G0G5     -0.011001999999999998
G0G5     -0.012618000000000004
G0G5     -0.012517999999999993
G0G5     -0.008607000000000002
G0G5     -0.012067999999999997
G0G5     -0.013692999999999997
G0G5     -0.016532999999999992
G0G5     -0.011062000000000006
G0G5     -0.009472000000000003
G0G5     -0.011376999999999998
G0G5     -0.012060999999999995
G0G5     -0.012726000000000003
G0G5     -0.007866000000000003
G0G5     -0.010769999999999997
G0G5     -0.010969999999999994
G0G5     -0.011133
G0G5     -0.009772999999999999
G0G5     -0.010515000000000004
G0G5     -0.010638
G0G5     -0.009754999999999996
G0G5     -0.008346000000000001
G0G5     -0.010639000000000004
G0G5     -0.013994000000000008
G0G5     -0.011074000000000002
G0G5     -0.012271000000000006
G0G5     -0.013811999999999994
G0G5     -0.010913
G0G5     -0.015240000000000004
G0G5     -0.017224000000000007
G0G5     -0.015155000000000009
G0G5     -0.01084799999999999
G0G5     -0.011758000000000005
G0G5     -0.012793000000000002
G0G5     -0.014653999999999999
G0G5     -0.012803000000000004
G0G5     -0.010950999999999997
G0G5     -0.014549000000000005
G0G5     -0.016434000000000004
G0G5     -0.016848000000000002
G0G5     -0.013588999999999999
G0G5     -0.013741000000000005
G0G5     -0.016224
G0G5     -0.016725000000000007
G0G5     -0.015807999999999992
G0G5     -0.011783
G0G5     -0.011698000000000002
G0G5     -0.011238999999999999
G0G5     -0.016238000000000006
G0G5     -0.018223000000000003
G0G5     -0.013298999999999993
G0G5     -0.012014999999999998
G0G5     -0.013441999999999999
G0G5     -0.01955
G0G5     -0.016968999999999995
G0G5     -0.010548000000000007
G0G5     -0.008712
G0G5     -0.010188000000000003
G0G5     -0.014865999999999999
G0G5     -0.013290999999999996
G0G5     -0.011989000000000001
G0G5     -0.010197
G0G5     -0.014361999999999998
G0G5     -0.021183000000000004
G0G5     -0.021586999999999995
G0G5     -0.015592999999999996
G0G5     -0.013535000000000004
G0G5     -0.016502000000000013
G0G5     -0.018811
G0G5     -0.016038
G0G5     -0.011838000000000003
G0G5     -0.013699
G0G5     -0.016836
G0G5     -0.018854999999999993
G0G5     -0.017019999999999997
G0G5     -0.012541999999999996
G0G5     -0.014889000000000005
G0G5     -0.014995999999999997
G0G5     -0.019069
G0G5     -0.015644999999999992
G0G5     -0.012512000000000002
G0G5     -0.013957999999999996
G0G5     -0.017258999999999997
G0G5     -0.020919999999999998
G0G5     -0.01769
G0G5     -0.017606999999999994
G0G5     -0.018068999999999998
G0G5     -0.021620999999999998
G0G5     -0.020149000000000004
G0G5     -0.019233
G0G5     -0.017522999999999993
G0G5     -0.018586999999999996
G0G5     -0.019142
G0G5     -0.015640999999999995
G0G5     -0.016130000000000005
G0G5     -0.016729999999999995
G0G5     -0.017561000000000004
G0G5     -0.017059999999999992
G0G5     -0.02008500000000001
G0G5     -0.018521999999999997
G0G5     -0.019964000000000003
G0G5     -0.019903000000000004
G0G5     -0.021511999999999996
G0G5     -0.02167500000000001
G0G5     -0.019039999999999998
G0G5     -0.023333999999999994
G0G5     -0.017375000000000005
G0G5     -0.014193999999999998
G0G5     -0.013922000000000002
G0G5     -0.01844199999999999
G0G5     -0.023362999999999995
G0G5     -0.021044999999999998
G0G5     -0.018508999999999994
G0G5     -0.018365
G0G5     -0.02101899999999999
G0G5     -0.024573000000000005
G0G5     -0.020829000000000004
G0G5     -0.020121000000000003
G0G5     -0.019533
G0G5     -0.021286000000000006
G0G5     -0.022873
G0G5     -0.024870000000000003
G0G5     -0.020460000000000002
G0G5     -0.021376
G0G5     -0.02555
G0G5     -0.025079
G0G5     -0.02187199999999999
G0G5     -0.014293000000000005
G0G5     -0.020559000000000004
G0G5     -0.023481999999999996
G0G5     -0.02995499999999999
G0G5     -0.022336000000000005
G0G5     -0.021596
G0G5     -0.024367000000000003
G0G5     -0.026622999999999983
G0G5     -0.02842
G0G5     -0.021410000000000012
G0G5     -0.021118
G0G5     -0.025445999999999996
G0G5     -0.03017599999999999
G0G5     -0.030966999999999998
G0G5     -0.023506
G0G5     -0.021929000000000004
G0G5     -0.023406999999999997
G0G5     -0.02667599999999999
G0G5     -0.022829000000000002
G0G5     -0.019172999999999996
G0G5     -0.02329700000000001
G0G5     -0.024088999999999996
G0G5     -0.028682999999999986
G0G5     -0.025691
G0G5     -0.024423999999999994
G0G5     -0.02298299999999999
G0G5     -0.024998
G0G5     -0.02455
G0G5     -0.018537999999999995
G0G5     -0.020645999999999998
G0G5     -0.018004000000000003
G0G5     -0.024726000000000005
G0G5     -0.02592000000000001
G0G5     -0.023282999999999998
G0G5     -0.020972
G0G5     -0.024456
G0G5     -0.029991999999999998
G0G5     -0.026215000000000006
G0G5     -0.024092999999999986
G0G5     -0.022611
