# Supplementary material for: Explainable chemical artificial intelligence from accurate machine learning of real-space chemical descriptors
Source: Nat Commun. 2024 May 21;15:4345. doi: 10.1038/s41467-024-48567-9 (PMC11522690; doi:10.1038/s41467-024-48567-9)
Supplement: Supplementary file 4 — Source Data [file 41467_2024_48567_MOESM4_ESM.zip › main/Fig6/DI_CO2_NH22.txt]

# Label Value (a.u)
G0G14     0.024349
G0G14     0.042950999999999996
G0G14     0.050858
G0G14     0.041817
G0G14     0.039426
G0G14     0.047362
G0G14     0.07695700000000001
G0G14     0.087956
G0G14     0.056902999999999995
G0G14     0.065358
G0G14     0.09764700000000001
G0G14     0.12997399999999998
G0G14     0.12239499999999999
G0G14     0.055224999999999996
G0G14     0.04138599999999999
G0G14     0.06324699999999998
G0G14     0.054466999999999995
G0G14     0.057743
G0G14     0.04639599999999999
G0G14     0.03340100000000001
G0G14     0.04283000000000001
G0G14     0.042534999999999996
G0G14     0.033177
G0G14     0.019198000000000003
G0G14     0.016714000000000003
G0G14     0.019803
G0G14     0.021333000000000005
G0G14     0.015413000000000001
G0G14     0.008457
G0G14     0.007789000000000001
G0G14     0.008707
G0G14     0.008241999999999998
G0G14     0.007093
G0G14     0.004614000000000001
G0G14     0.004196000000000001
G0G14     0.0039499999999999995
G0G14     0.002664
G0G14     0.0038810000000000008
G0G14     0.0030650000000000004
G0G14     0.004011
G0G14     0.0032629999999999994
G0G14     0.002618
G0G14     0.0032179999999999995
G0G14     0.002542
G0G14     0.004249
G0G14     0.0019509999999999998
G0G14     0.001544
G0G14     0.0020470000000000006
G0G14     0.004203
G0G14     0.0023169999999999996
G0G14     0.0021880000000000003
G0G14     0.00135
G0G14     0.0032600000000000003
G0G14     0.004646
G0G14     0.0037920000000000007
G0G14     0.001725
G0G14     0.0013189999999999996
G0G14     0.00058
G0G14     0.0016220000000000002
G0G14     0.001239
G0G14     0.001164
G0G14     0.001906
G0G14     0.002448
G0G14     0.0034079999999999996
G0G14     0.002624
G0G14     0.002422
G0G14     0.0018910000000000003
G0G14     2.399999999999988e-05
G0G14     0.0008350000000000001
G0G14     0.0021200000000000004
G0G14     0.0006789999999999999
G0G14     0.0020779999999999996
G0G14     0.0028209999999999997
G0G14     0.001929
G0G14     0.002556000000000001
G0G14     0.0019909999999999997
G0G14     0.0022890000000000002
G0G14     0.001296
G0G14     0.000588
G0G14     0.0008069999999999998
G0G14     0.0004730000000000001
G0G14     0.00036400000000000007
G0G14     0.001699
G0G14     0.0012699999999999999
G0G14     -0.00035200000000000005
G0G14     -0.0001989999999999999
G0G14     0.0010450000000000004
G0G14     0.0006650000000000002
G0G14     0.0006490000000000002
G0G14     0.00067
G0G14     0.0006210000000000002
G0G14     5.899999999999997e-05
G0G14     0.000239
G0G14     0.000544
G0G14     0.00022400000000000002
G0G14     0.0008069999999999998
G0G14     0.0016629999999999998
G0G14     0.0012529999999999998
G0G14     0.0004530000000000001
G0G14     0.0015529999999999997
G0G14     0.0012629999999999996
G0G14     0.00025500000000000007
G0G14     0.00023799999999999977
G0G14     6.000000000000037e-06
G0G14     1.0000000000000135e-05
G0G14     -0.0004669999999999999
G0G14     -0.00035699999999999995
G0G14     0.000704
G0G14     0.0002400000000000001
G0G14     -0.0002279999999999998
G0G14     0.0008709999999999998
G0G14     0.0005180000000000001
G0G14     0.000214
G0G14     0.000902
G0G14     0.0001259999999999997
G0G14     3.8999999999999755e-05
G0G14     0.0007239999999999999
G0G14     0.0008439999999999998
G0G14     0.0014099999999999998
G0G14     0.0020849999999999996
G0G14     0.002002
G0G14     0.001477
G0G14     0.00041799999999999997
G0G14     -0.0005720000000000001
G0G14     0.00010800000000000002
G0G14     -0.00031300000000000045
G0G14     -0.0007280000000000001
G0G14     -0.0003410000000000001
G0G14     -1.0999999999999942e-05
G0G14     2.999999999999802e-06
G0G14     0.0008889999999999996
G0G14     0.0011030000000000002
G0G14     0.001101
G0G14     0.0006689999999999999
G0G14     0.00030900000000000003
G0G14     0.00033700000000000017
G0G14     0.0003499999999999997
G0G14     0.001468
G0G14     0.0026969999999999997
G0G14     0.002474
G0G14     0.00247
G0G14     0.003604000000000001
G0G14     0.003481
G0G14     0.0034069999999999994
G0G14     0.002824
G0G14     0.0032670000000000004
G0G14     0.0027930000000000003
G0G14     0.0017940000000000002
G0G14     0.0011379999999999997
G0G14     0.0008959999999999999
G0G14     0.0008499999999999998
G0G14     0.0006919999999999999
G0G14     0.00018600000000000002
G0G14     -2.699999999999995e-05
G0G14     0.000745
G0G14     0.0013670000000000002
G0G14     0.001357
G0G14     0.0014299999999999998
G0G14     0.00249
G0G14     0.003054
G0G14     0.001678
G0G14     0.0008939999999999998
G0G14     0.0016450000000000002
G0G14     0.0017369999999999996
G0G14     0.001182
G0G14     0.001229
G0G14     0.001997
G0G14     0.001892
G0G14     0.000704
G0G14     0.001572
G0G14     0.000414
G0G14     0.0002180000000000001
G0G14     0.0017089999999999998
G0G14     0.00195
G0G14     0.0021719999999999995
G0G14     0.0019490000000000004
G0G14     0.002284
G0G14     0.0027410000000000004
G0G14     0.0016440000000000003
G0G14     0.0019110000000000002
G0G14     0.0018849999999999995
G0G14     0.0006300000000000001
G0G14     0.0009630000000000003
G0G14     0.0021260000000000003
G0G14     0.0018179999999999993
G0G14     0.002579
G0G14     0.00284
G0G14     0.003241
G0G14     0.003351
G0G14     0.002366
G0G14     0.002758
G0G14     0.0021210000000000005
G0G14     0.0022909999999999996
G0G14     0.003931
G0G14     0.0034630000000000004
G0G14     0.0028450000000000003
G0G14     0.003334
G0G14     0.003334
G0G14     0.0032960000000000003
G0G14     0.0027
G0G14     0.002339
G0G14     0.002552
G0G14     0.002147
G0G14     0.0031680000000000002
G0G14     0.003847
G0G14     0.002894
G0G14     0.0036560000000000004
G0G14     0.004261
G0G14     0.004278
G0G14     0.0033299999999999996
G0G14     0.003266
G0G14     0.004464
G0G14     0.004147
G0G14     0.004072999999999999
G0G14     0.005115
G0G14     0.004181
G0G14     0.005102000000000001
G0G14     0.004252
G0G14     0.003089
G0G14     0.004179
G0G14     0.004808000000000001
G0G14     0.0050680000000000005
G0G14     0.004648
G0G14     0.004948999999999999
G0G14     0.006102
G0G14     0.004706
G0G14     0.004242999999999999
G0G14     0.004924
G0G14     0.004696
G0G14     0.005196000000000001
G0G14     0.005546
G0G14     0.005448
G0G14     0.0054399999999999995
G0G14     0.0039829999999999996
G0G14     0.005259
G0G14     0.0054670000000000005
G0G14     0.004214
G0G14     0.005174000000000001
G0G14     0.005457
G0G14     0.004810999999999999
G0G14     0.005853
G0G14     0.0064529999999999995
G0G14     0.006286
G0G14     0.004705
G0G14     0.004926
G0G14     0.006147
G0G14     0.0051069999999999996
G0G14     0.004314
G0G14     0.004869999999999999
G0G14     0.004233999999999999
G0G14     0.004912000000000001
G0G14     0.004808
G0G14     0.004092999999999999
G0G14     0.004493
G0G14     0.004982000000000001
G0G14     0.005667000000000001
G0G14     0.006044000000000001
G0G14     0.004373999999999999
G0G14     0.005945999999999999
G0G14     0.006643000000000001
G0G14     0.005771
G0G14     0.0060079999999999995
G0G14     0.005836
G0G14     0.005900000000000001
G0G14     0.0055899999999999995
G0G14     0.005698
G0G14     0.006222
G0G14     0.0052
G0G14     0.005659999999999999
G0G14     0.006984
G0G14     0.006005000000000001
G0G14     0.00584
G0G14     0.0062889999999999995
G0G14     0.005772
G0G14     0.0057729999999999995
G0G14     0.005099999999999999
G0G14     0.006266000000000001
G0G14     0.00526
G0G14     0.00412
G0G14     0.005922
G0G14     0.005337999999999999
G0G14     0.004509
G0G14     0.005582000000000001
G0G14     0.005361
G0G14     0.0054280000000000005
G0G14     0.005895
G0G14     0.006985999999999999
G0G14     0.007598
G0G14     0.00573
G0G14     0.006094
G0G14     0.006952
G0G14     0.006206
G0G14     0.007036000000000001
G0G14     0.007672999999999999
G0G14     0.008404000000000002
G0G14     0.008008
G0G14     0.007887
G0G14     0.009153999999999999
G0G14     0.007796
G0G14     0.007558
G0G14     0.008754999999999999
G0G14     0.008574
G0G14     0.008509
G0G14     0.008635999999999998
G0G14     0.009475
G0G14     0.009173
G0G14     0.00868
G0G14     0.010232999999999999
G0G14     0.00943
G0G14     0.007729000000000001
G0G14     0.008861999999999998
G0G14     0.010685
G0G14     0.010071999999999998
G0G14     0.009209999999999998
G0G14     0.009723
G0G14     0.01087
G0G14     0.010831
G0G14     0.010542000000000001
G0G14     0.010967
G0G14     0.009881
G0G14     0.010268999999999999
G0G14     0.01289
G0G14     0.011876
G0G14     0.010217
G0G14     0.010707
G0G14     0.011963
G0G14     0.012156
G0G14     0.010558
G0G14     0.011949
G0G14     0.011947000000000001
G0G14     0.011044000000000002
G0G14     0.012571000000000002
G0G14     0.0129
G0G14     0.011500000000000002
G0G14     0.012086
G0G14     0.012881000000000002
G0G14     0.013446000000000001
G0G14     0.012191
G0G14     0.012499
G0G14     0.014117
G0G14     0.012191
G0G14     0.012343999999999999
G0G14     0.013702
G0G14     0.013028000000000001
G0G14     0.012794
G0G14     0.013551
G0G14     0.014119999999999999
G0G14     0.013577999999999998
G0G14     0.013019
G0G14     0.014458000000000002
G0G14     0.013926000000000001
G0G14     0.013233
G0G14     0.014585
G0G14     0.014847
G0G14     0.013929
G0G14     0.014521999999999998
G0G14     0.015436
G0G14     0.01521
G0G14     0.013717
G0G14     0.014996000000000002
G0G14     0.016561
G0G14     0.014533
G0G14     0.015308999999999998
G0G14     0.016348
G0G14     0.015863999999999996
G0G14     0.015616999999999999
G0G14     0.016156
G0G14     0.016713
G0G14     0.015908000000000002
G0G14     0.015757
G0G14     0.017445
G0G14     0.016416
G0G14     0.016385
G0G14     0.017907
G0G14     0.017418
G0G14     0.016301999999999997
G0G14     0.016937999999999995
G0G14     0.018597
G0G14     0.018222000000000002
G0G14     0.016286000000000002
G0G14     0.017654
G0G14     0.018852999999999998
G0G14     0.017660000000000002
G0G14     0.018957000000000005
G0G14     0.018695
G0G14     0.01779
G0G14     0.018237
G0G14     0.019398
G0G14     0.019894
G0G14     0.018064
G0G14     0.018126999999999997
G0G14     0.019957
G0G14     0.020205
G0G14     0.020083
G0G14     0.019703000000000002
G0G14     0.019513000000000003
G0G14     0.019969999999999998
G0G14     0.020654
G0G14     0.022376000000000004
G0G14     0.020747
G0G14     0.019289
G0G14     0.021681000000000002
G0G14     0.022596
G0G14     0.022405
G0G14     0.022588999999999998
G0G14     0.021724
G0G14     0.022569
G0G14     0.022496000000000002
G0G14     0.023468999999999997
G0G14     0.023678
G0G14     0.021324999999999997
G0G14     0.023370000000000002
G0G14     0.024310999999999996
G0G14     0.023030000000000002
G0G14     0.02344
G0G14     0.023322
G0G14     0.024762000000000003
G0G14     0.024935999999999993
G0G14     0.024312
G0G14     0.026102999999999998
G0G14     0.024501000000000002
G0G14     0.024737
G0G14     0.026948
G0G14     0.025626
G0G14     0.025128
G0G14     0.025923
G0G14     0.026202
G0G14     0.026513000000000002
G0G14     0.025768000000000003
G0G14     0.027633
G0G14     0.02751
G0G14     0.025556
G0G14     0.026982000000000006
G0G14     0.027689000000000005
G0G14     0.027334
G0G14     0.027724000000000002
G0G14     0.027044999999999993
G0G14     0.028102000000000002
G0G14     0.027854000000000004
G0G14     0.02923
G0G14     0.029833000000000002
G0G14     0.027212999999999998
G0G14     0.028215999999999998
G0G14     0.030056
G0G14     0.029612
G0G14     0.029630999999999998
G0G14     0.028749999999999998
G0G14     0.029657
G0G14     0.030407999999999994
G0G14     0.029575999999999998
G0G14     0.030945999999999998
G0G14     0.029359
G0G14     0.02884
G0G14     0.03158
G0G14     0.031541999999999994
G0G14     0.031303000000000004
G0G14     0.030492
G0G14     0.030521
G0G14     0.032277999999999994
G0G14     0.031216999999999998
G0G14     0.032401000000000006
G0G14     0.031830000000000004
G0G14     0.030448000000000003
G0G14     0.032524
G0G14     0.033518
G0G14     0.03256799999999999
G0G14     0.031439
G0G14     0.031685
G0G14     0.033721
G0G14     0.032884
G0G14     0.03171299999999999
G0G14     0.03323399999999999
G0G14     0.032339999999999994
G0G14     0.033391
G0G14     0.033974000000000004
G0G14     0.033003
G0G14     0.032667
G0G14     0.03334300000000001
G0G14     0.034883
G0G14     0.034034999999999996
G0G14     0.031745999999999996
G0G14     0.033998999999999995
G0G14     0.03458
G0G14     0.033895
G0G14     0.034537
G0G14     0.033093
G0G14     0.033675000000000004
G0G14     0.034052000000000006
G0G14     0.03518199999999999
G0G14     0.035176
G0G14     0.033081
G0G14     0.033986
G0G14     0.03586
G0G14     0.034937
G0G14     0.03541099999999999
G0G14     0.034911
G0G14     0.03488000000000001
G0G14     0.035411
G0G14     0.035601
G0G14     0.036729
G0G14     0.03508100000000001
