# Supplementary material for: Explainable chemical artificial intelligence from accurate machine learning of real-space chemical descriptors
Source: Nat Commun. 2024 May 21;15:4345. doi: 10.1038/s41467-024-48567-9 (PMC11522690; doi:10.1038/s41467-024-48567-9)
Supplement: Supplementary file 4 — Source Data [file 41467_2024_48567_MOESM4_ESM.zip › main/Fig6/DI_CO2_PH4.txt]

# Label Value (a.u)
G0G8     0.121717
G0G8     0.109908
G0G8     0.093247
G0G8     0.067181
G0G8     0.10263800000000001
G0G8     0.08898600000000001
G0G8     0.061833
G0G8     0.024624
G0G8     0.015536
G0G8     0.017409000000000004
G0G8     -0.012691000000000001
G0G8     -0.014032000000000003
G0G8     -0.018466999999999997
G0G8     -0.004000999999999998
G0G8     0.00012100000000000072
G0G8     -0.007486000000000004
G0G8     0.003533
G0G8     0.009096
G0G8     0.024835
G0G8     -0.003966000000000001
G0G8     -0.026812
G0G8     -0.01437800000000001
G0G8     -0.014759000000000001
G0G8     0.00044699999999999536
G0G8     -0.00517999999999999
G0G8     -0.009636000000000002
G0G8     0.002212999999999989
G0G8     0.0004480000000000026
G0G8     0.028609999999999997
G0G8     0.014886
G0G8     -0.009369
G0G8     -0.01216399999999999
G0G8     -0.009675999999999995
G0G8     0.007488000000000002
G0G8     0.014201000000000002
G0G8     0.005443999999999988
G0G8     0.016508
G0G8     0.016944
G0G8     0.030868999999999997
G0G8     0.009264999999999995
G0G8     -0.0035419999999999952
G0G8     -0.0013299999999999961
G0G8     -0.01282299999999999
G0G8     0.013942000000000003
G0G8     0.002153000000000001
G0G8     -0.009539999999999996
G0G8     -0.018966
G0G8     -0.025486
G0G8     -0.002196999999999999
G0G8     -0.006527000000000002
G0G8     -0.020041999999999997
G0G8     -0.033348
G0G8     -0.031495
G0G8     -0.030357000000000002
G0G8     -0.031307999999999996
G0G8     -0.02949300000000001
G0G8     -0.028352999999999993
G0G8     -0.028335000000000006
G0G8     -0.019427999999999994
G0G8     -0.024516000000000003
G0G8     -0.030965999999999987
G0G8     -0.036048
G0G8     -0.039052
G0G8     -0.032498
G0G8     -0.042405
G0G8     -0.039837000000000004
G0G8     -0.02634299999999999
G0G8     -0.018196999999999998
G0G8     -0.011162999999999996
G0G8     -0.006644000000000007
G0G8     -0.01617599999999999
G0G8     -0.026383999999999998
G0G8     -0.022097
G0G8     -0.02111900000000001
G0G8     -0.026056999999999997
G0G8     -0.011584999999999993
G0G8     0.006651000000000002
G0G8     0.0033719999999999874
G0G8     0.002600999999999982
G0G8     0.004448000000000014
G0G8     0.027943000000000006
G0G8     0.049659
G0G8     0.041677
G0G8     0.050613000000000005
G0G8     0.048429999999999994
G0G8     0.04480100000000001
G0G8     0.032208
G0G8     0.019732999999999997
G0G8     0.015342999999999999
G0G8     0.0049170000000000064
G0G8     0.025659
G0G8     0.010525999999999999
G0G8     -0.016043000000000012
G0G8     -0.018631
G0G8     -0.014492000000000007
G0G8     0.003271000000000001
G0G8     -0.021912000000000008
G0G8     -0.03264800000000001
G0G8     -0.03639600000000001
G0G8     -0.012536999999999998
G0G8     -0.0067150000000000005
G0G8     -0.03388299999999998
G0G8     -0.050812000000000024
G0G8     -0.057512999999999995
G0G8     -0.04926099999999999
G0G8     -0.04169700000000001
G0G8     -0.039687000000000014
G0G8     -0.03636799999999999
G0G8     -0.03741499999999999
G0G8     -0.024513000000000004
G0G8     -0.007532999999999995
G0G8     -0.019462000000000014
G0G8     -0.023131000000000002
G0G8     -0.025436000000000007
G0G8     -0.009165000000000003
G0G8     0.003239000000000002
G0G8     -0.012690999999999984
G0G8     0.000724999999999998
G0G8     -0.0019560000000000124
G0G8     0.02055
G0G8     0.014014
G0G8     -0.0016879999999999903
G0G8     0.004698000000000002
G0G8     -0.007356000000000001
G0G8     0.004470999999999998
G0G8     0.004756000000000005
G0G8     0.0025979999999999935
G0G8     0.017930999999999992
G0G8     0.0030059999999999918
G0G8     0.009650999999999998
G0G8     0.02457
G0G8     0.032271
G0G8     0.051183000000000006
G0G8     0.051297999999999996
G0G8     0.052461
G0G8     0.06229800000000001
G0G8     0.077888
G0G8     0.09389600000000001
G0G8     0.09055800000000001
G0G8     0.090167
G0G8     0.07687999999999999
G0G8     0.077601
G0G8     0.09011899999999999
G0G8     0.10023099999999999
G0G8     0.096124
G0G8     0.079784
G0G8     0.066391
G0G8     0.05376500000000001
G0G8     0.040186
G0G8     0.030768999999999998
G0G8     0.02788700000000001
G0G8     0.021319000000000005
G0G8     0.013378999999999995
G0G8     0.004974000000000005
G0G8     0.0023719999999999982
G0G8     -0.003739000000000001
G0G8     -0.009721000000000002
G0G8     -0.013589000000000009
G0G8     -0.015128999999999997
G0G8     -0.01714900000000001
G0G8     -0.02564300000000001
G0G8     -0.016462
G0G8     -0.013765000000000001
G0G8     -0.018638000000000002
G0G8     -0.017558000000000004
G0G8     -0.016778000000000005
G0G8     -0.005613000000000001
G0G8     -0.011415
G0G8     -0.016981000000000007
G0G8     -0.012588999999999994
G0G8     -0.010704999999999998
G0G8     0.00010100000000000007
G0G8     -0.007310000000000001
G0G8     -0.019686000000000002
G0G8     -0.021044000000000007
G0G8     -0.021452
G0G8     -0.002370000000000002
G0G8     -0.013348
G0G8     -0.015874999999999997
G0G8     -0.019526
G0G8     -0.011327000000000004
G0G8     -0.002817
G0G8     -0.016500999999999995
G0G8     -0.016313000000000005
G0G8     -0.009193
G0G8     -0.012888000000000002
G0G8     -0.0032820000000000032
G0G8     -0.008353999999999995
G0G8     -0.010349000000000006
G0G8     -0.005793000000000005
G0G8     0.0013510000000000017
G0G8     0.006043
G0G8     -0.0052230000000000045
G0G8     -0.004620000000000003
G0G8     -0.005070000000000001
G0G8     0.0005509999999999988
G0G8     0.0012659999999999998
G0G8     -0.0016320000000000026
G0G8     0.0019739999999999996
G0G8     0.002495000000000001
G0G8     0.007464999999999999
G0G8     0.010536000000000002
G0G8     0.007556000000000004
G0G8     0.010509000000000001
G0G8     0.004626999999999999
G0G8     0.00635
G0G8     0.0071920000000000005
G0G8     0.004428999999999999
G0G8     0.004147999999999998
G0G8     0.005898999999999999
G0G8     0.005936
G0G8     0.004075999999999999
G0G8     0.0033439999999999993
G0G8     -0.0011350000000000004
G0G8     -0.001269000000000002
G0G8     0.0003999999999999997
G0G8     0.0014060000000000025
G0G8     0.004756999999999997
G0G8     0.003458999999999998
G0G8     0.0010000000000000007
G0G8     0.002505
G0G8     -0.001253000000000002
G0G8     -0.0006989999999999987
G0G8     0.0036110000000000005
G0G8     -0.004754000000000003
G0G8     -0.0034800000000000018
G0G8     -0.0009299999999999956
G0G8     0.004870000000000001
G0G8     0.00795
G0G8     8.599999999999857e-05
G0G8     -0.002664999999999998
G0G8     -0.003099999999999999
G0G8     -0.0003429999999999996
G0G8     -0.0013109999999999992
G0G8     -0.002707
G0G8     -0.003916999999999999
G0G8     -0.003566
G0G8     0.004033999999999999
G0G8     -0.0005709999999999974
G0G8     -0.0031349999999999963
G0G8     -0.004358000000000002
G0G8     -0.005817000000000001
G0G8     0.000381
G0G8     -0.0024640000000000005
G0G8     -0.0073409999999999994
G0G8     -0.007047
G0G8     -0.003939000000000005
G0G8     -7.0000000000005225e-06
G0G8     0.0006770000000000015
G0G8     -0.005268999999999995
G0G8     -0.004975999999999999
G0G8     -0.003312000000000002
G0G8     -0.00048800000000000086
G0G8     -0.0018889999999999985
G0G8     -0.005816000000000002
G0G8     -0.006117000000000003
G0G8     -0.002978999999999998
G0G8     0.0010720000000000005
G0G8     -0.0036869999999999993
G0G8     -0.006885000000000002
G0G8     -0.005999000000000001
G0G8     -0.0045960000000000055
G0G8     -0.001998999999999999
G0G8     -0.005224000000000003
G0G8     -0.006783000000000005
G0G8     -0.009036000000000002
G0G8     -0.00477
G0G8     -0.004299999999999999
G0G8     -0.008722000000000002
G0G8     -0.011474999999999997
G0G8     -0.012841000000000002
G0G8     -0.008496
G0G8     -0.008328000000000002
G0G8     -0.007939999999999997
G0G8     -0.008193
G0G8     -0.006556
G0G8     -0.008128999999999997
G0G8     -0.005624
G0G8     -0.005375999999999999
G0G8     -0.0073950000000000005
G0G8     -0.0066359999999999995
G0G8     -0.006098999999999997
G0G8     -0.0054030000000000016
G0G8     -0.006517
G0G8     -0.0063690000000000005
G0G8     -0.003965000000000001
G0G8     -0.004249000000000001
G0G8     -0.008585999999999995
G0G8     -0.008394999999999996
G0G8     -0.007673999999999999
G0G8     -0.005977999999999999
G0G8     -0.0036940000000000024
G0G8     -0.007684999999999999
G0G8     -0.006792000000000003
G0G8     -0.004567999999999999
G0G8     -0.0037839999999999987
G0G8     -0.004034999999999995
G0G8     -0.007560000000000005
G0G8     -0.005118000000000002
G0G8     -0.00417
G0G8     -0.002154000000000001
G0G8     -0.007313999999999999
G0G8     -0.008931
G0G8     -0.004611
G0G8     -0.0021999999999999984
G0G8     -0.004300000000000001
G0G8     -0.008321000000000002
G0G8     -0.006619999999999997
G0G8     -0.003994999999999997
G0G8     -0.0015520000000000026
G0G8     -0.003986
G0G8     -0.005082000000000003
G0G8     -0.0065259999999999945
G0G8     -0.004889000000000001
G0G8     -0.0014629999999999975
G0G8     -0.0035400000000000028
G0G8     -0.006690000000000004
G0G8     -0.005266999999999996
G0G8     -0.005191999999999997
G0G8     -0.0034459999999999994
G0G8     -0.004179999999999997
G0G8     -0.006371000000000002
G0G8     -0.006836
G0G8     -0.005989999999999999
G0G8     -0.0005639999999999976
G0G8     -0.0036250000000000037
G0G8     -0.005524000000000003
G0G8     -0.0030139999999999993
G0G8     -0.001779000000000001
G0G8     4.7000000000002606e-05
G0G8     -0.0017309999999999969
G0G8     -0.007037999999999997
G0G8     -0.005297000000000002
G0G8     -0.004467000000000003
G0G8     -0.0047300000000000016
G0G8     -0.005823000000000003
G0G8     -0.009162
G0G8     -0.005003999999999998
G0G8     -0.0039169999999999995
G0G8     -0.004868000000000001
G0G8     -0.005438000000000006
G0G8     -0.008776
G0G8     -0.005519999999999997
G0G8     -0.004671
G0G8     -0.006753000000000001
G0G8     -0.010069999999999996
G0G8     -0.006696000000000003
G0G8     -0.0037540000000000043
G0G8     -0.004133999999999997
G0G8     -0.007050000000000001
G0G8     -0.005456999999999998
G0G8     -0.002225999999999998
G0G8     -0.005237999999999999
G0G8     -0.007985999999999995
G0G8     -0.008360999999999997
G0G8     -0.007508000000000001
G0G8     -0.005246000000000001
G0G8     -0.005520000000000003
G0G8     -0.008102999999999997
G0G8     -0.008686999999999999
G0G8     -0.008701999999999996
G0G8     -0.0056110000000000005
G0G8     -0.008806999999999999
G0G8     -0.012681999999999999
G0G8     -0.010880000000000003
G0G8     -0.006614000000000002
G0G8     -0.008376
G0G8     -0.010881000000000004
G0G8     -0.009036
G0G8     -0.0075940000000000035
G0G8     -0.008691000000000008
G0G8     -0.013154999999999993
G0G8     -0.012722999999999996
G0G8     -0.015401999999999997
G0G8     -0.013441999999999994
G0G8     -0.009434
G0G8     -0.009724
G0G8     -0.010454000000000001
G0G8     -0.009838
G0G8     -0.008232999999999997
G0G8     -0.008097000000000002
G0G8     -0.009703999999999994
G0G8     -0.013226999999999996
G0G8     -0.014329
G0G8     -0.011254
G0G8     -0.007953999999999998
G0G8     -0.00954700000000001
G0G8     -0.011508999999999998
G0G8     -0.011487
G0G8     -0.008898999999999995
G0G8     -0.009559000000000003
G0G8     -0.010101000000000004
G0G8     -0.01585300000000001
G0G8     -0.014747000000000001
G0G8     -0.010224
G0G8     -0.007949
G0G8     -0.009588999999999999
G0G8     -0.016026999999999996
G0G8     -0.013855
G0G8     -0.007938999999999995
G0G8     -0.005950999999999998
G0G8     -0.011607999999999999
G0G8     -0.019763000000000003
G0G8     -0.018653999999999997
G0G8     -0.013339000000000004
G0G8     -0.011985999999999998
G0G8     -0.015394999999999994
G0G8     -0.013635999999999999
G0G8     -0.009775999999999993
G0G8     -0.00985199999999999
G0G8     -0.013565999999999993
G0G8     -0.016381000000000007
G0G8     -0.015025
G0G8     -0.015023999999999997
G0G8     -0.011327000000000002
G0G8     -0.013097999999999997
G0G8     -0.011221000000000005
G0G8     -0.012492000000000001
G0G8     -0.01085
G0G8     -0.012590000000000002
G0G8     -0.013999000000000006
G0G8     -0.017274
G0G8     -0.015812999999999997
G0G8     -0.013403000000000003
G0G8     -0.014325000000000011
G0G8     -0.012997000000000007
G0G8     -0.011045000000000001
G0G8     -0.009388
G0G8     -0.010883
G0G8     -0.013579
G0G8     -0.012959999999999998
G0G8     -0.012828999999999995
G0G8     -0.016837000000000005
G0G8     -0.017634999999999998
G0G8     -0.017341000000000002
G0G8     -0.016662999999999997
G0G8     -0.01485200000000001
G0G8     -0.015030999999999994
G0G8     -0.015294999999999994
G0G8     -0.016094
G0G8     -0.019167999999999998
G0G8     -0.019375000000000003
G0G8     -0.017014999999999992
G0G8     -0.020749999999999998
G0G8     -0.02106899999999999
G0G8     -0.022383
G0G8     -0.016573
G0G8     -0.019781999999999998
G0G8     -0.021559999999999996
G0G8     -0.023341999999999995
G0G8     -0.020465999999999998
G0G8     -0.018089000000000004
G0G8     -0.023125000000000007
G0G8     -0.023137999999999992
G0G8     -0.024244000000000005
G0G8     -0.020579000000000007
G0G8     -0.019588999999999995
G0G8     -0.021672999999999998
G0G8     -0.021172
G0G8     -0.025608000000000002
G0G8     -0.019514999999999998
G0G8     -0.017270999999999995
G0G8     -0.018169000000000005
G0G8     -0.022175999999999994
G0G8     -0.022091000000000003
G0G8     -0.013668000000000001
G0G8     -0.011252
G0G8     -0.013047999999999997
G0G8     -0.017579999999999995
G0G8     -0.014312999999999994
G0G8     -0.013693
G0G8     -0.01263499999999999
G0G8     -0.015445999999999998
G0G8     -0.019581
G0G8     -0.01548699999999999
G0G8     -0.015523
G0G8     -0.011879
G0G8     -0.013952999999999997
G0G8     -0.017170999999999985
G0G8     -0.018409000000000002
G0G8     -0.014987000000000002
G0G8     -0.014210000000000002
G0G8     -0.017828
G0G8     -0.019762999999999982
G0G8     -0.019180000000000006
G0G8     -0.015586
G0G8     -0.019132999999999997
G0G8     -0.020776000000000013
G0G8     -0.02056400000000001
G0G8     -0.01965100000000001
G0G8     -0.020373999999999996
G0G8     -0.021242999999999995
G0G8     -0.017975999999999995
G0G8     -0.021068999999999994
G0G8     -0.019175000000000005
G0G8     -0.020280000000000003
G0G8     -0.019791000000000003
G0G8     -0.020042000000000008
G0G8     -0.023673000000000003
G0G8     -0.018823000000000013
G0G8     -0.020014
