# Supplementary material for: Explainable chemical artificial intelligence from accurate machine learning of real-space chemical descriptors
Source: Nat Commun. 2024 May 21;15:4345. doi: 10.1038/s41467-024-48567-9 (PMC11522690; doi:10.1038/s41467-024-48567-9)
Supplement: Supplementary file 4 — Source Data [file 41467_2024_48567_MOESM4_ESM.zip › main/Fig6/DI_CO2_O4.txt]

# Label Value (a.u)
G0G12     -0.011609000000000001
G0G12     -0.018629
G0G12     -0.012612000000000002
G0G12     -0.005422
G0G12     -0.003993
G0G12     -0.007804
G0G12     -0.012425
G0G12     -0.007098
G0G12     -0.00018100000000000017
G0G12     0.0008339999999999997
G0G12     0.00046399999999999957
G0G12     -0.004775
G0G12     -0.0046
G0G12     0.0009209999999999999
G0G12     0.0009670000000000002
G0G12     -0.0021260000000000003
G0G12     -0.006325
G0G12     -0.004577
G0G12     0.002097
G0G12     0.0018009999999999996
G0G12     -0.0026750000000000003
G0G12     -0.003226
G0G12     -0.003562
G0G12     -0.00036799999999999984
G0G12     0.000543000000000001
G0G12     0.00012799999999999964
G0G12     0.004946000000000001
G0G12     0.0041600000000000005
G0G12     0.0028829999999999997
G0G12     0.002199
G0G12     0.005639999999999999
G0G12     0.0035540000000000003
G0G12     0.005211
G0G12     0.006267999999999999
G0G12     0.0055260000000000005
G0G12     0.001442
G0G12     -0.00016600000000000002
G0G12     0.001365
G0G12     0.0010970000000000003
G0G12     0.0032630000000000003
G0G12     0.0039030000000000002
G0G12     0.004804
G0G12     0.0037570000000000004
G0G12     0.0032900000000000004
G0G12     0.0009960000000000004
G0G12     -0.001232
G0G12     0.0015699999999999998
G0G12     0.0009159999999999997
G0G12     0.0034539999999999996
G0G12     0.0006990000000000002
G0G12     0.00018700000000000005
G0G12     0.0015199999999999999
G0G12     0.002948
G0G12     0.003672
G0G12     0.001995
G0G12     -0.000539
G0G12     0.00024600000000000007
G0G12     0.0019690000000000003
G0G12     0.001588
G0G12     -0.0006930000000000003
G0G12     -0.000983
G0G12     -0.000661
G0G12     0.0009350000000000001
G0G12     -0.00047300000000000033
G0G12     -0.0010160000000000002
G0G12     -0.001249
G0G12     0.00013700000000000019
G0G12     0.001364
G0G12     0.0014060000000000001
G0G12     0.0004299999999999998
G0G12     0.0003610000000000002
G0G12     -0.00020599999999999959
G0G12     -0.001058
G0G12     -0.000554
G0G12     -0.0033209999999999993
G0G12     -0.002696
G0G12     -0.00084
G0G12     -0.0013419999999999999
G0G12     0.0020299999999999997
G0G12     -0.00019000000000000006
G0G12     -0.00433
G0G12     -0.0025440000000000007
G0G12     -0.004607
G0G12     -0.005412
G0G12     -0.002334
G0G12     -0.0016029999999999998
G0G12     -0.0027689999999999998
G0G12     -0.002718
G0G12     -0.004898
G0G12     -0.004548
G0G12     -0.001133
G0G12     -0.001055
G0G12     -0.002701
G0G12     -0.0033940000000000003
G0G12     -0.0017130000000000001
G0G12     0.00019899999999999996
G0G12     -0.002443
G0G12     -0.006027
G0G12     -0.005736
G0G12     -0.0023120000000000003
G0G12     -0.0010279999999999998
G0G12     -0.00018599999999999997
G0G12     -0.0025
G0G12     -0.0018470000000000003
G0G12     0.0017979999999999997
G0G12     0.0021640000000000006
G0G12     0.0014169999999999999
G0G12     -0.0025710000000000004
G0G12     -0.0015370000000000002
G0G12     -8.90000000000001e-05
G0G12     -0.0007829999999999998
G0G12     -0.0022829999999999994
G0G12     -0.005398
G0G12     -0.007604
G0G12     -0.004995
G0G12     -0.002968
G0G12     -0.0035609999999999995
G0G12     -0.0038030000000000004
G0G12     -0.004747
G0G12     -0.003898
G0G12     -0.000967
G0G12     0.002345
G0G12     0.006090999999999999
G0G12     0.0028580000000000003
G0G12     0.0011739999999999997
G0G12     0.0018220000000000007
G0G12     0.0015670000000000003
G0G12     0.005318
G0G12     0.004286
G0G12     0.010636
G0G12     0.015243
G0G12     0.017533999999999998
G0G12     0.020127
G0G12     0.021644
G0G12     0.020465
G0G12     0.025408
G0G12     0.027211
G0G12     0.030536999999999998
G0G12     0.035555
G0G12     0.038417
G0G12     0.051708000000000004
G0G12     0.05302
G0G12     0.038013
G0G12     0.026536
G0G12     0.014329
G0G12     0.011437
G0G12     0.01957
G0G12     0.023416
G0G12     0.019537
G0G12     0.013486000000000001
G0G12     0.00601
G0G12     0.008344
G0G12     0.010202
G0G12     0.009601
G0G12     0.008135
G0G12     0.004024
G0G12     0.004331
G0G12     0.004322
G0G12     0.004456
G0G12     0.0025150000000000003
G0G12     1.899999999999992e-05
G0G12     0.002668
G0G12     0.003785
G0G12     0.0017490000000000003
G0G12     0.0005399999999999999
G0G12     0.001922
G0G12     0.004251
G0G12     0.00425
G0G12     0.00334
G0G12     0.002048
G0G12     0.003304
G0G12     0.004303
G0G12     0.005071
G0G12     0.003803
G0G12     0.0032589999999999997
G0G12     0.004276
G0G12     0.005059000000000001
G0G12     0.0047290000000000006
G0G12     0.003521
G0G12     0.0028480000000000003
G0G12     0.003626
G0G12     0.004894
G0G12     0.00349
G0G12     0.002732
G0G12     0.002961
G0G12     0.004014
G0G12     0.005221999999999999
G0G12     0.004507
G0G12     0.004167
G0G12     0.002993
G0G12     0.003617
G0G12     0.005017000000000001
G0G12     0.004887
G0G12     0.004971
G0G12     0.0040420000000000005
G0G12     0.004851
G0G12     0.004793
G0G12     0.004958000000000001
G0G12     0.005412999999999999
G0G12     0.006328
G0G12     0.006540000000000001
G0G12     0.005628000000000001
G0G12     0.005516
G0G12     0.005943
G0G12     0.006174000000000001
G0G12     0.006933
G0G12     0.006791
G0G12     0.0056300000000000005
G0G12     0.005677
G0G12     0.006003
G0G12     0.006359
G0G12     0.006771
G0G12     0.006358000000000001
G0G12     0.006594
G0G12     0.006669
G0G12     0.0054020000000000006
G0G12     0.005452
G0G12     0.0073279999999999994
G0G12     0.007973000000000001
G0G12     0.0074659999999999995
G0G12     0.006165
G0G12     0.0063939999999999995
G0G12     0.006817
G0G12     0.007623
G0G12     0.0072239999999999995
G0G12     0.007761
G0G12     0.006933999999999999
G0G12     0.006286000000000001
G0G12     0.006405
G0G12     0.00669
G0G12     0.006658000000000001
G0G12     0.0059900000000000005
G0G12     0.006265000000000001
G0G12     0.006575
G0G12     0.005785
G0G12     0.005189
G0G12     0.004813
G0G12     0.006372000000000001
G0G12     0.006567
G0G12     0.0052120000000000005
G0G12     0.003843
G0G12     0.005136
G0G12     0.0066359999999999995
G0G12     0.006217
G0G12     0.005223
G0G12     0.005209
G0G12     0.006547
G0G12     0.0068590000000000005
G0G12     0.006132
G0G12     0.004602
G0G12     0.004289
G0G12     0.005158
G0G12     0.006186
G0G12     0.005458
G0G12     0.004992
G0G12     0.005014
G0G12     0.005109000000000001
G0G12     0.005203999999999999
G0G12     0.004692
G0G12     0.004324
G0G12     0.004971
G0G12     0.005439
G0G12     0.0057009999999999995
G0G12     0.00531
G0G12     0.0039889999999999995
G0G12     0.0033859999999999997
G0G12     0.004215
G0G12     0.005566000000000001
G0G12     0.006316
G0G12     0.005412
G0G12     0.00316
G0G12     0.0032359999999999997
G0G12     0.0052899999999999996
G0G12     0.005628
G0G12     0.004433
G0G12     0.003638
G0G12     0.004975
G0G12     0.005749
G0G12     0.0048980000000000004
G0G12     0.00413
G0G12     0.004366999999999999
G0G12     0.004476
G0G12     0.004456
G0G12     0.004207
G0G12     0.00453
G0G12     0.005261
G0G12     0.00517
G0G12     0.004814
G0G12     0.004911
G0G12     0.004597
G0G12     0.004293
G0G12     0.0030259999999999996
G0G12     0.002554
G0G12     0.004654999999999999
G0G12     0.00621
G0G12     0.004767
G0G12     0.002752
G0G12     0.00304
G0G12     0.005128
G0G12     0.005406
G0G12     0.003687
G0G12     0.003361
G0G12     0.004346
G0G12     0.005048
G0G12     0.004434
G0G12     0.0030970000000000004
G0G12     0.003521
G0G12     0.0034330000000000003
G0G12     0.004125
G0G12     0.004584
G0G12     0.003714
G0G12     0.004234
G0G12     0.004854000000000001
G0G12     0.005222
G0G12     0.005137
G0G12     0.004734
G0G12     0.004309
G0G12     0.004454
G0G12     0.005386
G0G12     0.006141
G0G12     0.005056
G0G12     0.004045
G0G12     0.0029879999999999998
G0G12     0.0055309999999999995
G0G12     0.005914
G0G12     0.004832
G0G12     0.004223
G0G12     0.004604
G0G12     0.005747
G0G12     0.005488
G0G12     0.0044469999999999996
G0G12     0.003874
G0G12     0.004839
G0G12     0.0058000000000000005
G0G12     0.006273
G0G12     0.0045449999999999996
G0G12     0.004331
G0G12     0.005168
G0G12     0.005909
G0G12     0.0055060000000000005
G0G12     0.00498
G0G12     0.005366
G0G12     0.0051849999999999995
G0G12     0.005468
G0G12     0.004583
G0G12     0.004981
G0G12     0.004799
G0G12     0.005418999999999999
G0G12     0.005355
G0G12     0.0054
G0G12     0.0048660000000000005
G0G12     0.005315
G0G12     0.0060079999999999995
G0G12     0.005188
G0G12     0.004513
G0G12     0.005077999999999999
G0G12     0.0056830000000000006
G0G12     0.005827000000000001
G0G12     0.006147
G0G12     0.005595999999999999
G0G12     0.005611
G0G12     0.005444999999999999
G0G12     0.005112
G0G12     0.004919
G0G12     0.004401
G0G12     0.004763
G0G12     0.0057079999999999995
G0G12     0.005525
G0G12     0.0046559999999999995
G0G12     0.0048330000000000005
G0G12     0.005663
G0G12     0.005523
G0G12     0.005529
G0G12     0.005333
G0G12     0.005239000000000001
G0G12     0.0050290000000000005
G0G12     0.0047929999999999995
G0G12     0.0046300000000000004
G0G12     0.0049770000000000005
G0G12     0.004861
G0G12     0.005559
G0G12     0.005384
G0G12     0.0048000000000000004
G0G12     0.004617
G0G12     0.00546
G0G12     0.006206000000000001
G0G12     0.005766
G0G12     0.004527
G0G12     0.005427
G0G12     0.005887
G0G12     0.006533
G0G12     0.005317
G0G12     0.004671
G0G12     0.0047539999999999995
G0G12     0.005737000000000001
G0G12     0.0065060000000000005
G0G12     0.0049510000000000005
G0G12     0.004632
G0G12     0.004551
G0G12     0.005315
G0G12     0.006562999999999999
G0G12     0.0061259999999999995
G0G12     0.0049960000000000004
G0G12     0.004756
G0G12     0.005475
G0G12     0.006475999999999999
G0G12     0.005948
G0G12     0.004942
G0G12     0.004802
G0G12     0.005267
G0G12     0.005626
G0G12     0.005993999999999999
G0G12     0.005830999999999999
G0G12     0.005619
G0G12     0.005298
G0G12     0.005723000000000001
G0G12     0.005771
G0G12     0.0061600000000000005
G0G12     0.005332
G0G12     0.0050869999999999995
G0G12     0.005323
G0G12     0.0055910000000000005
G0G12     0.006149
G0G12     0.0056229999999999995
G0G12     0.004594
G0G12     0.004849
G0G12     0.005647
G0G12     0.005977
G0G12     0.005242
G0G12     0.005041
G0G12     0.005413
G0G12     0.006215999999999999
G0G12     0.006448000000000001
G0G12     0.005802000000000001
G0G12     0.005235
G0G12     0.005625
G0G12     0.005557
G0G12     0.004869
G0G12     0.004317
G0G12     0.004636
G0G12     0.006274999999999999
G0G12     0.006444
G0G12     0.005758
G0G12     0.00533
G0G12     0.005922
G0G12     0.005929
G0G12     0.00549
G0G12     0.005135
G0G12     0.005339
G0G12     0.005596
G0G12     0.0056819999999999996
G0G12     0.005547
G0G12     0.005422
G0G12     0.005038
G0G12     0.004873
G0G12     0.005104
G0G12     0.00568
G0G12     0.005517
G0G12     0.004703
G0G12     0.0041459999999999995
G0G12     0.004769
G0G12     0.006474000000000001
G0G12     0.005588
G0G12     0.004286
G0G12     0.003803
G0G12     0.00463
G0G12     0.006344000000000001
G0G12     0.004964
G0G12     0.004345
G0G12     0.004267
G0G12     0.004674
G0G12     0.005595
G0G12     0.005611
G0G12     0.0058189999999999995
G0G12     0.004698
G0G12     0.004376
G0G12     0.005274
G0G12     0.005354
G0G12     0.0049819999999999994
G0G12     0.004762
G0G12     0.00419
G0G12     0.005102
G0G12     0.005896
G0G12     0.005821
G0G12     0.004607
G0G12     0.0044729999999999995
G0G12     0.004576
G0G12     0.005854000000000001
G0G12     0.004835
G0G12     0.004638
G0G12     0.004397999999999999
G0G12     0.004418
G0G12     0.0045850000000000005
G0G12     0.004880000000000001
G0G12     0.00526
G0G12     0.005228999999999999
G0G12     0.0041259999999999995
G0G12     0.004694
G0G12     0.004294
G0G12     0.004071
G0G12     0.004316
