# Supplementary material for: Explainable chemical artificial intelligence from accurate machine learning of real-space chemical descriptors
Source: Nat Commun. 2024 May 21;15:4345. doi: 10.1038/s41467-024-48567-9 (PMC11522690; doi:10.1038/s41467-024-48567-9)
Supplement: Supplementary file 4 — Source Data [file 41467_2024_48567_MOESM4_ESM.zip › main/Fig6/DI_CO2_PH2.txt]

# Label Value (a.u)
G0G6     0.12099800000000001
G0G6     0.132655
G0G6     0.114882
G0G6     0.081463
G0G6     0.10714099999999999
G0G6     0.09425099999999997
G0G6     0.069251
G0G6     0.048726000000000005
G0G6     0.05875200000000001
G0G6     0.07139399999999999
G0G6     0.04055999999999999
G0G6     0.027254999999999998
G0G6     0.028002000000000003
G0G6     0.046362
G0G6     0.045383999999999994
G0G6     0.021798000000000005
G0G6     0.025781000000000002
G0G6     0.029445000000000002
G0G6     0.03457400000000001
G0G6     0.009071
G0G6     -0.030574000000000004
G0G6     -0.029816000000000006
G0G6     -0.02795299999999999
G0G6     -0.010996000000000004
G0G6     -0.022734000000000004
G0G6     -0.038034000000000005
G0G6     -0.03244
G0G6     -0.035415
G0G6     -0.011645
G0G6     -0.032705000000000005
G0G6     -0.059192999999999996
G0G6     -0.070062
G0G6     -0.06149199999999999
G0G6     -0.03377999999999999
G0G6     -0.031653
G0G6     -0.04844000000000001
G0G6     -0.04418299999999999
G0G6     -0.028761
G0G6     -0.010323
G0G6     -0.031045
G0G6     -0.03921200000000001
G0G6     -0.039739000000000003
G0G6     -0.03929399999999999
G0G6     -0.013702000000000002
G0G6     -0.016562
G0G6     -0.032041999999999994
G0G6     -0.035720999999999996
G0G6     -0.03998200000000002
G0G6     -0.021330999999999992
G0G6     -0.032640999999999996
G0G6     -0.038393
G0G6     -0.045286999999999994
G0G6     -0.040408000000000006
G0G6     -0.03347
G0G6     -0.034558999999999986
G0G6     -0.034277
G0G6     -0.03233
G0G6     -0.044869
G0G6     -0.02768
G0G6     -0.035639000000000004
G0G6     -0.039357
G0G6     -0.053225000000000015
G0G6     -0.05540100000000002
G0G6     -0.053014
G0G6     -0.06635300000000001
G0G6     -0.06090799999999999
G0G6     -0.04218700000000001
G0G6     -0.042344
G0G6     -0.039099000000000016
G0G6     -0.031004999999999994
G0G6     -0.031069000000000006
G0G6     -0.027481000000000002
G0G6     -0.023344
G0G6     -0.005817999999999993
G0G6     0.019337999999999994
G0G6     0.049096
G0G6     0.10017600000000002
G0G6     0.14116399999999996
G0G6     0.16438800000000003
G0G6     0.142035
G0G6     0.11521199999999998
G0G6     0.09669399999999997
G0G6     0.048982000000000005
G0G6     0.045059
G0G6     0.04308700000000001
G0G6     0.04548500000000001
G0G6     0.017731000000000004
G0G6     -0.004156999999999997
G0G6     -0.002122999999999997
G0G6     -0.0018170000000000024
G0G6     0.040381
G0G6     0.043854
G0G6     0.036827
G0G6     0.032254000000000005
G0G6     0.049881999999999996
G0G6     0.09331299999999998
G0G6     0.080092
G0G6     0.072307
G0G6     0.09316600000000001
G0G6     0.13773100000000002
G0G6     0.171571
G0G6     0.155292
G0G6     0.15137
G0G6     0.18686
G0G6     0.19100799999999998
G0G6     0.18883400000000003
G0G6     0.185544
G0G6     0.19664199999999998
G0G6     0.16417100000000004
G0G6     0.13678700000000002
G0G6     0.142769
G0G6     0.13443300000000002
G0G6     0.096516
G0G6     0.06884599999999999
G0G6     0.07655100000000001
G0G6     0.07364300000000001
G0G6     0.034617
G0G6     0.023813
G0G6     0.0011470000000000044
G0G6     0.005243000000000003
G0G6     -0.003063000000000003
G0G6     -0.022715
G0G6     -0.012712000000000001
G0G6     -0.013158000000000003
G0G6     -0.005173000000000003
G0G6     -0.006892999999999999
G0G6     -0.021523999999999998
G0G6     0.0009150000000000038
G0G6     -0.020631999999999998
G0G6     -0.005802
G0G6     -0.0028179999999999998
G0G6     -0.016206999999999996
G0G6     -0.012428999999999996
G0G6     -0.013063000000000003
G0G6     -0.003642000000000001
G0G6     -0.006549000000000004
G0G6     -0.005441999999999999
G0G6     -0.007114000000000003
G0G6     -0.006037999999999999
G0G6     -0.0029949999999999985
G0G6     -0.013942999999999997
G0G6     -0.006813999999999999
G0G6     0.0006909999999999998
G0G6     0.005606000000000005
G0G6     0.014197999999999997
G0G6     0.016284000000000007
G0G6     0.008803000000000002
G0G6     -0.006141999999999996
G0G6     -0.007232999999999996
G0G6     0.0025169999999999984
G0G6     0.010042000000000002
G0G6     0.015431000000000004
G0G6     0.01685
G0G6     0.013763000000000004
G0G6     0.019733999999999998
G0G6     0.020371999999999994
G0G6     0.006696
G0G6     0.013500999999999999
G0G6     0.019383
G0G6     0.019726999999999998
G0G6     0.007937
G0G6     0.016832
G0G6     0.021767000000000005
G0G6     0.031096
G0G6     0.04058000000000001
G0G6     0.034604
G0G6     0.04867700000000001
G0G6     0.041801999999999985
G0G6     0.045066999999999996
G0G6     0.048656
G0G6     0.042506999999999996
G0G6     0.055517
G0G6     0.054407000000000004
G0G6     0.055332
G0G6     0.05871
G0G6     0.049129
G0G6     0.060199
G0G6     0.06317199999999999
G0G6     0.04881999999999999
G0G6     0.036827
G0G6     0.027844
G0G6     0.031498
G0G6     0.016069
G0G6     0.015432999999999995
G0G6     0.017616000000000007
G0G6     0.013913
G0G6     0.026154999999999998
G0G6     0.031068
G0G6     0.043126
G0G6     0.033760000000000005
G0G6     0.022035999999999993
G0G6     0.024937000000000004
G0G6     0.016631999999999997
G0G6     0.019658999999999996
G0G6     0.015133
G0G6     0.011511
G0G6     0.01337
G0G6     0.00435
G0G6     0.015254000000000002
G0G6     0.018101
G0G6     0.015193000000000002
G0G6     0.014098
G0G6     0.010461000000000002
G0G6     0.009270999999999996
G0G6     0.009012
G0G6     0.011909999999999999
G0G6     0.012803
G0G6     0.010097999999999998
G0G6     0.004789
G0G6     0.003620999999999999
G0G6     0.004501
G0G6     0.0017940000000000028
G0G6     0.002837
G0G6     0.0010700000000000006
G0G6     0.0002049999999999989
G0G6     -0.0031560000000000013
G0G6     -0.000327999999999999
G0G6     6.39999999999972e-05
G0G6     -0.002019000000000001
G0G6     -0.0028050000000000006
G0G6     -0.005389
G0G6     -0.0054459999999999995
G0G6     -0.0023130000000000017
G0G6     -0.004428999999999999
G0G6     -0.008269000000000002
G0G6     -0.005654000000000005
G0G6     -0.005052999999999999
G0G6     -0.0014319999999999997
G0G6     -0.0036170000000000013
G0G6     -0.007233000000000001
G0G6     -0.006414000000000001
G0G6     -0.005996
G0G6     -0.003639000000000002
G0G6     -0.005516000000000001
G0G6     -0.007381999999999997
G0G6     -0.007702000000000003
G0G6     -0.007027999999999999
G0G6     -0.0036340000000000005
G0G6     -0.0027379999999999987
G0G6     -0.0057839999999999975
G0G6     -0.005869
G0G6     -0.005540999999999998
G0G6     -0.005397
G0G6     -0.007373000000000004
G0G6     -0.007710999999999999
G0G6     -0.007676999999999999
G0G6     -0.004337000000000003
G0G6     -0.0025270000000000015
G0G6     -0.005928000000000002
G0G6     -0.008062
G0G6     -0.009457999999999998
G0G6     -0.008379999999999997
G0G6     -0.008430000000000002
G0G6     -0.010548000000000002
G0G6     -0.013034000000000002
G0G6     -0.011064999999999997
G0G6     -0.008787000000000001
G0G6     -0.005218999999999996
G0G6     -0.006083
G0G6     -0.011577
G0G6     -0.01124100000000001
G0G6     -0.008794000000000003
G0G6     -0.005402
G0G6     -0.010045000000000004
G0G6     -0.011945999999999995
G0G6     -0.008688
G0G6     -0.008270999999999995
G0G6     -0.009583999999999999
G0G6     -0.010896000000000001
G0G6     -0.009526999999999997
G0G6     -0.008195
G0G6     -0.004868000000000001
G0G6     -0.004382999999999997
G0G6     -0.006462000000000001
G0G6     -0.010096999999999998
G0G6     -0.008100000000000003
G0G6     -0.007698000000000002
G0G6     -0.007113000000000003
G0G6     -0.007410000000000006
G0G6     -0.009284
G0G6     -0.009758999999999993
G0G6     -0.010251999999999999
G0G6     -0.009422999999999999
G0G6     -0.009685999999999997
G0G6     -0.010468
G0G6     -0.010716999999999999
G0G6     -0.012486
G0G6     -0.011048
G0G6     -0.010367
G0G6     -0.008858
G0G6     -0.009383999999999993
G0G6     -0.006579999999999999
G0G6     -0.009321999999999999
G0G6     -0.006558000000000001
G0G6     -0.006073000000000002
G0G6     -0.009497000000000002
G0G6     -0.010385
G0G6     -0.011556000000000002
G0G6     -0.008950999999999999
G0G6     -0.007816999999999998
G0G6     -0.004669999999999993
G0G6     -0.0071140000000000005
G0G6     -0.008709000000000001
G0G6     -0.005876000000000001
G0G6     -0.005160999999999996
G0G6     -0.004890999999999998
G0G6     -0.011022000000000004
G0G6     -0.012205000000000004
G0G6     -0.010174000000000002
G0G6     -0.0061030000000000025
G0G6     -0.007104000000000003
G0G6     -0.010765999999999996
G0G6     -0.011185999999999998
G0G6     -0.009563
G0G6     -0.006862
G0G6     -0.009056000000000002
G0G6     -0.011871
G0G6     -0.012202000000000005
G0G6     -0.005861000000000002
G0G6     -0.005478999999999997
G0G6     -0.011084000000000007
G0G6     -0.015247999999999998
G0G6     -0.014984999999999995
G0G6     -0.007393999999999997
G0G6     -0.009081
G0G6     -0.015268000000000006
G0G6     -0.019013999999999996
G0G6     -0.01651299999999999
G0G6     -0.009875999999999996
G0G6     -0.009623000000000003
G0G6     -0.015130999999999999
G0G6     -0.022668000000000004
G0G6     -0.022249000000000012
G0G6     -0.017974000000000004
G0G6     -0.013346000000000005
G0G6     -0.017927000000000002
G0G6     -0.020509999999999994
G0G6     -0.018730999999999994
G0G6     -0.014299999999999998
G0G6     -0.012701000000000002
G0G6     -0.015257999999999997
G0G6     -0.016387
G0G6     -0.016061
G0G6     -0.015343
G0G6     -0.016812999999999998
G0G6     -0.020184000000000004
G0G6     -0.018918
G0G6     -0.014665000000000004
G0G6     -0.012944999999999995
G0G6     -0.013730999999999997
G0G6     -0.016734999999999996
G0G6     -0.017509
G0G6     -0.016995
G0G6     -0.013011000000000002
G0G6     -0.014721000000000005
G0G6     -0.014779000000000006
G0G6     -0.016313
G0G6     -0.014171999999999999
G0G6     -0.01466200000000001
G0G6     -0.016376000000000005
G0G6     -0.013915999999999994
G0G6     -0.016475
G0G6     -0.020054000000000002
G0G6     -0.019676999999999997
G0G6     -0.017088
G0G6     -0.014173999999999999
G0G6     -0.013911
G0G6     -0.015897
G0G6     -0.017416000000000008
G0G6     -0.011746000000000003
G0G6     -0.010211999999999999
G0G6     -0.012793999999999993
G0G6     -0.01564199999999999
G0G6     -0.01976499999999999
G0G6     -0.015374999999999993
G0G6     -0.016075999999999993
G0G6     -0.01485499999999999
G0G6     -0.01823500000000001
G0G6     -0.015258
G0G6     -0.013875000000000004
G0G6     -0.015241000000000006
G0G6     -0.017562999999999992
G0G6     -0.024013999999999994
G0G6     -0.020207
G0G6     -0.017414000000000006
G0G6     -0.016322999999999997
G0G6     -0.020515
G0G6     -0.02601700000000002
G0G6     -0.025804000000000007
G0G6     -0.020484
G0G6     -0.015568999999999998
G0G6     -0.017341999999999993
G0G6     -0.023212000000000007
G0G6     -0.026045999999999996
G0G6     -0.019888000000000006
G0G6     -0.014761
G0G6     -0.017347000000000008
G0G6     -0.02474
G0G6     -0.02287299999999999
G0G6     -0.016692999999999996
G0G6     -0.014369
G0G6     -0.020685
G0G6     -0.026418000000000004
G0G6     -0.02240699999999999
G0G6     -0.018130000000000004
G0G6     -0.01984
G0G6     -0.023628999999999997
G0G6     -0.021280999999999998
G0G6     -0.017701
G0G6     -0.017262999999999997
G0G6     -0.018582
G0G6     -0.021848
G0G6     -0.023149000000000003
G0G6     -0.02115599999999999
G0G6     -0.015411
G0G6     -0.017059999999999995
G0G6     -0.025397999999999997
G0G6     -0.024567
G0G6     -0.019938000000000008
G0G6     -0.018261999999999994
G0G6     -0.017949
G0G6     -0.018972000000000003
G0G6     -0.015394000000000007
G0G6     -0.017466000000000002
G0G6     -0.021445
G0G6     -0.019108000000000003
G0G6     -0.018092999999999995
G0G6     -0.019780999999999993
G0G6     -0.023732000000000003
G0G6     -0.024306999999999995
G0G6     -0.023528000000000004
G0G6     -0.027156999999999997
G0G6     -0.028860999999999998
G0G6     -0.02652400000000001
G0G6     -0.027480000000000008
G0G6     -0.028340000000000004
G0G6     -0.025959000000000003
G0G6     -0.02392600000000001
G0G6     -0.023369
G0G6     -0.02599199999999999
G0G6     -0.026408999999999995
G0G6     -0.025733000000000002
G0G6     -0.025397000000000006
G0G6     -0.028274
G0G6     -0.02909599999999999
G0G6     -0.027018999999999994
G0G6     -0.022471000000000005
G0G6     -0.023007
G0G6     -0.02680500000000001
G0G6     -0.029494000000000006
G0G6     -0.025285999999999993
G0G6     -0.022848000000000004
G0G6     -0.024690999999999994
G0G6     -0.029912
G0G6     -0.035625
G0G6     -0.029421000000000003
G0G6     -0.02408099999999999
G0G6     -0.021044999999999987
G0G6     -0.026023000000000004
G0G6     -0.031666
G0G6     -0.024156000000000007
G0G6     -0.021968000000000012
G0G6     -0.024981999999999994
G0G6     -0.030798999999999993
G0G6     -0.031557999999999996
G0G6     -0.02295799999999999
G0G6     -0.022737000000000007
G0G6     -0.022643000000000007
G0G6     -0.028511999999999996
G0G6     -0.03140900000000001
G0G6     -0.026298000000000005
G0G6     -0.026604999999999997
G0G6     -0.028712000000000012
G0G6     -0.03730799999999999
G0G6     -0.035767999999999994
G0G6     -0.028725000000000004
G0G6     -0.025209
G0G6     -0.028814999999999986
G0G6     -0.03261100000000001
G0G6     -0.03275900000000001
G0G6     -0.03068
G0G6     -0.028772000000000002
G0G6     -0.03353899999999999
G0G6     -0.035605000000000005
G0G6     -0.03415499999999999
G0G6     -0.03236199999999998
G0G6     -0.030352999999999995
G0G6     -0.033471
G0G6     -0.03307399999999999
G0G6     -0.035160999999999984
G0G6     -0.03312100000000001
G0G6     -0.03111900000000001
G0G6     -0.03648800000000001
G0G6     -0.041254
G0G6     -0.040459000000000016
G0G6     -0.035995
G0G6     -0.035392999999999994
G0G6     -0.03418899999999998
G0G6     -0.03402900000000001
G0G6     -0.033669000000000004
G0G6     -0.03600099999999999
