# Supplementary material for: Explainable chemical artificial intelligence from accurate machine learning of real-space chemical descriptors
Source: Nat Commun. 2024 May 21;15:4345. doi: 10.1038/s41467-024-48567-9 (PMC11522690; doi:10.1038/s41467-024-48567-9)
Supplement: Supplementary file 4 — Source Data [file 41467_2024_48567_MOESM4_ESM.zip › main/Fig6/time.txt]

# Time (fs)
0.00   
5.00   
10.00   
15.00   
20.00   
25.00   
30.00   
35.00   
40.00   
45.00   
50.00   
55.00   
60.00   
65.00   
70.00   
75.00   
80.00   
85.00   
90.00   
95.00   
100.00   
105.00   
110.00   
115.00   
120.00   
125.00   
130.00   
135.00   
140.00   
145.00   
150.00   
155.00   
160.00   
165.00   
170.00   
175.00   
180.00   
185.00   
190.00   
195.00   
200.00   
205.00   
210.00   
215.00   
220.00   
225.00   
230.00   
235.00   
240.00   
245.00   
250.00   
255.00   
260.00   
265.00   
270.00   
275.00   
280.00   
285.00   
290.00   
295.00   
300.00   
305.00   
310.00   
315.00   
320.00   
325.00   
330.00   
335.00   
340.00   
345.00   
350.00   
355.00   
360.00   
365.00   
370.00   
375.00   
380.00   
385.00   
390.00   
395.00   
400.00   
405.00   
410.00   
415.00   
420.00   
425.00   
430.00   
435.00   
440.00   
445.00   
450.00   
455.00   
460.00   
465.00   
470.00   
475.00   
480.00   
485.00   
490.00   
495.00   
500.00   
505.00   
510.00   
515.00   
520.00   
525.00   
530.00   
535.00   
540.00   
545.00   
550.00   
555.00   
560.00   
565.00   
570.00   
575.00   
580.00   
585.00   
590.00   
595.00   
600.00   
605.00   
610.00   
615.00   
620.00   
625.00   
630.00   
635.00   
640.00   
645.00   
650.00   
655.00   
660.00   
665.00   
670.00   
675.00   
680.00   
685.00   
690.00   
695.00   
700.00   
705.00   
710.00   
715.00   
720.00   
725.00   
730.00   
735.00   
740.00   
745.00   
750.00   
755.00   
760.00   
765.00   
770.00   
775.00   
780.00   
785.00   
790.00   
795.00   
800.00   
805.00   
810.00   
815.00   
820.00   
825.00   
830.00   
835.00   
840.00   
845.00   
850.00   
855.00   
860.00   
865.00   
870.00   
875.00   
880.00   
885.00   
890.00   
895.00   
900.00   
905.00   
910.00   
915.00   
920.00   
925.00   
930.00   
935.00   
940.00   
945.00   
950.00   
955.00   
960.00   
965.00   
970.00   
975.00   
980.00   
985.00   
990.00   
995.00   
1000.00   
1005.00   
1010.00   
1015.00   
1020.00   
1025.00   
1030.00   
1035.00   
1040.00   
1045.00   
1050.00   
1055.00   
1060.00   
1065.00   
1070.00   
1075.00   
1080.00   
1085.00   
1090.00   
1095.00   
1100.00   
1105.00   
1110.00   
1115.00   
1120.00   
1125.00   
1130.00   
1135.00   
1140.00   
1145.00   
1150.00   
1155.00   
1160.00   
1165.00   
1170.00   
1175.00   
1180.00   
1185.00   
1190.00   
1195.00   
1200.00   
1205.00   
1210.00   
1215.00   
1220.00   
1225.00   
1230.00   
1235.00   
1240.00   
1245.00   
1250.00   
1255.00   
1260.00   
1265.00   
1270.00   
1275.00   
1280.00   
1285.00   
1290.00   
1295.00   
1300.00   
1305.00   
1310.00   
1315.00   
1320.00   
1325.00   
1330.00   
1335.00   
1340.00   
1345.00   
1350.00   
1355.00   
1360.00   
1365.00   
1370.00   
1375.00   
1380.00   
1385.00   
1390.00   
1395.00   
1400.00   
1405.00   
1410.00   
1415.00   
1420.00   
1425.00   
1430.00   
1435.00   
1440.00   
1445.00   
1450.00   
1455.00   
1460.00   
1465.00   
1470.00   
1475.00   
1480.00   
1485.00   
1490.00   
1495.00   
1500.00   
1505.00   
1510.00   
1515.00   
1520.00   
1525.00   
1530.00   
1535.00   
1540.00   
1545.00   
1550.00   
1555.00   
1560.00   
1565.00   
1570.00   
1575.00   
1580.00   
1585.00   
1590.00   
1595.00   
1600.00   
1605.00   
1610.00   
1615.00   
1620.00   
1625.00   
1630.00   
1635.00   
1640.00   
1645.00   
1650.00   
1655.00   
1660.00   
1665.00   
1670.00   
1675.00   
1680.00   
1685.00   
1690.00   
1695.00   
1700.00   
1705.00   
1710.00   
1715.00   
1720.00   
1725.00   
1730.00   
1735.00   
1740.00   
1745.00   
1750.00   
1755.00   
1760.00   
1765.00   
1770.00   
1775.00   
1780.00   
1785.00   
1790.00   
1795.00   
1800.00   
1805.00   
1810.00   
1815.00   
1820.00   
1825.00   
1830.00   
1835.00   
1840.00   
1845.00   
1850.00   
1855.00   
1860.00   
1865.00   
1870.00   
1875.00   
1880.00   
1885.00   
1890.00   
1895.00   
1900.00   
1905.00   
1910.00   
1915.00   
1920.00   
1925.00   
1930.00   
1935.00   
1940.00   
1945.00   
1950.00   
1955.00   
1960.00   
1965.00   
1970.00   
1975.00   
1980.00   
1985.00   
1990.00   
1995.00   
2000.00   
2005.00   
2010.00   
2015.00   
2020.00   
2025.00   
2030.00   
2035.00   
2040.00   
2045.00   
2050.00   
2055.00   
2060.00   
2065.00   
2070.00   
2075.00   
2080.00   
2085.00   
2090.00   
2095.00   
2100.00   
2105.00   
2110.00   
2115.00   
2120.00   
2125.00   
2130.00   
2135.00   
2140.00   
2145.00   
2150.00   
2155.00   
2160.00   
2165.00   
2170.00   
2175.00   
2180.00   
2185.00   
2190.00   
2195.00   
2200.00   
2205.00   
2210.00   
2215.00   
2220.00   
2225.00   
2230.00   
2235.00   
2240.00   
2245.00   
2250.00   
2255.00   
2260.00   
2265.00   
2270.00   
2275.00   
2280.00   
2285.00   
2290.00   
2295.00   
2300.00   
2305.00   
2310.00   
2315.00   
2320.00   
2325.00   
2330.00   
2335.00   
2340.00   
2345.00   
2350.00   
2355.00   
2360.00   
2365.00   
2370.00   
2375.00   
2380.00   
2385.00   
2390.00   
2395.00   
2400.00   
2405.00   
2410.00   
2415.00   
2420.00   
2425.00   
2430.00   
2435.00   
2440.00   
2445.00   
2450.00   
2455.00   
2460.00   
2465.00   
2470.00   
2475.00   
2480.00   
2485.00   
2490.00   
2495.00   
2500.00   
