# Supplementary material for: Explainable chemical artificial intelligence from accurate machine learning of real-space chemical descriptors
Source: Nat Commun. 2024 May 21;15:4345. doi: 10.1038/s41467-024-48567-9 (PMC11522690; doi:10.1038/s41467-024-48567-9)
Supplement: Supplementary file 4 — Source Data [file 41467_2024_48567_MOESM4_ESM.zip › main/Fig6/DI_CO2_NH23.txt]

# Label Value (a.u)
G0G15     0.024034999999999997
G0G15     0.034029000000000004
G0G15     0.035637
G0G15     0.029108000000000002
G0G15     0.024552999999999995
G0G15     0.038037
G0G15     0.04695000000000001
G0G15     0.059994
G0G15     0.04041299999999999
G0G15     0.028769
G0G15     0.046575000000000005
G0G15     0.061079
G0G15     0.047188999999999995
G0G15     0.018483
G0G15     0.008491000000000002
G0G15     0.022416999999999996
G0G15     0.033331000000000006
G0G15     0.035251000000000005
G0G15     0.025799
G0G15     0.025996999999999996
G0G15     0.03188
G0G15     0.034621
G0G15     0.02689
G0G15     0.022980999999999998
G0G15     0.028209000000000005
G0G15     0.03777
G0G15     0.03942799999999999
G0G15     0.029551999999999995
G0G15     0.020206
G0G15     0.02032
G0G15     0.022758999999999995
G0G15     0.026317
G0G15     0.020907000000000005
G0G15     0.013079
G0G15     0.013305000000000003
G0G15     0.016599
G0G15     0.020847
G0G15     0.020482000000000004
G0G15     0.012204999999999999
G0G15     0.008839000000000001
G0G15     0.012949999999999998
G0G15     0.015568000000000002
G0G15     0.016158000000000002
G0G15     0.015826999999999997
G0G15     0.018106000000000004
G0G15     0.014452000000000001
G0G15     0.013009
G0G15     0.009557999999999997
G0G15     0.005404000000000001
G0G15     0.0074199999999999995
G0G15     0.010693000000000001
G0G15     0.010209
G0G15     0.009855000000000001
G0G15     0.004945000000000001
G0G15     0.008863
G0G15     0.009959
G0G15     0.006699
G0G15     0.0036569999999999997
G0G15     0.0019919999999999994
G0G15     0.004898
G0G15     0.007745999999999999
G0G15     0.008869
G0G15     0.007529
G0G15     0.0073420000000000004
G0G15     0.006571
G0G15     0.00724
G0G15     0.0036940000000000002
G0G15     0.004475000000000001
G0G15     0.004592
G0G15     0.005803
G0G15     0.004888000000000001
G0G15     0.004412999999999999
G0G15     0.005923
G0G15     0.005601999999999999
G0G15     0.005109000000000001
G0G15     0.006601999999999999
G0G15     0.005815000000000001
G0G15     0.004982
G0G15     0.0049169999999999995
G0G15     0.003958
G0G15     0.0035059999999999996
G0G15     0.0036799999999999997
G0G15     0.002985
G0G15     0.002465
G0G15     0.0012959999999999998
G0G15     0.0024100000000000007
G0G15     0.0030989999999999998
G0G15     0.0013860000000000003
G0G15     0.002188
G0G15     0.0023510000000000002
G0G15     0.0011819999999999997
G0G15     0.0029579999999999997
G0G15     0.0023880000000000004
G0G15     0.0028560000000000005
G0G15     0.004197
G0G15     0.0028379999999999994
G0G15     0.005123
G0G15     0.004078000000000002
G0G15     0.0033360000000000004
G0G15     0.0038399999999999997
G0G15     0.0024750000000000006
G0G15     0.001872
G0G15     0.0022410000000000004
G0G15     0.0016300000000000002
G0G15     0.00406
G0G15     0.004255
G0G15     0.0033730000000000006
G0G15     0.0024869999999999996
G0G15     0.00048799999999999983
G0G15     0.0009080000000000003
G0G15     -0.00036899999999999997
G0G15     -0.0004429999999999999
G0G15     -0.00031799999999999987
G0G15     0.0012900000000000003
G0G15     0.0018640000000000002
G0G15     0.0036869999999999997
G0G15     0.002054
G0G15     0.001557
G0G15     -0.0005989999999999999
G0G15     0.0015189999999999997
G0G15     0.0012630000000000009
G0G15     -7.800000000000022e-05
G0G15     0.0005130000000000002
G0G15     -0.00019499999999999983
G0G15     0.0008959999999999999
G0G15     0.0020320000000000004
G0G15     0.0021459999999999995
G0G15     0.001858
G0G15     0.0010220000000000003
G0G15     0.00040399999999999974
G0G15     0.00020800000000000007
G0G15     -3.999999999999935e-06
G0G15     -0.0006670000000000002
G0G15     0.00018299999999999995
G0G15     0.0014559999999999998
G0G15     0.0013549999999999999
G0G15     0.0004370000000000002
G0G15     0.0006070000000000001
G0G15     0.0010620000000000002
G0G15     0.001477
G0G15     0.002576
G0G15     0.003376
G0G15     0.0026
G0G15     0.002527
G0G15     0.001737
G0G15     0.000338
G0G15     0.001107
G0G15     0.002695
G0G15     0.0014420000000000001
G0G15     0.00037199999999999993
G0G15     0.0008059999999999999
G0G15     0.00031800000000000003
G0G15     0.0002669999999999999
G0G15     -0.00027599999999999993
G0G15     0.0002830000000000002
G0G15     0.00044300000000000003
G0G15     0.00018200000000000014
G0G15     0.0010500000000000004
G0G15     0.0016609999999999997
G0G15     0.0007330000000000001
G0G15     0.0014179999999999998
G0G15     0.0017929999999999999
G0G15     0.0009160000000000003
G0G15     0.001319
G0G15     0.001838
G0G15     0.001805
G0G15     0.0006689999999999999
G0G15     0.0003509999999999998
G0G15     0.0013889999999999998
G0G15     0.002543
G0G15     0.002116
G0G15     0.0020160000000000004
G0G15     0.002784
G0G15     0.003174
G0G15     0.0040230000000000005
G0G15     0.004188999999999999
G0G15     0.0022379999999999995
G0G15     0.0026179999999999997
G0G15     0.002915
G0G15     0.002974
G0G15     0.0026339999999999996
G0G15     0.002968
G0G15     0.002372
G0G15     0.002137
G0G15     0.001493
G0G15     0.0024980000000000002
G0G15     0.00261
G0G15     0.002149
G0G15     0.002793
G0G15     0.002228
G0G15     0.001344
G0G15     0.0024509999999999996
G0G15     0.002676
G0G15     0.0022299999999999998
G0G15     0.0017139999999999998
G0G15     0.0029340000000000004
G0G15     0.002676
G0G15     0.002337
G0G15     0.002724
G0G15     0.002966
G0G15     0.0024
G0G15     0.0025240000000000006
G0G15     0.0020459999999999996
G0G15     0.002272
G0G15     0.001796
G0G15     0.0022219999999999996
G0G15     0.0029790000000000003
G0G15     0.002269
G0G15     0.0030470000000000002
G0G15     0.004124
G0G15     0.0032649999999999997
G0G15     0.002708
G0G15     0.0029319999999999997
G0G15     0.003684
G0G15     0.0027559999999999998
G0G15     0.002573
G0G15     0.004016
G0G15     0.0035240000000000002
G0G15     0.003760999999999999
G0G15     0.00346
G0G15     0.002517
G0G15     0.0031219999999999998
G0G15     0.003172
G0G15     0.0039970000000000006
G0G15     0.004777
G0G15     0.003603
G0G15     0.004053
G0G15     0.0041459999999999995
G0G15     0.0031209999999999996
G0G15     0.00433
G0G15     0.0037130000000000006
G0G15     0.003661
G0G15     0.002898
G0G15     0.003213
G0G15     0.004842999999999999
G0G15     0.0027069999999999998
G0G15     0.0024269999999999995
G0G15     0.0036139999999999996
G0G15     0.002612
G0G15     0.003314
G0G15     0.0037939999999999996
G0G15     0.0023959999999999997
G0G15     0.0025700000000000002
G0G15     0.002957
G0G15     0.004187
G0G15     0.0037350000000000005
G0G15     0.002689
G0G15     0.004098999999999999
G0G15     0.0038999999999999994
G0G15     0.0032730000000000003
G0G15     0.003825
G0G15     0.004075
G0G15     0.003631
G0G15     0.002784
G0G15     0.0032689999999999998
G0G15     0.0034679999999999993
G0G15     0.0016059999999999998
G0G15     0.001631
G0G15     0.0023030000000000004
G0G15     0.002449
G0G15     0.0029300000000000003
G0G15     0.0026640000000000006
G0G15     0.0017939999999999998
G0G15     0.001245
G0G15     0.002458
G0G15     0.0034440000000000004
G0G15     0.002821
G0G15     0.002274
G0G15     0.0033070000000000005
G0G15     0.002843
G0G15     0.00383
G0G15     0.002616
G0G15     0.0014500000000000001
G0G15     0.001412
G0G15     0.0007560000000000002
G0G15     0.0022699999999999994
G0G15     0.002953
G0G15     0.0014460000000000005
G0G15     0.0033969999999999994
G0G15     0.0029
G0G15     0.0019389999999999998
G0G15     0.0022470000000000007
G0G15     0.001706
G0G15     0.001934
G0G15     0.0015890000000000001
G0G15     0.0029920000000000003
G0G15     0.003066
G0G15     0.002549
G0G15     0.0019030000000000006
G0G15     0.0021479999999999997
G0G15     0.001849
G0G15     0.0020170000000000006
G0G15     0.0014959999999999995
G0G15     0.0016800000000000003
G0G15     0.0009269999999999999
G0G15     4.799999999999992e-05
G0G15     0.002018
G0G15     0.0011740000000000003
G0G15     0.0003869999999999999
G0G15     0.001298
G0G15     0.0013150000000000004
G0G15     0.0018179999999999997
G0G15     0.002159
G0G15     0.0028730000000000006
G0G15     0.002656
G0G15     0.0023779999999999995
G0G15     0.002396
G0G15     0.003093
G0G15     0.0017440000000000003
G0G15     0.0017540000000000001
G0G15     0.0011940000000000002
G0G15     0.0022470000000000003
G0G15     0.0022050000000000004
G0G15     0.0014599999999999997
G0G15     0.0026579999999999998
G0G15     0.0016550000000000004
G0G15     0.0017190000000000003
G0G15     0.002635
G0G15     0.0013959999999999999
G0G15     0.0020030000000000004
G0G15     0.002742
G0G15     0.0023190000000000003
G0G15     0.002371
G0G15     0.0023749999999999995
G0G15     0.002902
G0G15     0.0028539999999999998
G0G15     0.002051
G0G15     0.0027880000000000005
G0G15     0.002483
G0G15     0.00211
G0G15     0.002807
G0G15     0.0022380000000000004
G0G15     0.0030080000000000003
G0G15     0.001745
G0G15     0.0011549999999999998
G0G15     0.001287
G0G15     0.0005249999999999999
G0G15     0.0017150000000000004
G0G15     0.0012670000000000001
G0G15     0.001178
G0G15     0.0021609999999999997
G0G15     0.0019539999999999996
G0G15     0.0010140000000000001
G0G15     -2.6999999999999938e-05
G0G15     -0.0004129999999999999
G0G15     0.0009880000000000002
G0G15     0.0007880000000000001
G0G15     -0.00014
G0G15     0.001351
G0G15     0.00039400000000000036
G0G15     0.0009949999999999998
G0G15     0.0011649999999999998
G0G15     0.0003139999999999998
G0G15     0.00122
G0G15     0.001767
G0G15     0.0016399999999999997
G0G15     0.001047
G0G15     0.0006500000000000002
G0G15     0.0023859999999999997
G0G15     0.0019430000000000005
G0G15     0.001076
G0G15     0.002321
G0G15     0.0015749999999999998
G0G15     0.0018769999999999998
G0G15     0.001581
G0G15     0.002061
G0G15     0.003196
G0G15     0.002175
G0G15     0.0028479999999999994
G0G15     0.0026760000000000004
G0G15     0.002077
G0G15     0.0028970000000000003
G0G15     0.002718
G0G15     0.0025210000000000002
G0G15     0.0032410000000000004
G0G15     0.0026810000000000002
G0G15     0.003446
G0G15     0.002248
G0G15     0.0016510000000000001
G0G15     0.002945
G0G15     0.0016640000000000001
G0G15     0.002459
G0G15     0.0030609999999999995
G0G15     0.002463
G0G15     0.0034659999999999995
G0G15     0.002657
G0G15     0.0027229999999999997
G0G15     0.0037150000000000004
G0G15     0.002898
G0G15     0.0036490000000000008
G0G15     0.0037819999999999998
G0G15     0.004051999999999999
G0G15     0.004904
G0G15     0.0043100000000000005
G0G15     0.003953999999999999
G0G15     0.003419
G0G15     0.0034029999999999998
G0G15     0.005239000000000001
G0G15     0.003709
G0G15     0.0034
G0G15     0.0043549999999999995
G0G15     0.00382
G0G15     0.005188
G0G15     0.004880999999999999
G0G15     0.004838
G0G15     0.004985
G0G15     0.004271
G0G15     0.0058070000000000005
G0G15     0.005353
G0G15     0.004214
G0G15     0.005562000000000001
G0G15     0.005112
G0G15     0.005233999999999999
G0G15     0.00614
G0G15     0.006193000000000001
G0G15     0.007357999999999998
G0G15     0.005754
G0G15     0.007029
G0G15     0.007316
G0G15     0.005579
G0G15     0.006893
G0G15     0.007376000000000001
G0G15     0.006424
G0G15     0.007253000000000001
G0G15     0.007141
G0G15     0.007917
G0G15     0.00666
G0G15     0.006523999999999999
G0G15     0.007742000000000001
G0G15     0.006220000000000001
G0G15     0.006785999999999999
G0G15     0.007758
G0G15     0.007574000000000001
G0G15     0.007563
G0G15     0.007525
G0G15     0.00844
G0G15     0.007522999999999999
G0G15     0.0062369999999999995
G0G15     0.007805000000000001
G0G15     0.007411
G0G15     0.007198999999999999
G0G15     0.008197
G0G15     0.007478
G0G15     0.008445
G0G15     0.008223999999999999
G0G15     0.008423
G0G15     0.008302
G0G15     0.0067079999999999996
G0G15     0.008506
G0G15     0.009964
G0G15     0.008024
G0G15     0.008531999999999998
G0G15     0.009068
G0G15     0.009577999999999998
G0G15     0.009568
G0G15     0.008367
G0G15     0.009314
G0G15     0.008476
G0G15     0.009364
G0G15     0.011023
G0G15     0.009248
G0G15     0.009369
G0G15     0.009899000000000002
G0G15     0.010353
G0G15     0.010645
G0G15     0.009655
G0G15     0.011184000000000001
G0G15     0.011089000000000002
G0G15     0.010063999999999998
G0G15     0.012309
G0G15     0.011207000000000002
G0G15     0.010154
G0G15     0.011389000000000002
G0G15     0.011713000000000001
G0G15     0.011930000000000001
G0G15     0.010669000000000001
G0G15     0.011086
G0G15     0.012849
G0G15     0.011753
G0G15     0.012439
G0G15     0.012485000000000001
G0G15     0.011373
G0G15     0.013082
G0G15     0.013567999999999998
G0G15     0.0147
G0G15     0.013067
G0G15     0.012553000000000002
G0G15     0.014818
G0G15     0.013699999999999997
G0G15     0.013338
G0G15     0.014061
G0G15     0.013321000000000001
G0G15     0.014447999999999999
G0G15     0.014584000000000001
G0G15     0.015281
G0G15     0.015160000000000002
G0G15     0.013406000000000001
G0G15     0.015679000000000002
G0G15     0.015424
G0G15     0.014608
G0G15     0.016422000000000003
