# Supplementary material for: Explainable chemical artificial intelligence from accurate machine learning of real-space chemical descriptors
Source: Nat Commun. 2024 May 21;15:4345. doi: 10.1038/s41467-024-48567-9 (PMC11522690; doi:10.1038/s41467-024-48567-9)
Supplement: Supplementary file 4 — Source Data [file 41467_2024_48567_MOESM4_ESM.zip › main/Fig6/plot.py]

import numpy as np
import sys
import matplotlib.pyplot as plt
import matplotlib.ticker as ticker
from scipy.signal import argrelextrema
from scipy.signal import find_peaks
from scipy.signal import find_peaks_cwt

plt.rc('font', family='sans-serif',size=25)
time_file="time.txt"
figname="prueba.png"
list_color=['red','blue','lime','black']


# Read time data
f=open(time_file,'r')
lines=f.readlines()
f.close()
time=[]
for line in lines[1:]:
    line=line.strip().split()
    time.append(float(line[0]))
tavg_window = 10
mean_time = []
for i in range(len(time)):
    mean_time.append([np.mean(time[max(0,i-tavg_window):i+1])])
dt = np.mean(np.diff(time))
time=np.array(time)
time=time.flatten()
tmax=np.max(time)
tmin=np.min(time)
tmin=250
tmax=2000

# Creating the plot
fig = plt.figure(constrained_layout=True,figsize=(18,15))
gs = fig.add_gridspec(6, 1)

sp_fig=fig.add_subplot(gs[0:2,0])
sp_nh2=fig.add_subplot(gs[2:3,0])
sp_o=fig.add_subplot(gs[3:4,0])
sp_ph=fig.add_subplot(gs[4:5,0])
sp_nh2.set_ylim(-0.05,0.25)
sp_o.set_ylim(-0.05,0.25)
sp_ph.set_ylim(-0.05,0.25)
sp_fig.set_xlim(tmin,tmax)
sp_fig.set_xlabel('Time (fs)')
sp_fig.tick_params(top=False)
sp_fig.axes.get_yaxis().set_ticks([])
sp_fig.axes.get_yaxis().set_visible(False)
sp_fig.spines['top'].set_visible(False)
sp_fig.spines['left'].set_visible(False)
sp_fig.spines['right'].set_visible(False)
for spine in sp_fig.spines.values():
    spine.set_linewidth(3)
sp_ph.sharex(sp_fig)
sp_ph.spines['top'].set_visible(False)
sp_ph.spines['right'].set_visible(False)
sp_ph.set_ylabel('$\mathrm{\delta}$ (e$^-$)')
sp_ph.title.set_text('CO$_2$-Ph')
sp_ph.set_xlabel('Time (fs)')
sp_ph.yaxis.set_major_locator(ticker.MultipleLocator(0.1))

datname="DI_CO2_PH"
subname="CO$_2$-Ph"
for num in np.arange(1,5):
    f=open(datname+str(num)+".txt",'r')
    lines=f.readlines()
    f.close
    data=[]
    for line in lines[1:]: 
        line=line.strip().split()
        data.append(float(line[1]))
    # Compute the time-averaged data
    tavg = [np.mean(data[max(0,i-tavg_window):i+1]) for i in range(len(data))]
    data=np.array(data,float)
    sp_ph.plot(time,data,color=list_color[num-1],lw=2, alpha=0.4)
    sp_ph.plot(mean_time,tavg,color=list_color[num-1],lw=4, alpha=1.0)
sp_ph.legend(loc='upper right')
sp_ph.legend(loc='upper right', frameon=False, ncol=2)
for spine in sp_ph.spines.values():
    spine.set_linewidth(3)
    
sp_o.sharex(sp_fig)
sp_o.spines['top'].set_visible(False)
sp_o.spines['right'].set_visible(False)
sp_o.set_ylabel('$\mathrm{\delta}$ (e$^-$)')
sp_o.title.set_text('CO$_2$-O')
sp_o.yaxis.set_major_locator(ticker.MultipleLocator(0.1))
sp_o.legend(loc='upper right', frameon=False, ncol=2)

datname="DI_CO2_O"
subname="CO$_2$-O"
for num in np.arange(1,5):
    f=open(datname+str(num)+".txt",'r')
    lines=f.readlines()
    f.close
    data=[]
    for line in lines[1:]: 
        line=line.strip().split()
        data.append(float(line[1]))
    # Compute the time-averaged data
    tavg = [np.mean(data[max(0,i-tavg_window):i+1]) for i in range(len(data))]
    data=np.array(data,float)
    sp_o.plot(time,data,color=list_color[num-1],lw=2, alpha=0.4)
    sp_o.plot(mean_time,tavg,color=list_color[num-1],lw=4, alpha=1.0)
sp_o.legend(loc='upper right')
sp_o.legend(loc='upper right', frameon=False, ncol=2)
for spine in sp_o.spines.values():
    spine.set_linewidth(3)

sp_nh2.sharex(sp_fig)
sp_nh2.spines['top'].set_visible(False)
sp_nh2.spines['right'].set_visible(False)
sp_nh2.set_ylabel('$\mathrm{\delta}$ (e$^-$)')
sp_nh2.title.set_text('CO$_2$-NH$_2$')
sp_nh2.yaxis.set_major_locator(ticker.MultipleLocator(0.1))
sp_nh2.legend(loc='upper right', frameon=False, ncol=2)

datname="DI_CO2_NH2"
subname="CO$_2$-R"
for num in np.arange(1,5):
    f=open(datname+str(num)+".txt",'r')
    lines=f.readlines()
    f.close
    data=[]
    for line in lines[1:]: 
        line=line.strip().split()
        data.append(float(line[1]))
    # Compute the time-averaged data
    tavg = [np.mean(data[max(0,i-tavg_window):i+1]) for i in range(len(data))]
    data=np.array(data,float)
    sp_nh2.plot(time,data,color=list_color[num-1],lw=2, alpha=0.4)
    sp_nh2.plot(mean_time,tavg,color=list_color[num-1],label=subname+"$^"+str(num)+"$",lw=4, alpha=1.0)
sp_nh2.legend(loc='upper right', frameon=False, ncol=2)

for spine in sp_nh2.spines.values():
    spine.set_linewidth(3)

sp_o.tick_params(axis='y', direction='out', length=10, width=3)
sp_ph.tick_params(axis='y', direction='out', length=10, width=3)
sp_nh2.tick_params(axis='y', direction='out', length=10, width=3)
sp_o.tick_params(axis='x', direction='out', length=10, width=3)
sp_ph.tick_params(axis='x', direction='out', length=10, width=3)
sp_nh2.tick_params(axis='x', direction='out', length=10, width=3)
plt.savefig('CO2_O_NH2_PH_interactions.png')
