# Supplementary material for: Explainable chemical artificial intelligence from accurate machine learning of real-space chemical descriptors
Source: Nat Commun. 2024 May 21;15:4345. doi: 10.1038/s41467-024-48567-9 (PMC11522690; doi:10.1038/s41467-024-48567-9)
Supplement: Supplementary file 4 — Source Data [file 41467_2024_48567_MOESM4_ESM.zip › main/Fig6/DI_CO2_NH24.txt]

# Label Value (a.u)
G0G16     0.02324
G0G16     0.030885999999999997
G0G16     0.027638000000000006
G0G16     0.020047
G0G16     0.008609999999999998
G0G16     0.015073
G0G16     0.029933999999999995
G0G16     0.030098999999999997
G0G16     0.017155999999999998
G0G16     0.021093
G0G16     0.031197000000000006
G0G16     0.040794000000000004
G0G16     0.04486400000000001
G0G16     0.029201
G0G16     0.020918
G0G16     0.032863
G0G16     0.042689
G0G16     0.037701000000000005
G0G16     0.028543000000000002
G0G16     0.022872999999999998
G0G16     0.029480000000000003
G0G16     0.031197
G0G16     0.027975999999999997
G0G16     0.023292
G0G16     0.023573
G0G16     0.031391
G0G16     0.036094
G0G16     0.028065
G0G16     0.016738999999999997
G0G16     0.017815000000000004
G0G16     0.020938000000000005
G0G16     0.023676999999999997
G0G16     0.020849
G0G16     0.015908000000000002
G0G16     0.011663
G0G16     0.014782
G0G16     0.018687000000000002
G0G16     0.017113999999999997
G0G16     0.013318
G0G16     0.018327000000000003
G0G16     0.021132
G0G16     0.023039
G0G16     0.020180999999999998
G0G16     0.017352
G0G16     0.020866000000000003
G0G16     0.025584000000000003
G0G16     0.026606999999999995
G0G16     0.022358999999999997
G0G16     0.025593
G0G16     0.023985
G0G16     0.028190000000000003
G0G16     0.027181000000000004
G0G16     0.020127
G0G16     0.020759
G0G16     0.02798
G0G16     0.031534999999999994
G0G16     0.032176
G0G16     0.026449
G0G16     0.023653999999999998
G0G16     0.024111
G0G16     0.020904
G0G16     0.02057
G0G16     0.018499
G0G16     0.015819999999999997
G0G16     0.019637
G0G16     0.017592
G0G16     0.020024
G0G16     0.014979999999999999
G0G16     0.014273000000000001
G0G16     0.015591000000000002
G0G16     0.015663999999999997
G0G16     0.013429999999999997
G0G16     0.014735999999999999
G0G16     0.013578
G0G16     0.011857999999999999
G0G16     0.012018
G0G16     0.010551000000000001
G0G16     0.010318
G0G16     0.010095999999999999
G0G16     0.009105
G0G16     0.009412
G0G16     0.006933999999999999
G0G16     0.011417
G0G16     0.013942
G0G16     0.012031000000000002
G0G16     0.009553
G0G16     0.010960999999999999
G0G16     0.015016999999999999
G0G16     0.015832000000000002
G0G16     0.012249000000000001
G0G16     0.009743
G0G16     0.012336
G0G16     0.018503000000000002
G0G16     0.021437
G0G16     0.016986000000000005
G0G16     0.011243
G0G16     0.01551
G0G16     0.022091
G0G16     0.020187
G0G16     0.015541999999999999
G0G16     0.011579999999999998
G0G16     0.017948000000000006
G0G16     0.020222
G0G16     0.020492
G0G16     0.017826
G0G16     0.011023000000000002
G0G16     0.017113
G0G16     0.01892
G0G16     0.019036
G0G16     0.013972
G0G16     0.011954
G0G16     0.019831
G0G16     0.023993
G0G16     0.020381000000000003
G0G16     0.016588
G0G16     0.015294
G0G16     0.018994999999999998
G0G16     0.021505
G0G16     0.019750999999999998
G0G16     0.013026000000000001
G0G16     0.009890000000000003
G0G16     0.017447999999999998
G0G16     0.019325000000000002
G0G16     0.014431999999999999
G0G16     0.011602000000000001
G0G16     0.013516
G0G16     0.015827
G0G16     0.019281
G0G16     0.013491
G0G16     0.011116
G0G16     0.015270000000000002
G0G16     0.016217
G0G16     0.019403999999999998
G0G16     0.018258999999999997
G0G16     0.018848000000000004
G0G16     0.024039
G0G16     0.02484
G0G16     0.022904
G0G16     0.030592999999999995
G0G16     0.034505
G0G16     0.036808
G0G16     0.05309200000000001
G0G16     0.039298999999999994
G0G16     0.047507999999999995
G0G16     0.053838
G0G16     0.038990000000000004
G0G16     0.052128
G0G16     0.065107
G0G16     0.06969800000000001
G0G16     0.08664100000000001
G0G16     0.073715
G0G16     0.077014
G0G16     0.08111900000000001
G0G16     0.071923
G0G16     0.085844
G0G16     0.07757299999999999
G0G16     0.057079
G0G16     0.06716699999999999
G0G16     0.07058199999999999
G0G16     0.05903399999999999
G0G16     0.053323999999999996
G0G16     0.039983000000000005
G0G16     0.038072
G0G16     0.047088000000000005
G0G16     0.044233
G0G16     0.031299
G0G16     0.024368
G0G16     0.02071
G0G16     0.03107
G0G16     0.034533
G0G16     0.024027
G0G16     0.019004
G0G16     0.020959999999999996
G0G16     0.026290999999999995
G0G16     0.029343
G0G16     0.019061
G0G16     0.014870999999999999
G0G16     0.017004000000000002
G0G16     0.018377
G0G16     0.017151999999999997
G0G16     0.014276
G0G16     0.01238
G0G16     0.012111
G0G16     0.014422
G0G16     0.014526999999999998
G0G16     0.012145999999999999
G0G16     0.011227000000000001
G0G16     0.012588
G0G16     0.014222
G0G16     0.012635
G0G16     0.010906999999999998
G0G16     0.010085
G0G16     0.010783999999999998
G0G16     0.011351
G0G16     0.011771000000000002
G0G16     0.009455
G0G16     0.007582000000000001
G0G16     0.009749
G0G16     0.009704
G0G16     0.008489
G0G16     0.006655
G0G16     0.006954
G0G16     0.007252000000000001
G0G16     0.008142000000000002
G0G16     0.00728
G0G16     0.006791999999999999
G0G16     0.006723000000000001
G0G16     0.007289
G0G16     0.0073279999999999994
G0G16     0.006643
G0G16     0.005549999999999999
G0G16     0.005785
G0G16     0.006555999999999999
G0G16     0.006416
G0G16     0.006047
G0G16     0.005285
G0G16     0.004654999999999999
G0G16     0.005329
G0G16     0.0057870000000000005
G0G16     0.006562
G0G16     0.005600999999999999
G0G16     0.004982
G0G16     0.0053609999999999994
G0G16     0.005314999999999999
G0G16     0.004862
G0G16     0.0046170000000000004
G0G16     0.004702
G0G16     0.004068
G0G16     0.005062999999999999
G0G16     0.004712
G0G16     0.004556000000000001
G0G16     0.0038920000000000005
G0G16     0.003734
G0G16     0.0035009999999999998
G0G16     0.004169
G0G16     0.004063
G0G16     0.003835999999999999
G0G16     0.0037680000000000005
G0G16     0.003039
G0G16     0.004283
G0G16     0.004926
G0G16     0.003363
G0G16     0.002756
G0G16     0.0039889999999999995
G0G16     0.0050160000000000005
G0G16     0.005148
G0G16     0.0044870000000000005
G0G16     0.003774
G0G16     0.0040999999999999995
G0G16     0.0046630000000000005
G0G16     0.004889
G0G16     0.004169999999999999
G0G16     0.003542
G0G16     0.00479
G0G16     0.0047799999999999995
G0G16     0.004656
G0G16     0.004734
G0G16     0.004232
G0G16     0.003852
G0G16     0.005144999999999999
G0G16     0.0055060000000000005
G0G16     0.006261000000000001
G0G16     0.005691
G0G16     0.005562000000000001
G0G16     0.0057799999999999995
G0G16     0.006134999999999999
G0G16     0.0064860000000000004
G0G16     0.005576000000000001
G0G16     0.005656
G0G16     0.00616
G0G16     0.007644
G0G16     0.007313999999999999
G0G16     0.006757999999999999
G0G16     0.0057220000000000005
G0G16     0.006515999999999999
G0G16     0.007452
G0G16     0.008036999999999999
G0G16     0.008185
G0G16     0.007544
G0G16     0.007811000000000001
G0G16     0.007345999999999999
G0G16     0.008383999999999999
G0G16     0.008235000000000001
G0G16     0.008387
G0G16     0.007902
G0G16     0.008360999999999999
G0G16     0.007522
G0G16     0.009195000000000002
G0G16     0.008683
G0G16     0.007477999999999999
G0G16     0.008003
G0G16     0.009618
G0G16     0.008853000000000001
G0G16     0.008077999999999998
G0G16     0.006610999999999999
G0G16     0.007736
G0G16     0.009125
G0G16     0.00848
G0G16     0.008133999999999999
G0G16     0.007520999999999999
G0G16     0.007514000000000001
G0G16     0.008148
G0G16     0.007968
G0G16     0.008134
G0G16     0.007100000000000001
G0G16     0.007093999999999999
G0G16     0.007918999999999999
G0G16     0.007319000000000001
G0G16     0.008020999999999999
G0G16     0.006855
G0G16     0.006644000000000001
G0G16     0.006763
G0G16     0.007257
G0G16     0.006981
G0G16     0.005753
G0G16     0.00503
G0G16     0.005464999999999999
G0G16     0.005873000000000001
G0G16     0.005914999999999999
G0G16     0.005572
G0G16     0.003877
G0G16     0.004765999999999999
G0G16     0.00554
G0G16     0.005856
G0G16     0.004697999999999999
G0G16     0.0037779999999999997
G0G16     0.004331
G0G16     0.00449
G0G16     0.004801
G0G16     0.003837999999999999
G0G16     0.0042780000000000006
G0G16     0.003633
G0G16     0.004441
G0G16     0.003967
G0G16     0.0038100000000000013
G0G16     0.003492
G0G16     0.0037000000000000006
G0G16     0.0034000000000000002
G0G16     0.004004999999999999
G0G16     0.0034679999999999997
G0G16     0.002629
G0G16     0.001784
G0G16     0.001573
G0G16     0.003297
G0G16     0.0032989999999999994
G0G16     0.003186
G0G16     0.003038
G0G16     0.0031320000000000002
G0G16     0.002473
G0G16     0.003024
G0G16     0.0027140000000000003
G0G16     0.002265
G0G16     0.0015039999999999995
G0G16     0.0021709999999999998
G0G16     0.0031190000000000007
G0G16     0.0023569999999999997
G0G16     0.0018000000000000002
G0G16     0.0017420000000000003
G0G16     0.002445
G0G16     0.002364
G0G16     0.002801
G0G16     0.0024170000000000003
G0G16     0.001551
G0G16     0.002235
G0G16     0.002427
G0G16     0.00244
G0G16     0.002296
G0G16     0.003086
G0G16     0.002664
G0G16     0.002415
G0G16     0.0023069999999999996
G0G16     0.0025589999999999996
G0G16     0.001154
G0G16     0.0012100000000000001
G0G16     0.002243
G0G16     0.002379
G0G16     0.0012950000000000001
G0G16     0.0019879999999999997
G0G16     0.0017479999999999998
G0G16     0.001533
G0G16     0.0018630000000000005
G0G16     0.0029709999999999997
G0G16     0.002495
G0G16     0.0019129999999999998
G0G16     0.0017290000000000005
G0G16     0.0022840000000000004
G0G16     0.002096
G0G16     0.002731
G0G16     0.0030060000000000004
G0G16     0.0027549999999999996
G0G16     0.0037739999999999996
G0G16     0.0036739999999999997
G0G16     0.0042710000000000005
G0G16     0.003828
G0G16     0.00418
G0G16     0.004345
G0G16     0.004184
G0G16     0.003855
G0G16     0.004798000000000001
G0G16     0.0042639999999999996
G0G16     0.0042959999999999995
G0G16     0.0052510000000000005
G0G16     0.0054589999999999994
G0G16     0.004773
G0G16     0.004685
G0G16     0.004885
G0G16     0.0043
G0G16     0.003919999999999999
G0G16     0.004256
G0G16     0.0036479999999999998
G0G16     0.0031810000000000002
G0G16     0.0029419999999999997
G0G16     0.003829999999999999
G0G16     0.0046229999999999995
G0G16     0.004004
G0G16     0.003682
G0G16     0.0040880000000000005
G0G16     0.0032419999999999997
G0G16     0.0036390000000000003
G0G16     0.003289
G0G16     0.0030529999999999997
G0G16     0.002607
G0G16     0.002865
G0G16     0.002965
G0G16     0.0020250000000000003
G0G16     0.0016290000000000002
G0G16     0.0022010000000000003
G0G16     0.0021910000000000002
G0G16     0.0026000000000000003
G0G16     0.002663
G0G16     0.001438
G0G16     0.001093
G0G16     0.002081
G0G16     0.002483
G0G16     0.002577
G0G16     0.0016729999999999998
G0G16     0.002732
G0G16     0.0029519999999999998
G0G16     0.002536
G0G16     0.002627
G0G16     0.0020729999999999998
G0G16     0.0018579999999999998
G0G16     0.001692
G0G16     0.002374
G0G16     0.0024200000000000003
G0G16     0.001434
G0G16     0.0017800000000000001
G0G16     0.0022660000000000002
G0G16     0.0015660000000000001
G0G16     0.002416
G0G16     0.002447
G0G16     0.001895
G0G16     0.001701
G0G16     0.002035
G0G16     0.0027409999999999995
G0G16     0.0021980000000000003
G0G16     0.0009289999999999998
G0G16     0.002275
G0G16     0.0018809999999999999
G0G16     0.002857
G0G16     0.0035009999999999993
G0G16     0.0021849999999999994
G0G16     0.0029490000000000002
G0G16     0.0039829999999999996
G0G16     0.004665000000000001
G0G16     0.004714
G0G16     0.0033579999999999994
G0G16     0.0047409999999999996
G0G16     0.005204
G0G16     0.0033049999999999998
G0G16     0.0034419999999999997
G0G16     0.0024529999999999995
G0G16     0.002675
G0G16     0.002522000000000001
G0G16     0.0031739999999999997
G0G16     0.0030239999999999998
G0G16     0.0019179999999999998
G0G16     0.002901
G0G16     0.004123999999999999
G0G16     0.0032249999999999996
G0G16     0.0029249999999999996
G0G16     0.002933
G0G16     0.0030390000000000005
G0G16     0.003585999999999999
G0G16     0.0036409999999999993
G0G16     0.004277999999999999
G0G16     0.004108
G0G16     0.004686
G0G16     0.006286
G0G16     0.0051470000000000005
G0G16     0.005749
G0G16     0.005646000000000001
G0G16     0.005582
G0G16     0.006125
G0G16     0.005327
G0G16     0.005503
G0G16     0.005561
G0G16     0.004937
G0G16     0.006528999999999999
G0G16     0.007013000000000001
G0G16     0.005695
