# Supplementary material for: Explainable chemical artificial intelligence from accurate machine learning of real-space chemical descriptors
Source: Nat Commun. 2024 May 21;15:4345. doi: 10.1038/s41467-024-48567-9 (PMC11522690; doi:10.1038/s41467-024-48567-9)
Supplement: Supplementary file 4 — Source Data [file 41467_2024_48567_MOESM4_ESM.zip › main/Fig6/DI_CO2_PH3.txt]

# Label Value (a.u)
G0G7     0.12133099999999998
G0G7     0.11185500000000002
G0G7     0.07756700000000001
G0G7     0.037828
G0G7     0.073516
G0G7     0.04713799999999999
G0G7     0.014490000000000001
G0G7     -0.006198000000000001
G0G7     0.0035739999999999986
G0G7     0.008793999999999996
G0G7     -0.026651000000000005
G0G7     -0.03316299999999999
G0G7     -0.027349000000000002
G0G7     -0.022686999999999995
G0G7     -0.015998000000000002
G0G7     -0.025759
G0G7     -0.025369000000000006
G0G7     -0.012058000000000006
G0G7     -0.0015450000000000006
G0G7     -0.012471
G0G7     -0.048918
G0G7     -0.045355000000000006
G0G7     -0.038653
G0G7     -0.022369000000000007
G0G7     -0.03199600000000001
G0G7     -0.04831200000000001
G0G7     -0.042086999999999986
G0G7     -0.040788000000000005
G0G7     -0.011792
G0G7     -0.023893000000000008
G0G7     -0.046776000000000005
G0G7     -0.06471400000000002
G0G7     -0.053586999999999996
G0G7     -0.034617999999999996
G0G7     -0.038101
G0G7     -0.050078000000000004
G0G7     -0.04909400000000001
G0G7     -0.031062999999999993
G0G7     -0.021394
G0G7     -0.029205999999999996
G0G7     -0.037669999999999995
G0G7     -0.03688
G0G7     -0.04062499999999999
G0G7     -0.012676999999999996
G0G7     -0.017396000000000002
G0G7     -0.035495
G0G7     -0.037510999999999996
G0G7     -0.043185999999999995
G0G7     -0.018729
G0G7     -0.030665999999999995
G0G7     -0.042704000000000006
G0G7     -0.04556999999999999
G0G7     -0.041681
G0G7     -0.03435699999999999
G0G7     -0.038505
G0G7     -0.032708999999999995
G0G7     -0.033986000000000016
G0G7     -0.030337000000000013
G0G7     -0.02611
G0G7     -0.031447
G0G7     -0.043137000000000016
G0G7     -0.047816000000000004
G0G7     -0.04083000000000001
G0G7     -0.04351500000000001
G0G7     -0.06150099999999997
G0G7     -0.06002
G0G7     -0.049180999999999996
G0G7     -0.050209000000000004
G0G7     -0.04625200000000001
G0G7     -0.039576999999999994
G0G7     -0.049371000000000005
G0G7     -0.06054599999999999
G0G7     -0.058073
G0G7     -0.05784599999999999
G0G7     -0.06091800000000002
G0G7     -0.058283999999999996
G0G7     -0.037825
G0G7     -0.04012900000000002
G0G7     -0.05095699999999999
G0G7     -0.051632000000000004
G0G7     -0.03236699999999999
G0G7     -0.026475000000000005
G0G7     -0.047510000000000004
G0G7     -0.03978699999999999
G0G7     -0.027753000000000003
G0G7     -0.016661
G0G7     -0.03037699999999999
G0G7     -0.04245400000000001
G0G7     -0.037793
G0G7     -0.037061000000000004
G0G7     -0.009761000000000002
G0G7     -0.012540999999999993
G0G7     -0.029228999999999998
G0G7     -0.035380000000000016
G0G7     -0.023469999999999998
G0G7     -0.004351000000000001
G0G7     -0.029674
G0G7     -0.03639200000000001
G0G7     -0.03874400000000001
G0G7     -0.01479
G0G7     -0.008405
G0G7     -0.03444200000000001
G0G7     -0.043884000000000006
G0G7     -0.04708599999999999
G0G7     -0.039646999999999995
G0G7     -0.028514999999999995
G0G7     -0.02781799999999999
G0G7     -0.022238000000000004
G0G7     -0.016315
G0G7     -0.012981999999999995
G0G7     -9.200000000000045e-05
G0G7     -0.008024999999999994
G0G7     -0.012981000000000006
G0G7     -0.018609
G0G7     -0.004254999999999996
G0G7     0.008698000000000001
G0G7     -0.009873000000000005
G0G7     -0.013630000000000008
G0G7     -0.026929
G0G7     0.0016219999999999987
G0G7     0.0023489999999999987
G0G7     -0.023365999999999994
G0G7     -0.020376000000000016
G0G7     -0.022188
G0G7     -0.010274
G0G7     -0.024180999999999998
G0G7     -0.04384999999999999
G0G7     -0.021246999999999995
G0G7     -0.03773900000000001
G0G7     -0.031385
G0G7     -0.033623
G0G7     -0.03530799999999999
G0G7     -0.025809
G0G7     -0.022685999999999998
G0G7     -0.006792999999999998
G0G7     -0.007165000000000003
G0G7     0.0010800000000000028
G0G7     0.005860999999999996
G0G7     0.005031000000000002
G0G7     7.099999999999967e-05
G0G7     -0.005063
G0G7     0.016568000000000003
G0G7     0.023722
G0G7     0.025752
G0G7     0.047114
G0G7     0.04790199999999999
G0G7     0.042083999999999996
G0G7     0.03188100000000001
G0G7     0.023934000000000007
G0G7     0.030494999999999998
G0G7     0.03202299999999999
G0G7     0.034507
G0G7     0.041790999999999995
G0G7     0.03555600000000001
G0G7     0.047901
G0G7     0.055393000000000005
G0G7     0.04648200000000001
G0G7     0.050092
G0G7     0.059307000000000006
G0G7     0.06691000000000001
G0G7     0.050722
G0G7     0.056665
G0G7     0.05962900000000001
G0G7     0.08058799999999999
G0G7     0.08969400000000001
G0G7     0.082984
G0G7     0.10544199999999998
G0G7     0.09652100000000001
G0G7     0.09931900000000002
G0G7     0.107198
G0G7     0.09878600000000001
G0G7     0.111502
G0G7     0.114736
G0G7     0.13620000000000002
G0G7     0.14705699999999997
G0G7     0.11779300000000001
G0G7     0.12271400000000002
G0G7     0.11790299999999998
G0G7     0.12801400000000002
G0G7     0.134987
G0G7     0.134816
G0G7     0.152666
G0G7     0.13416799999999998
G0G7     0.162464
G0G7     0.165453
G0G7     0.141161
G0G7     0.13159500000000002
G0G7     0.11008599999999999
G0G7     0.10288200000000002
G0G7     0.07754700000000002
G0G7     0.05546500000000001
G0G7     0.06413
G0G7     0.043904
G0G7     0.04971999999999999
G0G7     0.038977000000000005
G0G7     0.032645999999999994
G0G7     0.038053
G0G7     0.028808999999999998
G0G7     0.036018
G0G7     0.026026
G0G7     0.024437
G0G7     0.024613999999999997
G0G7     0.028009
G0G7     0.034748
G0G7     0.028270999999999998
G0G7     0.027531
G0G7     0.027516999999999996
G0G7     0.024252000000000006
G0G7     0.017063000000000002
G0G7     0.017276
G0G7     0.0172
G0G7     0.017147999999999997
G0G7     0.017001
G0G7     0.019113999999999996
G0G7     0.016104999999999998
G0G7     0.014868
G0G7     0.017217
G0G7     0.018601
G0G7     0.017174000000000005
G0G7     0.008898
G0G7     0.008468000000000003
G0G7     0.013663
G0G7     0.021921
G0G7     0.026432999999999998
G0G7     0.018854
G0G7     0.017348
G0G7     0.016447999999999997
G0G7     0.017025
G0G7     0.016201
G0G7     0.006407999999999999
G0G7     0.006506999999999999
G0G7     0.010834
G0G7     0.021089999999999994
G0G7     0.023812999999999997
G0G7     0.018311
G0G7     0.011921000000000001
G0G7     0.005341999999999998
G0G7     0.014172
G0G7     0.010331
G0G7     0.005549999999999997
G0G7     0.005310000000000001
G0G7     0.0023029999999999995
G0G7     0.014008
G0G7     0.006040000000000002
G0G7     0.0013610000000000017
G0G7     0.0031579999999999998
G0G7     -0.00021699999999999823
G0G7     0.005941999999999999
G0G7     0.006088999999999999
G0G7     0.0010029999999999965
G0G7     0.0028739999999999994
G0G7     0.0008500000000000037
G0G7     0.006657000000000001
G0G7     0.007093
G0G7     0.002681000000000002
G0G7     0.0007119999999999987
G0G7     -0.00011000000000000094
G0G7     0.0031709999999999993
G0G7     0.0027380000000000004
G0G7     -0.0009039999999999965
G0G7     -0.0006229999999999994
G0G7     -0.0017440000000000008
G0G7     0.005876
G0G7     0.0033379999999999972
G0G7     -0.002260000000000001
G0G7     -0.003071000000000004
G0G7     -0.002952
G0G7     0.0010980000000000005
G0G7     -0.005486000000000002
G0G7     -0.007104
G0G7     -0.005893
G0G7     -0.003402
G0G7     -0.0036310000000000014
G0G7     -0.0039450000000000015
G0G7     -0.0062660000000000025
G0G7     -0.0065959999999999986
G0G7     -0.005899
G0G7     -0.007805000000000002
G0G7     -0.006450000000000002
G0G7     -0.004383000000000003
G0G7     -0.007172
G0G7     -0.0050030000000000005
G0G7     -0.004577000000000001
G0G7     -0.0050040000000000015
G0G7     -0.0047659999999999985
G0G7     -0.005513999999999999
G0G7     -0.004490999999999998
G0G7     -0.007784999999999996
G0G7     -0.007372999999999998
G0G7     -0.007218000000000004
G0G7     -0.006572000000000001
G0G7     -0.006365000000000004
G0G7     -0.010130999999999998
G0G7     -0.0077820000000000025
G0G7     -0.004894999999999999
G0G7     -0.0036129999999999977
G0G7     -0.006631999999999996
G0G7     -0.008194999999999992
G0G7     -0.007051
G0G7     -0.003607999999999999
G0G7     -0.005773000000000004
G0G7     -0.007613000000000001
G0G7     -0.006651
G0G7     -0.0062
G0G7     -0.002546000000000001
G0G7     -0.005272000000000003
G0G7     -0.008442
G0G7     -0.00833
G0G7     -0.005329999999999999
G0G7     -0.004081000000000004
G0G7     -0.0063250000000000025
G0G7     -0.011281999999999997
G0G7     -0.01185499999999999
G0G7     -0.008618
G0G7     -0.007024000000000001
G0G7     -0.009410000000000002
G0G7     -0.011269999999999999
G0G7     -0.008942
G0G7     -0.005329999999999995
G0G7     -0.003378999999999999
G0G7     -0.007002999999999997
G0G7     -0.009812000000000001
G0G7     -0.008248999999999992
G0G7     -0.007926999999999998
G0G7     -0.004007
G0G7     -0.006756000000000007
G0G7     -0.012029999999999999
G0G7     -0.007984999999999999
G0G7     -0.006114999999999999
G0G7     -0.005599000000000001
G0G7     -0.005612000000000002
G0G7     -0.009621000000000003
G0G7     -0.008153000000000002
G0G7     -0.003992
G0G7     -0.004205999999999998
G0G7     -0.007760000000000003
G0G7     -0.0076029999999999934
G0G7     -0.008088999999999995
G0G7     -0.004540000000000004
G0G7     -0.006052000000000001
G0G7     -0.007254000000000003
G0G7     -0.007995999999999996
G0G7     -0.0053719999999999974
G0G7     -0.004746000000000004
G0G7     -0.006278999999999999
G0G7     -0.0064080000000000005
G0G7     -0.007424999999999998
G0G7     -0.006118000000000005
G0G7     -0.007040000000000001
G0G7     -0.006236000000000001
G0G7     -0.008233999999999998
G0G7     -0.007545000000000004
G0G7     -0.008659
G0G7     -0.009964999999999998
G0G7     -0.006217999999999999
G0G7     -0.009605000000000008
G0G7     -0.009335000000000003
G0G7     -0.006413
G0G7     -0.006997
G0G7     -0.007788000000000003
G0G7     -0.010199000000000003
G0G7     -0.007227
G0G7     -0.010061000000000002
G0G7     -0.014186
G0G7     -0.011456999999999998
G0G7     -0.011886999999999997
G0G7     -0.008678000000000003
G0G7     -0.012022999999999999
G0G7     -0.014208
G0G7     -0.009901999999999994
G0G7     -0.009640000000000003
G0G7     -0.010046999999999999
G0G7     -0.012783000000000006
G0G7     -0.014426999999999999
G0G7     -0.011990000000000002
G0G7     -0.00882600000000001
G0G7     -0.008248000000000002
G0G7     -0.012851000000000001
G0G7     -0.015965
G0G7     -0.010135
G0G7     -0.007002
G0G7     -0.009420999999999994
G0G7     -0.011507
G0G7     -0.012428999999999997
G0G7     -0.008602999999999998
G0G7     -0.0066069999999999966
G0G7     -0.011255999999999995
G0G7     -0.014576000000000002
G0G7     -0.014609000000000014
G0G7     -0.009393999999999998
G0G7     -0.007027999999999997
G0G7     -0.009989000000000003
G0G7     -0.013504000000000006
G0G7     -0.013827999999999993
G0G7     -0.010613000000000001
G0G7     -0.009993000000000007
G0G7     -0.011875
G0G7     -0.018791000000000002
G0G7     -0.018299000000000006
G0G7     -0.012411
G0G7     -0.010713000000000002
G0G7     -0.010474999999999995
G0G7     -0.014422
G0G7     -0.012629999999999997
G0G7     -0.010355000000000001
G0G7     -0.009025
G0G7     -0.011564999999999997
G0G7     -0.015459000000000002
G0G7     -0.016256
G0G7     -0.014271
G0G7     -0.015811
G0G7     -0.017555000000000008
G0G7     -0.01835
G0G7     -0.019139000000000007
G0G7     -0.015775000000000008
G0G7     -0.015406000000000006
G0G7     -0.016430999999999994
G0G7     -0.017387000000000003
G0G7     -0.014754999999999997
G0G7     -0.014877000000000005
G0G7     -0.014160000000000004
G0G7     -0.01989
G0G7     -0.018722999999999997
G0G7     -0.016700000000000007
G0G7     -0.01894500000000001
G0G7     -0.017395
G0G7     -0.014360000000000005
G0G7     -0.013418999999999995
G0G7     -0.014456
G0G7     -0.017706
G0G7     -0.017816
G0G7     -0.016616
G0G7     -0.015408
G0G7     -0.016705
G0G7     -0.018643000000000003
G0G7     -0.018783999999999995
G0G7     -0.015953000000000002
G0G7     -0.014406999999999998
G0G7     -0.016719999999999995
G0G7     -0.021701000000000005
G0G7     -0.018213999999999987
G0G7     -0.016025000000000005
G0G7     -0.017217
G0G7     -0.020001
G0G7     -0.02199599999999999
G0G7     -0.018407000000000003
G0G7     -0.016697999999999998
G0G7     -0.01747900000000001
G0G7     -0.021071000000000006
G0G7     -0.023061
G0G7     -0.019660000000000004
G0G7     -0.015817000000000005
G0G7     -0.019122999999999998
G0G7     -0.021845999999999994
G0G7     -0.020159000000000007
G0G7     -0.016829999999999998
G0G7     -0.016015000000000012
G0G7     -0.019810999999999995
G0G7     -0.024262999999999993
G0G7     -0.024755
G0G7     -0.01933200000000001
G0G7     -0.015132000000000001
G0G7     -0.018435
G0G7     -0.024426999999999997
G0G7     -0.023048999999999983
G0G7     -0.01868299999999999
G0G7     -0.016736000000000004
G0G7     -0.019215
G0G7     -0.025465
G0G7     -0.023090999999999997
G0G7     -0.017416999999999988
G0G7     -0.017379000000000006
G0G7     -0.021116000000000013
G0G7     -0.026801
G0G7     -0.026971
G0G7     -0.021154
G0G7     -0.019199000000000008
G0G7     -0.022839
G0G7     -0.027036000000000004
G0G7     -0.025572
G0G7     -0.021128
G0G7     -0.01902700000000001
G0G7     -0.022611000000000003
G0G7     -0.023964
G0G7     -0.020875
G0G7     -0.019038
G0G7     -0.022501000000000004
G0G7     -0.025037
G0G7     -0.025030000000000004
G0G7     -0.02389
G0G7     -0.02169600000000001
G0G7     -0.021508999999999986
G0G7     -0.024051999999999997
G0G7     -0.023913
G0G7     -0.02183700000000001
G0G7     -0.021456000000000003
G0G7     -0.022223999999999994
G0G7     -0.026476000000000006
G0G7     -0.024272999999999996
G0G7     -0.025920000000000006
G0G7     -0.02513999999999999
