# Supplementary material for: Explainable chemical artificial intelligence from accurate machine learning of real-space chemical descriptors
Source: Nat Commun. 2024 May 21;15:4345. doi: 10.1038/s41467-024-48567-9 (PMC11522690; doi:10.1038/s41467-024-48567-9)
Supplement: Supplementary file 4 — Source Data [file 41467_2024_48567_MOESM4_ESM.zip › main/info.txt]

# This gathers the source data used to create the plots gathered in the main work and used
  to support the main findings of our work.

# -Fig2: gathers source data files for the dispersion plots of the kinetic energy of the O atoms
   and the O-H interaction energy of the water cluster database. The reference and SchNet4AIM
   predicted data, using different output modules, are comprised.
# -Fig4: gathers source data files for the evolution of the atomic charges, net electron transfer
   and electron delocalization across the 1,3-dipolar cycloaddition reaction. The reference
   and SchNet4AIM predicted data are comprised.
# -Fig5: gathers source data files regarding the 13P-CO2 (300 K and 900 K) simulations.
       -B: electronic/geometric correlation maps for the CO2-PH(4), CO2-NH2(1) and NH2(3)-NH2(4) 
           interactions across the 300 K MD simulation.
       -C: evolution of the SchNet4AIM predicted electron delocalization between neighboring
           NH2-NH2 scaffolds across the 900 K MD simulation.
# -Fig6: gathers source data files for the evolution of the SchNet4AIM predicted electron 
   delocalization between CO2 and the NH2, O and PH groups of the 4 different scaffolds of 13P.
   The results for the 900 K MD simulation are shown.
