# Supplementary material for: Explainable chemical artificial intelligence from accurate machine learning of real-space chemical descriptors
Source: Nat Commun. 2024 May 21;15:4345. doi: 10.1038/s41467-024-48567-9 (PMC11522690; doi:10.1038/s41467-024-48567-9)
Supplement: Supplementary file 4 — Source Data [file 41467_2024_48567_MOESM4_ESM.zip › main/Fig5/C/DI_NH23_NH24.txt]

# Time (fs)     Value (a.u.)
 0.00          0.08598700000000001
 5.00          0.087777
 10.00         0.092842
 15.00         0.10946300000000002
 20.00         0.11980199999999999
 25.00         0.12141900000000001
 30.00         0.11570400000000003
 35.00         0.126011
 40.00         0.136654
 45.00         0.13527399999999998
 50.00         0.15031200000000003
 55.00         0.121525
 60.00         0.12651800000000002
 65.00         0.12971000000000002
 70.00         0.137439
 75.00         0.137661
 80.00         0.11713
 85.00         0.10970599999999998
 90.00         0.106157
 95.00         0.10682799999999999
 100.00        0.10892299999999998
 105.00        0.11384300000000001
 110.00        0.10114600000000001
 115.00        0.08015300000000002
 120.00        0.087124
 125.00        0.082881
 130.00        0.065405
 135.00        0.05725799999999999
 140.00        0.055715
 145.00        0.060508
 150.00        0.06362
 155.00        0.060413
 160.00        0.057987
 165.00        0.05001
 170.00        0.044664
 175.00        0.05043099999999999
 180.00        0.042288
 185.00        0.03653000000000001
 190.00        0.036313000000000005
 195.00        0.03986
 200.00        0.042699999999999995
 205.00        0.038546
 210.00        0.034195
 215.00        0.034474000000000005
 220.00        0.027171000000000004
 225.00        0.030485000000000005
 230.00        0.030534
 235.00        0.026208999999999996
 240.00        0.030721000000000005
 245.00        0.024295
 250.00        0.021273
 255.00        0.020147
 260.00        0.020741
 265.00        0.020343999999999998
 270.00        0.015084
 275.00        0.013546
 280.00        0.017772
 285.00        0.012848
 290.00        0.011383
 295.00        0.00982
 300.00        0.006219
 305.00        0.0060739999999999995
 310.00        0.00711
 315.00        0.007348
 320.00        0.00626
 325.00        0.005188000000000001
 330.00        0.007005000000000001
 335.00        0.007308999999999999
 340.00        0.006673
 345.00        0.0057669999999999996
 350.00        0.004781
 355.00        0.004267
 360.00        0.005344999999999999
 365.00        0.0056409999999999984
 370.00        0.0044989999999999995
 375.00        0.0021489999999999994
 380.00        0.0014050000000000002
 385.00        0.0035210000000000007
 390.00        0.0049759999999999995
 395.00        0.004369
 400.00        0.003545
 405.00        0.0018709999999999998
 410.00        0.0023079999999999997
 415.00        0.004731
 420.00        0.004043
 425.00        0.002795
 430.00        0.0017800000000000001
 435.00        0.0016490000000000005
 440.00        0.002882
 445.00        0.0030840000000000004
 450.00        0.0020429999999999997
 455.00        0.00222
 460.00        0.00043599999999999997
 465.00        0.002126
 470.00        0.003196
 475.00        0.002186
 480.00        0.001525
 485.00        -0.00048599999999999994
 490.00        0.000836
 495.00        0.0025510000000000003
 500.00        0.000879
 505.00        0.0005859999999999999
 510.00        -1.2000000000000075e-05
 515.00        0.000247
 520.00        0.0019519999999999997
 525.00        0.001449
 530.00        0.001352
 535.00        0.0010299999999999999
 540.00        0.00019900000000000004
 545.00        0.0025430000000000006
 550.00        0.0016970000000000002
 555.00        0.001982
 560.00        0.0022819999999999997
 565.00        0.001022
 570.00        0.00149
 575.00        0.001225
 580.00        -0.00035699999999999984
 585.00        0.0010320000000000001
 590.00        -3.899999999999992e-05
 595.00        0.0011070000000000001
 600.00        0.0008490000000000001
 605.00        -0.00013299999999999984
 610.00        0.001999
 615.00        -0.00023700000000000001
 620.00        0.00029599999999999993
 625.00        0.001327
 630.00        0.0001820000000000001
 635.00        0.002023
 640.00        0.000493
 645.00        9.80000000000001e-05
 650.00        0.0016220000000000002
 655.00        9.399999999999974e-05
 660.00        0.0006500000000000001
 665.00        -0.0003439999999999999
 670.00        -0.002371
 675.00        -0.000504
 680.00        -0.0011149999999999997
 685.00        -0.0006010000000000003
 690.00        -7.1e-05
 695.00        -0.0005000000000000002
 700.00        0.0008929999999999998
 705.00        0.0007519999999999998
 710.00        9.300000000000009e-05
 715.00        0.0017039999999999998
 720.00        -0.0008159999999999996
 725.00        -0.001454
 730.00        -0.00017399999999999992
 735.00        0.00014500000000000033
 740.00        0.0011870000000000001
 745.00        -0.0001670000000000002
 750.00        -0.0008220000000000002
 755.00        -4.999999999999959e-06
 760.00        -0.0005720000000000002
 765.00        0.000698
 770.00        0.00020500000000000005
 775.00        -0.0020090000000000004
 780.00        -0.001137
 785.00        -0.0020109999999999998
 790.00        -0.000934
 795.00        -0.001185
 800.00        -0.002762
 805.00        0.00045600000000000024
 810.00        -0.0007229999999999998
 815.00        0.0009769999999999998
 820.00        0.00052
 825.00        -0.0006200000000000001
 830.00        0.0003830000000000001
 835.00        -0.0013
 840.00        0.000676
 845.00        -0.00093
 850.00        -0.0010509999999999999
 855.00        0.0004770000000000004
 860.00        -0.0007280000000000001
 865.00        0.0010890000000000003
 870.00        0.0011120000000000001
 875.00        -0.0005860000000000004
 880.00        -0.0006089999999999997
 885.00        -0.001676
 890.00        -0.001705
 895.00        -0.0012100000000000006
 900.00        -0.003457
 905.00        -0.0009989999999999999
 910.00        -0.0005500000000000002
 915.00        -3.300000000000026e-05
 920.00        0.0013859999999999996
 925.00        -7.800000000000038e-05
 930.00        -0.00041299999999999974
 935.00        -0.00047300000000000076
 940.00        -0.0023469999999999993
 945.00        -0.00041600000000000003
 950.00        -0.001049
 955.00        -0.0016489999999999999
 960.00        -0.00017500000000000003
 965.00        -0.003225
 970.00        -0.0008510000000000004
 975.00        -0.0028759999999999997
 980.00        -0.002434
 985.00        -0.0031910000000000003
 990.00        -0.004043
 995.00        -0.0007370000000000002
 1000.00       -0.0011230000000000003
 1005.00       -0.001652
 1010.00       -0.0001309999999999995
 1015.00       -0.0007759999999999995
 1020.00       0.00030699999999999987
 1025.00       -0.0003409999999999995
 1030.00       -0.00261
 1035.00       -0.0007069999999999996
 1040.00       -0.0032469999999999995
 1045.00       -0.002680999999999999
 1050.00       -0.0015400000000000001
 1055.00       -0.0024830000000000004
 1060.00       -0.001321
 1065.00       -0.0009819999999999998
 1070.00       -0.0019279999999999998
 1075.00       -0.0007350000000000001
 1080.00       -0.002296000000000001
 1085.00       -0.0019500000000000003
 1090.00       -0.0010559999999999996
 1095.00       -0.003954999999999999
 1100.00       -0.001176
 1105.00       -0.0036309999999999997
 1110.00       -0.0018740000000000004
 1115.00       -0.0009010000000000007
 1120.00       -0.0031009999999999987
 1125.00       -0.0007729999999999995
 1130.00       -0.0029060000000000015
 1135.00       -0.00236
 1140.00       -0.0012540000000000006
 1145.00       -0.002604999999999999
 1150.00       -0.0012300000000000004
 1155.00       -0.0006560000000000003
 1160.00       -0.0018559999999999996
 1165.00       -2.800000000000014e-05
 1170.00       -0.0026709999999999993
 1175.00       -0.0017920000000000004
 1180.00       -0.003458
 1185.00       -0.0037430000000000002
 1190.00       -0.0013939999999999998
 1195.00       -0.0027880000000000005
 1200.00       -0.0021910000000000002
 1205.00       -0.0017289999999999996
 1210.00       -0.0027069999999999998
 1215.00       -0.001232
 1220.00       -0.0013020000000000004
 1225.00       -0.0031539999999999993
 1230.00       -0.0006290000000000003
 1235.00       -0.003421000000000001
 1240.00       -0.0011269999999999995
 1245.00       -0.001339
 1250.00       -0.0026160000000000003
 1255.00       -0.0008030000000000004
 1260.00       -0.00303
 1265.00       -0.0021410000000000005
 1270.00       -0.0023280000000000006
 1275.00       -0.002017
 1280.00       9.499999999999982e-05
 1285.00       -0.002457
 1290.00       -0.0018399999999999998
 1295.00       0.00012199999999999982
 1300.00       -0.0028340000000000006
 1305.00       -0.0007359999999999999
 1310.00       -0.002747
 1315.00       -0.0024089999999999997
 1320.00       -0.0011649999999999998
 1325.00       -0.0007569999999999998
 1330.00       0.0005869999999999994
 1335.00       0.0014820000000000002
 1340.00       -0.0003009999999999997
 1345.00       0.0011500000000000004
 1350.00       -8.299999999999996e-05
 1355.00       -0.0017099999999999997
 1360.00       0.0004589999999999999
 1365.00       -0.001522
 1370.00       0.0010060000000000002
 1375.00       -0.0020169999999999993
 1380.00       -0.003673
 1385.00       -0.002561
 1390.00       -0.0038520000000000004
 1395.00       -0.0008860000000000001
 1400.00       -0.0010180000000000005
 1405.00       -0.001529
 1410.00       0.0006039999999999997
 1415.00       0.00019900000000000007
 1420.00       0.001206
 1425.00       0.0005110000000000003
 1430.00       -0.0014779999999999995
 1435.00       0.0008279999999999999
 1440.00       -0.0005480000000000004
 1445.00       -0.0007979999999999998
 1450.00       -0.0005110000000000004
 1455.00       -0.0012690000000000002
 1460.00       0.000218
 1465.00       0.0006150000000000001
 1470.00       -0.0003879999999999997
 1475.00       -7.100000000000007e-05
 1480.00       -0.00179
 1485.00       -0.000772
 1490.00       -0.0001429999999999997
 1495.00       -0.0017540000000000001
 1500.00       0.0015900000000000003
 1505.00       -0.0007190000000000003
 1510.00       -0.0004249999999999999
 1515.00       0.000493
 1520.00       -0.001731
 1525.00       0.00042299999999999993
 1530.00       -0.0012199999999999997
 1535.00       -0.0007360000000000001
 1540.00       -0.0002810000000000004
 1545.00       -0.001352
 1550.00       -0.0005569999999999998
 1555.00       -0.0006130000000000003
 1560.00       -0.0016729999999999998
 1565.00       0.0013640000000000002
 1570.00       -0.0006419999999999997
 1575.00       1.5999999999999793e-05
 1580.00       -0.00043600000000000024
 1585.00       -0.001425
 1590.00       -0.0005240000000000003
 1595.00       -0.001601
 1600.00       -0.000804
 1605.00       0.0005329999999999998
 1610.00       -0.0016269999999999998
 1615.00       -0.0013939999999999996
 1620.00       -0.0005650000000000002
 1625.00       -0.0009279999999999998
 1630.00       0.000897
 1635.00       -0.0017199999999999997
 1640.00       -0.001143
 1645.00       -0.0010369999999999997
 1650.00       -0.001431
 1655.00       0.001107
 1660.00       -0.001225
 1665.00       -0.0008530000000000002
 1670.00       -0.0009429999999999998
 1675.00       -0.0007809999999999996
 1680.00       0.0002809999999999999
 1685.00       -0.0014470000000000002
 1690.00       -0.0015869999999999997
 1695.00       0.00015200000000000012
 1700.00       -0.0011789999999999997
 1705.00       0.0012380000000000002
 1710.00       0.0004990000000000001
 1715.00       -0.001968
 1720.00       0.0008789999999999998
 1725.00       -0.0007250000000000002
 1730.00       -0.0004599999999999999
 1735.00       -0.00014899999999999996
 1740.00       -0.0004660000000000001
 1745.00       0.0010210000000000002
 1750.00       -0.0010849999999999996
 1755.00       -0.000548
 1760.00       0.0011839999999999997
 1765.00       -8.399999999999987e-05
 1770.00       0.000566
 1775.00       0.0010479999999999999
 1780.00       0.000859
 1785.00       0.0027040000000000002
 1790.00       0.000276
 1795.00       0.001072
 1800.00       0.000552
 1805.00       -0.000635
 1810.00       0.001916
 1815.00       0.00033999999999999997
 1820.00       2.1999999999999884e-05
 1825.00       0.0009230000000000002
 1830.00       -0.0014879999999999997
 1835.00       0.0010979999999999998
 1840.00       0.00034499999999999993
 1845.00       -0.00029100000000000013
 1850.00       0.001684
 1855.00       -0.001156
 1860.00       0.00035299999999999996
 1865.00       -0.001118
 1870.00       -0.002412
 1875.00       0.0007410000000000001
 1880.00       -0.0006940000000000002
 1885.00       0.0008050000000000002
 1890.00       0.001464
 1895.00       0.00022899999999999998
 1900.00       0.001185
 1905.00       -0.0010060000000000004
 1910.00       -0.0012540000000000001
 1915.00       0.0009519999999999999
 1920.00       -0.001501
 1925.00       4.099999999999994e-05
 1930.00       0.00036700000000000003
 1935.00       -0.00031400000000000004
 1940.00       0.001785
 1945.00       0.000154
 1950.00       0.0007610000000000001
 1955.00       0.000856
 1960.00       0.00022900000000000012
 1965.00       0.0011929999999999998
 1970.00       0.0007879999999999999
 1975.00       -0.00048000000000000007
 1980.00       0.0018
 1985.00       0.00012999999999999993
 1990.00       0.0013390000000000001
 1995.00       0.0006920000000000001
 2000.00       -0.00016600000000000002
 2005.00       0.001194
 2010.00       -0.0008579999999999999
 2015.00       0.0005829999999999999
 2020.00       0.001388
 2025.00       -0.0006789999999999999
 2030.00       0.000593
 2035.00       -0.0006539999999999999
 2040.00       -0.0008310000000000002
 2045.00       0.00089
 2050.00       0.00016899999999999996
 2055.00       0.0016950000000000001
 2060.00       0.00037700000000000006
 2065.00       0.0005259999999999999
 2070.00       0.002366
 2075.00       -0.00012800000000000002
 2080.00       0.00028300000000000005
 2085.00       -0.00030100000000000016
 2090.00       -0.0009039999999999999
 2095.00       0.000887
 2100.00       0.000572
 2105.00       0.000464
 2110.00       0.000338
 2115.00       -0.0012460000000000001
 2120.00       0.002194
 2125.00       0.001355
 2130.00       0.00084
 2135.00       9.999999999999996e-05
 2140.00       -0.001128
 2145.00       0.0008649999999999999
 2150.00       0.0014479999999999999
 2155.00       0.0002359999999999999
 2160.00       0.0009949999999999998
 2165.00       -0.000966
 2170.00       -0.0002620000000000001
 2175.00       0.0008950000000000001
 2180.00       0.001045
 2185.00       0.002323
 2190.00       0.00025200000000000005
 2195.00       0.0006339999999999999
 2200.00       0.002251
 2205.00       0.002978
 2210.00       0.0025009999999999998
 2215.00       -4.499999999999998e-05
 2220.00       0.00155
 2225.00       0.003143
 2230.00       0.003767
 2235.00       0.0037420000000000005
 2240.00       0.002833
 2245.00       0.002476
 2250.00       0.004254999999999999
 2255.00       0.0054659999999999995
 2260.00       0.005409999999999999
 2265.00       0.004692000000000001
 2270.00       0.0042450000000000005
 2275.00       0.0061530000000000005
 2280.00       0.008470000000000002
 2285.00       0.009537999999999998
 2290.00       0.008438000000000001
 2295.00       0.006346999999999999
 2300.00       0.008275999999999999
 2305.00       0.010058000000000001
 2310.00       0.011521000000000002
 2315.00       0.011306000000000002
 2320.00       0.011834999999999998
 2325.00       0.009485
 2330.00       0.009147999999999998
 2335.00       0.012197999999999999
 2340.00       0.013166
 2345.00       0.012787999999999997
 2350.00       0.015101000000000002
 2355.00       0.016221
 2360.00       0.021052
 2365.00       0.01803
 2370.00       0.019139000000000003
 2375.00       0.015849
 2380.00       0.017244000000000002
 2385.00       0.022701000000000002
 2390.00       0.023304
 2395.00       0.019731999999999996
 2400.00       0.017752
 2405.00       0.023806000000000004
 2410.00       0.029372000000000002
 2415.00       0.027342999999999996
 2420.00       0.026109999999999994
 2425.00       0.027274000000000003
 2430.00       0.024425000000000002
 2435.00       0.023991
 2440.00       0.026264
 2445.00       0.022713
 2450.00       0.017392
 2455.00       0.019776
 2460.00       0.020505
 2465.00       0.024113
 2470.00       0.024686000000000003
 2475.00       0.024756999999999994
 2480.00       0.022975999999999996
 2485.00       0.021342000000000007
 2490.00       0.024063000000000005
 2495.00       0.026133999999999998
 2500.00       0.022292
