# Supplementary material for: Explainable chemical artificial intelligence from accurate machine learning of real-space chemical descriptors
Source: Nat Commun. 2024 May 21;15:4345. doi: 10.1038/s41467-024-48567-9 (PMC11522690; doi:10.1038/s41467-024-48567-9)
Supplement: Supplementary file 4 — Source Data [file 41467_2024_48567_MOESM4_ESM.zip › main/Fig5/C/DI_NH21_NH24.txt]

# Time (fs)     Value (a.u.)
 0.00          0.12630400000000003
 5.00          0.12160699999999998
 10.00         0.117159
 15.00         0.16472599999999996
 20.00         0.146285
 25.00         0.18071499999999996
 30.00         0.15536699999999998
 35.00         0.13478400000000001
 40.00         0.168902
 45.00         0.12099299999999999
 50.00         0.11938499999999999
 55.00         0.093409
 60.00         0.06893000000000002
 65.00         0.085813
 70.00         0.065659
 75.00         0.05674799999999999
 80.00         0.048809
 85.00         0.037016
 90.00         0.034752
 95.00         0.027644000000000002
 100.00        0.023247999999999998
 105.00        0.020077
 110.00        0.019200000000000002
 115.00        0.020797999999999997
 120.00        0.021275999999999996
 125.00        0.019770000000000003
 130.00        0.018826000000000002
 135.00        0.016246000000000003
 140.00        0.01274
 145.00        0.016503999999999998
 150.00        0.01692
 155.00        0.017759999999999995
 160.00        0.015881
 165.00        0.013994000000000001
 170.00        0.016862
 175.00        0.014911
 180.00        0.013302
 185.00        0.010922999999999999
 190.00        0.008298999999999999
 195.00        0.007852
 200.00        0.008493
 205.00        0.007697
 210.00        0.008827999999999999
 215.00        0.006184
 220.00        0.005446
 225.00        0.0050940000000000004
 230.00        0.005454999999999999
 235.00        0.006671000000000001
 240.00        0.005481
 245.00        0.0034260000000000002
 250.00        0.004079
 255.00        0.006253
 260.00        0.0041
 265.00        0.003283
 270.00        0.001696
 275.00        0.002095
 280.00        0.0028250000000000003
 285.00        0.0033799999999999998
 290.00        0.003466
 295.00        0.0009680000000000001
 300.00        0.00045499999999999984
 305.00        0.0013050000000000002
 310.00        0.0009040000000000002
 315.00        0.00022600000000000005
 320.00        0.0010270000000000001
 325.00        -0.00038799999999999994
 330.00        0.0008879999999999999
 335.00        0.001132
 340.00        0.0009350000000000001
 345.00        0.001292
 350.00        -0.0010479999999999999
 355.00        -0.0010580000000000001
 360.00        0.000866
 365.00        0.001545
 370.00        0.002284
 375.00        0.000694
 380.00        -0.0014730000000000004
 385.00        0.001155
 390.00        0.001598
 395.00        0.002359
 400.00        0.001473
 405.00        -0.000643
 410.00        0.0019420000000000001
 415.00        0.0008550000000000001
 420.00        0.0019420000000000001
 425.00        0.0016979999999999999
 430.00        0.000383
 435.00        0.0008699999999999999
 440.00        0.0014629999999999999
 445.00        0.001219
 450.00        0.0015190000000000002
 455.00        -3.200000000000013e-05
 460.00        0.00025799999999999993
 465.00        0.0017690000000000004
 470.00        0.00030900000000000003
 475.00        0.001669
 480.00        0.0003729999999999999
 485.00        0.00017999999999999982
 490.00        0.001506
 495.00        0.001459
 500.00        0.001526
 505.00        0.000622
 510.00        -0.0007770000000000001
 515.00        0.0004869999999999999
 520.00        0.00024999999999999984
 525.00        0.000595
 530.00        0.0007939999999999999
 535.00        -0.000726
 540.00        0.0009660000000000002
 545.00        0.000799
 550.00        0.0012670000000000001
 555.00        0.0010040000000000001
 560.00        -0.00031600000000000015
 565.00        0.0008919999999999999
 570.00        0.0014229999999999998
 575.00        0.001119
 580.00        0.00035999999999999997
 585.00        -0.0009820000000000002
 590.00        -0.0007140000000000001
 595.00        0.000596
 600.00        -0.0008990000000000001
 605.00        0.0005859999999999999
 610.00        -0.001076
 615.00        -0.0014390000000000002
 620.00        0.00014600000000000035
 625.00        -0.0009040000000000001
 630.00        0.00015100000000000004
 635.00        0.0006799999999999999
 640.00        -0.001261
 645.00        0.0004689999999999998
 650.00        -0.0008700000000000002
 655.00        -0.00023400000000000038
 660.00        0.0007210000000000001
 665.00        -0.0026750000000000003
 670.00        -0.0015080000000000002
 675.00        -0.0021910000000000002
 680.00        -0.0015249999999999999
 685.00        -0.0007660000000000003
 690.00        -0.0013259999999999997
 695.00        0.00017800000000000004
 700.00        -0.0005919999999999999
 705.00        0.0002989999999999999
 710.00        0.000477
 715.00        0.00016899999999999966
 720.00        -0.0017529999999999998
 725.00        -0.002162
 730.00        -0.0016790000000000002
 735.00        9.500000000000003e-05
 740.00        -0.0006810000000000001
 745.00        -0.0012250000000000002
 750.00        -0.0009789999999999998
 755.00        -0.0019590000000000002
 760.00        -0.0004389999999999998
 765.00        -0.00044100000000000015
 770.00        -0.0005639999999999997
 775.00        -0.0018410000000000002
 780.00        -0.002017
 785.00        -0.002483
 790.00        -0.0014649999999999997
 795.00        -0.0032029999999999997
 800.00        -0.00204
 805.00        -0.0016490000000000003
 810.00        -0.0009760000000000003
 815.00        0.000548
 820.00        -0.001009
 825.00        -0.0009460000000000001
 830.00        -0.002374
 835.00        -0.0020430000000000005
 840.00        -0.0011070000000000001
 845.00        -0.0019130000000000004
 850.00        -0.0020219999999999995
 855.00        -0.001239
 860.00        -0.001856
 865.00        -0.0004199999999999998
 870.00        0.00042599999999999995
 875.00        -0.001536
 880.00        -0.0006700000000000002
 885.00        -0.0025129999999999996
 890.00        -0.001512
 895.00        -0.002163
 900.00        -0.003176
 905.00        -0.000796
 910.00        -0.001196
 915.00        -0.0009740000000000001
 920.00        0.00043900000000000026
 925.00        -0.0011589999999999999
 930.00        -0.0007939999999999998
 935.00        -0.0019400000000000003
 940.00        -0.0025459999999999997
 945.00        -0.0017009999999999994
 950.00        -0.0025169999999999997
 955.00        -0.0015520000000000002
 960.00        -0.0015050000000000003
 965.00        -0.0019490000000000004
 970.00        -0.0016609999999999995
 975.00        -0.001749
 980.00        -0.002153
 985.00        -0.003349
 990.00        -0.0030470000000000002
 995.00        -0.002242
 1000.00       5.200000000000007e-05
 1005.00       -0.0020900000000000003
 1010.00       -3.6999999999999924e-05
 1015.00       -0.0008920000000000004
 1020.00       -0.00019700000000000023
 1025.00       -0.00015600000000000021
 1030.00       -0.0024549999999999997
 1035.00       -0.0016820000000000003
 1040.00       -0.002974
 1045.00       -0.0026319999999999994
 1050.00       -0.0014419999999999997
 1055.00       -0.0026829999999999996
 1060.00       -0.0021279999999999997
 1065.00       -0.001704
 1070.00       -0.0023539999999999998
 1075.00       -0.0008940000000000005
 1080.00       -0.002226
 1085.00       -0.0022099999999999997
 1090.00       -0.0023120000000000003
 1095.00       -0.002793
 1100.00       -0.002582
 1105.00       -0.003098
 1110.00       -0.0032719999999999997
 1115.00       -0.002334
 1120.00       -0.0034410000000000005
 1125.00       -0.0026239999999999996
 1130.00       -0.0019160000000000004
 1135.00       -0.002606
 1140.00       -0.0019640000000000005
 1145.00       -0.0023559999999999996
 1150.00       -0.002359
 1155.00       -0.0002490000000000001
 1160.00       -0.003016
 1165.00       -0.0011790000000000001
 1170.00       -0.001926
 1175.00       -0.001893
 1180.00       -0.002505
 1185.00       -0.003650000000000001
 1190.00       -0.0022099999999999997
 1195.00       -0.0024250000000000005
 1200.00       -0.002133
 1205.00       -0.0014999999999999996
 1210.00       -0.0020299999999999997
 1215.00       -0.002146
 1220.00       -0.0020589999999999996
 1225.00       -0.0032639999999999995
 1230.00       -0.001553
 1235.00       -0.0020949999999999996
 1240.00       -0.0015170000000000003
 1245.00       -0.00223
 1250.00       -0.0029180000000000005
 1255.00       -0.0019939999999999997
 1260.00       -0.001865
 1265.00       -0.0031810000000000007
 1270.00       -0.0020650000000000004
 1275.00       -0.0018540000000000002
 1280.00       -0.0013019999999999998
 1285.00       -0.0011400000000000002
 1290.00       -0.002205
 1295.00       -8.999999999999785e-06
 1300.00       -0.0014670000000000006
 1305.00       -0.0019979999999999998
 1310.00       -0.002095
 1315.00       -0.0039700000000000004
 1320.00       -0.0029349999999999997
 1325.00       -0.002046
 1330.00       -0.001734
 1335.00       -0.0009090000000000001
 1340.00       -0.00045999999999999996
 1345.00       -0.0010839999999999997
 1350.00       -8.600000000000008e-05
 1355.00       -0.0029579999999999997
 1360.00       -0.0018100000000000004
 1365.00       -0.000956
 1370.00       -0.001742
 1375.00       -0.0007539999999999999
 1380.00       -0.0024749999999999998
 1385.00       -0.0019429999999999998
 1390.00       -0.001136
 1395.00       -0.001304
 1400.00       -0.0007459999999999999
 1405.00       -0.0012940000000000002
 1410.00       -0.0013139999999999998
 1415.00       0.0004589999999999999
 1420.00       -0.0007770000000000001
 1425.00       -0.00022499999999999983
 1430.00       -0.0003739999999999999
 1435.00       -0.0014169999999999999
 1440.00       -0.000569
 1445.00       -0.001077
 1450.00       -0.000945
 1455.00       -0.0008209999999999998
 1460.00       -0.001202
 1465.00       0.00042200000000000007
 1470.00       0.0004410000000000001
 1475.00       -0.000965
 1480.00       0.000799
 1485.00       -0.00043900000000000015
 1490.00       -0.00029200000000000005
 1495.00       -0.0003820000000000002
 1500.00       -0.000894
 1505.00       0.0004889999999999999
 1510.00       -0.000667
 1515.00       -0.0004919999999999999
 1520.00       -0.000143
 1525.00       -0.00022499999999999978
 1530.00       0.00013700000000000008
 1535.00       0.00048
 1540.00       -0.0012180000000000001
 1545.00       -0.000594
 1550.00       -0.000686
 1555.00       -0.00018700000000000005
 1560.00       0.00047499999999999994
 1565.00       -0.000602
 1570.00       0.00047100000000000017
 1575.00       -0.0006850000000000001
 1580.00       -0.00047799999999999996
 1585.00       0.00038599999999999995
 1590.00       -0.000424
 1595.00       -0.000762
 1600.00       5.099999999999996e-05
 1605.00       0.0004000000000000001
 1610.00       0.00046100000000000004
 1615.00       1.0000000000000175e-05
 1620.00       0.0008139999999999999
 1625.00       0.001398
 1630.00       0.0004920000000000001
 1635.00       0.0009009999999999999
 1640.00       0.00119
 1645.00       0.000512
 1650.00       0.0012399999999999998
 1655.00       0.0014840000000000003
 1660.00       0.0011960000000000002
 1665.00       0.0015230000000000003
 1670.00       0.0020639999999999994
 1675.00       0.002705
 1680.00       0.002141
 1685.00       0.00144
 1690.00       0.0013460000000000002
 1695.00       0.0023790000000000005
 1700.00       0.003749
 1705.00       0.0051990000000000005
 1710.00       0.005631
 1715.00       0.004927
 1720.00       0.00335
 1725.00       0.0058189999999999995
 1730.00       0.006709999999999999
 1735.00       0.005632
 1740.00       0.005463
 1745.00       0.004364999999999999
 1750.00       0.0052640000000000004
 1755.00       0.007114
 1760.00       0.005385000000000001
 1765.00       0.005109
 1770.00       0.005142999999999999
 1775.00       0.0043100000000000005
 1780.00       0.006665000000000001
 1785.00       0.006384
 1790.00       0.00621
 1795.00       0.00447
 1800.00       0.0036959999999999996
 1805.00       0.004954
 1810.00       0.006361
 1815.00       0.0063100000000000005
 1820.00       0.004209
 1825.00       0.0032340000000000003
 1830.00       0.0035119999999999995
 1835.00       0.004018000000000001
 1840.00       0.0035419999999999996
 1845.00       0.003189
 1850.00       0.002256
 1855.00       0.001845
 1860.00       0.002663
 1865.00       0.0034730000000000004
 1870.00       0.002684
 1875.00       0.001749
 1880.00       0.0018579999999999998
 1885.00       0.002671
 1890.00       0.0029169999999999995
 1895.00       0.002773
 1900.00       0.001931
 1905.00       0.000543
 1910.00       0.0008389999999999999
 1915.00       0.001489
 1920.00       0.0015769999999999998
 1925.00       0.000988
 1930.00       0.001519
 1935.00       0.000396
 1940.00       0.001265
 1945.00       0.000513
 1950.00       0.0004940000000000001
 1955.00       0.0001549999999999999
 1960.00       -0.0009310000000000001
 1965.00       -5.000000000000023e-06
 1970.00       -0.000664
 1975.00       -0.0002720000000000001
 1980.00       0.000476
 1985.00       0.000652
 1990.00       0.000967
 1995.00       0.001484
 2000.00       0.000538
 2005.00       0.0006999999999999999
 2010.00       -0.0006169999999999999
 2015.00       0.000706
 2020.00       0.0014520000000000002
 2025.00       0.000783
 2030.00       0.001073
 2035.00       -0.00019100000000000006
 2040.00       -0.00025199999999999995
 2045.00       2.699999999999995e-05
 2050.00       0.0012309999999999999
 2055.00       0.001543
 2060.00       0.0006839999999999999
 2065.00       5.499999999999998e-05
 2070.00       0.001149
 2075.00       0.000294
 2080.00       -8.800000000000005e-05
 2085.00       0.0001299999999999999
 2090.00       -0.001001
 2095.00       -0.00011500000000000014
 2100.00       0.0006869999999999999
 2105.00       0.000754
 2110.00       0.0002449999999999999
 2115.00       -0.00028299999999999983
 2120.00       0.0007040000000000001
 2125.00       0.0018150000000000004
 2130.00       -0.0008210000000000001
 2135.00       4.4000000000000094e-05
 2140.00       -0.0008719999999999999
 2145.00       0.00043000000000000004
 2150.00       0.0012710000000000002
 2155.00       -0.00035400000000000004
 2160.00       7.8e-05
 2165.00       -0.0011059999999999998
 2170.00       -0.00027000000000000006
 2175.00       -0.00014899999999999988
 2180.00       -0.0006889999999999999
 2185.00       -0.000315
 2190.00       -0.00012100000000000018
 2195.00       0.000579
 2200.00       6.199999999999988e-05
 2205.00       -0.000275
 2210.00       -9.200000000000028e-05
 2215.00       -0.000696
 2220.00       -0.0006979999999999999
 2225.00       0.00017899999999999996
 2230.00       -0.00018199999999999987
 2235.00       -0.0010459999999999998
 2240.00       -0.0005750000000000002
 2245.00       -0.000223
 2250.00       -0.00136
 2255.00       0.0003559999999999999
 2260.00       -0.0007869999999999999
 2265.00       -0.00017299999999999976
 2270.00       -0.000967
 2275.00       -0.0004540000000000002
 2280.00       0.000664
 2285.00       -0.0011389999999999998
 2290.00       0.000365
 2295.00       -0.001249
 2300.00       -0.000486
 2305.00       -1.99999999999994e-06
 2310.00       3.000000000000008e-05
 2315.00       0.000302
 2320.00       -0.0002570000000000001
 2325.00       -0.0008409999999999998
 2330.00       0.00029600000000000026
 2335.00       -2.999999999999997e-05
 2340.00       -0.000342
 2345.00       7.499999999999993e-05
 2350.00       -0.000953
 2355.00       -0.0003330000000000001
 2360.00       -4.799999999999988e-05
 2365.00       -0.0010659999999999999
 2370.00       -0.001266
 2375.00       -0.0017949999999999997
 2380.00       -0.001127
 2385.00       0.000649
 2390.00       -0.000747
 2395.00       0.0008129999999999999
 2400.00       -0.00035500000000000006
 2405.00       -0.0010000000000000002
 2410.00       0.0002190000000000002
 2415.00       8.699999999999997e-05
 2420.00       0.000887
 2425.00       0.00043299999999999995
 2430.00       -0.0003159999999999999
 2435.00       -0.0008579999999999999
 2440.00       -0.0002189999999999999
 2445.00       -0.0001690000000000001
 2450.00       -3.0000000000000024e-05
 2455.00       -0.0005769999999999999
 2460.00       -0.00047299999999999995
 2465.00       -0.00016000000000000015
 2470.00       -0.0011370000000000002
 2475.00       -0.00017899999999999996
 2480.00       -0.0007030000000000003
 2485.00       -0.00011099999999999993
 2490.00       -0.00046299999999999987
 2495.00       -0.000716
 2500.00       -0.0006709999999999999
