# Supplementary material for: Explainable chemical artificial intelligence from accurate machine learning of real-space chemical descriptors
Source: Nat Commun. 2024 May 21;15:4345. doi: 10.1038/s41467-024-48567-9 (PMC11522690; doi:10.1038/s41467-024-48567-9)
Supplement: Supplementary file 4 — Source Data [file 41467_2024_48567_MOESM4_ESM.zip › main/Fig5/C/DI_NH22_NH23.txt]

# Time (fs)     Value (a.u.)
 0.00           0.08557
 5.00           0.08532399999999998
 10.00          0.104189
 15.00          0.11147099999999999
 20.00          0.12513400000000002
 25.00          0.13372299999999998
 30.00          0.11536100000000002
 35.00          0.107707
 40.00          0.121395
 45.00          0.125067
 50.00          0.116156
 55.00          0.106149
 60.00          0.09145500000000001
 65.00          0.08703099999999998
 70.00          0.08407100000000002
 75.00          0.085757
 80.00          0.074551
 85.00          0.060586999999999995
 90.00          0.055827
 95.00          0.055765
 100.00         0.04774
 105.00         0.04028700000000001
 110.00         0.03109
 115.00         0.026830999999999997
 120.00         0.027214
 125.00         0.027911000000000002
 130.00         0.025170999999999995
 135.00         0.020460000000000002
 140.00         0.026653999999999997
 145.00         0.021993000000000006
 150.00         0.015923
 155.00         0.011598
 160.00         0.011541
 165.00         0.010263999999999997
 170.00         0.009557
 175.00         0.009222
 180.00         0.008512
 185.00         0.0047599999999999995
 190.00         0.004775000000000001
 195.00         0.005817000000000001
 200.00         0.004922000000000001
 205.00         0.006001
 210.00         0.005128000000000001
 215.00         0.005194
 220.00         0.003903
 225.00         0.005363
 230.00         0.006157
 235.00         0.003411
 240.00         0.002385
 245.00         0.002929
 250.00         0.00299
 255.00         0.0020810000000000004
 260.00         0.002969
 265.00         0.0031190000000000002
 270.00         0.002494
 275.00         0.00236
 280.00         0.002923
 285.00         0.0013039999999999998
 290.00         0.0006820000000000001
 295.00         0.000369
 300.00         0.0009060000000000001
 305.00         0.001235
 310.00         0.001054
 315.00         0.000904
 320.00         0.000636
 325.00         -0.00017100000000000004
 330.00         0.0008410000000000001
 335.00         0.001541
 340.00         0.001169
 345.00         0.001733
 350.00         0.0011289999999999998
 355.00         0.001428
 360.00         0.001339
 365.00         0.0015580000000000001
 370.00         0.000651
 375.00         -0.00022799999999999996
 380.00         0.0006389999999999999
 385.00         0.00023299999999999994
 390.00         -0.00022500000000000005
 395.00         0.001757
 400.00         0.000707
 405.00         0.000645
 410.00         0.0002930000000000001
 415.00         0.000692
 420.00         0.001696
 425.00         -0.0005329999999999999
 430.00         -0.00036500000000000004
 435.00         0.0004760000000000001
 440.00         -0.000286
 445.00         0.001059
 450.00         0.000739
 455.00         0.0008900000000000001
 460.00         0.0014079999999999997
 465.00         0.0009000000000000002
 470.00         0.0017790000000000002
 475.00         0.001779
 480.00         -0.000785
 485.00         -0.00027399999999999983
 490.00         0.001245
 495.00         0.000379
 500.00         0.0015869999999999999
 505.00         -0.000143
 510.00         0.0018629999999999996
 515.00         0.0015409999999999998
 520.00         0.001768
 525.00         0.001892
 530.00         -0.00033899999999999995
 535.00         0.000692
 540.00         0.001499
 545.00         0.00134
 550.00         0.002494
 555.00         0.001261
 560.00         0.0009009999999999999
 565.00         0.0013499999999999999
 570.00         -0.000303
 575.00         0.0005639999999999999
 580.00         0.000992
 585.00         -0.00010999999999999985
 590.00         0.000634
 595.00         -0.00032299999999999983
 600.00         -0.000879
 605.00         0.000272
 610.00         0.0008280000000000001
 615.00         0.001856
 620.00         0.0009570000000000002
 625.00         -0.00042200000000000023
 630.00         0.001036
 635.00         -0.00039399999999999993
 640.00         0.0005639999999999999
 645.00         0.0012430000000000002
 650.00         0.00043799999999999975
 655.00         0.0015170000000000001
 660.00         0.000968
 665.00         0.0010630000000000001
 670.00         0.0013170000000000002
 675.00         -5.000000000000013e-06
 680.00         0.001152
 685.00         0.0007400000000000001
 690.00         -0.00022899999999999998
 695.00         0.001033
 700.00         -0.00041400000000000047
 705.00         -0.0007469999999999999
 710.00         0.0005350000000000001
 715.00         -0.0007120000000000002
 720.00         -3.8000000000000544e-05
 725.00         -0.00013100000000000026
 730.00         -9.099999999999972e-05
 735.00         0.002017
 740.00         -5.000000000000002e-05
 745.00         -0.00037200000000000004
 750.00         0.00015600000000000016
 755.00         -0.00125
 760.00         0.00041800000000000013
 765.00         -0.0001989999999999999
 770.00         -0.00017600000000000005
 775.00         2.300000000000018e-05
 780.00         -0.000905
 785.00         -0.0013800000000000002
 790.00         -0.0017330000000000006
 795.00         -0.002703
 800.00         -0.002065
 805.00         -0.002297
 810.00         -0.002349
 815.00         -0.0017299999999999998
 820.00         -0.00384
 825.00         -0.001909
 830.00         -0.0013279999999999995
 835.00         -0.002589
 840.00         -0.0009239999999999996
 845.00         -0.0020109999999999998
 850.00         -0.001984
 855.00         -0.0009249999999999998
 860.00         -0.0016870000000000001
 865.00         -0.0006049999999999995
 870.00         -0.0017129999999999997
 875.00         -0.0025379999999999995
 880.00         -0.0005459999999999995
 885.00         -0.0026560000000000004
 890.00         -0.000851
 895.00         -0.0027020000000000004
 900.00         -0.003067
 905.00         -0.0017420000000000005
 910.00         -0.002575
 915.00         -0.0019930000000000004
 920.00         -0.0004009999999999999
 925.00         -0.0022589999999999993
 930.00         -0.0017319999999999994
 935.00         -0.0019159999999999995
 940.00         -0.0020639999999999994
 945.00         -0.00018600000000000008
 950.00         -0.002531999999999999
 955.00         -0.0033190000000000003
 960.00         -0.002423
 965.00         -0.0029630000000000004
 970.00         -0.001689
 975.00         -0.0028619999999999995
 980.00         -0.0033920000000000005
 985.00         -0.0018620000000000004
 990.00         -0.0029689999999999994
 995.00         -0.002708
 1000.00        -0.002528000000000001
 1005.00        -0.0021539999999999997
 1010.00        0.00037700000000000006
 1015.00        -0.00047300000000000033
 1020.00        -0.001109
 1025.00        -0.0010740000000000003
 1030.00        -0.0031719999999999995
 1035.00        -0.001439
 1040.00        -0.0029100000000000003
 1045.00        -0.0036179999999999997
 1050.00        -0.00198
 1055.00        -0.0033429999999999996
 1060.00        -0.00216
 1065.00        -0.002117
 1070.00        -0.003366000000000001
 1075.00        -0.0015549999999999997
 1080.00        -0.003914
 1085.00        -0.003752
 1090.00        -0.002257
 1095.00        -0.0030500000000000006
 1100.00        -0.002152
 1105.00        -0.0032670000000000004
 1110.00        -0.0041210000000000005
 1115.00        -0.002676
 1120.00        -0.0033499999999999997
 1125.00        -0.0016849999999999996
 1130.00        -0.0022319999999999996
 1135.00        -0.004582
 1140.00        -0.0031759999999999996
 1145.00        -0.003012999999999999
 1150.00        -0.0032930000000000004
 1155.00        -0.0016099999999999995
 1160.00        -0.00311
 1165.00        -0.001937000000000001
 1170.00        -0.0028929999999999997
 1175.00        -0.0032999999999999995
 1180.00        -0.0008700000000000001
 1185.00        -0.0033209999999999997
 1190.00        -0.002626999999999999
 1195.00        -0.002814
 1200.00        -0.0026469999999999983
 1205.00        -0.0025400000000000006
 1210.00        -0.004854000000000001
 1215.00        -0.003931
 1220.00        -0.0033889999999999997
 1225.00        -0.003907000000000002
 1230.00        -0.0017759999999999998
 1235.00        -0.0028149999999999994
 1240.00        -0.004074999999999998
 1245.00        -0.0025929999999999994
 1250.00        -0.0027909999999999996
 1255.00        -0.003067
 1260.00        -0.0031940000000000002
 1265.00        -0.0031589999999999995
 1270.00        -0.002623
 1275.00        -0.0013570000000000001
 1280.00        -0.003463999999999999
 1285.00        -0.0027490000000000006
 1290.00        -0.004409000000000001
 1295.00        -0.0031330000000000004
 1300.00        -0.003997
 1305.00        -0.0035459999999999997
 1310.00        -0.0023010000000000005
 1315.00        -0.003415000000000001
 1320.00        -0.001513
 1325.00        -0.002113
 1330.00        -0.001571
 1335.00        -0.0009510000000000007
 1340.00        -0.0031730000000000005
 1345.00        -0.004470999999999999
 1350.00        -0.004283
 1355.00        -0.0038900000000000007
 1360.00        -0.002651
 1365.00        -0.002624
 1370.00        -0.002480000000000001
 1375.00        -0.002444
 1380.00        -0.002731999999999999
 1385.00        -0.0038659999999999996
 1390.00        -0.0036700000000000005
 1395.00        -0.0043619999999999996
 1400.00        -0.0028619999999999995
 1405.00        -0.002188
 1410.00        -0.0025800000000000007
 1415.00        -0.0011210000000000003
 1420.00        -0.0036959999999999988
 1425.00        -0.003895000000000001
 1430.00        -0.0034609999999999997
 1435.00        -0.0029510000000000014
 1440.00        -0.0009579999999999997
 1445.00        -0.0030460000000000005
 1450.00        -0.0007060000000000005
 1455.00        -0.002152
 1460.00        -0.002553
 1465.00        -0.0034220000000000006
 1470.00        -0.003021
 1475.00        -0.004043999999999999
 1480.00        -0.003125
 1485.00        -0.003974000000000001
 1490.00        -0.003323999999999999
 1495.00        -0.0022999999999999995
 1500.00        -0.002432
 1505.00        -0.0023
 1510.00        -0.002305999999999999
 1515.00        -0.0018759999999999998
 1520.00        -0.0018169999999999996
 1525.00        -0.0026780000000000003
 1530.00        -0.002595999999999999
 1535.00        -0.0032050000000000004
 1540.00        -0.0025649999999999996
 1545.00        -0.0010640000000000007
 1550.00        -0.0023530000000000005
 1555.00        -0.003247
 1560.00        -0.004190000000000001
 1565.00        -0.0031840000000000006
 1570.00        -0.0027150000000000004
 1575.00        -0.0028220000000000003
 1580.00        -0.002771999999999999
 1585.00        -0.002260000000000001
 1590.00        -0.0023399999999999996
 1595.00        -0.0025629999999999993
 1600.00        -0.0024760000000000008
 1605.00        -0.003664999999999999
 1610.00        -0.004514000000000001
 1615.00        -0.003226000000000001
 1620.00        -0.004639999999999999
 1625.00        -0.002245
 1630.00        -0.0037600000000000003
 1635.00        -0.0029110000000000004
 1640.00        -0.003769999999999999
 1645.00        -0.0037630000000000016
 1650.00        -0.0021070000000000004
 1655.00        -0.003143000000000001
 1660.00        -0.002523
 1665.00        -0.001729
 1670.00        -0.0013419999999999994
 1675.00        1.7999999999999462e-05
 1680.00        -0.0007149999999999999
 1685.00        -0.0010390000000000004
 1690.00        -0.0015950000000000011
 1695.00        -0.004012999999999999
 1700.00        -0.004604000000000001
 1705.00        -0.0043230000000000005
 1710.00        -0.0030229999999999996
 1715.00        -0.002223
 1720.00        -0.0014039999999999994
 1725.00        -0.002937
 1730.00        -0.0017649999999999994
 1735.00        -0.0025199999999999997
 1740.00        -0.0018589999999999998
 1745.00        -0.0012140000000000007
 1750.00        -0.0030120000000000004
 1755.00        -0.0005049999999999997
 1760.00        -0.001806
 1765.00        -0.0014869999999999996
 1770.00        -0.0034680000000000006
 1775.00        -0.0028280000000000002
 1780.00        -0.0021330000000000003
 1785.00        -0.0019400000000000005
 1790.00        -0.0012009999999999998
 1795.00        -0.0008920000000000003
 1800.00        -0.0008660000000000002
 1805.00        -0.0003759999999999999
 1810.00        -0.0014740000000000005
 1815.00        -0.0019760000000000003
 1820.00        -0.002232
 1825.00        -0.004357000000000001
 1830.00        -0.0030460000000000005
 1835.00        -0.003740999999999999
 1840.00        -0.0021330000000000003
 1845.00        -0.002934
 1850.00        -0.0015930000000000002
 1855.00        -0.0021340000000000013
 1860.00        -0.0015390000000000004
 1865.00        -0.003411000000000001
 1870.00        -0.002796
 1875.00        -0.0027219999999999996
 1880.00        -0.0037030000000000006
 1885.00        -0.0015529999999999997
 1890.00        -0.0029169999999999995
 1895.00        0.00021100000000000003
 1900.00        -0.0028199999999999996
 1905.00        -0.0023610000000000003
 1910.00        -0.0016729999999999996
 1915.00        -0.0024499999999999995
 1920.00        -0.0020919999999999997
 1925.00        -0.002434
 1930.00        -0.0022460000000000006
 1935.00        -0.0020669999999999994
 1940.00        -0.0014029999999999997
 1945.00        -0.0014159999999999995
 1950.00        -0.0015589999999999998
 1955.00        -0.002383
 1960.00        -0.0011019999999999997
 1965.00        -0.002517000000000001
 1970.00        -0.002596000000000001
 1975.00        -0.0020580000000000004
 1980.00        -0.0031540000000000006
 1985.00        -0.0026759999999999996
 1990.00        -0.0023489999999999995
 1995.00        -0.002556
 2000.00        -0.0009860000000000008
 2005.00        -0.003470999999999999
 2010.00        -0.0035839999999999995
 2015.00        -0.0030559999999999993
 2020.00        -0.0045579999999999996
 2025.00        -0.0020539999999999994
 2030.00        -0.004558000000000001
 2035.00        -0.0023660000000000005
 2040.00        -0.0030860000000000006
 2045.00        -0.0024160000000000006
 2050.00        -0.0004010000000000001
 2055.00        -0.0025220000000000004
 2060.00        -0.0020599999999999993
 2065.00        -0.0014949999999999998
 2070.00        -0.003831
 2075.00        -0.002881
 2080.00        -0.004221
 2085.00        -0.0048790000000000005
 2090.00        -0.003259
 2095.00        -0.004978000000000001
 2100.00        -0.0028070000000000005
 2105.00        -0.0028629999999999992
 2110.00        -0.003723
 2115.00        -0.003229
 2120.00        -0.0035090000000000004
 2125.00        -0.0038750000000000004
 2130.00        -0.0012450000000000007
 2135.00        -0.0031519999999999994
 2140.00        -0.0015339999999999998
 2145.00        -0.0023510000000000007
 2150.00        -0.003846000000000001
 2155.00        -0.0009640000000000006
 2160.00        -0.0036990000000000005
 2165.00        -0.0019370000000000008
 2170.00        -0.0023339999999999993
 2175.00        -0.003157
 2180.00        -0.0014300000000000003
 2185.00        -0.0022499999999999994
 2190.00        -0.0010490000000000002
 2195.00        -0.0012950000000000004
 2200.00        -0.002981
 2205.00        -0.0021330000000000003
 2210.00        -0.003154
 2215.00        -0.004022999999999999
 2220.00        -0.0017599999999999996
 2225.00        -0.0038159999999999995
 2230.00        -0.0019879999999999997
 2235.00        -0.0014899999999999996
 2240.00        -0.0025569999999999994
 2245.00        -0.0017400000000000004
 2250.00        -0.0026130000000000003
 2255.00        -0.001859
 2260.00        -0.0012960000000000003
 2265.00        -0.0029530000000000003
 2270.00        -0.0011130000000000003
 2275.00        -0.0023860000000000005
 2280.00        -0.002464
 2285.00        2.9999999999994224e-06
 2290.00        -0.00241
 2295.00        -0.00035300000000000034
 2300.00        -0.0028869999999999994
 2305.00        -0.0024540000000000005
 2310.00        -0.0019210000000000004
 2315.00        -0.0017410000000000001
 2320.00        -0.0007070000000000001
 2325.00        -0.0012240000000000003
 2330.00        -0.002175
 2335.00        -0.0012000000000000001
 2340.00        -0.00114
 2345.00        -0.0005929999999999998
 2350.00        0.00047999999999999985
 2355.00        -0.0020510000000000007
 2360.00        3.900000000000019e-05
 2365.00        -0.0016760000000000004
 2370.00        -0.0005120000000000001
 2375.00        0.00015000000000000012
 2380.00        -0.0011450000000000004
 2385.00        -0.00029200000000000005
 2390.00        0.000528
 2395.00        -0.0013540000000000002
 2400.00        0.00021599999999999978
 2405.00        -0.0012050000000000003
 2410.00        -0.0006489999999999998
 2415.00        0.000802
 2420.00        -0.002372
 2425.00        -0.0008090000000000001
 2430.00        -0.002097
 2435.00        -2.000000000000103e-06
 2440.00        0.001073
 2445.00        -8.300000000000007e-05
 2450.00        0.0007569999999999999
 2455.00        -0.001017
 2460.00        -0.001199
 2465.00        0.000767
 2470.00        -0.0011320000000000004
 2475.00        -0.00042500000000000003
 2480.00        0.00014
 2485.00        -0.0012940000000000002
 2490.00        0.00046
 2495.00        -3.6999999999999734e-05
 2500.00        0.0006000000000000001
