# Supplementary material for: Explainable chemical artificial intelligence from accurate machine learning of real-space chemical descriptors
Source: Nat Commun. 2024 May 21;15:4345. doi: 10.1038/s41467-024-48567-9 (PMC11522690; doi:10.1038/s41467-024-48567-9)
Supplement: Supplementary file 4 — Source Data [file 41467_2024_48567_MOESM4_ESM.zip › main/Fig5/C/DI_NH21_NH22.txt]

# Time (fs)     Value (a.u.)
 0.00            0.09048
 5.00            0.10323199999999999
 10.00           0.129272
 15.00           0.132996
 20.00           0.142199
 25.00           0.14378400000000002
 30.00           0.14016900000000002
 35.00           0.11493300000000001
 40.00           0.12765300000000004
 45.00           0.130348
 50.00           0.129367
 55.00           0.107386
 60.00           0.08325700000000001
 65.00           0.06750699999999998
 70.00           0.051789999999999996
 75.00           0.04630999999999999
 80.00           0.033889999999999997
 85.00           0.034037
 90.00           0.04047
 95.00           0.03764000000000001
 100.00          0.03217299999999999
 105.00          0.031493999999999994
 110.00          0.027549999999999998
 115.00          0.025481
 120.00          0.019496000000000003
 125.00          0.015636
 130.00          0.016052
 135.00          0.012454999999999999
 140.00          0.012589000000000003
 145.00          0.010571
 150.00          0.007413000000000001
 155.00          0.0058070000000000005
 160.00          0.005585999999999999
 165.00          0.004235999999999999
 170.00          0.002129
 175.00          0.003406
 180.00          0.0037329999999999998
 185.00          0.0017719999999999997
 190.00          0.0029990000000000004
 195.00          0.0017900000000000001
 200.00          0.002267
 205.00          0.0008040000000000001
 210.00          0.0009989999999999999
 215.00          0.0016889999999999997
 220.00          0.00041
 225.00          0.001211
 230.00          0.0013499999999999999
 235.00          0.001045
 240.00          0.0019250000000000003
 245.00          0.0016719999999999999
 250.00          0.0008420000000000001
 255.00          0.001116
 260.00          -0.0006100000000000001
 265.00          0.000606
 270.00          -0.00015999999999999999
 275.00          -0.0011889999999999997
 280.00          -0.000552
 285.00          -0.00017800000000000015
 290.00          -3.499999999999997e-05
 295.00          -0.0007130000000000001
 300.00          -0.0010500000000000002
 305.00          -0.0009730000000000001
 310.00          -0.002058
 315.00          -0.00137
 320.00          -0.0017900000000000001
 325.00          -0.00303
 330.00          -0.00039500000000000006
 335.00          -0.0015739999999999999
 340.00          -0.0009480000000000003
 345.00          -0.001377
 350.00          -0.003928
 355.00          -0.0033700000000000006
 360.00          -0.004749000000000001
 365.00          -0.004016
 370.00          -0.0022860000000000003
 375.00          -0.0037309999999999995
 380.00          -0.0033739999999999994
 385.00          -0.001206
 390.00          -0.0035840000000000004
 395.00          -0.001938
 400.00          -0.003019
 405.00          -0.005317
 410.00          -0.003893
 415.00          -0.005723999999999999
 420.00          -0.0020700000000000002
 425.00          -0.003214
 430.00          -0.004399999999999999
 435.00          -0.0031609999999999997
 440.00          -0.0037970000000000005
 445.00          -0.004851
 450.00          -0.003952000000000001
 455.00          -0.004893999999999999
 460.00          -0.004232999999999999
 465.00          -0.003663
 470.00          -0.004359
 475.00          -0.0029270000000000003
 480.00          -0.005263
 485.00          -0.0036810000000000002
 490.00          -0.004258
 495.00          -0.005324
 500.00          -0.0050739999999999995
 505.00          -0.006082000000000001
 510.00          -0.0036899999999999997
 515.00          -0.0034609999999999992
 520.00          -0.005026
 525.00          -0.0029639999999999996
 530.00          -0.0043799999999999985
 535.00          -0.005234000000000001
 540.00          -0.002444
 545.00          -0.004995
 550.00          -0.004462
 555.00          -0.005573
 560.00          -0.006599
 565.00          -0.0038649999999999995
 570.00          -0.004221
 575.00          -0.004405999999999999
 580.00          -0.0038419999999999986
 585.00          -0.005809000000000001
 590.00          -0.005993
 595.00          -0.005621000000000001
 600.00          -0.0073
 605.00          -0.005007
 610.00          -0.006715
 615.00          -0.004458
 620.00          -0.002903
 625.00          -0.005504
 630.00          -0.003532000000000001
 635.00          -0.0043289999999999995
 640.00          -0.005103000000000002
 645.00          -0.003812
 650.00          -0.005046
 655.00          -0.005645000000000001
 660.00          -0.004346
 665.00          -0.00558
 670.00          -0.0029959999999999995
 675.00          -0.004035
 680.00          -0.0035379999999999995
 685.00          -0.002802
 690.00          -0.005209
 695.00          -0.004479
 700.00          -0.005881999999999999
 705.00          -0.005304
 710.00          -0.0047279999999999996
 715.00          -0.005069
 720.00          -0.004644
 725.00          -0.004912000000000001
 730.00          -0.0057150000000000005
 735.00          -0.0036429999999999995
 740.00          -0.005789
 745.00          -0.004512
 750.00          -0.003219
 755.00          -0.006195
 760.00          -0.0036639999999999997
 765.00          -0.004714
 770.00          -0.004018
 775.00          -0.003006
 780.00          -0.0061990000000000005
 785.00          -0.00666
 790.00          -0.004575
 795.00          -0.006605000000000001
 800.00          -0.003783999999999999
 805.00          -0.004698999999999999
 810.00          -0.004128999999999999
 815.00          -0.0023669999999999997
 820.00          -0.0064280000000000006
 825.00          -0.004852
 830.00          -0.006063000000000001
 835.00          -0.0070279999999999995
 840.00          -0.005456
 845.00          -0.005520000000000001
 850.00          -0.005275
 855.00          -0.0025790000000000006
 860.00          -0.0034929999999999987
 865.00          -0.0029569999999999996
 870.00          -0.0037329999999999993
 875.00          -0.0047799999999999995
 880.00          -0.0031850000000000003
 885.00          -0.006138
 890.00          -0.0041350000000000015
 895.00          -0.0038499999999999997
 900.00          -0.003646
 905.00          -0.0022730000000000003
 910.00          -0.002719
 915.00          -0.0030050000000000003
 920.00          -0.002463
 925.00          -0.00366
 930.00          -0.0040030000000000005
 935.00          -0.005894999999999999
 940.00          -0.004771999999999999
 945.00          -0.0029850000000000007
 950.00          -0.004725
 955.00          -0.0029990000000000004
 960.00          -0.0029980000000000007
 965.00          -0.0039570000000000004
 970.00          -0.0038029999999999995
 975.00          -0.004762
 980.00          -0.004314
 985.00          -0.00341
 990.00          -0.004887000000000001
 995.00          -0.0033020000000000002
 1000.00         -0.002952
 1005.00         -0.003696
 1010.00         -0.0009730000000000002
 1015.00         -0.0033159999999999995
 1020.00         -0.004137999999999999
 1025.00         -0.0034549999999999997
 1030.00         -0.005803000000000002
 1035.00         -0.004223
 1040.00         -0.003659000000000001
 1045.00         -0.003709
 1050.00         -0.0010300000000000005
 1055.00         -0.003477
 1060.00         -0.003362
 1065.00         -0.004025999999999999
 1070.00         -0.005207000000000001
 1075.00         -0.003667
 1080.00         -0.004444
 1085.00         -0.004287
 1090.00         -0.0020959999999999998
 1095.00         -0.0033870000000000003
 1100.00         -0.003166
 1105.00         -0.003588
 1110.00         -0.004902000000000001
 1115.00         -0.0040680000000000004
 1120.00         -0.004529999999999999
 1125.00         -0.0031039999999999996
 1130.00         -0.002175
 1135.00         -0.002522
 1140.00         -0.0019350000000000005
 1145.00         -0.0031850000000000003
 1150.00         -0.0031899999999999997
 1155.00         -0.0026420000000000003
 1160.00         -0.003976000000000001
 1165.00         -0.0026330000000000004
 1170.00         -0.0037299999999999994
 1175.00         -0.0026209999999999996
 1180.00         -0.0009989999999999999
 1185.00         -0.003372000000000001
 1190.00         -0.0026149999999999997
 1195.00         -0.0035770000000000008
 1200.00         -0.004532
 1205.00         -0.003765999999999999
 1210.00         -0.004073
 1215.00         -0.004037
 1220.00         -0.002092
 1225.00         -0.003048
 1230.00         -0.001444
 1235.00         -0.0021529999999999995
 1240.00         -0.0028650000000000004
 1245.00         -0.00143
 1250.00         -0.003338
 1255.00         -0.00272
 1260.00         -0.002692
 1265.00         -0.0034749999999999994
 1270.00         -0.0024189999999999997
 1275.00         -0.002446
 1280.00         -0.0027210000000000003
 1285.00         -0.001125
 1290.00         -0.001847
 1295.00         -0.001985
 1300.00         -0.0012379999999999995
 1305.00         -0.0027400000000000007
 1310.00         -0.002821
 1315.00         -0.0029619999999999994
 1320.00         -0.002367
 1325.00         -0.0024710000000000005
 1330.00         -0.002482
 1335.00         -0.002091
 1340.00         -0.0016630000000000002
 1345.00         -0.0022410000000000004
 1350.00         -0.0009520000000000002
 1355.00         -0.002071
 1360.00         -0.002063
 1365.00         -0.0018020000000000002
 1370.00         -0.002478
 1375.00         -0.00022999999999999995
 1380.00         -0.0022120000000000004
 1385.00         -0.0025350000000000004
 1390.00         -0.002306
 1395.00         -0.002857
 1400.00         -0.001679
 1405.00         -0.0012530000000000006
 1410.00         -0.0025239999999999993
 1415.00         -0.001325
 1420.00         -0.0025830000000000002
 1425.00         -0.001292
 1430.00         -0.0006049999999999999
 1435.00         -0.0030529999999999997
 1440.00         -0.001557
 1445.00         -0.001067
 1450.00         -0.0010609999999999999
 1455.00         -0.000387
 1460.00         -0.0018570000000000001
 1465.00         -0.0025659999999999997
 1470.00         -0.001541
 1475.00         -0.00133
 1480.00         -0.00022299999999999995
 1485.00         -0.0008770000000000002
 1490.00         -0.0004610000000000002
 1495.00         -0.0006979999999999998
 1500.00         -0.0019510000000000005
 1505.00         -0.0006280000000000002
 1510.00         -0.00126
 1515.00         -0.001335
 1520.00         -0.002353
 1525.00         -0.0012019999999999997
 1530.00         -0.0009730000000000001
 1535.00         -0.0013710000000000003
 1540.00         -0.002454
 1545.00         -0.0012989999999999998
 1550.00         -0.001487
 1555.00         -0.0011469999999999998
 1560.00         -0.00043900000000000015
 1565.00         -0.002339
 1570.00         -0.0007639999999999997
 1575.00         -0.0024070000000000007
 1580.00         -0.0015539999999999998
 1585.00         -0.0009710000000000001
 1590.00         -0.002104
 1595.00         -0.0013809999999999996
 1600.00         -0.00017199999999999995
 1605.00         -0.0019440000000000002
 1610.00         -0.0012699999999999999
 1615.00         -0.000544
 1620.00         -0.001296
 1625.00         0.00018099999999999995
 1630.00         -0.001363
 1635.00         -0.0006390000000000002
 1640.00         -0.0012
 1645.00         -0.0018190000000000005
 1650.00         -0.0007660000000000002
 1655.00         -0.0016059999999999998
 1660.00         -0.0022779999999999996
 1665.00         -0.000954
 1670.00         -0.00041600000000000025
 1675.00         -0.001475
 1680.00         -0.0011819999999999995
 1685.00         -0.002305
 1690.00         -0.0013479999999999998
 1695.00         -0.0025770000000000003
 1700.00         -0.0009199999999999998
 1705.00         -0.0015819999999999999
 1710.00         -0.0014289999999999997
 1715.00         -0.0009930000000000002
 1720.00         -0.0012950000000000001
 1725.00         -0.0015040000000000001
 1730.00         -0.002841
 1735.00         -0.0016059999999999996
 1740.00         -0.0006159999999999998
 1745.00         -0.0019870000000000005
 1750.00         -0.000752
 1755.00         0.00020300000000000016
 1760.00         -0.002078
 1765.00         -0.000915
 1770.00         -0.001437
 1775.00         -0.00042699999999999975
 1780.00         -0.00013100000000000015
 1785.00         -0.001336
 1790.00         -0.0019139999999999995
 1795.00         -0.0016949999999999997
 1800.00         -0.0016129999999999999
 1805.00         -0.0004319999999999999
 1810.00         -0.00020099999999999995
 1815.00         -0.001969
 1820.00         -7.400000000000012e-05
 1825.00         -0.00025100000000000003
 1830.00         -0.000766
 1835.00         -0.001265
 1840.00         -0.0014999999999999996
 1845.00         -0.001857
 1850.00         -0.001826
 1855.00         -0.0014609999999999998
 1860.00         -0.000789
 1865.00         -0.0008130000000000001
 1870.00         -0.000267
 1875.00         0.000329
 1880.00         -0.00021799999999999988
 1885.00         -0.00021200000000000014
 1890.00         1.9999999999999998e-05
 1895.00         0.0011819999999999999
 1900.00         0.000554
 1905.00         -7.000000000000008e-05
 1910.00         0.00028599999999999996
 1915.00         -0.0003149999999999999
 1920.00         -0.00045899999999999994
 1925.00         0.00018200000000000003
 1930.00         -5.200000000000002e-05
 1935.00         -0.00040400000000000017
 1940.00         -5.2000000000000234e-05
 1945.00         8.5e-05
 1950.00         0.001228
 1955.00         -0.00017899999999999982
 1960.00         8.100000000000002e-05
 1965.00         4.199999999999995e-05
 1970.00         -0.000727
 1975.00         1.099999999999999e-05
 1980.00         2.2000000000000047e-05
 1985.00         0.0007070000000000001
 1990.00         0.0003089999999999999
 1995.00         0.000668
 2000.00         0.00034
 2005.00         -6.999999999999994e-05
 2010.00         -0.0008049999999999998
 2015.00         -3.900000000000005e-05
 2020.00         -0.00028600000000000007
 2025.00         0.00074
 2030.00         0.00018400000000000003
 2035.00         0.000824
 2040.00         -0.00013300000000000003
 2045.00         0.00047499999999999984
 2050.00         0.001707
 2055.00         0.001191
 2060.00         0.0010109999999999997
 2065.00         0.001122
 2070.00         0.000564
 2075.00         0.0010510000000000003
 2080.00         0.0011849999999999999
 2085.00         0.0003380000000000001
 2090.00         0.000578
 2095.00         5.8e-05
 2100.00         0.000774
 2105.00         0.001685
 2110.00         0.0018880000000000001
 2115.00         0.0024100000000000002
 2120.00         0.001164
 2125.00         0.0017339999999999999
 2130.00         0.00039500000000000006
 2135.00         0.000773
 2140.00         0.001683
 2145.00         0.002396
 2150.00         0.000631
 2155.00         0.0008550000000000001
 2160.00         0.0008050000000000002
 2165.00         0.001215
 2170.00         0.001683
 2175.00         0.0022240000000000003
 2180.00         0.002754
 2185.00         0.001613
 2190.00         0.0020619999999999996
 2195.00         0.002912
 2200.00         0.003026
 2205.00         0.0029240000000000004
 2210.00         0.0023179999999999997
 2215.00         0.0025389999999999996
 2220.00         0.002836
 2225.00         0.002967
 2230.00         0.002594
 2235.00         0.000941
 2240.00         0.001024
 2245.00         0.002493
 2250.00         0.002186
 2255.00         0.002231
 2260.00         0.0023549999999999995
 2265.00         0.0016090000000000002
 2270.00         0.001102
 2275.00         0.0018499999999999999
 2280.00         0.0027349999999999996
 2285.00         0.002289
 2290.00         0.0011209999999999998
 2295.00         0.0025259999999999996
 2300.00         0.002916
 2305.00         0.00233
 2310.00         0.002375
 2315.00         0.0014910000000000001
 2320.00         0.001632
 2325.00         0.00093
 2330.00         0.001838
 2335.00         0.0029809999999999997
 2340.00         0.0022069999999999998
 2345.00         0.001532
 2350.00         0.001047
 2355.00         0.000984
 2360.00         0.002227
 2365.00         0.0013789999999999998
 2370.00         0.000787
 2375.00         -9.099999999999999e-05
 2380.00         0.000591
 2385.00         0.0023120000000000003
 2390.00         0.0009639999999999999
 2395.00         0.00028300000000000005
 2400.00         0.000802
 2405.00         0.000986
 2410.00         0.0015839999999999997
 2415.00         0.002216
 2420.00         0.0006349999999999999
 2425.00         0.0004719999999999997
 2430.00         0.00019400000000000008
 2435.00         0.001225
 2440.00         0.001159
 2445.00         9.999999999999836e-07
 2450.00         0.0006299999999999999
 2455.00         0.001069
 2460.00         0.0011870000000000001
 2465.00         0.001565
 2470.00         0.000628
 2475.00         0.000563
 2480.00         0.0009609999999999999
 2485.00         0.0012109999999999998
 2490.00         0.0020199999999999997
 2495.00         0.001287
 2500.00         0.000747
