# Supplementary material for: Explainable chemical artificial intelligence from accurate machine learning of real-space chemical descriptors
Source: Nat Commun. 2024 May 21;15:4345. doi: 10.1038/s41467-024-48567-9 (PMC11522690; doi:10.1038/s41467-024-48567-9)
Supplement: Supplementary file 4 — Source Data [file 41467_2024_48567_MOESM4_ESM.zip › main/Fig5/C/plot.gnu]

set terminal pngcairo enhanced size 2048,1536 font "Helvetica,70"
set output "13P_HT_NH2_NH2_closeup.png"
set ylabel "{/Symbol d} (e^-)"
set xlabel "Time (fs)"
set xrange [:500]
set yrange [0:0.3]
set border lw 4
set format y "%.2f"
set notitle
plot "DI_NH21_NH22.txt" u 1:2 w l lw 10 notitle ,\
     "DI_NH22_NH23.txt" u 1:2 w l lw 10 notitle ,\
     "DI_NH23_NH24.txt" u 1:2 w l lw 10 notitle ,\
     "DI_NH21_NH24.txt" u 1:2 w l lw 10 notitle ,\
