# Supplementary material for: Explainable chemical artificial intelligence from accurate machine learning of real-space chemical descriptors
Source: Nat Commun. 2024 May 21;15:4345. doi: 10.1038/s41467-024-48567-9 (PMC11522690; doi:10.1038/s41467-024-48567-9)
Supplement: Supplementary file 4 — Source Data [file 41467_2024_48567_MOESM4_ESM.zip › main/Fig5/B/plot.sh]

#!/bin/bash
python3.10 corrmap_plot_close.py  CO2_PH4    2 20 10 200   'CO$_{2}$-Ph$^{4}$'  
python3.10 corrmap_plot_close.py  CO2_NH21   2 20 10 200   'CO$_{2}$-NH$_{2}^{1}$'  
python3.10 corrmap_plot_close.py  NH23_NH24  2 20 10 200   'NH$_{2}^{3}$-NH$_{2}^{4}$'
