# Supplementary material for: Explainable chemical artificial intelligence from accurate machine learning of real-space chemical descriptors
Source: Nat Commun. 2024 May 21;15:4345. doi: 10.1038/s41467-024-48567-9 (PMC11522690; doi:10.1038/s41467-024-48567-9)
Supplement: Supplementary file 4 — Source Data [file 41467_2024_48567_MOESM4_ESM.zip › main/Fig5/B/dist_CO2_PH4.txt]

# Label  # Distance (Angstroms)
G0G8     3.6593019242
G0G8     3.67802721601
G0G8     3.69772102819
G0G8     3.71920972591
G0G8     3.7451400664
G0G8     3.77419524328
G0G8     3.80127913062
G0G8     3.8209016666
G0G8     3.83272291018
G0G8     3.84192295588
G0G8     3.85276827269
G0G8     3.86466907536
G0G8     3.87490353522
G0G8     3.88091603994
G0G8     3.88311146582
G0G8     3.88213489421
G0G8     3.87745614271
G0G8     3.87011934543
G0G8     3.86474587865
G0G8     3.86360488167
G0G8     3.86170071569
G0G8     3.85187837207
G0G8     3.83396736748
G0G8     3.81225665533
G0G8     3.78997546695
G0G8     3.76910243342
G0G8     3.75161675234
G0G8     3.73779600543
G0G8     3.72948396943
G0G8     3.72906778199
G0G8     3.73350302659
G0G8     3.73748643563
G0G8     3.74186458229
G0G8     3.75193284831
G0G8     3.76762760337
G0G8     3.78329616351
G0G8     3.79496787847
G0G8     3.80330518437
G0G8     3.81007144367
G0G8     3.81397919997
G0G8     3.81238504041
G0G8     3.80542255662
G0G8     3.79472845984
G0G8     3.7839765078
G0G8     3.77660057062
G0G8     3.77263166016
G0G8     3.7708852805
G0G8     3.77236253764
G0G8     3.77753769562
G0G8     3.78284739483
G0G8     3.7881499085
G0G8     3.79862746135
G0G8     3.8155280875
G0G8     3.83327666943
G0G8     3.84802479086
G0G8     3.86012873427
G0G8     3.8696530382
G0G8     3.87734281053
G0G8     3.88221805991
G0G8     3.88214848565
G0G8     3.88095289457
G0G8     3.88259562301
G0G8     3.88267194403
G0G8     3.88101027849
G0G8     3.8819097964
G0G8     3.88529142619
G0G8     3.8924445159
G0G8     3.90672672096
G0G8     3.9258340405
G0G8     3.94334531256
G0G8     3.95535099503
G0G8     3.96110700579
G0G8     3.96187722976
G0G8     3.95972415572
G0G8     3.95897767073
G0G8     3.96361768783
G0G8     3.97019061498
G0G8     3.97100872852
G0G8     3.96550248183
G0G8     3.9586847588
G0G8     3.94820001754
G0G8     3.93231556918
G0G8     3.91443330127
G0G8     3.89549190645
G0G8     3.87334975455
G0G8     3.85015935237
G0G8     3.82613999134
G0G8     3.79340309213
G0G8     3.74999118308
G0G8     3.7018250612
G0G8     3.65252535471
G0G8     3.60333737739
G0G8     3.55691427082
G0G8     3.51450388652
G0G8     3.47563203927
G0G8     3.43892472437
G0G8     3.4029743107
G0G8     3.37016523116
G0G8     3.34418501612
G0G8     3.32625770714
G0G8     3.3144226189
G0G8     3.30676572805
G0G8     3.3045593827
G0G8     3.3089309783
G0G8     3.31543510111
G0G8     3.32117782123
G0G8     3.33003059097
G0G8     3.34494683515
G0G8     3.36490450655
G0G8     3.38830570146
G0G8     3.41291655277
G0G8     3.43823939568
G0G8     3.46738981507
G0G8     3.49961787522
G0G8     3.52934592642
G0G8     3.55503291582
G0G8     3.58000646917
G0G8     3.60740336244
G0G8     3.63264970781
G0G8     3.64687104992
G0G8     3.64616247612
G0G8     3.63564482327
G0G8     3.62027561479
G0G8     3.60217109524
G0G8     3.58309466811
G0G8     3.56382773286
G0G8     3.54412545928
G0G8     3.5234590358
G0G8     3.50106833071
G0G8     3.47711946654
G0G8     3.4549945233
G0G8     3.44131968208
G0G8     3.4389742092
G0G8     3.44167872344
G0G8     3.4431582349
G0G8     3.44489010865
G0G8     3.44699106498
G0G8     3.44596319671
G0G8     3.44176778604
G0G8     3.43585179542
G0G8     3.43109149438
G0G8     3.43007313007
G0G8     3.43140350276
G0G8     3.43239697578
G0G8     3.43417089847
G0G8     3.4408797014
G0G8     3.45563707105
G0G8     3.47539857834
G0G8     3.49640512373
G0G8     3.51888635663
G0G8     3.54096168921
G0G8     3.56065961932
G0G8     3.57889771561
G0G8     3.59452666465
G0G8     3.60401961738
G0G8     3.60903277515
G0G8     3.61445570226
G0G8     3.62150068023
G0G8     3.63086092066
G0G8     3.64523556433
G0G8     3.66473743309
G0G8     3.68305338164
G0G8     3.69828458555
G0G8     3.71689217223
G0G8     3.74073574356
G0G8     3.76595210059
G0G8     3.79145584731
G0G8     3.81828209774
G0G8     3.84476728533
G0G8     3.86733387373
G0G8     3.88415272585
G0G8     3.89690149416
G0G8     3.90726277349
G0G8     3.91471703895
G0G8     3.91705921472
G0G8     3.91460063681
G0G8     3.90589234883
G0G8     3.88906256969
G0G8     3.86829338608
G0G8     3.84499067476
G0G8     3.81722288929
G0G8     3.78929171225
G0G8     3.76643163529
G0G8     3.74589219864
G0G8     3.72234026688
G0G8     3.6945896359
G0G8     3.66576061343
G0G8     3.64068633272
G0G8     3.62020852972
G0G8     3.60228859468
G0G8     3.58600624204
G0G8     3.56956017243
G0G8     3.55131662156
G0G8     3.53163596917
G0G8     3.51333387379
G0G8     3.49804206465
G0G8     3.48439802393
G0G8     3.47193372506
G0G8     3.46292934822
G0G8     3.45609607485
G0G8     3.44792963223
G0G8     3.44073530043
G0G8     3.4383511702
G0G8     3.44103616044
G0G8     3.44999283012
G0G8     3.46373569967
G0G8     3.47928862025
G0G8     3.49996533319
G0G8     3.52805876239
G0G8     3.55601839343
G0G8     3.57589133221
G0G8     3.58769511209
G0G8     3.59581400588
G0G8     3.59934074954
G0G8     3.59628412955
G0G8     3.58949028657
G0G8     3.58278817644
G0G8     3.57324073821
G0G8     3.55954913855
G0G8     3.54478186523
G0G8     3.53037455682
G0G8     3.51596174154
G0G8     3.5028083045
G0G8     3.49317964981
G0G8     3.48550324561
G0G8     3.47911875334
G0G8     3.47508671999
G0G8     3.46966329714
G0G8     3.45856940596
G0G8     3.44643356674
G0G8     3.44072464959
G0G8     3.43795055826
G0G8     3.43214003909
G0G8     3.42486555558
G0G8     3.4179820863
G0G8     3.40829009894
G0G8     3.39649542047
G0G8     3.38820175829
G0G8     3.38706398726
G0G8     3.39540969207
G0G8     3.41183841528
G0G8     3.43131908534
G0G8     3.45317406097
G0G8     3.48455445538
G0G8     3.52518051014
G0G8     3.56792634857
G0G8     3.60960494538
G0G8     3.65156355292
G0G8     3.69114193902
G0G8     3.72537062377
G0G8     3.75401223371
G0G8     3.77530986786
G0G8     3.79102172846
G0G8     3.80764325088
G0G8     3.82626177659
G0G8     3.84106470819
G0G8     3.84930187673
G0G8     3.85337415653
G0G8     3.85190230088
G0G8     3.8441022028
G0G8     3.83460697348
G0G8     3.82828818075
G0G8     3.82484233485
G0G8     3.82161765563
G0G8     3.81658304416
G0G8     3.80638227007
G0G8     3.79007951992
G0G8     3.7710253336
G0G8     3.75267100523
G0G8     3.73357771269
G0G8     3.71322842616
G0G8     3.69407644831
G0G8     3.67628723205
G0G8     3.65610807403
G0G8     3.63252472503
G0G8     3.60806104053
G0G8     3.58675776752
G0G8     3.56958565742
G0G8     3.55650455925
G0G8     3.54678191017
G0G8     3.54051569994
G0G8     3.53998212687
G0G8     3.54546802397
G0G8     3.55273320912
G0G8     3.5585072869
G0G8     3.56500174919
G0G8     3.57706238966
G0G8     3.59609938696
G0G8     3.62123386973
G0G8     3.6523254048
G0G8     3.68755276299
G0G8     3.72041323673
G0G8     3.74745698233
G0G8     3.77082607415
G0G8     3.79272836093
G0G8     3.81582846949
G0G8     3.840316664
G0G8     3.85761697477
G0G8     3.8603441892
G0G8     3.85488486601
G0G8     3.85002113336
G0G8     3.84714162565
G0G8     3.84747429125
G0G8     3.85153264392
G0G8     3.85571719223
G0G8     3.85597987197
G0G8     3.849924332
G0G8     3.83753131498
G0G8     3.82353238614
G0G8     3.80926086002
G0G8     3.79476542592
G0G8     3.77921743678
G0G8     3.75811214351
G0G8     3.72721055469
G0G8     3.6884394739
G0G8     3.64500973786
G0G8     3.59717503226
G0G8     3.54613445989
G0G8     3.49632080882
G0G8     3.45125628435
G0G8     3.41245480613
G0G8     3.38034859571
G0G8     3.35509144161
G0G8     3.33564454996
G0G8     3.32253481913
G0G8     3.31624729844
G0G8     3.31659947779
G0G8     3.32504063684
G0G8     3.33898825032
G0G8     3.35267047588
G0G8     3.36686384871
G0G8     3.38275719242
G0G8     3.39700446023
G0G8     3.41078168768
G0G8     3.42801964611
G0G8     3.44958662697
G0G8     3.4737964619
G0G8     3.50070961954
G0G8     3.53133535356
G0G8     3.5666041323
G0G8     3.60328049088
G0G8     3.63920471138
G0G8     3.67633480904
G0G8     3.71452251675
G0G8     3.75006633337
G0G8     3.78398006018
G0G8     3.8139174202
G0G8     3.83398390597
G0G8     3.844687164
G0G8     3.84913362914
G0G8     3.84531923237
G0G8     3.83323443091
G0G8     3.81528885284
G0G8     3.78932838425
G0G8     3.75362157547
G0G8     3.71393348607
G0G8     3.67825049038
G0G8     3.6498382664
G0G8     3.63024106624
G0G8     3.62081922252
G0G8     3.61999343639
G0G8     3.62368787557
G0G8     3.62870396067
G0G8     3.63353202316
G0G8     3.63770694885
G0G8     3.64029518273
G0G8     3.64177784688
G0G8     3.64220653177
G0G8     3.63919105775
G0G8     3.63293075113
G0G8     3.62737245504
G0G8     3.62271814757
G0G8     3.61772061484
G0G8     3.61633026566
G0G8     3.6211317144
G0G8     3.62941814366
G0G8     3.63969370341
G0G8     3.65242787509
G0G8     3.66720938167
G0G8     3.68384349787
G0G8     3.70175759323
G0G8     3.72095459343
G0G8     3.74250849733
G0G8     3.76532560958
G0G8     3.78577881765
G0G8     3.8005533433
G0G8     3.80749346331
G0G8     3.80821262972
G0G8     3.80405919374
G0G8     3.79311389055
G0G8     3.77433579252
G0G8     3.75158683888
G0G8     3.72747188499
G0G8     3.70429597796
G0G8     3.68588008177
G0G8     3.6707329631
G0G8     3.65508990001
G0G8     3.6388591732
G0G8     3.622692899
G0G8     3.60364679758
G0G8     3.58064897264
G0G8     3.55579062219
G0G8     3.53069566308
G0G8     3.50532650828
G0G8     3.48154423407
G0G8     3.46478577711
G0G8     3.45798200118
G0G8     3.46050766022
G0G8     3.47270172884
G0G8     3.49167233781
G0G8     3.51207191384
G0G8     3.5314518162
G0G8     3.54890720919
G0G8     3.56267952265
G0G8     3.5693526405
G0G8     3.56523462333
G0G8     3.55229541852
G0G8     3.53687860343
G0G8     3.52003557745
G0G8     3.50132356564
G0G8     3.48378492354
G0G8     3.46891192807
G0G8     3.45625885773
G0G8     3.44578205256
G0G8     3.43768870498
G0G8     3.4311823717
G0G8     3.42917006121
G0G8     3.43351735412
G0G8     3.44044271487
G0G8     3.44852251758
G0G8     3.46029454973
G0G8     3.4755121827
G0G8     3.49356577478
G0G8     3.51666421493
G0G8     3.54241282767
G0G8     3.56571835794
G0G8     3.58639310824
G0G8     3.6051632398
G0G8     3.62136637075
G0G8     3.63659372102
G0G8     3.65117957688
G0G8     3.66035527726
G0G8     3.66268054579
G0G8     3.66137201269
G0G8     3.6574728212
G0G8     3.64915995887
G0G8     3.63717084937
G0G8     3.62568488084
G0G8     3.6175035726
G0G8     3.60872851278
G0G8     3.59520023573
G0G8     3.58261271356
G0G8     3.57565994178
G0G8     3.57308113503
G0G8     3.57652050739
G0G8     3.58572956472
G0G8     3.59590203318
G0G8     3.6056883607
G0G8     3.61724449959
G0G8     3.62804222016
G0G8     3.6354839665
G0G8     3.63888936062
G0G8     3.63800851352
G0G8     3.63527020645
G0G8     3.63260411787
G0G8     3.63037469565
G0G8     3.63122141752
G0G8     3.63784221219
G0G8     3.64899746985
G0G8     3.66450366159
G0G8     3.68562932519
G0G8     3.71222485734
G0G8     3.74505115938
G0G8     3.78253716123
G0G8     3.81817177226
G0G8     3.85185788346
G0G8     3.88481287064
G0G8     3.91496660528
G0G8     3.94143577745
G0G8     3.96534440359
G0G8     3.9835425442
G0G8     3.99286443999
G0G8     3.99442437223
G0G8     3.98812588757
G0G8     3.97203578025
G0G8     3.95000156034
G0G8     3.92581896346
G0G8     3.90154097232
G0G8     3.8793597311
G0G8     3.86084132214
G0G8     3.84567214765
G0G8     3.83235106161
G0G8     3.8169059515
G0G8     3.79599237233
G0G8     3.77135014612
G0G8     3.74453763049
G0G8     3.71371936088
G0G8     3.68015292541
G0G8     3.64277759732
G0G8     3.60193250008
G0G8     3.56149769444
