# Supplementary material for: Explainable chemical artificial intelligence from accurate machine learning of real-space chemical descriptors
Source: Nat Commun. 2024 May 21;15:4345. doi: 10.1038/s41467-024-48567-9 (PMC11522690; doi:10.1038/s41467-024-48567-9)
Supplement: Supplementary file 4 — Source Data [file 41467_2024_48567_MOESM4_ESM.zip › main/Fig5/B/DI_CO2_NH21.txt]

# Label  # Value (electrons)
G0G13     0.023627000000000002
G0G13     0.030427000000000003
G0G13     0.023999
G0G13     0.019308
G0G13     0.024077999999999995
G0G13     0.031825
G0G13     0.027993
G0G13     0.025837
G0G13     0.031036000000000005
G0G13     0.037829
G0G13     0.029214
G0G13     0.030234
G0G13     0.04197700000000001
G0G13     0.051309
G0G13     0.043078000000000005
G0G13     0.037236
G0G13     0.046682
G0G13     0.050571
G0G13     0.044303999999999996
G0G13     0.039139
G0G13     0.046911
G0G13     0.04462800000000001
G0G13     0.04139
G0G13     0.041313
G0G13     0.053464
G0G13     0.043792000000000005
G0G13     0.036312
G0G13     0.038208
G0G13     0.038990000000000004
G0G13     0.035694000000000004
G0G13     0.024592
G0G13     0.020080999999999998
G0G13     0.023608
G0G13     0.022350000000000002
G0G13     0.012993
G0G13     0.013342
G0G13     0.011411999999999999
G0G13     0.009549
G0G13     0.004071
G0G13     0.005137
G0G13     0.004463999999999999
G0G13     0.0026880000000000003
G0G13     0.0019879999999999997
G0G13     0.0020560000000000005
G0G13     0.0010950000000000003
G0G13     0.0006769999999999997
G0G13     0.0013269999999999996
G0G13     0.0006209999999999992
G0G13     0.00277
G0G13     0.0017229999999999997
G0G13     -0.000261
G0G13     0.001059
G0G13     0.004584
G0G13     0.0010829999999999987
G0G13     -0.0008219999999999999
G0G13     0.003883
G0G13     0.0064540000000000005
G0G13     0.0026780000000000003
G0G13     0.0029590000000000007
G0G13     0.006971000000000001
G0G13     0.006386
G0G13     0.005733
G0G13     0.006772
G0G13     0.009460000000000003
G0G13     0.006592999999999999
G0G13     0.007259
G0G13     0.009472000000000001
G0G13     0.011637000000000002
G0G13     0.009047000000000001
G0G13     0.007824000000000001
G0G13     0.0106
G0G13     0.015283999999999999
G0G13     0.016281
G0G13     0.011930999999999999
G0G13     0.014915000000000001
G0G13     0.017145
G0G13     0.016528000000000004
G0G13     0.013462
G0G13     0.019042
G0G13     0.019181
G0G13     0.015806
G0G13     0.012993
G0G13     0.021032000000000002
G0G13     0.022591
G0G13     0.019908000000000002
G0G13     0.018927999999999997
G0G13     0.017904000000000003
G0G13     0.017317999999999997
G0G13     0.013478000000000002
G0G13     0.014838
G0G13     0.012107999999999999
G0G13     0.009315000000000002
G0G13     0.006467
G0G13     0.011738000000000002
G0G13     0.010315
G0G13     0.008842999999999998
G0G13     0.008683000000000001
G0G13     0.010046999999999999
G0G13     0.008385
G0G13     0.008357
G0G13     0.011576
G0G13     0.014167000000000003
G0G13     0.013963
G0G13     0.011052999999999999
G0G13     0.013946000000000002
G0G13     0.012402
G0G13     0.013911000000000001
G0G13     0.017043000000000003
G0G13     0.022572000000000002
G0G13     0.01812
G0G13     0.016033
G0G13     0.024764
G0G13     0.032606
G0G13     0.034460000000000005
G0G13     0.028450000000000003
G0G13     0.029958000000000002
G0G13     0.033861
G0G13     0.038499
G0G13     0.03440499999999999
G0G13     0.041213
G0G13     0.035367
G0G13     0.036435
G0G13     0.03750100000000001
G0G13     0.047478000000000006
G0G13     0.04762
G0G13     0.037517
G0G13     0.022375999999999997
G0G13     0.028151
G0G13     0.026639
G0G13     0.01645
G0G13     0.021553999999999997
G0G13     0.022619
G0G13     0.018466999999999997
G0G13     0.01004
G0G13     0.014720000000000002
G0G13     0.015142
G0G13     0.011716999999999998
G0G13     0.006120000000000002
G0G13     0.005397999999999999
G0G13     0.003959
G0G13     0.005505999999999998
G0G13     0.005092999999999999
G0G13     0.0050149999999999995
G0G13     0.0056700000000000006
G0G13     0.004847
G0G13     0.0029710000000000006
G0G13     0.0021880000000000003
G0G13     0.0030020000000000003
G0G13     0.002342
G0G13     -0.0010240000000000002
G0G13     0.001274
G0G13     0.00219
G0G13     0.0011099999999999999
G0G13     -0.0008259999999999999
G0G13     0.001144
G0G13     0.000534
G0G13     0.0005850000000000002
G0G13     -0.0007319999999999998
G0G13     0.001157
G0G13     0.0016930000000000014
G0G13     -0.0011650000000000007
G0G13     7.700000000000019e-05
G0G13     0.0027010000000000003
G0G13     0.002325
G0G13     0.001601
G0G13     0.0026010000000000004
G0G13     0.001971
G0G13     0.0019149999999999998
G0G13     0.001712
G0G13     0.002454
G0G13     0.002186
G0G13     0.0019030000000000004
G0G13     0.002035
G0G13     0.0031210000000000005
G0G13     0.0003839999999999997
G0G13     0.0015910000000000004
G0G13     0.00015099999999999933
G0G13     -0.001293
G0G13     0.0017019999999999997
G0G13     0.0027700000000000008
G0G13     0.0014740000000000003
G0G13     0.00261
G0G13     0.003909
G0G13     0.004684
G0G13     0.002938
G0G13     0.003253999999999999
G0G13     0.004848
G0G13     0.003542000000000001
G0G13     0.004526999999999999
G0G13     0.006373999999999999
G0G13     0.006448000000000001
G0G13     0.005678000000000001
G0G13     0.009675999999999999
G0G13     0.00878
G0G13     0.011507000000000002
G0G13     0.011921000000000003
G0G13     0.018802000000000003
G0G13     0.020297000000000003
G0G13     0.023610999999999997
G0G13     0.026956
G0G13     0.032886
G0G13     0.047582
G0G13     0.052502
G0G13     0.065518
G0G13     0.07948499999999999
G0G13     0.099133
G0G13     0.09510600000000001
G0G13     0.10369300000000002
G0G13     0.086974
G0G13     0.10183400000000001
G0G13     0.097407
G0G13     0.095724
G0G13     0.08871400000000002
G0G13     0.07445899999999998
G0G13     0.063491
G0G13     0.055119
G0G13     0.04119700000000001
G0G13     0.03238800000000001
G0G13     0.030534
G0G13     0.024789000000000002
G0G13     0.018034
G0G13     0.007825999999999998
G0G13     0.00913
G0G13     0.008943999999999999
G0G13     0.009061
G0G13     0.004821000000000001
G0G13     0.005712999999999999
G0G13     0.006360000000000001
G0G13     0.005536000000000001
G0G13     0.0060490000000000006
G0G13     0.008759000000000001
G0G13     0.008236
G0G13     0.006233
G0G13     0.005516000000000001
G0G13     0.008693
G0G13     0.010481
G0G13     0.007733000000000001
G0G13     0.009128
G0G13     0.008927
G0G13     0.009821
G0G13     0.009054999999999999
G0G13     0.010641000000000001
G0G13     0.012185
G0G13     0.015209
G0G13     0.015531
G0G13     0.015732999999999997
G0G13     0.020361999999999998
G0G13     0.021631000000000004
G0G13     0.015886
G0G13     0.015901999999999996
G0G13     0.024088000000000002
G0G13     0.016802999999999995
G0G13     0.016817000000000002
G0G13     0.018479
G0G13     0.021612999999999997
G0G13     0.015911
G0G13     0.014623999999999995
G0G13     0.018583
G0G13     0.024384000000000003
G0G13     0.01817
G0G13     0.016333000000000004
G0G13     0.022507
G0G13     0.02256
G0G13     0.024879
G0G13     0.020630000000000003
G0G13     0.026994000000000004
G0G13     0.031468
G0G13     0.028097
G0G13     0.019715
G0G13     0.029761999999999997
G0G13     0.02856
G0G13     0.029589
G0G13     0.028993
G0G13     0.030295999999999997
G0G13     0.03889
G0G13     0.03238599999999999
G0G13     0.03177599999999999
G0G13     0.036604
G0G13     0.035099
G0G13     0.029044
G0G13     0.034049
G0G13     0.025961
G0G13     0.029832000000000008
G0G13     0.022683
G0G13     0.019602999999999995
G0G13     0.022615
G0G13     0.024518
G0G13     0.02077
G0G13     0.019355000000000004
G0G13     0.018541000000000002
G0G13     0.016076
G0G13     0.018137999999999998
G0G13     0.014818999999999999
G0G13     0.015530999999999998
G0G13     0.012371
G0G13     0.015549999999999998
G0G13     0.014839
G0G13     0.016536000000000002
G0G13     0.016832
G0G13     0.017157
G0G13     0.014277000000000001
G0G13     0.014987
G0G13     0.018998000000000004
G0G13     0.01611
G0G13     0.016079
G0G13     0.010894000000000001
G0G13     0.012517
G0G13     0.013708
G0G13     0.015437999999999999
G0G13     0.012147999999999997
G0G13     0.015110000000000004
G0G13     0.011744999999999998
G0G13     0.013577
G0G13     0.011335
G0G13     0.013597999999999999
G0G13     0.013414000000000002
G0G13     0.009734999999999999
G0G13     0.008291999999999999
G0G13     0.009847999999999999
G0G13     0.011006000000000002
G0G13     0.006964000000000001
G0G13     0.009923
G0G13     0.012137
G0G13     0.016007999999999998
G0G13     0.012862
G0G13     0.016541
G0G13     0.015452000000000002
G0G13     0.01323
G0G13     0.010733
G0G13     0.01367
G0G13     0.014235999999999997
G0G13     0.013874000000000001
G0G13     0.013422000000000002
G0G13     0.015155
G0G13     0.019427000000000003
G0G13     0.017381999999999998
G0G13     0.019283
G0G13     0.020411000000000002
G0G13     0.025165
G0G13     0.025458999999999996
G0G13     0.029244000000000006
G0G13     0.033922
G0G13     0.04784
G0G13     0.036464
G0G13     0.042206999999999995
G0G13     0.05847
G0G13     0.07033799999999998
G0G13     0.081622
G0G13     0.06041599999999999
G0G13     0.07280700000000001
G0G13     0.079021
G0G13     0.07583699999999999
G0G13     0.06496899999999999
G0G13     0.058711
G0G13     0.042954000000000006
G0G13     0.051002000000000006
G0G13     0.04413400000000001
G0G13     0.047622
G0G13     0.040022999999999996
G0G13     0.029391000000000004
G0G13     0.029859000000000004
G0G13     0.030325
G0G13     0.029062
G0G13     0.028745999999999997
G0G13     0.021665999999999998
G0G13     0.01354
G0G13     0.015202999999999998
G0G13     0.012360999999999999
G0G13     0.012905999999999999
G0G13     0.007017000000000001
G0G13     0.008185000000000001
G0G13     0.007124
G0G13     0.006373
G0G13     0.008722
G0G13     0.006933999999999999
G0G13     0.005514999999999998
G0G13     0.005238
G0G13     0.006366000000000002
G0G13     0.006718999999999999
G0G13     0.00817
G0G13     0.007758999999999999
G0G13     0.009616000000000001
G0G13     0.008244
G0G13     0.009908
G0G13     0.010447000000000003
G0G13     0.009505000000000001
G0G13     0.009052
G0G13     0.010201
G0G13     0.008744
G0G13     0.008485000000000001
G0G13     0.009847000000000002
G0G13     0.008133000000000001
G0G13     0.006592000000000001
G0G13     0.006435000000000002
G0G13     0.008408
G0G13     0.005494000000000001
G0G13     0.005324000000000001
G0G13     0.006638000000000001
G0G13     0.008722999999999998
G0G13     0.006361
G0G13     0.00575
G0G13     0.004580000000000001
G0G13     0.007691
G0G13     0.007592
G0G13     0.005862999999999999
G0G13     0.007022
G0G13     0.008927
G0G13     0.009984000000000002
G0G13     0.008484
G0G13     0.012211
G0G13     0.015073999999999999
G0G13     0.016522000000000002
G0G13     0.010646000000000001
G0G13     0.014374999999999999
G0G13     0.017593
G0G13     0.020318999999999993
G0G13     0.015733
G0G13     0.018865
G0G13     0.021384
G0G13     0.019617000000000002
G0G13     0.016743000000000004
G0G13     0.019865999999999998
G0G13     0.022928999999999998
G0G13     0.018311000000000004
G0G13     0.017481999999999998
G0G13     0.012978000000000002
G0G13     0.016437
G0G13     0.015051
G0G13     0.017292
G0G13     0.012023999999999998
G0G13     0.010344
G0G13     0.009979
G0G13     0.011372
G0G13     0.009616999999999999
G0G13     0.00787
G0G13     0.007915
G0G13     0.009089999999999999
G0G13     0.012077999999999998
G0G13     0.012307
G0G13     0.014690000000000003
G0G13     0.010361999999999998
G0G13     0.013419
G0G13     0.012932
G0G13     0.016041
G0G13     0.014559
G0G13     0.014633000000000002
G0G13     0.013660999999999998
G0G13     0.016378999999999994
G0G13     0.018367000000000005
G0G13     0.018218000000000005
G0G13     0.021546
G0G13     0.020186
G0G13     0.022329
G0G13     0.020478
G0G13     0.025674000000000002
G0G13     0.028529
G0G13     0.027871
G0G13     0.022057
G0G13     0.036314000000000006
G0G13     0.035650000000000015
G0G13     0.037630000000000004
G0G13     0.037048000000000005
G0G13     0.035522000000000005
G0G13     0.044972000000000005
G0G13     0.035692
G0G13     0.032742999999999994
G0G13     0.03749399999999999
G0G13     0.040466999999999996
G0G13     0.028477000000000002
G0G13     0.021484
G0G13     0.020286000000000002
G0G13     0.028831
G0G13     0.025628
G0G13     0.022078
G0G13     0.022097
G0G13     0.018647
G0G13     0.011642000000000001
G0G13     0.014024
G0G13     0.016728999999999997
G0G13     0.012576000000000002
G0G13     0.011727000000000001
G0G13     0.011035999999999999
G0G13     0.013540999999999997
G0G13     0.011465999999999999
G0G13     0.010041999999999997
G0G13     0.008013
G0G13     0.010109000000000002
G0G13     0.008667
G0G13     0.008485999999999999
G0G13     0.010492
G0G13     0.01051
G0G13     0.007594000000000002
G0G13     0.006171
G0G13     0.007490000000000001
G0G13     0.007648000000000002
G0G13     0.007171
G0G13     0.006682
G0G13     0.008624
G0G13     0.007064000000000001
G0G13     0.007016999999999999
G0G13     0.005704
