# Supplementary material for: Explainable chemical artificial intelligence from accurate machine learning of real-space chemical descriptors
Source: Nat Commun. 2024 May 21;15:4345. doi: 10.1038/s41467-024-48567-9 (PMC11522690; doi:10.1038/s41467-024-48567-9)
Supplement: Supplementary file 4 — Source Data [file 41467_2024_48567_MOESM4_ESM.zip › main/Fig5/B/corrmap_plot_close.py]

import numpy as np
import sys
import matplotlib.pyplot as plt
import matplotlib.ticker as ticker
from scipy.signal import argrelextrema
from scipy.signal import find_peaks
from scipy.signal import find_peaks_cwt

# Set the font size
plt.rc('font', family='sans-serif',size=50)

name=str(sys.argv[1])
ncol=float(sys.argv[2])
kernel_size=int(sys.argv[3])
toler=float(sys.argv[4])
sens=float(sys.argv[5])
title=str(sys.argv[6])
dist_file="dist_"+name+".txt"
DI_file="DI_"+name+".txt"
time_file="time.txt"

# Read time data
f=open(time_file,'r')
lines=f.readlines()
f.close()
time=[]
for line in lines[1:]:
    line=line.strip().split()
    time.append(float(line[0]))
time=np.array(time)
time=time.flatten()
tmax=np.max(time)
tmin=np.min(time)

# Read regular data: distance and DI
fdist=open(dist_file,'r')
lines=fdist.readlines()
fdist.close()
dist=[]
for line in lines[1:]:
    line=line.strip().split()
    dist.append(float(line[1]))
fDI=open(DI_file,'r')
lines=fDI.readlines()
fDI.close()
DI=[]
for line in lines[1:]:
    line=line.strip().split()
    DI.append(float(line[1]))
dist=np.array(dist).flatten()
DI=np.array(DI).flatten()

# Computing the critical points

if (kernel_size > 0):
    kernel = np.ones(kernel_size) / kernel_size
    dist_convolved = np.convolve(dist, kernel, mode='same')
    DI_convolved = np.convolve(DI, kernel, mode='same')
    DI_max, _ = find_peaks(DI_convolved,prominence=(np.max(DI)-np.min(DI))/sens, height=0.01)
    dist_min, _ = find_peaks(-dist_convolved,prominence=(np.max(dist)-np.min(dist))/(2*sens))
else:
    DI_max=np.array(argrelextrema(DI, np.greater))
    dist_min=np.array(argrelextrema(dist, np.less))
    DI_max, _ = find_peaks(DI,prominence=(np.max(DI)-np.min(DI))/sens,height=0.01)
    dist_min, _ = find_peaks(-dist,prominence=(np.max(dist)-np.min(dist))/(2*sens))

DI_max=DI_max.flatten()
dist_min=dist_min.flatten()

# Creating the plot
fig = plt.figure(constrained_layout=True,figsize=(18,15))
fig.suptitle(title)
gs = fig.add_gridspec(5, 5)
fig_ax0  = fig.add_subplot(gs[0:2, 0:2])
fig_corr = fig.add_subplot(gs[2:, 2:])
fig_dist = fig.add_subplot(gs[2:,:2])
fig_di   = fig.add_subplot(gs[:2, 2:])

# Plotting main plot
fig_corr.set_xlim(tmin,tmax)
fig_corr.xaxis.set_label_position('top') 
fig_corr.set_xlabel("Time (fs)")
fig_corr.xaxis.tick_top()
fig_corr.set_ylabel("Time (fs)")
fig_corr.set_ylim(tmin,tmax)
fig_corr.axline([0,0],slope=1,color='lightgray',linewidth=3)
for i in DI_max:
        fig_corr.axvline(x = time[i], linestyle='--', color = 'b')
for i in dist_min:
        fig_corr.axhline(y = time[i], linestyle='--', color = 'r')
for i in DI_max:
    var=True
    for j in dist_min:
        if (abs(time[i]-time[j]) < toler):
           fig_corr.plot(time[i],time[j],marker='o',color='magenta',markersize=15)
           var=False
    if var: fig_corr.plot(time[i],time[i], marker='o',color='blue',markersize=15)
fig_corr.set_yticklabels([])
fig_corr.set_xticklabels([])
fig_corr.tick_params(axis='x', direction='out', length=20, width=8)
fig_corr.tick_params(axis='y', direction='out', length=20, width=8)
fig_corr.yaxis.set_major_locator(ticker.MultipleLocator(1000))
fig_corr.xaxis.set_major_locator(ticker.MultipleLocator(1000))
# DI plot
fig_di.set_xlim(tmin,tmax)
fig_di.set_ylabel('$\mathrm{\delta}$ (e$^-$)')
fig_di.set_ylim(min(DI)-0.05,max(DI)+0.05)
fig_di.plot(time,DI,color='b',lw=4)
fig_di.tick_params(bottom=False)
fig_di.set(xticklabels=[])
fig_di.tick_params(bottom=False)
fig_di.axes.get_xaxis().set_ticks([])
fig_di.axes.get_xaxis().set_visible(False)
fig_di.sharex(fig_corr)
fig_di.spines['top'].set_visible(False)
fig_di.spines['right'].set_visible(False)
fig_di.spines['bottom'].set_visible(False)
fig_di.set_yticklabels([])

# Distance plot
fig_dist.plot(dist,time,color='r',lw=4)
fig_dist.set_xlabel('|R| ($\mathrm{\AA}$)')
fig_dist.xaxis.set_label_position('top') 
fig_dist.xaxis.tick_top()
fig_dist.tick_params(left=False)
fig_dist.set(yticklabels=[])
fig_dist.axes.get_yaxis().set_ticks([])
fig_dist.axes.get_yaxis().set_visible(False)
fig_dist.sharey(fig_corr)
fig_dist.invert_xaxis()
fig_dist.spines['bottom'].set_visible(False)
fig_dist.spines['right'].set_visible(False)
fig_dist.spines['left'].set_visible(False)
fig_dist.set_xticklabels([])
fig_dist.yaxis.set_major_locator(ticker.MultipleLocator(1000))

# Plotting disperison plot
fig_ax0.set_ylim(min(DI)-0.05,max(DI)+0.05)
fig_ax0.axis('off')
fig_ax0.scatter(dist,DI,s=10,c='k',marker='o')
fig_ax0.invert_xaxis()
## rendering plot

for spine in fig_di.spines.values():
    spine.set_linewidth(3)
for spine in fig_dist.spines.values():
    spine.set_linewidth(3)
for spine in fig_corr.spines.values():
    spine.set_linewidth(3)
for spine in fig_ax0.spines.values():
    spine.set_linewidth(3)
plt.tick_params(axis='both', which='major', width=5)
plt.savefig(name+'_corrmap_paper.png')
