# Supplementary material for: Explainable chemical artificial intelligence from accurate machine learning of real-space chemical descriptors
Source: Nat Commun. 2024 May 21;15:4345. doi: 10.1038/s41467-024-48567-9 (PMC11522690; doi:10.1038/s41467-024-48567-9)
Supplement: Supplementary file 4 — Source Data [file 41467_2024_48567_MOESM4_ESM.zip › main/Fig5/B/dist_NH23_NH24.txt]

# Label  # Distance (Angstroms)
G15G16     3.12729591938
G15G16     3.13050283392
G15G16     3.09765659018
G15G16     3.06295676465
G15G16     3.05334161481
G15G16     3.04453179332
G15G16     3.0094742132
G15G16     2.98193057959
G15G16     2.98573988133
G15G16     2.99180674049
G15G16     2.96342392907
G15G16     2.92448147347
G15G16     2.92161538128
G15G16     2.94447909192
G15G16     2.93429705825
G15G16     2.91954785926
G15G16     2.96428500754
G15G16     3.04541554787
G15G16     3.0805619123
G15G16     3.0692669857
G15G16     3.08283758346
G15G16     3.12901586582
G15G16     3.1569441766
G15G16     3.1446126455
G15G16     3.14038363415
G15G16     3.17621500796
G15G16     3.22863729583
G15G16     3.25037937916
G15G16     3.25960846223
G15G16     3.29865018873
G15G16     3.3443063414
G15G16     3.33156870881
G15G16     3.2817163818
G15G16     3.26552888169
G15G16     3.29188914614
G15G16     3.29081850881
G15G16     3.25630691004
G15G16     3.2510894808
G15G16     3.27232871949
G15G16     3.27277151152
G15G16     3.23763961723
G15G16     3.20212101438
G15G16     3.1867963398
G15G16     3.17958079288
G15G16     3.15315494844
G15G16     3.12973620915
G15G16     3.13874956983
G15G16     3.16368439201
G15G16     3.14706178898
G15G16     3.09431364886
G15G16     3.05565656775
G15G16     3.02323059054
G15G16     2.94827708398
G15G16     2.87834833172
G15G16     2.87487263506
G15G16     2.90953560042
G15G16     2.93946590507
G15G16     2.96583763525
G15G16     3.0096565801
G15G16     3.06927069609
G15G16     3.11855600642
G15G16     3.13475709291
G15G16     3.13987606823
G15G16     3.16053503715
G15G16     3.18891781466
G15G16     3.20246057542
G15G16     3.21339717749
G15G16     3.24617990559
G15G16     3.27996893593
G15G16     3.26941875271
G15G16     3.23723167907
G15G16     3.22751374929
G15G16     3.22733463979
G15G16     3.19096987151
G15G16     3.14094236976
G15G16     3.1174238277
G15G16     3.11085891966
G15G16     3.08619218659
G15G16     3.04302791993
G15G16     3.02805233477
G15G16     3.05167168969
G15G16     3.05973601238
G15G16     3.05279978911
G15G16     3.08332677548
G15G16     3.14463158118
G15G16     3.18898199814
G15G16     3.19454920834
G15G16     3.20044524643
G15G16     3.22437661212
G15G16     3.22364013603
G15G16     3.18153921681
G15G16     3.14477362
G15G16     3.13314794087
G15G16     3.12990207037
G15G16     3.1263688276
G15G16     3.13100067292
G15G16     3.15541788271
G15G16     3.18519808962
G15G16     3.18772474061
G15G16     3.17188374506
G15G16     3.16861070065
G15G16     3.17798066553
G15G16     3.16618055183
G15G16     3.12674077194
G15G16     3.11355810809
G15G16     3.14275794328
G15G16     3.16432470703
G15G16     3.1614668106
G15G16     3.17273990332
G15G16     3.19542267789
G15G16     3.19227152316
G15G16     3.16617953025
G15G16     3.15079509887
G15G16     3.15994499175
G15G16     3.17342167004
G15G16     3.16635928607
G15G16     3.1590281178
G15G16     3.17216210804
G15G16     3.19657278779
G15G16     3.1895687146
G15G16     3.15400434122
G15G16     3.14244099289
G15G16     3.16334579398
G15G16     3.15969980354
G15G16     3.12068627982
G15G16     3.10015108678
G15G16     3.10086177973
G15G16     3.08157570077
G15G16     3.03727439756
G15G16     3.00953394007
G15G16     3.00582179354
G15G16     2.98957017075
G15G16     2.9641204125
G15G16     2.98659372092
G15G16     3.06734281241
G15G16     3.14750857739
G15G16     3.19167833237
G15G16     3.22863776525
G15G16     3.27661573689
G15G16     3.32448395271
G15G16     3.35503047882
G15G16     3.37693995325
G15G16     3.40864389983
G15G16     3.44077905252
G15G16     3.45988948361
G15G16     3.48210959014
G15G16     3.51822305952
G15G16     3.55366653063
G15G16     3.57288188159
G15G16     3.58313172517
G15G16     3.59950600598
G15G16     3.62756032437
G15G16     3.66665848304
G15G16     3.70424577578
G15G16     3.72561793885
G15G16     3.72979577517
G15G16     3.72906777159
G15G16     3.73290243409
G15G16     3.73908941604
G15G16     3.74969921682
G15G16     3.75810023388
G15G16     3.75215868883
G15G16     3.73812297939
G15G16     3.72599367526
G15G16     3.71587618141
G15G16     3.68403157628
G15G16     3.62003727422
G15G16     3.55668691073
G15G16     3.51085126889
G15G16     3.46609962296
G15G16     3.40269835956
G15G16     3.346649555
G15G16     3.32432388125
G15G16     3.30060072146
G15G16     3.24653561469
G15G16     3.20293383302
G15G16     3.1943054866
G15G16     3.17922028034
G15G16     3.11913838766
G15G16     3.05414814288
G15G16     3.03468263393
G15G16     3.04599548689
G15G16     3.02488339361
G15G16     2.9785076641
G15G16     2.96751347978
G15G16     2.98437810725
G15G16     2.97973681724
G15G16     2.96209355232
G15G16     2.97369747787
G15G16     3.01352846138
G15G16     3.05032202794
G15G16     3.08344815008
G15G16     3.13247482349
G15G16     3.19192368749
G15G16     3.24333675979
G15G16     3.27568187458
G15G16     3.28669108641
G15G16     3.29253914208
G15G16     3.30961144507
G15G16     3.31520787064
G15G16     3.30561627976
G15G16     3.29809264234
G15G16     3.28147509266
G15G16     3.25062034548
G15G16     3.22185129775
G15G16     3.19686568387
G15G16     3.16011345025
G15G16     3.11155893395
G15G16     3.07615614564
G15G16     3.06074647927
G15G16     3.04848178207
G15G16     3.03934771247
G15G16     3.03586675717
G15G16     3.03095582304
G15G16     3.03074655014
G15G16     3.02522039531
G15G16     3.00339013385
G15G16     2.97910366233
G15G16     2.96846068653
G15G16     2.96869520137
G15G16     2.96419826002
G15G16     2.96416961186
G15G16     2.99794265366
G15G16     3.049779768
G15G16     3.07807499556
G15G16     3.09337854949
G15G16     3.12821081425
G15G16     3.18463735722
G15G16     3.23824493443
G15G16     3.2737612427
G15G16     3.31799110756
G15G16     3.38842338891
G15G16     3.45377073395
G15G16     3.48986740653
G15G16     3.50977821068
G15G16     3.52717640884
G15G16     3.5361107229
G15G16     3.5265888566
G15G16     3.51612840833
G15G16     3.52246128838
G15G16     3.53589252673
G15G16     3.53545862819
G15G16     3.53248884294
G15G16     3.54240126586
G15G16     3.54702064264
G15G16     3.53365279532
G15G16     3.51271422583
G15G16     3.4902098912
G15G16     3.46341557962
G15G16     3.43219874547
G15G16     3.39217378636
G15G16     3.35717269896
G15G16     3.34181966214
G15G16     3.31118294924
G15G16     3.25547815868
G15G16     3.21174234556
G15G16     3.19392301373
G15G16     3.17858982293
G15G16     3.15224114879
G15G16     3.13022174981
G15G16     3.12393766501
G15G16     3.10579525395
G15G16     3.07414573277
G15G16     3.04860821639
G15G16     3.02571438181
G15G16     3.00113067667
G15G16     2.97900068741
G15G16     2.94867781849
G15G16     2.93558067564
G15G16     2.95995222699
G15G16     2.9923773825
G15G16     3.01218573229
G15G16     3.03870587148
G15G16     3.08635908465
G15G16     3.1396853144
G15G16     3.1755163402
G15G16     3.20978917235
G15G16     3.26199260274
G15G16     3.31785531207
G15G16     3.37561207952
G15G16     3.43555162296
G15G16     3.48935355956
G15G16     3.5386030303
G15G16     3.5832164279
G15G16     3.6051789415
G15G16     3.6126922034
G15G16     3.6184182449
G15G16     3.6149692061
G15G16     3.58729520566
G15G16     3.55777763146
G15G16     3.55690772048
G15G16     3.57561508701
G15G16     3.57541964574
G15G16     3.56747711921
G15G16     3.57970133499
G15G16     3.59767992191
G15G16     3.59650076274
G15G16     3.5728070862
G15G16     3.55572379529
G15G16     3.55567320842
G15G16     3.54965045766
G15G16     3.51694103216
G15G16     3.48022730782
G15G16     3.46712465781
G15G16     3.45389433039
G15G16     3.38104798915
G15G16     3.29861135391
G15G16     3.2664580865
G15G16     3.23602563712
G15G16     3.15721874954
G15G16     3.08518308009
G15G16     3.06440943041
G15G16     3.0644493041
G15G16     3.03765329316
G15G16     3.00705413675
G15G16     3.01367058903
G15G16     3.03929781464
G15G16     3.05468787744
G15G16     3.06598010809
G15G16     3.09044068537
G15G16     3.1272855316
G15G16     3.14734397966
G15G16     3.13313900953
G15G16     3.12700931501
G15G16     3.14870748613
G15G16     3.16816158316
G15G16     3.17618170433
G15G16     3.19746296768
G15G16     3.23447792317
G15G16     3.26829775102
G15G16     3.28391237054
G15G16     3.30665836816
G15G16     3.34040001661
G15G16     3.36293570433
G15G16     3.36634872287
G15G16     3.36425528581
G15G16     3.37603495104
G15G16     3.39488970935
G15G16     3.38242155424
G15G16     3.33958887328
G15G16     3.2937748518
G15G16     3.24334844253
G15G16     3.17613833048
G15G16     3.09497170675
G15G16     3.03122619238
G15G16     2.99318599664
G15G16     2.95648701533
G15G16     2.91803365327
G15G16     2.90427826299
G15G16     2.90981866832
G15G16     2.92634084786
G15G16     2.94408505447
G15G16     2.97179170671
G15G16     3.02672925101
G15G16     3.08740146775
G15G16     3.12964684214
G15G16     3.16591168885
G15G16     3.19879470763
G15G16     3.22490032726
G15G16     3.24068269048
G15G16     3.24855133253
G15G16     3.27365666161
G15G16     3.31877673531
G15G16     3.35063964062
G15G16     3.36695332556
G15G16     3.39893281625
G15G16     3.44905057602
G15G16     3.47163140413
G15G16     3.44054170721
G15G16     3.40662523213
G15G16     3.39612522959
G15G16     3.37493517612
G15G16     3.33508753676
G15G16     3.31031313955
G15G16     3.29911377656
G15G16     3.28988416379
G15G16     3.27917038122
G15G16     3.2691386685
G15G16     3.25390268686
G15G16     3.24169842523
G15G16     3.2282110969
G15G16     3.20594186595
G15G16     3.19642429396
G15G16     3.20936519004
G15G16     3.21128025398
G15G16     3.18142064534
G15G16     3.14669711246
G15G16     3.11697241964
G15G16     3.07036032552
G15G16     3.01035718847
G15G16     2.97685751586
G15G16     2.9715543893
G15G16     2.97340339647
G15G16     3.00045267572
G15G16     3.06262925396
G15G16     3.11136361293
G15G16     3.13164045784
G15G16     3.15672544601
G15G16     3.1861496895
G15G16     3.19027678666
G15G16     3.18293407589
G15G16     3.19143390607
G15G16     3.20272341201
G15G16     3.21034531488
G15G16     3.23370667951
G15G16     3.25062838778
G15G16     3.23205258843
G15G16     3.20645350758
G15G16     3.1881504144
G15G16     3.1571375813
G15G16     3.12107363567
G15G16     3.10391168439
G15G16     3.09578831701
G15G16     3.07898725099
G15G16     3.06616883476
G15G16     3.06563527743
G15G16     3.05114581627
G15G16     3.02311577694
G15G16     2.98472539086
G15G16     2.94381302565
G15G16     2.93862326484
G15G16     2.97100721283
G15G16     2.99545227248
G15G16     3.00419480611
G15G16     3.03386375447
G15G16     3.08409094601
G15G16     3.12225373117
G15G16     3.15064460848
G15G16     3.20154871031
G15G16     3.27745735977
G15G16     3.34895428034
G15G16     3.4067570234
G15G16     3.4667260174
G15G16     3.52667542199
G15G16     3.56344865407
G15G16     3.56191990009
G15G16     3.54563013017
G15G16     3.5474115355
G15G16     3.55474449338
G15G16     3.54123553589
G15G16     3.53624465538
G15G16     3.5676739907
G15G16     3.61890412747
G15G16     3.65278137318
G15G16     3.66876507022
G15G16     3.69307404597
G15G16     3.72430184351
G15G16     3.73629708138
G15G16     3.71907767305
G15G16     3.69094742092
G15G16     3.66450719563
G15G16     3.63767872861
G15G16     3.59890179678
G15G16     3.56385929381
G15G16     3.54616417665
G15G16     3.51963384871
G15G16     3.46274267261
G15G16     3.40191819519
G15G16     3.36709846548
G15G16     3.34075606432
G15G16     3.28559139806
G15G16     3.22590225329
G15G16     3.192529866
G15G16     3.16379693957
G15G16     3.14022528965
G15G16     3.13472217102
G15G16     3.12358904657
G15G16     3.09989051726
G15G16     3.08425105943
G15G16     3.06875260108
G15G16     3.03782089376
G15G16     3.00632198738
G15G16     2.97611501052
G15G16     2.90398190155
G15G16     2.81881386828
G15G16     2.7855106696
G15G16     2.7825875396
G15G16     2.77483455135
G15G16     2.82133404208
G15G16     2.93232378193
G15G16     3.05090263275
G15G16     3.15605198708
G15G16     3.25962175543
G15G16     3.35595724231
G15G16     3.43637993332
G15G16     3.50554839212
G15G16     3.56161920987
G15G16     3.59953686266
G15G16     3.64396089127
G15G16     3.69876125083
G15G16     3.74073618846
G15G16     3.77497583812
G15G16     3.81482699425
G15G16     3.84394466568
G15G16     3.84174781409
G15G16     3.83550055315
G15G16     3.85366615269
G15G16     3.8702426738
G15G16     3.8638508432
G15G16     3.86193022151
G15G16     3.86782705726
