# Supplementary material for: Explainable chemical artificial intelligence from accurate machine learning of real-space chemical descriptors
Source: Nat Commun. 2024 May 21;15:4345. doi: 10.1038/s41467-024-48567-9 (PMC11522690; doi:10.1038/s41467-024-48567-9)
Supplement: Supplementary file 4 — Source Data [file 41467_2024_48567_MOESM4_ESM.zip › main/Fig5/B/dist_CO2_NH21.txt]

# Label  # Distance (Angstroms)
G0G13     4.33432647396
G0G13     4.31359800024
G0G13     4.32078989129
G0G13     4.31322943293
G0G13     4.27795596003
G0G13     4.25932270333
G0G13     4.25621891281
G0G13     4.23432943956
G0G13     4.20614458842
G0G13     4.1939216064
G0G13     4.18558167346
G0G13     4.1816607452
G0G13     4.19055516464
G0G13     4.19449743346
G0G13     4.19586335072
G0G13     4.22056789385
G0G13     4.24427186319
G0G13     4.23545958606
G0G13     4.23487816606
G0G13     4.27164932359
G0G13     4.29266977667
G0G13     4.28697525665
G0G13     4.30495421561
G0G13     4.34236735245
G0G13     4.3620641886
G0G13     4.38331020425
G0G13     4.42209109522
G0G13     4.45392424641
G0G13     4.47858179862
G0G13     4.51298941423
G0G13     4.54196718539
G0G13     4.56305168838
G0G13     4.60432810193
G0G13     4.64948573977
G0G13     4.67108447577
G0G13     4.70560604925
G0G13     4.77656837321
G0G13     4.83373255001
G0G13     4.85951145844
G0G13     4.89489485877
G0G13     4.94213398107
G0G13     4.9683080545
G0G13     4.98394372912
G0G13     5.01047891204
G0G13     5.03288602085
G0G13     5.04366620204
G0G13     5.04946780023
G0G13     5.0407306975
G0G13     5.02775391738
G0G13     5.03060781834
G0G13     5.02593705826
G0G13     4.9881796357
G0G13     4.95100470177
G0G13     4.93890671386
G0G13     4.9104559944
G0G13     4.86149945262
G0G13     4.83263240459
G0G13     4.8096414468
G0G13     4.76343071503
G0G13     4.71930944469
G0G13     4.69501598045
G0G13     4.6637308066
G0G13     4.62865192533
G0G13     4.61408714182
G0G13     4.59645267123
G0G13     4.56334233592
G0G13     4.54601305244
G0G13     4.53577753882
G0G13     4.50377517529
G0G13     4.47933174612
G0G13     4.47878456615
G0G13     4.46165855376
G0G13     4.4346605159
G0G13     4.44671719567
G0G13     4.47084020654
G0G13     4.46186131748
G0G13     4.44871970792
G0G13     4.4643414275
G0G13     4.47953749091
G0G13     4.48034493165
G0G13     4.49206028791
G0G13     4.51082850355
G0G13     4.52108828665
G0G13     4.53942307328
G0G13     4.569880232
G0G13     4.59421532649
G0G13     4.62354853159
G0G13     4.6710300859
G0G13     4.70108008345
G0G13     4.70983620056
G0G13     4.75009748047
G0G13     4.80468940121
G0G13     4.82098706424
G0G13     4.82339874851
G0G13     4.84901590495
G0G13     4.86398686197
G0G13     4.8505811864
G0G13     4.84413970609
G0G13     4.84599371256
G0G13     4.83091730211
G0G13     4.80956526484
G0G13     4.78639915412
G0G13     4.754227707
G0G13     4.73032522662
G0G13     4.71625615704
G0G13     4.66901096446
G0G13     4.58294311993
G0G13     4.52046297092
G0G13     4.47868319283
G0G13     4.40470111816
G0G13     4.32376497837
G0G13     4.27819285075
G0G13     4.23169612148
G0G13     4.1594398836
G0G13     4.09802682526
G0G13     4.06007500269
G0G13     4.01238279995
G0G13     3.95652260196
G0G13     3.91770206545
G0G13     3.88976371909
G0G13     3.8692704986
G0G13     3.86590216628
G0G13     3.86708169795
G0G13     3.85691407861
G0G13     3.86017612041
G0G13     3.88600959066
G0G13     3.90137793276
G0G13     3.90901794865
G0G13     3.95306531914
G0G13     4.01093451852
G0G13     4.04289743096
G0G13     4.07286292974
G0G13     4.13294007188
G0G13     4.19391726094
G0G13     4.23393376121
G0G13     4.27717867509
G0G13     4.33560671237
G0G13     4.3826155677
G0G13     4.42040988091
G0G13     4.47111750218
G0G13     4.5224856686
G0G13     4.56647304448
G0G13     4.61735090073
G0G13     4.66028920118
G0G13     4.68541131893
G0G13     4.71794922965
G0G13     4.76167510648
G0G13     4.78890040819
G0G13     4.79951641504
G0G13     4.82464395076
G0G13     4.85725752244
G0G13     4.86932296455
G0G13     4.87455205024
G0G13     4.89208522921
G0G13     4.90703414248
G0G13     4.90555065641
G0G13     4.8983592786
G0G13     4.89638642776
G0G13     4.90271561782
G0G13     4.90900870017
G0G13     4.90582999429
G0G13     4.90045604212
G0G13     4.90340321002
G0G13     4.90784170161
G0G13     4.89948799764
G0G13     4.89075777346
G0G13     4.90402109964
G0G13     4.92322938879
G0G13     4.93266893112
G0G13     4.95288697576
G0G13     4.99591837682
G0G13     5.03688134088
G0G13     5.0632254638
G0G13     5.08769038748
G0G13     5.11852393111
G0G13     5.14590806287
G0G13     5.16877048145
G0G13     5.19342600722
G0G13     5.22086240722
G0G13     5.24680236532
G0G13     5.2616353139
G0G13     5.25904220278
G0G13     5.25389890157
G0G13     5.25592956359
G0G13     5.24279521704
G0G13     5.20826270206
G0G13     5.18064250668
G0G13     5.16533107011
G0G13     5.13573408934
G0G13     5.09262010122
G0G13     5.05292804886
G0G13     5.00471075211
G0G13     4.93676846888
G0G13     4.86022343937
G0G13     4.78014551559
G0G13     4.69250444183
G0G13     4.60848546911
G0G13     4.52850055784
G0G13     4.43877403834
G0G13     4.3509946381
G0G13     4.28125701674
G0G13     4.21261859151
G0G13     4.14132163457
G0G13     4.08460573787
G0G13     4.04003057108
G0G13     3.99429521288
G0G13     3.95896767308
G0G13     3.94253394468
G0G13     3.93671113658
G0G13     3.93878391613
G0G13     3.95574188586
G0G13     3.98163844909
G0G13     4.01007666882
G0G13     4.05549571269
G0G13     4.12638407201
G0G13     4.19999365388
G0G13     4.27344001246
G0G13     4.3637241675
G0G13     4.45576306459
G0G13     4.54555994453
G0G13     4.64811495736
G0G13     4.74736466543
G0G13     4.81790560048
G0G13     4.87618299549
G0G13     4.94570186347
G0G13     5.01209216719
G0G13     5.0623265861
G0G13     5.11237443195
G0G13     5.15433383983
G0G13     5.16961071584
G0G13     5.17765092955
G0G13     5.19146882202
G0G13     5.18494823173
G0G13     5.15098628725
G0G13     5.11058328211
G0G13     5.07102132535
G0G13     5.0257110053
G0G13     4.98384377732
G0G13     4.9490790633
G0G13     4.90451982544
G0G13     4.85288697302
G0G13     4.80520041234
G0G13     4.75733714169
G0G13     4.70755790311
G0G13     4.66612526924
G0G13     4.63028812373
G0G13     4.58649003829
G0G13     4.54847653419
G0G13     4.52962445175
G0G13     4.50906659071
G0G13     4.4836549863
G0G13     4.47433555441
G0G13     4.46862228962
G0G13     4.44894423736
G0G13     4.43347404559
G0G13     4.43909240801
G0G13     4.4513246681
G0G13     4.45563382305
G0G13     4.46225398343
G0G13     4.47221384192
G0G13     4.47510757372
G0G13     4.48304313338
G0G13     4.495086097
G0G13     4.49232644075
G0G13     4.4839310024
G0G13     4.48600061113
G0G13     4.47949282553
G0G13     4.45437756033
G0G13     4.43466397404
G0G13     4.42713547395
G0G13     4.40817787962
G0G13     4.37099312686
G0G13     4.34049781796
G0G13     4.32318871767
G0G13     4.30505982544
G0G13     4.28997149235
G0G13     4.28095200372
G0G13     4.27859918341
G0G13     4.28755669489
G0G13     4.29769884264
G0G13     4.30337463103
G0G13     4.32268086785
G0G13     4.35106882576
G0G13     4.36328643209
G0G13     4.36613553325
G0G13     4.38521727089
G0G13     4.41180717448
G0G13     4.41911725545
G0G13     4.42250996265
G0G13     4.44311307542
G0G13     4.45755883619
G0G13     4.45425775459
G0G13     4.45319740542
G0G13     4.45756221262
G0G13     4.45619004471
G0G13     4.45228331715
G0G13     4.44440772038
G0G13     4.43071824743
G0G13     4.42788137561
G0G13     4.44002741751
G0G13     4.44364777634
G0G13     4.43755775575
G0G13     4.45283728459
G0G13     4.48083742061
G0G13     4.49404636958
G0G13     4.50682985659
G0G13     4.54206425361
G0G13     4.5754758137
G0G13     4.59302372579
G0G13     4.61785224171
G0G13     4.65503732771
G0G13     4.68705124824
G0G13     4.71437411625
G0G13     4.73714569758
G0G13     4.75179493636
G0G13     4.77394587898
G0G13     4.80586941567
G0G13     4.82163322986
G0G13     4.81851986479
G0G13     4.82455888782
G0G13     4.82903883283
G0G13     4.80245662881
G0G13     4.7595818637
G0G13     4.72682676774
G0G13     4.68973578363
G0G13     4.63613043979
G0G13     4.58743459746
G0G13     4.55251176948
G0G13     4.51035550795
G0G13     4.46172039343
G0G13     4.41827912552
G0G13     4.37664841563
G0G13     4.33305509734
G0G13     4.28668728058
G0G13     4.23266569182
G0G13     4.17296428096
G0G13     4.1290315429
G0G13     4.09879553078
G0G13     4.0589244066
G0G13     4.01594571478
G0G13     3.99376673293
G0G13     3.98266236902
G0G13     3.9662959736
G0G13     3.953561899
G0G13     3.95185969825
G0G13     3.94711340511
G0G13     3.93424003906
G0G13     3.93162177742
G0G13     3.93960496427
G0G13     3.94676845358
G0G13     3.95892129668
G0G13     3.98034791854
G0G13     4.00379111328
G0G13     4.03141504806
G0G13     4.07386179808
G0G13     4.11934992954
G0G13     4.16108599319
G0G13     4.21233603101
G0G13     4.26777437392
G0G13     4.31249250404
G0G13     4.35749460662
G0G13     4.41505409612
G0G13     4.4676719751
G0G13     4.51165799153
G0G13     4.56214570945
G0G13     4.61671979229
G0G13     4.66106410195
G0G13     4.69686084337
G0G13     4.72843840084
G0G13     4.75650423028
G0G13     4.78437862429
G0G13     4.80130916795
G0G13     4.80002258616
G0G13     4.79720376878
G0G13     4.81035030634
G0G13     4.81775017773
G0G13     4.80269217654
G0G13     4.79221368757
G0G13     4.80040119595
G0G13     4.79759268292
G0G13     4.78321724311
G0G13     4.7872323162
G0G13     4.80604885317
G0G13     4.81785109082
G0G13     4.82214457292
G0G13     4.82765868893
G0G13     4.84525799988
G0G13     4.87098008842
G0G13     4.8902075336
G0G13     4.89869204641
G0G13     4.9120806869
G0G13     4.93398396426
G0G13     4.9399608018
G0G13     4.93154388435
G0G13     4.93797022505
G0G13     4.94911217037
G0G13     4.93618562679
G0G13     4.91541010824
G0G13     4.91334880958
G0G13     4.91595494264
G0G13     4.90354569248
G0G13     4.89061323471
G0G13     4.88501919146
G0G13     4.87319324793
G0G13     4.85533321499
G0G13     4.83470525077
G0G13     4.80630354479
G0G13     4.77654756519
G0G13     4.74694797874
G0G13     4.70062617068
G0G13     4.64886322296
G0G13     4.62372476646
G0G13     4.61298486731
G0G13     4.58849643494
G0G13     4.55861175821
G0G13     4.55014440438
G0G13     4.55131282493
G0G13     4.53792852515
G0G13     4.52408265305
G0G13     4.52819524616
G0G13     4.53552822138
G0G13     4.54126269802
G0G13     4.55444498328
G0G13     4.57208004078
G0G13     4.5947869398
G0G13     4.6306988174
G0G13     4.65563526468
G0G13     4.66145034653
G0G13     4.68862725166
G0G13     4.73532335075
G0G13     4.75975074992
G0G13     4.76782377413
G0G13     4.79676486668
G0G13     4.83722613734
G0G13     4.85145853466
G0G13     4.8499162824
G0G13     4.85653855401
G0G13     4.86023424928
G0G13     4.85278454452
G0G13     4.84406990469
G0G13     4.83837186799
G0G13     4.83516762059
G0G13     4.83083274307
G0G13     4.8095144039
G0G13     4.77372299898
G0G13     4.75472703877
G0G13     4.74174614678
G0G13     4.70136630588
G0G13     4.64420361245
G0G13     4.60608709692
G0G13     4.58038773198
G0G13     4.53812839523
G0G13     4.48773312265
G0G13     4.44854879968
G0G13     4.41067215424
G0G13     4.36487377847
G0G13     4.32223293315
G0G13     4.28698836995
G0G13     4.25589012095
G0G13     4.23109702612
G0G13     4.20616494645
G0G13     4.1801234024
G0G13     4.1630135186
G0G13     4.15277492582
G0G13     4.13667375235
G0G13     4.11342779619
G0G13     4.09690076261
G0G13     4.09176834324
G0G13     4.08471805269
G0G13     4.07343285547
G0G13     4.07216954606
G0G13     4.07711516672
G0G13     4.07061964961
G0G13     4.05970247855
G0G13     4.06385634991
G0G13     4.077432403
G0G13     4.08369097265
G0G13     4.08500416361
G0G13     4.0984671367
G0G13     4.12353863361
G0G13     4.1425433212
G0G13     4.15608736025
G0G13     4.18022473567
G0G13     4.20974729115
G0G13     4.23348271986
G0G13     4.25429863119
G0G13     4.2883951104
G0G13     4.3314470821
G0G13     4.36962767319
G0G13     4.4012783334
G0G13     4.43642463641
G0G13     4.47787581695
G0G13     4.5080558682
G0G13     4.52392933574
G0G13     4.54124312183
G0G13     4.56084421586
G0G13     4.57182616044
G0G13     4.57501305868
G0G13     4.57825203236
G0G13     4.58229127185
G0G13     4.58712783643
