# Supplementary material for: Explainable chemical artificial intelligence from accurate machine learning of real-space chemical descriptors
Source: Nat Commun. 2024 May 21;15:4345. doi: 10.1038/s41467-024-48567-9 (PMC11522690; doi:10.1038/s41467-024-48567-9)
Supplement: Supplementary file 4 — Source Data [file 41467_2024_48567_MOESM4_ESM.zip › main/Fig5/B/time.txt]

# Time (fs)
0.00   
6.25   
12.50   
18.75   
25.00   
31.25   
37.50   
43.75   
50.00   
56.25   
62.50   
68.75   
75.00   
81.25   
87.50   
93.75   
100.00   
106.25   
112.50   
118.75   
125.00   
131.25   
137.50   
143.75   
150.00   
156.25   
162.50   
168.75   
175.00   
181.25   
187.50   
193.75   
200.00   
206.25   
212.50   
218.75   
225.00   
231.25   
237.50   
243.75   
250.00   
256.25   
262.50   
268.75   
275.00   
281.25   
287.50   
293.75   
300.00   
306.25   
312.50   
318.75   
325.00   
331.25   
337.50   
343.75   
350.00   
356.25   
362.50   
368.75   
375.00   
381.25   
387.50   
393.75   
400.00   
406.25   
412.50   
418.75   
425.00   
431.25   
437.50   
443.75   
450.00   
456.25   
462.50   
468.75   
475.00   
481.25   
487.50   
493.75   
500.00   
506.25   
512.50   
518.75   
525.00   
531.25   
537.50   
543.75   
550.00   
556.25   
562.50   
568.75   
575.00   
581.25   
587.50   
593.75   
600.00   
606.25   
612.50   
618.75   
625.00   
631.25   
637.50   
643.75   
650.00   
656.25   
662.50   
668.75   
675.00   
681.25   
687.50   
693.75   
700.00   
706.25   
712.50   
718.75   
725.00   
731.25   
737.50   
743.75   
750.00   
756.25   
762.50   
768.75   
775.00   
781.25   
787.50   
793.75   
800.00   
806.25   
812.50   
818.75   
825.00   
831.25   
837.50   
843.75   
850.00   
856.25   
862.50   
868.75   
875.00   
881.25   
887.50   
893.75   
900.00   
906.25   
912.50   
918.75   
925.00   
931.25   
937.50   
943.75   
950.00   
956.25   
962.50   
968.75   
975.00   
981.25   
987.50   
993.75   
1000.00   
1006.25   
1012.50   
1018.75   
1025.00   
1031.25   
1037.50   
1043.75   
1050.00   
1056.25   
1062.50   
1068.75   
1075.00   
1081.25   
1087.50   
1093.75   
1100.00   
1106.25   
1112.50   
1118.75   
1125.00   
1131.25   
1137.50   
1143.75   
1150.00   
1156.25   
1162.50   
1168.75   
1175.00   
1181.25   
1187.50   
1193.75   
1200.00   
1206.25   
1212.50   
1218.75   
1225.00   
1231.25   
1237.50   
1243.75   
1250.00   
1256.25   
1262.50   
1268.75   
1275.00   
1281.25   
1287.50   
1293.75   
1300.00   
1306.25   
1312.50   
1318.75   
1325.00   
1331.25   
1337.50   
1343.75   
1350.00   
1356.25   
1362.50   
1368.75   
1375.00   
1381.25   
1387.50   
1393.75   
1400.00   
1406.25   
1412.50   
1418.75   
1425.00   
1431.25   
1437.50   
1443.75   
1450.00   
1456.25   
1462.50   
1468.75   
1475.00   
1481.25   
1487.50   
1493.75   
1500.00   
1506.25   
1512.50   
1518.75   
1525.00   
1531.25   
1537.50   
1543.75   
1550.00   
1556.25   
1562.50   
1568.75   
1575.00   
1581.25   
1587.50   
1593.75   
1600.00   
1606.25   
1612.50   
1618.75   
1625.00   
1631.25   
1637.50   
1643.75   
1650.00   
1656.25   
1662.50   
1668.75   
1675.00   
1681.25   
1687.50   
1693.75   
1700.00   
1706.25   
1712.50   
1718.75   
1725.00   
1731.25   
1737.50   
1743.75   
1750.00   
1756.25   
1762.50   
1768.75   
1775.00   
1781.25   
1787.50   
1793.75   
1800.00   
1806.25   
1812.50   
1818.75   
1825.00   
1831.25   
1837.50   
1843.75   
1850.00   
1856.25   
1862.50   
1868.75   
1875.00   
1881.25   
1887.50   
1893.75   
1900.00   
1906.25   
1912.50   
1918.75   
1925.00   
1931.25   
1937.50   
1943.75   
1950.00   
1956.25   
1962.50   
1968.75   
1975.00   
1981.25   
1987.50   
1993.75   
2000.00   
2006.25   
2012.50   
2018.75   
2025.00   
2031.25   
2037.50   
2043.75   
2050.00   
2056.25   
2062.50   
2068.75   
2075.00   
2081.25   
2087.50   
2093.75   
2100.00   
2106.25   
2112.50   
2118.75   
2125.00   
2131.25   
2137.50   
2143.75   
2150.00   
2156.25   
2162.50   
2168.75   
2175.00   
2181.25   
2187.50   
2193.75   
2200.00   
2206.25   
2212.50   
2218.75   
2225.00   
2231.25   
2237.50   
2243.75   
2250.00   
2256.25   
2262.50   
2268.75   
2275.00   
2281.25   
2287.50   
2293.75   
2300.00   
2306.25   
2312.50   
2318.75   
2325.00   
2331.25   
2337.50   
2343.75   
2350.00   
2356.25   
2362.50   
2368.75   
2375.00   
2381.25   
2387.50   
2393.75   
2400.00   
2406.25   
2412.50   
2418.75   
2425.00   
2431.25   
2437.50   
2443.75   
2450.00   
2456.25   
2462.50   
2468.75   
2475.00   
2481.25   
2487.50   
2493.75   
2500.00   
2506.25   
2512.50   
2518.75   
2525.00   
2531.25   
2537.50   
2543.75   
2550.00   
2556.25   
2562.50   
2568.75   
2575.00   
2581.25   
2587.50   
2593.75   
2600.00   
2606.25   
2612.50   
2618.75   
2625.00   
2631.25   
2637.50   
2643.75   
2650.00   
2656.25   
2662.50   
2668.75   
2675.00   
2681.25   
2687.50   
2693.75   
2700.00   
2706.25   
2712.50   
2718.75   
2725.00   
2731.25   
2737.50   
2743.75   
2750.00   
2756.25   
2762.50   
2768.75   
2775.00   
2781.25   
2787.50   
2793.75   
2800.00   
2806.25   
2812.50   
2818.75   
2825.00   
2831.25   
2837.50   
2843.75   
2850.00   
2856.25   
2862.50   
2868.75   
2875.00   
2881.25   
2887.50   
2893.75   
2900.00   
2906.25   
2912.50   
2918.75   
2925.00   
2931.25   
2937.50   
2943.75   
2950.00   
2956.25   
2962.50   
2968.75   
2975.00   
2981.25   
2987.50   
2993.75   
3000.00   
3006.25   
3012.50   
3018.75   
3025.00   
3031.25   
3037.50   
3043.75   
3050.00   
3056.25   
3062.50   
3068.75   
3075.00   
3081.25   
3087.50   
3093.75   
3100.00   
3106.25   
3112.50   
3118.75   
3125.00   
