# Supplementary material for: Explainable chemical artificial intelligence from accurate machine learning of real-space chemical descriptors
Source: Nat Commun. 2024 May 21;15:4345. doi: 10.1038/s41467-024-48567-9 (PMC11522690; doi:10.1038/s41467-024-48567-9)
Supplement: Supplementary file 4 — Source Data [file 41467_2024_48567_MOESM4_ESM.zip › main/Fig4/atomic_charge/atom1_rev.qm]

# Value (a.u.)
  0.86364448100000002     
  0.86338818100000003     
  0.86306864000000005     
  0.86289894599999994     
  0.86275261599999997     
  0.86276000700000000     
  0.86295843100000003     
  0.86326515699999995     
  0.86383032800000004     
  0.86476331900000003     
  0.86587214499999998     
  0.86698210200000003     
  0.86795878400000004     
  0.86886388100000000     
  0.86938261999999999     
  0.86896002299999997     
  0.86676067099999998     
  0.86330896599999996     
  0.85806101599999995     
  0.85040938899999996     
  0.84014612399999999     
  0.82796353099999997     
  0.81455802899999996     
  0.80027586200000000     
  0.78444373599999995     
  0.76937872200000001     
  0.73823761899999996     
  0.72318214199999997     
  0.70976257300000001     
  0.69802516699999995     
  0.68781119599999996     
  0.67925924100000001     
  0.67258393800000005     
  0.66701036700000005     
  0.66405737399999998     
  0.66282737300000005     
  0.66246354600000001     
  0.66287499699999997     
  0.66399115300000000     
  0.66559511400000004     
  0.66793471599999998     
  0.67091101399999997     
