# Supplementary material for: Explainable chemical artificial intelligence from accurate machine learning of real-space chemical descriptors
Source: Nat Commun. 2024 May 21;15:4345. doi: 10.1038/s41467-024-48567-9 (PMC11522690; doi:10.1038/s41467-024-48567-9)
Supplement: Supplementary file 4 — Source Data [file 41467_2024_48567_MOESM4_ESM.zip › main/Fig4/atomic_charge/atom1_rev.spk]

# Value (a.u.)
8.072333931922912598e-01
8.090560436248779297e-01
8.107165694236755371e-01
8.113257884979248047e-01
8.108304738998413086e-01
8.100121021270751953e-01
8.098066449165344238e-01
8.107201457023620605e-01
8.122599124908447266e-01
8.138647675514221191e-01
8.150203824043273926e-01
8.155815601348876953e-01
8.155763149261474609e-01
8.149571418762207031e-01
8.135108947753906250e-01
8.112146258354187012e-01
8.085082173347473145e-01
8.061187863349914551e-01
8.044797778129577637e-01
8.031327724456787109e-01
8.006820082664489746e-01
7.955996394157409668e-01
7.867357134819030762e-01
7.737799882888793945e-01
7.570551633834838867e-01
7.387940883636474609e-01
7.004850506782531738e-01
6.860709190368652344e-01
6.779686808586120605e-01
6.759269237518310547e-01
6.774266958236694336e-01
6.793513894081115723e-01
6.793817281723022461e-01
6.770287156105041504e-01
6.732982397079467773e-01
6.694293022155761719e-01
6.666260957717895508e-01
6.662330031394958496e-01
6.687117218971252441e-01
6.723329424858093262e-01
6.748716831207275391e-01
6.769116520881652832e-01
