# Supplementary material for: Explainable chemical artificial intelligence from accurate machine learning of real-space chemical descriptors
Source: Nat Commun. 2024 May 21;15:4345. doi: 10.1038/s41467-024-48567-9 (PMC11522690; doi:10.1038/s41467-024-48567-9)
Supplement: Supplementary file 4 — Source Data [file 41467_2024_48567_MOESM4_ESM.zip › main/Fig4/atomic_charge/atom3_rev.qm]

# Value (a.u.)
-7.84367472E-02
-7.82628059E-02
-7.78493956E-02
-7.73544759E-02
-7.69488439E-02
-7.64220878E-02
-7.63720945E-02
-7.63626471E-02
-7.68892467E-02
-7.65628815E-02
-7.67826959E-02
-7.66916722E-02
-7.64337480E-02
-7.65178353E-02
-7.68954605E-02
-7.78034776E-02
-7.87964165E-02
-7.93854222E-02
-8.04323405E-02
-8.18606913E-02
-8.38266462E-02
-8.46309811E-02
-8.56304020E-02
-8.62443298E-02
-8.50382149E-02
-8.38340223E-02
-7.45138600E-02
-6.51321188E-02
-5.61459102E-02
-4.46110107E-02
-3.47390175E-02
-2.51221545E-02
-1.56103699E-02
-8.51157587E-03
-3.07483785E-03
1.03651686E-03
4.04886901E-03
5.46399178E-03
5.47672343E-03
4.55178507E-03
3.21476115E-03
3.23128561E-03
