# Supplementary material for: Explainable chemical artificial intelligence from accurate machine learning of real-space chemical descriptors
Source: Nat Commun. 2024 May 21;15:4345. doi: 10.1038/s41467-024-48567-9 (PMC11522690; doi:10.1038/s41467-024-48567-9)
Supplement: Supplementary file 4 — Source Data [file 41467_2024_48567_MOESM4_ESM.zip › main/Fig4/atomic_charge/atom4_rev.spk]

# Value (a.u.)
-3.280178084969520569e-02
-2.971655130386352539e-02
-2.621117047965526581e-02
-2.249826677143573761e-02
-1.913066953420639038e-02
-1.656189747154712677e-02
-1.475807558745145798e-02
-1.341514103114604950e-02
-1.271718461066484451e-02
-1.276570931077003479e-02
-1.344223879277706146e-02
-1.429746486246585846e-02
-1.467528566718101501e-02
-1.394136343151330948e-02
-1.180576812475919724e-02
-8.399468846619129181e-03
-4.394132643938064575e-03
-7.582870312035083771e-04
1.694777631200850010e-03
2.598841907456517220e-03
2.104646991938352585e-03
7.293743547052145004e-04
-8.252066909335553646e-04
-1.745470333844423294e-03
-1.173776341602206230e-03
1.848603482358157635e-03
1.047173142433166504e-02
1.484805997461080551e-02
1.966527104377746582e-02
2.716881036758422852e-02
3.986627608537673950e-02
5.924413353204727173e-02
8.541622012853622437e-02
1.168661564588546753e-01
1.512628197669982910e-01
1.881613731384277344e-01
2.301418930292129517e-01
2.794746756553649902e-01
3.341766297817230225e-01
3.933925926685333252e-01
4.602645933628082275e-01
4.657784700393676758e-01
