# Supplementary material for: Explainable chemical artificial intelligence from accurate machine learning of real-space chemical descriptors
Source: Nat Commun. 2024 May 21;15:4345. doi: 10.1038/s41467-024-48567-9 (PMC11522690; doi:10.1038/s41467-024-48567-9)
Supplement: Supplementary file 4 — Source Data [file 41467_2024_48567_MOESM4_ESM.zip › main/Fig4/atomic_charge/atom2_rev.qm]

# Value (a.u.)
 -0.67966562500000005     
 -0.67917215799999997     
 -0.67856299899999994     
 -0.67787212100000005     
 -0.67743843800000003     
 -0.67716211100000001     
 -0.67681050300000001     
 -0.67683142399999996     
 -0.67698496600000002     
 -0.67739129099999995     
 -0.67774105100000004     
 -0.67810100299999998     
 -0.67807233300000003     
 -0.67776203199999996     
 -0.67664217900000001     
 -0.67431497600000001     
 -0.67068421800000000     
 -0.66530585300000000     
 -0.65801525100000002     
 -0.64870864200000000     
 -0.63765746400000001     
 -0.62586861800000004     
 -0.61431819200000004     
 -0.60358446799999999     
 -0.59361571099999999     
 -0.58682459600000003     
 -0.57678163100000002     
 -0.57477837799999998     
 -0.57434672099999995     
 -0.57512885300000005     
 -0.57672470799999997     
 -0.57891792099999995     
 -0.58157134099999996     
 -0.58487826600000004     
 -0.58901804700000004     
 -0.59404069199999998     
 -0.59989243699999995     
 -0.60602480199999997     
 -0.61217796800000002     
 -0.61830920000000000     
 -0.62452012300000004     
 -0.62601375599999998     
