# Supplementary material for: Explainable chemical artificial intelligence from accurate machine learning of real-space chemical descriptors
Source: Nat Commun. 2024 May 21;15:4345. doi: 10.1038/s41467-024-48567-9 (PMC11522690; doi:10.1038/s41467-024-48567-9)
Supplement: Supplementary file 4 — Source Data [file 41467_2024_48567_MOESM4_ESM.zip › main/Fig4/atomic_charge/atom7_rev.spk]

# Value (a.u.)
-4.207440018653869629e-01
-4.203022420406341553e-01
-4.191745817661285400e-01
-4.177491068840026855e-01
-4.164135158061981201e-01
-4.154012203216552734e-01
-4.149626791477203369e-01
-4.153468012809753418e-01
-4.163165688514709473e-01
-4.177417755126953125e-01
-4.194795787334442139e-01
-4.214704036712646484e-01
-4.236440062522888184e-01
-4.259283244609832764e-01
-4.280332028865814209e-01
-4.298090934753417969e-01
-4.312516152858734131e-01
-4.325658380985260010e-01
-4.341214895248413086e-01
-4.364314377307891846e-01
-4.401493072509765625e-01
-4.460450708866119385e-01
-4.549354910850524902e-01
-4.673676788806915283e-01
-4.830823838710784912e-01
-5.005126595497131348e-01
-5.336732268333435059e-01
-5.470891594886779785e-01
-5.580893754959106445e-01
-5.668339729309082031e-01
-5.736047625541687012e-01
-5.790603756904602051e-01
-5.845590829849243164e-01
-5.921140909194946289e-01
-6.029497981071472168e-01
-6.151674389839172363e-01
-6.243601441383361816e-01
-6.305536627769470215e-01
-6.434634923934936523e-01
-6.727422475814819336e-01
-7.159385681152343750e-01
-7.195879817008972168e-01
