# Supplementary material for: Explainable chemical artificial intelligence from accurate machine learning of real-space chemical descriptors
Source: Nat Commun. 2024 May 21;15:4345. doi: 10.1038/s41467-024-48567-9 (PMC11522690; doi:10.1038/s41467-024-48567-9)
Supplement: Supplementary file 4 — Source Data [file 41467_2024_48567_MOESM4_ESM.zip › main/Fig4/atomic_charge/atom3_rev.spk]

# Value (a.u.)
-4.596823081374168396e-02
-4.720834642648696899e-02
-4.918082803487777710e-02
-5.117959901690483093e-02
-5.260944366455078125e-02
-5.341229960322380066e-02
-5.406733602285385132e-02
-5.518721044063568115e-02
-5.650993064045906067e-02
-5.754781886935234070e-02
-5.781945958733558655e-02
-5.725126713514328003e-02
-5.617897585034370422e-02
-5.499006435275077820e-02
-5.378952622413635254e-02
-5.244053527712821960e-02
-5.071730539202690125e-02
-4.845365136861801147e-02
-4.558548331260681152e-02
-4.228629171848297119e-02
-3.925012052059173584e-02
-3.755723312497138977e-02
-3.802701458334922791e-02
-4.067232087254524231e-02
-4.486219584941864014e-02
-4.901856929063796997e-02
-5.423592776060104370e-02
-5.077664554119110107e-02
-4.231199622154235840e-02
-3.054955229163169861e-02
-1.832578517496585846e-02
-7.706500589847564697e-03
5.490446928888559341e-04
6.576911080628633499e-03
1.054868847131729126e-02
1.207669544965028763e-02
1.094319857656955719e-02
7.930314168334007263e-03
4.242618102580308914e-03
6.496473215520381927e-04
-3.020841628313064575e-03
-2.950467169284820557e-03
