# Supplementary material for: Explainable chemical artificial intelligence from accurate machine learning of real-space chemical descriptors
Source: Nat Commun. 2024 May 21;15:4345. doi: 10.1038/s41467-024-48567-9 (PMC11522690; doi:10.1038/s41467-024-48567-9)
Supplement: Supplementary file 4 — Source Data [file 41467_2024_48567_MOESM4_ESM.zip › main/Fig4/atomic_charge/atom4_rev.qm]

# Value (a.u.)
  -3.7923842700000002E-002
  -3.6723252400000003E-002
  -3.5696789600000001E-002
  -3.4680664500000000E-002
  -3.3789358999999998E-002
  -3.3055629599999997E-002
  -3.1662315099999998E-002
  -3.0631788100000001E-002
  -2.8901962600000001E-002
  -2.7552002999999999E-002
  -2.6571676100000000E-002
  -2.5137195399999999E-002
  -2.4085318700000000E-002
  -2.3168597400000001E-002
  -2.1906232500000001E-002
  -2.0152848200000000E-002
  -1.8481580500000001E-002
  -1.7046369600000000E-002
  -1.5239405399999999E-002
  -1.3285534500000000E-002
  -1.1151387400000001E-002
  -8.7281493500000005E-003
  -5.2971262500000000E-003
  -8.6701527500000005E-004
   5.0731105699999999E-003
   1.2203002300000000E-002
   3.0445270199999999E-002
   4.1433725499999997E-002
   5.3973384200000002E-002
   6.8169646000000000E-002
   8.3860844399999995E-002
  0.10128761800000000     
  0.12087266900000000     
  0.14348144800000001     
  0.16864432400000001     
  0.19762468300000000     
  0.23256672900000000     
  0.27363953000000002     
  0.32263496500000000     
  0.38330537100000001     
  0.45721748499999998     
  0.46314755099999999     
