# Supplementary material for: Explainable chemical artificial intelligence from accurate machine learning of real-space chemical descriptors
Source: Nat Commun. 2024 May 21;15:4345. doi: 10.1038/s41467-024-48567-9 (PMC11522690; doi:10.1038/s41467-024-48567-9)
Supplement: Supplementary file 4 — Source Data [file 41467_2024_48567_MOESM4_ESM.zip › main/Fig4/atomic_charge/atom7_rev.qm]

# Value (a.u.)
 -0.50182098200000003     
 -0.50172311100000000     
 -0.50153863399999998     
 -0.50144952499999995     
 -0.50141143799999999     
 -0.50133609800000001     
 -0.50130671299999996     
 -0.50132966000000001     
 -0.50137489999999996     
 -0.50145053900000003     
 -0.50161427300000005     
 -0.50159448399999995     
 -0.50160705999999999     
 -0.50166100300000005     
 -0.50175172099999998     
 -0.50178986800000003     
 -0.50171548099999996     
 -0.50166440000000001     
 -0.50158208599999998     
 -0.50123310099999996     
 -0.50090694400000002     
 -0.50076371399999997     
 -0.50077837700000005     
 -0.50127387000000001     
 -0.50225138700000005     
 -0.50364249900000002     
 -0.50806271999999997     
 -0.51084208499999995     
 -0.51392400299999996     
 -0.51727920800000005     
 -0.52110123600000002     
 -0.52553093399999995     
 -0.53087794799999999     
 -0.53770434899999997     
 -0.54655522099999998     
 -0.55836427200000005     
 -0.57390940199999996     
 -0.59455215900000002     
 -0.62201786000000003     
 -0.65827965700000002     
 -0.70700073200000002     
 -0.71086174199999996     
