# Supplementary material for: Explainable chemical artificial intelligence from accurate machine learning of real-space chemical descriptors
Source: Nat Commun. 2024 May 21;15:4345. doi: 10.1038/s41467-024-48567-9 (PMC11522690; doi:10.1038/s41467-024-48567-9)
Supplement: Supplementary file 4 — Source Data [file 41467_2024_48567_MOESM4_ESM.zip › main/Fig4/atomic_charge/plot.gnu]

set xlabel "{/Symbol c}"
set term pngcairo dashed enhanced size 1280,  960 font "Helvetica, 40"
set ytics "0.5"
set ylabel "Q (e^-)"
set yrange [-1:1.4]
set xrange [0:41]
set key nobox top left maxrows 1
set output "q_atoms_spk_ampli.png"
set key samplen 1
set notitle
plot "atom1_rev.qm" u 1 w l lw 4 lt 2 lc rgb "green" notitle , \
     "atom1_rev.spk" u 1 w l lw 6 lt 1 lc rgb "green" title "1", \
     "atom2_rev.qm" u 1 w l lw 4 lt 2 lc rgb "red" notitle , \
     "atom2_rev.spk" u 1 w l lw 6 lt 1 lc rgb "red" title "2", \
     "atom3_rev.qm" u 1 w l lw 4 lt 2 lc rgb "orange" notitle , \
     "atom3_rev.spk" u 1 w l lw 6 lt 1 lc rgb "orange" title "3", \
     "atom4_rev.qm" u 1 w l lw 4 lt 2 lc rgb "purple" notitle , \
     "atom4_rev.spk" u 1 w l lw 6 lt 1 lc rgb "purple" title "4", \
     "atom7_rev.qm" u 1 w l lw 4 lt 2 lc rgb "blue" notitle , \
     "atom7_rev.spk" u 1 w l lw 6 lt 1 lc rgb "blue" title "7", \
