# Supplementary material for: Explainable chemical artificial intelligence from accurate machine learning of real-space chemical descriptors
Source: Nat Commun. 2024 May 21;15:4345. doi: 10.1038/s41467-024-48567-9 (PMC11522690; doi:10.1038/s41467-024-48567-9)
Supplement: Supplementary file 4 — Source Data [file 41467_2024_48567_MOESM4_ESM.zip › main/Fig4/atomic_charge/atom2_rev.spk]

# Value (a.u.)
-6.234058737754821777e-01
-6.197422742843627930e-01
-6.158012747764587402e-01
-6.120717525482177734e-01
-6.094078421592712402e-01
-6.085533499717712402e-01
-6.099258661270141602e-01
-6.133627891540527344e-01
-6.179962754249572754e-01
-6.228408217430114746e-01
-6.269342899322509766e-01
-6.299701929092407227e-01
-6.322209835052490234e-01
-6.341611146926879883e-01
-6.362580657005310059e-01
-6.389260292053222656e-01
-6.425493359565734863e-01
-6.472210884094238281e-01
-6.523780822753906250e-01
-6.566504240036010742e-01
-6.580202579498291016e-01
-6.548701524734497070e-01
-6.462506651878356934e-01
-6.321185231208801270e-01
-6.131733655929565430e-01
-5.935772657394409180e-01
-5.559127926826477051e-01
-5.448551177978515625e-01
-5.423602461814880371e-01
-5.479680895805358887e-01
-5.589445829391479492e-01
-5.724867582321166992e-01
-5.863739848136901855e-01
-5.981463789939880371e-01
-6.053839325904846191e-01
-6.081480383872985840e-01
-6.100566983222961426e-01
-6.135927438735961914e-01
-6.159490346908569336e-01
-6.145496964454650879e-01
-6.120444536209106445e-01
-6.123670339584350586e-01
