# Supplementary material for: Explainable chemical artificial intelligence from accurate machine learning of real-space chemical descriptors
Source: Nat Commun. 2024 May 21;15:4345. doi: 10.1038/s41467-024-48567-9 (PMC11522690; doi:10.1038/s41467-024-48567-9)
Supplement: Supplementary file 4 — Source Data [file 41467_2024_48567_MOESM4_ESM.zip › main/Fig4/electron_transfer/plot.gnu]

set term pngcairo dashed enhanced size 1280,  960 font "Helvetica, 40"
set format y "%1.2f"
set xrange[0:41]
set yrange [-0.8:0.8]
set xtics "10"
set ytics "0.25"
set output "q_groups_ampli.png"
set ylabel "Q (e^-)"
set key nobox top left samplen 1
plot "grupo1_q_reverse.txt" u 1 w l lw 6 lt 1 lc "red" title "Molecule 1", "grupo1_q_reverse.txt" u 2 w l lw 4 lt 2 lc "red" notitle , "grupo2_q_reverse.txt" u 1 w l lt 1 lw 6 lc "blue" title "Molecule 2",   "grupo2_q_reverse.txt" u 2 w l lt 2 lw 4 lc "blue" notitle
