# Supplementary material for: Explainable chemical artificial intelligence from accurate machine learning of real-space chemical descriptors
Source: Nat Commun. 2024 May 21;15:4345. doi: 10.1038/s41467-024-48567-9 (PMC11522690; doi:10.1038/s41467-024-48567-9)
Supplement: Supplementary file 4 — Source Data [file 41467_2024_48567_MOESM4_ESM.zip › main/Fig4/electron_transfer/grupo2_q_reverse.txt]

# Predicted (a.u.)     Observed (a.u.)
-0.046565208584070206      -0.00834885990000006
-0.0421515516936779        -0.007821768599999931
-0.03700331039726734       -0.00759539029999988
-0.03278585523366928       -0.007147862400000052
-0.030758678913116455      -0.00801172190000006
-0.031072042882442474      -0.006842144300000019
-0.03329443000257015       -0.006110221399999949
-0.03680754266679287       -0.005888394300000016
-0.04117375612258911       -0.005899481199999945
-0.04606937803328037       -0.00514781549999993
-0.051144110038876534      -0.0038527403000001015
-0.056263428181409836      -0.0034455209999999237
-0.06147412210702896       -0.002249590599999962
-0.06698830425739288       -0.0009150957000000071
-0.07300943695008755       0.00013524359999998736
-0.07984763011336327       0.0013154298999999564
-0.08772273175418377       0.0017714807000000221
-0.09659141674637794       0.002021998099999936
-0.10604967176914215       0.0017823953999999559
-0.11556030251085758       4.111169999999886e-05
-0.1247070487588644        -0.004141625700000054
-0.13363631442189217       -0.010930734600000061
-0.1429716031998396        -0.020696960400000103
-0.15338906459510326       -0.03457632959999998
-0.16506689600646496       -0.05256336250000009
-0.1783228050917387        -0.07501826740000003
-0.20547491125762463       -0.12992500210000008
-0.22096878290176392       -0.16181063259999995
-0.23967349343001842       -0.19367009809999988
-0.2620263881981373        -0.22441569340000012
-0.2873812299221754        -0.25386794590000006
-0.31536694429814816       -0.2811024651999998
-0.34600123949348927       -0.30643625579999983
-0.3783343080431223        -0.3308609301
-0.4099930142983794        -0.35398075170000004
-0.4382857885211706        -0.3774209092
-0.4614209486171603        -0.4025015322999999
-0.47975662106182426       -0.4309483912
-0.4979194006882608        -0.4642249735000001
-0.5233093497809023        -0.504243007
-0.5589326531626284        -0.5548383122
-0.5610220243688673        -0.5574949697999999
