# Supplementary material for: Explainable chemical artificial intelligence from accurate machine learning of real-space chemical descriptors
Source: Nat Commun. 2024 May 21;15:4345. doi: 10.1038/s41467-024-48567-9 (PMC11522690; doi:10.1038/s41467-024-48567-9)
Supplement: Supplementary file 4 — Source Data [file 41467_2024_48567_MOESM4_ESM.zip › main/Fig4/electron_delocalization/di_4_7_reverse.txt]

# Atom-I Atom-J Predicted Observed
4    7      0.028222      3.41161191E-02
4    7      0.028718      3.56351472E-02
4    7      0.029221      3.70319299E-02
4    7      0.029867      3.87503691E-02
4    7      0.030776      4.07396443E-02
4    7      0.031959      4.32211123E-02
4    7      0.033500      4.59333509E-02
4    7      0.035602      4.94700037E-02
4    7      0.038107      5.30018322E-02
4    7      0.040953      5.67457527E-02
4    7      0.044027      6.08106516E-02
4    7      0.047252      6.46169707E-02
4    7      0.050576      6.89033717E-02
4    7      0.053996      7.38789588E-02
4    7      0.057381      7.94843137E-02
4    7      0.060689      8.58438388E-02
4    7      0.063885      9.32280421E-02
4    7      0.066998     0.102141306    
4    7      0.070066     0.112703674    
4    7      0.073166     0.125560641    
4    7      0.076344     0.141711935    
4    7      0.079664     0.161929786    
4    7      0.083283     0.186587229    
4    7      0.087408     0.216438279    
4    7      0.092370     0.251687944    
4    7      0.098538     0.292467088    
4    7      0.116659     0.386709780    
4    7      0.129670     0.438645035    
4    7      0.145755     0.490875155    
4    7      0.165705     0.541682065    
4    7      0.192480     0.589974165    
4    7      0.232990     0.634906709    
4    7      0.297172     0.676271498    
4    7      0.390624    0.713938177    
4    7      0.506063    0.747967064    
4    7      0.625564    0.778521657    
4    7      0.728491    0.805317223    
4    7      0.800400    0.828424633    
4    7      0.839957    0.847330093    
4    7      0.856758    0.860153437    
4    7      0.861444    0.864328265    
4    7      0.861528    0.863877773    
