# Supplementary material for: Explainable chemical artificial intelligence from accurate machine learning of real-space chemical descriptors
Source: Nat Commun. 2024 May 21;15:4345. doi: 10.1038/s41467-024-48567-9 (PMC11522690; doi:10.1038/s41467-024-48567-9)
Supplement: Supplementary file 4 — Source Data [file 41467_2024_48567_MOESM4_ESM.zip › main/Fig4/electron_delocalization/di_1_3_reverse.txt]

# Atom-I Atom-J Predicted Observed
1    3      0.032983    1.66539829E-02
1    3      0.033514    1.76946074E-02
1    3      0.034515    1.87844969E-02
1    3      0.036141    2.00008787E-02
1    3      0.038337    2.13833284E-02
1    3      0.040934    2.27553304E-02
1    3      0.043771    2.41031256E-02
1    3      0.046723    2.54596695E-02
1    3      0.049827    2.70709377E-02
1    3      0.052908    2.90973634E-02
1    3      0.055671    3.16738486E-02
1    3      0.057767    3.47797386E-02
1    3      0.059021    3.84178571E-02
1    3      0.059534    4.27741185E-02
1    3      0.059635    4.80763763E-02
1    3      0.059857    5.47102690E-02
1    3      0.060953    6.33291304E-02
1    3      0.063724    7.40651488E-02
1    3      0.068760    8.78414735E-02
1    3      0.076358   0.105724357    
1    3      0.086744   0.128892198    
1    3      0.100196   0.157555491    
1    3      0.116820   0.191898584    
1    3      0.136373   0.231748164    
1    3      0.158024   0.276881903    
1    3      0.180711   0.328690112    
1    3      0.221936   0.448224217    
1    3      0.243915   0.513156950    
1    3      0.283759   0.577428460    
1    3      0.366947   0.636852682    
1    3      0.479518   0.691112280    
1    3      0.590759   0.739198148    
1    3      0.695022   0.780656934    
1    3      0.770980  0.816869557    
1    3      0.822176  0.847332716    
1    3      0.857761  0.872607112    
1    3      0.883707  0.893325865    
1    3      0.903427  0.910372496    
1    3      0.918587  0.924528599    
1    3      0.929886  0.936493933    
1    3      0.938599  0.947215796    
1    3      0.940631  0.948936403    
