# Supplementary material for: Explainable chemical artificial intelligence from accurate machine learning of real-space chemical descriptors
Source: Nat Commun. 2024 May 21;15:4345. doi: 10.1038/s41467-024-48567-9 (PMC11522690; doi:10.1038/s41467-024-48567-9)
Supplement: Supplementary file 4 — Source Data [file 41467_2024_48567_MOESM4_ESM.zip › main/Fig4/electron_delocalization/plot.gnu]

set xlabel "IRC step (au)"
set ylabel "{/Symbol d} (e^-)"
set key inside maxrows 1 samplen 2
set border lw 3
set format y "%1.2f"
set xrange[0:41]
set xlabel "{/Symbol c}"
set term pngcairo dashed enhanced size 1280,  960 font "Helvetica, 40"
set ytics "0.25"
set xtics "10"
set output "di_inter_ampli.png"
set key nobox top left samplen 1
plot "di_1_3_reverse.txt" u 3 w l lw 6 lt 1 lc "sienna1" title "1-3", "di_1_3_reverse.txt" u 4 w l lw 4 lt 2 lc "sienna1" notitle , "di_4_7_reverse.txt" u 3 w l lt 1 lw 6 lc "dark-violet" title "4-7",   "di_4_7_reverse.txt" u 4 w l lt 2 lw 4 lc "dark-violet" notitle
