# Supplementary material for: Explainable chemical artificial intelligence from accurate machine learning of real-space chemical descriptors
Source: Nat Commun. 2024 May 21;15:4345. doi: 10.1038/s41467-024-48567-9 (PMC11522690; doi:10.1038/s41467-024-48567-9)
Supplement: Supplementary file 4 — Source Data [file 41467_2024_48567_MOESM4_ESM.zip › main/Fig2/panelC/prediction_train_inter_HO.out]

#Observed (a.u.) Predicted (a.u.) Error (a.u.) Label
-0.527776     -0.528785     0.001009     8+1
-0.528605     -0.527963     0.000642     8+1
-0.556266     -0.555970     0.000296     8+1
-0.549866     -0.548086     0.001780     8+1
-0.228295     -0.227661     0.000634     8+1
-0.134391     -0.135457     0.001066     8+1
-0.114994     -0.112538     0.002456     8+1
-0.145990     -0.144299     0.001691     8+1
-0.082573     -0.083197     0.000624     8+1
-0.116780     -0.119252     0.002472     8+1
-0.559075     -0.558416     0.000659     8+1
-0.080496     -0.080421     0.000075     8+1
-0.121319     -0.124174     0.002855     8+1
-0.113626     -0.114735     0.001109     8+1
-0.230550     -0.229625     0.000925     8+1
-0.548512     -0.548707     0.000195     8+1
-0.557819     -0.559932     0.002113     8+1
-0.111409     -0.110190     0.001219     8+1
-0.128110     -0.128023     0.000087     8+1
-0.549404     -0.550031     0.000627     8+1
-0.544093     -0.543958     0.000135     8+1
-0.587765     -0.584039     0.003726     8+1
-0.403878     -0.404828     0.000950     8+1
-0.139446     -0.136729     0.002717     8+1
-0.140147     -0.138097     0.002050     8+1
-0.133336     -0.131246     0.002090     8+1
-0.150335     -0.149239     0.001096     8+1
-0.137429     -0.139075     0.001646     8+1
-0.123189     -0.124182     0.000993     8+1
-0.587288     -0.586190     0.001098     8+1
-0.075223     -0.073355     0.001868     8+1
-0.111540     -0.110078     0.001462     8+1
-0.076897     -0.074609     0.002288     8+1
-0.107455     -0.106543     0.000912     8+1
-0.074900     -0.076661     0.001761     8+1
-0.425916     -0.421702     0.004214     8+1
-0.558006     -0.556114     0.001892     8+1
-0.084890     -0.084516     0.000374     8+1
-0.115564     -0.118021     0.002457     8+1
-0.105020     -0.106759     0.001739     8+1
-0.079933     -0.077709     0.002224     8+1
-0.154841     -0.152931     0.001910     8+1
-0.075505     -0.076987     0.001482     8+1
-0.125773     -0.123067     0.002706     8+1
-0.077803     -0.079838     0.002035     8+1
-0.122361     -0.123153     0.000792     8+1
-0.115566     -0.120307     0.004741     8+1
-0.563197     -0.565202     0.002005     8+1
-0.569313     -0.572408     0.003096     8+1
-0.100980     -0.105562     0.004582     8+1
-0.084363     -0.086068     0.001705     8+1
-0.152561     -0.154257     0.001696     8+1
-0.068318     -0.067674     0.000644     8+1
-0.098064     -0.098475     0.000411     8+1
-0.115758     -0.115034     0.000724     8+1
-0.138563     -0.138007     0.000556     8+1
-0.068895     -0.069367     0.000472     8+1
-0.562357     -0.563498     0.001141     8+1
-0.547267     -0.551241     0.003974     8+1
-0.257777     -0.258272     0.000495     8+1
-0.108630     -0.108283     0.000347     8+1
-0.136596     -0.137175     0.000579     8+1
-0.064530     -0.062011     0.002519     8+1
-0.088524     -0.087754     0.000770     8+1
-0.067715     -0.070217     0.002502     8+1
-0.548993     -0.549179     0.000187     8+1
-0.571676     -0.571828     0.000152     8+1
-0.080702     -0.080754     0.000052     8+1
-0.120199     -0.119427     0.000772     8+1
-0.112878     -0.115566     0.002688     8+1
-0.553118     -0.551788     0.001330     8+1
-0.574507     -0.574375     0.000132     8+1
-0.102211     -0.105631     0.003420     8+1
-0.505147     -0.505290     0.000143     8+1
-0.518765     -0.516963     0.001802     8+1
-0.529440     -0.530668     0.001228     8+1
-0.298904     -0.300019     0.001115     8+1
-0.112498     -0.114279     0.001781     8+1
-0.115200     -0.112093     0.003107     8+1
-0.142875     -0.139953     0.002922     8+1
-0.082241     -0.081739     0.000502     8+1
-0.122981     -0.125433     0.002452     8+1
-0.532816     -0.531521     0.001295     8+1
-0.091901     -0.092332     0.000431     8+1
-0.133711     -0.137656     0.003945     8+1
-0.113984     -0.114838     0.000854     8+1
-0.258794     -0.261377     0.002583     8+1
-0.540139     -0.541937     0.001798     8+1
-0.527569     -0.526565     0.001004     8+1
-0.117347     -0.114909     0.002438     8+1
-0.149232     -0.143298     0.005934     8+1
-0.538786     -0.540031     0.001245     8+1
-0.556907     -0.555816     0.001091     8+1
-0.564892     -0.566010     0.001118     8+1
-0.555051     -0.554101     0.000950     8+1
-0.237426     -0.237342     0.000084     8+1
-0.123173     -0.124875     0.001702     8+1
-0.116928     -0.115962     0.000966     8+1
-0.143725     -0.141466     0.002259     8+1
-0.089566     -0.088942     0.000624     8+1
-0.126474     -0.128480     0.002006     8+1
-0.558419     -0.559460     0.001041     8+1
-0.082780     -0.081712     0.001068     8+1
-0.120087     -0.121436     0.001349     8+1
-0.119364     -0.122647     0.003283     8+1
-0.248597     -0.249189     0.000592     8+1
-0.557272     -0.556792     0.000480     8+1
-0.557915     -0.555455     0.002460     8+1
-0.129478     -0.127536     0.001942     8+1
-0.139675     -0.138657     0.001018     8+1
-0.554862     -0.554173     0.000689     8+1
-0.554441     -0.555582     0.001141     8+1
-0.572221     -0.572802     0.000581     8+1
-0.563043     -0.563995     0.000952     8+1
-0.239510     -0.240334     0.000824     8+1
-0.127866     -0.129371     0.001505     8+1
-0.121228     -0.120459     0.000769     8+1
-0.142200     -0.144807     0.002607     8+1
-0.095105     -0.094473     0.000632     8+1
-0.117403     -0.115707     0.001696     8+1
-0.564751     -0.563444     0.001307     8+1
-0.089045     -0.088473     0.000572     8+1
-0.130861     -0.129761     0.001100     8+1
-0.135836     -0.139046     0.003210     8+1
-0.247251     -0.242800     0.004451     8+1
-0.567702     -0.565385     0.002317     8+1
-0.573785     -0.573516     0.000269     8+1
-0.134742     -0.133857     0.000885     8+1
-0.145022     -0.146877     0.001855     8+1
-0.561176     -0.562571     0.001395     8+1
-0.575686     -0.573802     0.001884     8+1
-0.558188     -0.557872     0.000316     8+1
-0.485246     -0.486331     0.001085     8+1
-0.149232     -0.149550     0.000318     8+1
-0.131685     -0.131628     0.000057     8+1
-0.130295     -0.130962     0.000667     8+1
-0.150452     -0.149152     0.001300     8+1
-0.146855     -0.146653     0.000202     8+1
-0.128621     -0.128959     0.000338     8+1
-0.581915     -0.580988     0.000927     8+1
-0.075893     -0.074814     0.001079     8+1
-0.113780     -0.116354     0.002574     8+1
-0.079574     -0.078783     0.000791     8+1
-0.116758     -0.118104     0.001346     8+1
-0.076140     -0.075597     0.000543     8+1
-0.452344     -0.455511     0.003167     8+1
-0.553047     -0.552230     0.000817     8+1
-0.083491     -0.082972     0.000519     8+1
-0.115486     -0.115719     0.000233     8+1
-0.111831     -0.112160     0.000329     8+1
-0.082992     -0.080122     0.002870     8+1
-0.148792     -0.149993     0.001201     8+1
-0.077255     -0.078716     0.001461     8+1
-0.125566     -0.126158     0.000592     8+1
-0.080914     -0.083086     0.002172     8+1
-0.132378     -0.132366     0.000012     8+1
-0.115379     -0.120088     0.004709     8+1
-0.559228     -0.559508     0.000280     8+1
-0.551942     -0.553918     0.001976     8+1
-0.104558     -0.107353     0.002795     8+1
-0.084769     -0.085012     0.000243     8+1
-0.154520     -0.156618     0.002098     8+1
-0.066932     -0.066157     0.000775     8+1
-0.097635     -0.098749     0.001114     8+1
-0.114645     -0.112884     0.001761     8+1
-0.147683     -0.144297     0.003386     8+1
-0.068789     -0.067673     0.001116     8+1
-0.558918     -0.556606     0.002312     8+1
-0.553589     -0.556093     0.002504     8+1
-0.279080     -0.276906     0.002174     8+1
-0.108290     -0.107654     0.000636     8+1
-0.142880     -0.143257     0.000377     8+1
-0.067955     -0.065232     0.002723     8+1
-0.095484     -0.093401     0.002083     8+1
-0.070689     -0.071652     0.000963     8+1
-0.547418     -0.547603     0.000185     8+1
-0.558315     -0.559211     0.000896     8+1
-0.083207     -0.083479     0.000272     8+1
-0.122204     -0.119956     0.002248     8+1
-0.114112     -0.113831     0.000281     8+1
-0.559543     -0.560049     0.000506     8+1
-0.570464     -0.569560     0.000904     8+1
-0.106796     -0.107336     0.000540     8+1
-0.504280     -0.505810     0.001530     8+1
-0.194533     -0.193550     0.000983     8+1
-0.533373     -0.532518     0.000855     8+1
-0.091601     -0.092366     0.000765     8+1
-0.104213     -0.103921     0.000292     8+1
-0.054724     -0.054146     0.000578     8+1
-0.076836     -0.077529     0.000693     8+1
-0.044242     -0.045356     0.001114     8+1
-0.533205     -0.533813     0.000608     8+1
-0.196166     -0.196002     0.000164     8+1
-0.549664     -0.549223     0.000441     8+1
-0.084637     -0.089251     0.004614     8+1
-0.115336     -0.115571     0.000235     8+1
-0.062130     -0.062183     0.000053     8+1
-0.112131     -0.112818     0.000687     8+1
-0.161804     -0.161737     0.000067     8+1
-0.535055     -0.533594     0.001461     8+1
-0.104733     -0.104471     0.000262     8+1
-0.074765     -0.074398     0.000367     8+1
-0.548488     -0.548482     0.000006     8+1
-0.046553     -0.046251     0.000302     8+1
-0.561914     -0.562639     0.000725     8+1
-0.535651     -0.534970     0.000681     8+1
-0.209243     -0.209540     0.000297     8+1
-0.105257     -0.106421     0.001164     8+1
-0.101291     -0.100027     0.001264     8+1
-0.134717     -0.131835     0.002882     8+1
-0.083732     -0.083315     0.000417     8+1
-0.109080     -0.111223     0.002143     8+1
-0.528140     -0.527618     0.000522     8+1
-0.075495     -0.076066     0.000571     8+1
-0.113540     -0.117559     0.004019     8+1
-0.107505     -0.107633     0.000128     8+1
-0.210186     -0.208611     0.001575     8+1
-0.524916     -0.526294     0.001378     8+1
-0.553209     -0.553693     0.000484     8+1
-0.113061     -0.111506     0.001555     8+1
-0.122927     -0.120922     0.002005     8+1
-0.543779     -0.544489     0.000710     8+1
-0.574605     -0.576976     0.002371     8+1
-0.544926     -0.548803     0.003877     8+1
-0.482376     -0.482521     0.000145     8+1
-0.150113     -0.147819     0.002294     8+1
-0.128521     -0.127842     0.000679     8+1
-0.118292     -0.118687     0.000395     8+1
-0.148363     -0.148177     0.000186     8+1
-0.140631     -0.140008     0.000623     8+1
-0.132806     -0.131965     0.000841     8+1
-0.355930     -0.358958     0.003028     8+1
-0.077393     -0.077607     0.000214     8+1
-0.101693     -0.101839     0.000146     8+1
-0.078151     -0.077274     0.000877     8+1
-0.099385     -0.099273     0.000112     8+1
-0.088799     -0.090753     0.001954     8+1
-0.555169     -0.552812     0.002357     8+1
-0.539381     -0.538569     0.000812     8+1
-0.084173     -0.083533     0.000640     8+1
-0.121198     -0.122052     0.000854     8+1
-0.104568     -0.104543     0.000025     8+1
-0.086173     -0.084805     0.001368     8+1
-0.127617     -0.129239     0.001622     8+1
-0.074054     -0.075823     0.001769     8+1
-0.098862     -0.099826     0.000965     8+1
-0.082652     -0.083704     0.001052     8+1
-0.140252     -0.136504     0.003748     8+1
-0.161715     -0.159029     0.002686     8+1
-0.544799     -0.544687     0.000112     8+1
-0.548748     -0.548259     0.000489     8+1
-0.123364     -0.123167     0.000197     8+1
-0.092791     -0.093410     0.000619     8+1
-0.151318     -0.151003     0.000315     8+1
-0.076459     -0.075306     0.001153     8+1
-0.125792     -0.125043     0.000749     8+1
-0.111155     -0.110047     0.001108     8+1
-0.116298     -0.117426     0.001128     8+1
-0.095261     -0.098140     0.002879     8+1
-0.534470     -0.534766     0.000296     8+1
-0.562058     -0.560950     0.001108     8+1
-0.459121     -0.458431     0.000690     8+1
-0.132482     -0.133896     0.001414     8+1
-0.134826     -0.136152     0.001326     8+1
-0.085471     -0.085754     0.000283     8+1
-0.093463     -0.095084     0.001621     8+1
-0.071551     -0.070782     0.000769     8+1
-0.524875     -0.525624     0.000749     8+1
-0.346816     -0.346760     0.000056     8+1
-0.124592     -0.124306     0.000286     8+1
-0.108957     -0.109425     0.000468     8+1
-0.071305     -0.068603     0.002702     8+1
-0.538708     -0.539900     0.001192     8+1
-0.314642     -0.317981     0.003339     8+1
-0.123298     -0.121211     0.002087     8+1
-0.540758     -0.541987     0.001229     8+1
-0.540319     -0.539992     0.000327     8+1
-0.528669     -0.528432     0.000237     8+1
-0.111260     -0.111230     0.000030     8+1
-0.136952     -0.136850     0.000102     8+1
-0.112604     -0.115328     0.002724     8+1
-0.205768     -0.203929     0.001839     8+1
-0.550579     -0.550094     0.000485     8+1
-0.555552     -0.555406     0.000146     8+1
-0.124050     -0.122355     0.001695     8+1
-0.147218     -0.146972     0.000246     8+1
-0.524252     -0.524331     0.000079     8+1
-0.541705     -0.542802     0.001097     8+1
-0.542519     -0.543502     0.000983     8+1
-0.550276     -0.550248     0.000028     8+1
-0.120003     -0.119549     0.000454     8+1
-0.116201     -0.115585     0.000616     8+1
-0.149719     -0.147408     0.002311     8+1
-0.119500     -0.118034     0.001466     8+1
-0.127123     -0.128069     0.000946     8+1
-0.109078     -0.110623     0.001545     8+1
-0.077307     -0.079523     0.002216     8+1
-0.120891     -0.123804     0.002913     8+1
-0.292018     -0.290383     0.001635     8+1
-0.117166     -0.118460     0.001294     8+1
-0.526419     -0.526214     0.000205     8+1
-0.527513     -0.526143     0.001370     8+1
-0.239105     -0.240574     0.001469     8+1
-0.116140     -0.116005     0.000135     8+1
-0.128533     -0.126134     0.002399     8+1
-0.094284     -0.092524     0.001760     8+1
-0.076630     -0.077870     0.001240     8+1
-0.103100     -0.104096     0.000996     8+1
-0.130551     -0.130228     0.000323     8+1
-0.098551     -0.098155     0.000396     8+1
-0.551510     -0.549298     0.002212     8+1
-0.530478     -0.529520     0.000958     8+1
-0.090186     -0.089474     0.000712     8+1
-0.079695     -0.079222     0.000473     8+1
-0.056313     -0.053630     0.002683     8+1
-0.077370     -0.075394     0.001976     8+1
-0.119659     -0.120808     0.001149     8+1
-0.083899     -0.086339     0.002440     8+1
-0.560021     -0.558518     0.001503     8+1
-0.541509     -0.541905     0.000396     8+1
-0.111524     -0.108908     0.002616     8+1
-0.140626     -0.136532     0.004094     8+1
-0.123757     -0.122341     0.001416     8+1
-0.081004     -0.079049     0.001955     8+1
-0.525437     -0.524909     0.000528     8+1
-0.546027     -0.545891     0.000136     8+1
-0.129042     -0.129446     0.000404     8+1
-0.099337     -0.096487     0.002850     8+1
-0.520843     -0.520775     0.000068     8+1
-0.529749     -0.527562     0.002187     8+1
-0.555364     -0.555239     0.000125     8+1
-0.558291     -0.557690     0.000601     8+1
-0.118042     -0.117314     0.000728     8+1
-0.161822     -0.161276     0.000546     8+1
-0.122726     -0.124240     0.001514     8+1
-0.255609     -0.257450     0.001841     8+1
-0.540362     -0.541039     0.000677     8+1
-0.561993     -0.562499     0.000506     8+1
-0.122640     -0.120439     0.002201     8+1
-0.156959     -0.155940     0.001019     8+1
-0.560477     -0.559607     0.000870     8+1
-0.564808     -0.563553     0.001255     8+1
-0.575411     -0.574620     0.000791     8+1
-0.578845     -0.581100     0.002255     8+1
-0.125722     -0.126568     0.000846     8+1
-0.117518     -0.115110     0.002408     8+1
-0.125374     -0.123758     0.001616     8+1
-0.111456     -0.108820     0.002636     8+1
-0.119764     -0.120775     0.001011     8+1
-0.097572     -0.097032     0.000540     8+1
-0.095758     -0.092518     0.003240     8+1
-0.111298     -0.111247     0.000051     8+1
-0.260117     -0.256390     0.003727     8+1
-0.115916     -0.113176     0.002740     8+1
-0.581086     -0.576825     0.004261     8+1
-0.573936     -0.571616     0.002320     8+1
-0.199424     -0.200398     0.000974     8+1
-0.107617     -0.108465     0.000848     8+1
-0.155886     -0.152153     0.003733     8+1
-0.122908     -0.122256     0.000652     8+1
-0.209583     -0.208597     0.000986     8+1
-0.140641     -0.139686     0.000955     8+1
-0.126457     -0.126431     0.000026     8+1
-0.109129     -0.109864     0.000735     8+1
-0.537096     -0.535607     0.001489     8+1
-0.531602     -0.533371     0.001769     8+1
-0.087422     -0.087036     0.000386     8+1
-0.080430     -0.079957     0.000473     8+1
-0.081065     -0.082878     0.001813     8+1
-0.079671     -0.080369     0.000698     8+1
-0.113297     -0.111735     0.001562     8+1
-0.089275     -0.090627     0.001352     8+1
-0.533171     -0.530481     0.002690     8+1
-0.540151     -0.538366     0.001785     8+1
-0.154018     -0.153626     0.000392     8+1
-0.138893     -0.140083     0.001190     8+1
-0.113385     -0.114237     0.000852     8+1
-0.080464     -0.080520     0.000056     8+1
-0.561719     -0.562740     0.001021     8+1
-0.569502     -0.571133     0.001631     8+1
-0.126013     -0.128350     0.002337     8+1
-0.107108     -0.107858     0.000750     8+1
-0.521639     -0.518983     0.002656     8+1
-0.529040     -0.533194     0.004154     8+1
-0.199926     -0.199944     0.000018     8+1
-0.546466     -0.546634     0.000168     8+1
-0.095786     -0.095542     0.000244     8+1
-0.107596     -0.105853     0.001743     8+1
-0.056025     -0.055181     0.000844     8+1
-0.075029     -0.075344     0.000315     8+1
-0.044012     -0.043737     0.000275     8+1
-0.548450     -0.547722     0.000728     8+1
-0.219982     -0.222833     0.002851     8+1
-0.537701     -0.537307     0.000394     8+1
-0.087174     -0.089295     0.002121     8+1
-0.113544     -0.115087     0.001543     8+1
-0.060935     -0.060054     0.000881     8+1
-0.127514     -0.126519     0.000995     8+1
-0.238919     -0.236599     0.002320     8+1
-0.552766     -0.552198     0.000568     8+1
-0.110531     -0.112678     0.002147     8+1
-0.080879     -0.082509     0.001630     8+1
-0.525364     -0.524055     0.001309     8+1
-0.050550     -0.048948     0.001602     8+1
-0.605705     -0.606734     0.001028     8+1
-0.492029     -0.491731     0.000298     8+1
-0.138550     -0.137740     0.000810     8+1
-0.138469     -0.138892     0.000423     8+1
-0.120290     -0.122118     0.001828     8+1
-0.147447     -0.149432     0.001985     8+1
-0.123778     -0.124135     0.000357     8+1
-0.132343     -0.131765     0.000578     8+1
-0.579475     -0.577630     0.001845     8+1
-0.091607     -0.093137     0.001530     8+1
-0.114146     -0.114732     0.000586     8+1
-0.082585     -0.084534     0.001949     8+1
-0.110267     -0.110186     0.000081     8+1
-0.094621     -0.096085     0.001464     8+1
-0.476263     -0.477935     0.001672     8+1
-0.551525     -0.551294     0.000231     8+1
-0.078654     -0.078976     0.000322     8+1
-0.111174     -0.111094     0.000080     8+1
-0.087527     -0.088327     0.000800     8+1
-0.076957     -0.077296     0.000339     8+1
-0.145346     -0.146826     0.001480     8+1
-0.080848     -0.081907     0.001059     8+1
-0.097676     -0.097390     0.000286     8+1
-0.080208     -0.082207     0.001999     8+1
-0.146578     -0.144204     0.002374     8+1
-0.159896     -0.161599     0.001703     8+1
-0.535163     -0.535219     0.000056     8+1
-0.525595     -0.524823     0.000772     8+1
-0.107920     -0.108040     0.000120     8+1
-0.085918     -0.085442     0.000476     8+1
-0.166879     -0.167638     0.000759     8+1
-0.083741     -0.082734     0.001007     8+1
-0.127307     -0.126734     0.000573     8+1
-0.110497     -0.109649     0.000848     8+1
-0.120194     -0.121495     0.001301     8+1
-0.096155     -0.097717     0.001562     8+1
-0.360773     -0.361582     0.000809     8+1
-0.549597     -0.548957     0.000640     8+1
-0.326359     -0.324032     0.002327     8+1
-0.142237     -0.142740     0.000503     8+1
-0.148954     -0.147511     0.001443     8+1
-0.083898     -0.085116     0.001218     8+1
-0.095336     -0.093166     0.002170     8+1
-0.072082     -0.069026     0.003056     8+1
-0.550902     -0.552424     0.001522     8+1
-0.501241     -0.505105     0.003864     8+1
-0.128963     -0.128029     0.000934     8+1
-0.114778     -0.114576     0.000202     8+1
-0.074793     -0.074311     0.000482     8+1
-0.554231     -0.554482     0.000251     8+1
-0.306581     -0.307019     0.000438     8+1
-0.130987     -0.131527     0.000540     8+1
-0.549014     -0.548899     0.000115     8+1
-0.520647     -0.520263     0.000384     8+1
-0.520467     -0.520180     0.000287     8+1
-0.500104     -0.501713     0.001609     8+1
-0.514639     -0.512801     0.001838     8+1
-0.081429     -0.080995     0.000434     8+1
-0.556021     -0.555616     0.000405     8+1
-0.472758     -0.472249     0.000509     8+1
-0.138963     -0.138994     0.000031     8+1
-0.524418     -0.524296     0.000122     8+1
-0.524246     -0.523859     0.000387     8+1
-0.606550     -0.606352     0.000198     8+1
-0.434516     -0.434874     0.000358     8+1
-0.153896     -0.154748     0.000852     8+1
-0.133659     -0.134455     0.000796     8+1
-0.119370     -0.119931     0.000561     8+1
-0.154107     -0.153574     0.000533     8+1
-0.123484     -0.124557     0.001073     8+1
-0.129703     -0.130420     0.000717     8+1
-0.550659     -0.551753     0.001094     8+1
-0.091529     -0.091774     0.000245     8+1
-0.110666     -0.111461     0.000795     8+1
-0.082556     -0.082827     0.000271     8+1
-0.103153     -0.102672     0.000481     8+1
-0.089514     -0.089811     0.000297     8+1
-0.558764     -0.563750     0.004986     8+1
-0.549421     -0.549438     0.000017     8+1
-0.079253     -0.079364     0.000111     8+1
-0.117005     -0.118331     0.001326     8+1
-0.089144     -0.088968     0.000176     8+1
-0.076384     -0.077630     0.001246     8+1
-0.142921     -0.142072     0.000849     8+1
-0.082497     -0.082419     0.000078     8+1
-0.097193     -0.096599     0.000594     8+1
-0.082281     -0.083977     0.001696     8+1
-0.137331     -0.135035     0.002296     8+1
-0.155090     -0.155043     0.000047     8+1
-0.535774     -0.535993     0.000219     8+1
-0.559924     -0.558922     0.001002     8+1
-0.108737     -0.108380     0.000357     8+1
-0.085281     -0.085300     0.000019     8+1
-0.160581     -0.161365     0.000784     8+1
-0.084980     -0.082167     0.002813     8+1
-0.127502     -0.127199     0.000303     8+1
-0.112217     -0.111652     0.000565     8+1
-0.116218     -0.118861     0.002643     8+1
-0.092176     -0.093846     0.001670     8+1
-0.353553     -0.354034     0.000481     8+1
-0.542695     -0.541873     0.000822     8+1
-0.336728     -0.336839     0.000111     8+1
-0.140451     -0.140468     0.000017     8+1
-0.140116     -0.140547     0.000431     8+1
-0.083025     -0.084052     0.001027     8+1
-0.089606     -0.088361     0.001245     8+1
-0.068165     -0.064245     0.003920     8+1
-0.554395     -0.556178     0.001783     8+1
-0.456185     -0.458998     0.002813     8+1
-0.129289     -0.128446     0.000843     8+1
-0.112105     -0.111731     0.000374     8+1
-0.072308     -0.071495     0.000813     8+1
-0.551336     -0.551612     0.000276     8+1
-0.323621     -0.322709     0.000912     8+1
-0.122713     -0.122767     0.000054     8+1
-0.539255     -0.542713     0.003458     8+1
-0.557354     -0.557419     0.000065     8+1
-0.548666     -0.547978     0.000688     8+1
-0.207292     -0.205869     0.001423     8+1
-0.143337     -0.146035     0.002698     8+1
-0.113060     -0.114293     0.001233     8+1
-0.235315     -0.235588     0.000273     8+1
-0.130010     -0.131463     0.001453     8+1
-0.086464     -0.085809     0.000655     8+1
-0.113423     -0.116717     0.003294     8+1
-0.108048     -0.109842     0.001794     8+1
-0.144321     -0.143966     0.000355     8+1
-0.143812     -0.143246     0.000566     8+1
-0.569176     -0.568450     0.000726     8+1
-0.549145     -0.548436     0.000709     8+1
-0.110793     -0.109829     0.000964     8+1
-0.146897     -0.148757     0.001860     8+1
-0.249606     -0.247102     0.002504     8+1
-0.118513     -0.118031     0.000482     8+1
-0.101239     -0.101930     0.000691     8+1
-0.110316     -0.112742     0.002426     8+1
-0.097199     -0.096521     0.000678     8+1
-0.109849     -0.108592     0.001257     8+1
-0.540390     -0.538280     0.002110     8+1
-0.566780     -0.566676     0.000104     8+1
-0.111557     -0.114083     0.002526     8+1
-0.079893     -0.080079     0.000186     8+1
-0.197461     -0.198740     0.001279     8+1
-0.131186     -0.129145     0.002041     8+1
-0.114350     -0.115553     0.001203     8+1
-0.097177     -0.097332     0.000155     8+1
-0.552583     -0.553481     0.000898     8+1
-0.552056     -0.552599     0.000543     8+1
-0.113346     -0.112100     0.001246     8+1
-0.182509     -0.176049     0.006460     8+1
-0.133629     -0.133961     0.000332     8+1
-0.208257     -0.211149     0.002892     8+1
-0.550445     -0.552237     0.001792     8+1
-0.555254     -0.556462     0.001208     8+1
-0.235751     -0.232674     0.003077     8+1
-0.139704     -0.138232     0.001472     8+1
-0.526766     -0.529894     0.003128     8+1
-0.558840     -0.558927     0.000087     8+1
-0.202252     -0.202481     0.000229     8+1
-0.533145     -0.533093     0.000052     8+1
-0.091447     -0.091509     0.000062     8+1
-0.106671     -0.106717     0.000046     8+1
-0.057435     -0.055765     0.001670     8+1
-0.070849     -0.070347     0.000502     8+1
-0.042945     -0.044240     0.001295     8+1
-0.539377     -0.539756     0.000379     8+1
-0.224800     -0.224244     0.000556     8+1
-0.544735     -0.545298     0.000563     8+1
-0.088751     -0.088421     0.000330     8+1
-0.109685     -0.109293     0.000392     8+1
-0.061053     -0.059853     0.001200     8+1
-0.127566     -0.126943     0.000623     8+1
-0.203947     -0.202263     0.001684     8+1
-0.532121     -0.532641     0.000520     8+1
-0.107942     -0.109074     0.001132     8+1
-0.078158     -0.078123     0.000035     8+1
-0.542608     -0.542632     0.000024     8+1
-0.050105     -0.049643     0.000462     8+1
-0.200183     -0.200895     0.000712     8+1
-0.547430     -0.548042     0.000612     8+1
-0.096076     -0.095834     0.000242     8+1
-0.114694     -0.114003     0.000691     8+1
-0.051264     -0.053751     0.002487     8+1
-0.074067     -0.074385     0.000318     8+1
-0.042727     -0.043222     0.000495     8+1
-0.550391     -0.550687     0.000296     8+1
-0.236362     -0.235167     0.001195     8+1
-0.538934     -0.539514     0.000580     8+1
-0.079740     -0.078094     0.001646     8+1
-0.117958     -0.117816     0.000142     8+1
-0.060578     -0.060369     0.000209     8+1
-0.135006     -0.133704     0.001302     8+1
-0.218345     -0.219279     0.000934     8+1
-0.551625     -0.548874     0.002751     8+1
-0.108639     -0.109667     0.001028     8+1
-0.082334     -0.082971     0.000637     8+1
-0.507332     -0.505391     0.001941     8+1
-0.048528     -0.048720     0.000192     8+1
-0.544652     -0.545428     0.000776     8+1
-0.558697     -0.556402     0.002295     8+1
-0.089534     -0.089068     0.000466     8+1
-0.584445     -0.584342     0.000103     8+1
-0.481689     -0.481800     0.000111     8+1
-0.146987     -0.146506     0.000481     8+1
-0.539876     -0.538610     0.001266     8+1
-0.562578     -0.561532     0.001046     8+1
-0.213064     -0.214921     0.001857     8+1
-0.147328     -0.147967     0.000639     8+1
-0.118524     -0.120090     0.001566     8+1
-0.237795     -0.240775     0.002980     8+1
-0.123245     -0.123168     0.000077     8+1
-0.084973     -0.085168     0.000195     8+1
-0.115650     -0.116771     0.001121     8+1
-0.090477     -0.089093     0.001384     8+1
-0.132928     -0.132254     0.000674     8+1
-0.138305     -0.136851     0.001454     8+1
-0.567206     -0.566177     0.001029     8+1
-0.553182     -0.552650     0.000532     8+1
-0.111448     -0.110648     0.000800     8+1
-0.151937     -0.151175     0.000762     8+1
-0.223728     -0.222981     0.000747     8+1
-0.117953     -0.118968     0.001015     8+1
-0.110393     -0.110163     0.000230     8+1
-0.093472     -0.092365     0.001107     8+1
-0.095157     -0.093201     0.001956     8+1
-0.106873     -0.105914     0.000959     8+1
-0.560455     -0.562080     0.001625     8+1
-0.565225     -0.564410     0.000815     8+1
-0.106812     -0.111840     0.005028     8+1
-0.077790     -0.078198     0.000408     8+1
-0.198999     -0.195465     0.003534     8+1
-0.108749     -0.105598     0.003151     8+1
-0.106607     -0.108705     0.002098     8+1
-0.093398     -0.092862     0.000536     8+1
-0.527856     -0.529431     0.001575     8+1
-0.543517     -0.544647     0.001130     8+1
-0.122310     -0.118846     0.003464     8+1
-0.155633     -0.155062     0.000571     8+1
-0.132328     -0.134680     0.002352     8+1
-0.187666     -0.186214     0.001452     8+1
-0.542820     -0.542024     0.000796     8+1
-0.527809     -0.525160     0.002649     8+1
-0.216802     -0.219556     0.002754     8+1
-0.130365     -0.128769     0.001596     8+1
-0.534320     -0.533189     0.001131     8+1
-0.562735     -0.561350     0.001385     8+1
-0.560602     -0.559359     0.001243     8+1
-0.560348     -0.559784     0.000564     8+1
-0.117286     -0.116861     0.000425     8+1
-0.112407     -0.111712     0.000695     8+1
-0.136631     -0.138283     0.001652     8+1
-0.131922     -0.132480     0.000558     8+1
-0.133282     -0.132930     0.000352     8+1
-0.114021     -0.115057     0.001036     8+1
-0.084869     -0.085754     0.000885     8+1
-0.114890     -0.116370     0.001480     8+1
-0.290455     -0.292894     0.002439     8+1
-0.126178     -0.127301     0.001123     8+1
-0.564759     -0.562766     0.001993     8+1
-0.551812     -0.549222     0.002590     8+1
-0.227523     -0.222417     0.005106     8+1
-0.117315     -0.117073     0.000242     8+1
-0.124178     -0.123612     0.000566     8+1
-0.099737     -0.101037     0.001300     8+1
-0.105207     -0.106685     0.001478     8+1
-0.114533     -0.114476     0.000057     8+1
-0.139524     -0.136576     0.002948     8+1
-0.109208     -0.106714     0.002494     8+1
-0.558103     -0.560992     0.002889     8+1
-0.543005     -0.543370     0.000365     8+1
-0.094431     -0.093524     0.000907     8+1
-0.089441     -0.091488     0.002047     8+1
-0.066622     -0.066371     0.000251     8+1
-0.078856     -0.076933     0.001923     8+1
-0.129152     -0.129001     0.000151     8+1
-0.089809     -0.092278     0.002469     8+1
-0.570467     -0.571653     0.001186     8+1
-0.564665     -0.567664     0.002999     8+1
-0.129128     -0.128807     0.000321     8+1
-0.136244     -0.136963     0.000719     8+1
-0.132604     -0.133783     0.001179     8+1
-0.089622     -0.090302     0.000680     8+1
-0.550703     -0.550270     0.000433     8+1
-0.545391     -0.547778     0.002387     8+1
-0.132200     -0.133680     0.001480     8+1
-0.112056     -0.111759     0.000297     8+1
-0.547617     -0.547802     0.000185     8+1
-0.566294     -0.565925     0.000369     8+1
-0.556996     -0.557660     0.000664     8+1
-0.537056     -0.537562     0.000506     8+1
-0.211044     -0.212973     0.001929     8+1
-0.111933     -0.113866     0.001933     8+1
-0.104357     -0.102422     0.001935     8+1
-0.143285     -0.142577     0.000708     8+1
-0.087319     -0.087390     0.000071     8+1
-0.110705     -0.111757     0.001052     8+1
-0.536328     -0.536901     0.000573     8+1
-0.078201     -0.078148     0.000053     8+1
-0.118737     -0.122778     0.004041     8+1
-0.113545     -0.113929     0.000384     8+1
-0.214748     -0.211728     0.003020     8+1
-0.540940     -0.539369     0.001571     8+1
-0.561908     -0.560795     0.001113     8+1
-0.118813     -0.117383     0.001430     8+1
-0.128459     -0.127267     0.001192     8+1
-0.550423     -0.551461     0.001038     8+1
-0.576844     -0.574990     0.001854     8+1
-0.544231     -0.545978     0.001747     8+1
-0.562750     -0.561946     0.000804     8+1
-0.125207     -0.124629     0.000578     8+1
-0.108357     -0.107097     0.001260     8+1
-0.151753     -0.146802     0.004951     8+1
-0.114473     -0.114115     0.000358     8+1
-0.128150     -0.129831     0.001681     8+1
-0.110528     -0.112730     0.002202     8+1
-0.077852     -0.081396     0.003544     8+1
-0.122318     -0.124965     0.002647     8+1
-0.291360     -0.288923     0.002437     8+1
-0.114809     -0.116938     0.002129     8+1
-0.524304     -0.527351     0.003047     8+1
-0.527190     -0.528464     0.001274     8+1
-0.243215     -0.244123     0.000908     8+1
-0.116003     -0.116530     0.000527     8+1
-0.123220     -0.120679     0.002541     8+1
-0.091744     -0.091434     0.000310     8+1
-0.074286     -0.076499     0.002213     8+1
-0.102769     -0.102751     0.000018     8+1
-0.129094     -0.129978     0.000884     8+1
-0.098921     -0.099157     0.000236     8+1
-0.555736     -0.553295     0.002441     8+1
-0.543022     -0.542880     0.000142     8+1
-0.089664     -0.089258     0.000406     8+1
-0.079901     -0.079339     0.000562     8+1
-0.055807     -0.053231     0.002576     8+1
-0.077756     -0.077454     0.000302     8+1
-0.122829     -0.121201     0.001628     8+1
-0.083426     -0.085388     0.001962     8+1
-0.559669     -0.560358     0.000689     8+1
-0.541848     -0.540474     0.001374     8+1
-0.107961     -0.106374     0.001587     8+1
-0.142093     -0.137830     0.004263     8+1
-0.122198     -0.120350     0.001848     8+1
-0.081562     -0.080361     0.001201     8+1
-0.522251     -0.520613     0.001638     8+1
-0.542602     -0.541809     0.000793     8+1
-0.128801     -0.128319     0.000482     8+1
-0.101932     -0.098119     0.003813     8+1
-0.529435     -0.530407     0.000972     8+1
-0.534814     -0.537763     0.002949     8+1
-0.539373     -0.541572     0.002199     8+1
-0.131228     -0.129545     0.001683     8+1
-0.080697     -0.081314     0.000617     8+1
-0.077509     -0.079180     0.001671     8+1
-0.121489     -0.121735     0.000246     8+1
-0.538808     -0.537602     0.001206     8+1
-0.126646     -0.123973     0.002673     8+1
-0.099585     -0.101407     0.001822     8+1
-0.107308     -0.111449     0.004141     8+1
-0.259864     -0.262040     0.002176     8+1
-0.111482     -0.113618     0.002136     8+1
-0.540571     -0.539130     0.001441     8+1
-0.116252     -0.114707     0.001545     8+1
-0.074900     -0.072330     0.002570     8+1
-0.077453     -0.077635     0.000182     8+1
-0.255969     -0.257331     0.001362     8+1
-0.528426     -0.528890     0.000464     8+1
-0.132253     -0.127411     0.004842     8+1
-0.091608     -0.090672     0.000936     8+1
-0.110075     -0.112993     0.002918     8+1
-0.072990     -0.071405     0.001585     8+1
-0.116754     -0.117215     0.000461     8+1
-0.547786     -0.550032     0.002246     8+1
-0.118924     -0.117293     0.001631     8+1
-0.082241     -0.081971     0.000270     8+1
-0.111542     -0.114630     0.003088     8+1
-0.234923     -0.237394     0.002471     8+1
-0.561610     -0.561746     0.000136     8+1
-0.129019     -0.125530     0.003489     8+1
-0.100556     -0.101671     0.001115     8+1
-0.073323     -0.071487     0.001836     8+1
-0.079385     -0.079088     0.000297     8+1
-0.125738     -0.128512     0.002774     8+1
-0.549026     -0.547374     0.001652     8+1
-0.124260     -0.123155     0.001105     8+1
-0.099001     -0.099731     0.000730     8+1
-0.103726     -0.107365     0.003639     8+1
-0.236503     -0.238981     0.002478     8+1
-0.551395     -0.548890     0.002505     8+1
-0.135176     -0.129902     0.005274     8+1
-0.124225     -0.122278     0.001947     8+1
-0.081285     -0.080066     0.001219     8+1
-0.085351     -0.086123     0.000772     8+1
-0.117720     -0.119418     0.001698     8+1
-0.564976     -0.565827     0.000851     8+1
-0.137781     -0.132853     0.004928     8+1
-0.095155     -0.093452     0.001703     8+1
-0.111814     -0.115006     0.003192     8+1
-0.243482     -0.247147     0.003665     8+1
-0.566712     -0.569340     0.002628     8+1
-0.539281     -0.537311     0.001970     8+1
-0.533007     -0.534692     0.001685     8+1
-0.184595     -0.182548     0.002047     8+1
-0.123197     -0.123902     0.000705     8+1
-0.115924     -0.115032     0.000892     8+1
-0.237792     -0.242025     0.004233     8+1
-0.116743     -0.114072     0.002671     8+1
-0.079282     -0.076713     0.002569     8+1
-0.118618     -0.123022     0.004404     8+1
-0.099297     -0.102519     0.003222     8+1
-0.125302     -0.123193     0.002109     8+1
-0.131796     -0.128917     0.002879     8+1
-0.554453     -0.555521     0.001068     8+1
-0.559306     -0.561588     0.002282     8+1
-0.096150     -0.096511     0.000361     8+1
-0.145635     -0.144556     0.001079     8+1
-0.226625     -0.227444     0.000819     8+1
-0.109669     -0.110232     0.000563     8+1
-0.099082     -0.099291     0.000209     8+1
-0.099654     -0.101670     0.002016     8+1
-0.089806     -0.088641     0.001165     8+1
-0.103828     -0.103595     0.000233     8+1
-0.537573     -0.537641     0.000068     8+1
-0.556908     -0.557707     0.000799     8+1
-0.111045     -0.112033     0.000988     8+1
-0.081578     -0.081869     0.000291     8+1
-0.216028     -0.215776     0.000252     8+1
-0.129110     -0.132153     0.003043     8+1
-0.106210     -0.107010     0.000800     8+1
-0.094008     -0.093355     0.000653     8+1
-0.555955     -0.554649     0.001306     8+1
-0.541881     -0.540608     0.001273     8+1
-0.119009     -0.117944     0.001065     8+1
-0.180362     -0.177833     0.002529     8+1
-0.140348     -0.139700     0.000648     8+1
-0.196551     -0.200839     0.004288     8+1
-0.558731     -0.563592     0.004861     8+1
-0.553618     -0.555693     0.002075     8+1
-0.232632     -0.233217     0.000585     8+1
-0.134071     -0.133167     0.000904     8+1
-0.523667     -0.526764     0.003097     8+1
-0.559890     -0.561189     0.001299     8+1
-0.111607     -0.112857     0.001250     8+1
-0.134607     -0.133371     0.001236     8+1
-0.557285     -0.559916     0.002631     8+1
-0.540570     -0.539507     0.001063     8+1
-0.212710     -0.211663     0.001047     8+1
-0.107346     -0.109086     0.001740     8+1
-0.117000     -0.116609     0.000391     8+1
-0.121780     -0.123666     0.001886     8+1
-0.074449     -0.074581     0.000132     8+1
-0.106989     -0.105539     0.001450     8+1
-0.539017     -0.539478     0.000461     8+1
-0.086845     -0.087002     0.000157     8+1
-0.113459     -0.111666     0.001793     8+1
-0.109799     -0.111253     0.001454     8+1
-0.220397     -0.222087     0.001690     8+1
-0.528300     -0.529490     0.001190     8+1
-0.548348     -0.548671     0.000323     8+1
-0.105644     -0.105455     0.000189     8+1
-0.134838     -0.135704     0.000866     8+1
-0.537308     -0.536896     0.000412     8+1
-0.545928     -0.544036     0.001892     8+1
-0.555725     -0.557210     0.001485     8+1
-0.567495     -0.567655     0.000160     8+1
-0.204165     -0.201409     0.002756     8+1
-0.126824     -0.127171     0.000347     8+1
-0.122012     -0.121686     0.000326     8+1
-0.244361     -0.243725     0.000636     8+1
-0.129957     -0.129903     0.000054     8+1
-0.086089     -0.084951     0.001138     8+1
-0.116532     -0.119272     0.002740     8+1
-0.097831     -0.099376     0.001545     8+1
-0.146070     -0.145434     0.000636     8+1
-0.150562     -0.151212     0.000650     8+1
-0.522481     -0.521516     0.000965     8+1
-0.521318     -0.520138     0.001180     8+1
-0.097365     -0.097740     0.000375     8+1
-0.133655     -0.135367     0.001712     8+1
-0.252134     -0.254680     0.002546     8+1
-0.112638     -0.112248     0.000390     8+1
-0.093746     -0.091835     0.001911     8+1
-0.087203     -0.087883     0.000680     8+1
-0.085986     -0.083478     0.002508     8+1
-0.108298     -0.109306     0.001008     8+1
-0.563298     -0.562520     0.000778     8+1
-0.573654     -0.573952     0.000298     8+1
-0.117261     -0.117843     0.000582     8+1
-0.082652     -0.081683     0.000969     8+1
-0.221865     -0.220635     0.001230     8+1
-0.120659     -0.118323     0.002336     8+1
-0.114667     -0.114751     0.000084     8+1
-0.107616     -0.110375     0.002759     8+1
-0.568907     -0.571578     0.002671     8+1
-0.556712     -0.557927     0.001215     8+1
-0.119021     -0.116920     0.002101     8+1
-0.157901     -0.155532     0.002369     8+1
-0.126813     -0.127147     0.000334     8+1
-0.224267     -0.223464     0.000803     8+1
-0.533036     -0.533052     0.000016     8+1
-0.536739     -0.535162     0.001577     8+1
-0.217586     -0.216985     0.000601     8+1
-0.151921     -0.149928     0.001993     8+1
-0.542835     -0.546414     0.003579     8+1
-0.572594     -0.574590     0.001996     8+1
-0.548688     -0.550543     0.001855     8+1
-0.547282     -0.546071     0.001211     8+1
-0.245997     -0.246078     0.000081     8+1
-0.120116     -0.121192     0.001076     8+1
-0.112052     -0.110150     0.001902     8+1
-0.142651     -0.138583     0.004068     8+1
-0.085797     -0.085050     0.000747     8+1
-0.110050     -0.112091     0.002041     8+1
-0.557632     -0.556492     0.001140     8+1
-0.086591     -0.086525     0.000066     8+1
-0.130625     -0.133221     0.002596     8+1
-0.123944     -0.125376     0.001432     8+1
-0.224338     -0.225782     0.001444     8+1
-0.560541     -0.562566     0.002025     8+1
-0.576209     -0.575879     0.000330     8+1
-0.129551     -0.127502     0.002049     8+1
-0.134371     -0.133787     0.000584     8+1
-0.555042     -0.554326     0.000716     8+1
-0.558381     -0.557507     0.000874     8+1
-0.094442     -0.094413     0.000029     8+1
-0.166123     -0.165369     0.000754     8+1
-0.537077     -0.537252     0.000175     8+1
-0.536960     -0.536379     0.000581     8+1
-0.100945     -0.100909     0.000036     8+1
-0.140365     -0.140922     0.000557     8+1
-0.108734     -0.109012     0.000278     8+1
-0.204922     -0.204803     0.000119     8+1
-0.513969     -0.515332     0.001363     8+1
-0.533555     -0.533734     0.000179     8+1
-0.117921     -0.117761     0.000160     8+1
-0.127154     -0.127395     0.000242     8+1
-0.522608     -0.523640     0.001032     8+1
-0.518879     -0.518872     0.000006     8+1
-0.529443     -0.529101     0.000342     8+1
-0.107943     -0.106452     0.001491     8+1
-0.067793     -0.066357     0.001436     8+1
-0.073036     -0.075061     0.002025     8+1
-0.107900     -0.110214     0.002314     8+1
-0.540711     -0.540020     0.000691     8+1
-0.121464     -0.115340     0.006124     8+1
-0.090895     -0.090255     0.000640     8+1
-0.101287     -0.105761     0.004474     8+1
-0.221280     -0.224520     0.003240     8+1
-0.113177     -0.115067     0.001890     8+1
-0.528042     -0.527247     0.000795     8+1
-0.109207     -0.106811     0.002396     8+1
-0.073979     -0.073553     0.000426     8+1
-0.071239     -0.072356     0.001117     8+1
-0.227030     -0.229844     0.002814     8+1
-0.519546     -0.519227     0.000319     8+1
-0.126782     -0.121154     0.005628     8+1
-0.091263     -0.090927     0.000336     8+1
-0.105763     -0.108883     0.003120     8+1
-0.068783     -0.071019     0.002236     8+1
-0.108056     -0.110817     0.002761     8+1
-0.534013     -0.533585     0.000427     8+1
-0.115348     -0.112894     0.002454     8+1
-0.070160     -0.070955     0.000795     8+1
-0.100525     -0.102781     0.002256     8+1
-0.245696     -0.248171     0.002475     8+1
-0.548783     -0.549459     0.000676     8+1
-0.122247     -0.117207     0.005040     8+1
-0.094187     -0.093869     0.000318     8+1
-0.069554     -0.067925     0.001629     8+1
-0.069478     -0.068599     0.000879     8+1
-0.109443     -0.111543     0.002100     8+1
-0.539028     -0.536765     0.002263     8+1
-0.110587     -0.109988     0.000599     8+1
-0.092352     -0.091497     0.000855     8+1
-0.105396     -0.106738     0.001342     8+1
-0.227186     -0.229477     0.002291     8+1
-0.551045     -0.550251     0.000794     8+1
-0.134349     -0.129443     0.004906     8+1
-0.107599     -0.105778     0.001821     8+1
-0.067834     -0.067192     0.000642     8+1
-0.069341     -0.069599     0.000258     8+1
-0.111208     -0.113013     0.001805     8+1
-0.529826     -0.531209     0.001383     8+1
-0.121967     -0.116702     0.005265     8+1
-0.091834     -0.091587     0.000247     8+1
-0.103296     -0.106147     0.002851     8+1
-0.236395     -0.237807     0.001412     8+1
-0.556300     -0.557035     0.000735     8+1
-0.536332     -0.536977     0.000645     8+1
-0.527112     -0.526601     0.000511     8+1
-0.109108     -0.109428     0.000320     8+1
-0.135015     -0.136069     0.001054     8+1
-0.112895     -0.114605     0.001710     8+1
-0.195813     -0.194113     0.001700     8+1
-0.553121     -0.553763     0.000642     8+1
-0.553105     -0.553975     0.000870     8+1
-0.122125     -0.120324     0.001801     8+1
-0.138448     -0.140302     0.001854     8+1
-0.534535     -0.534850     0.000315     8+1
-0.541064     -0.541967     0.000903     8+1
-0.553075     -0.553910     0.000835     8+1
-0.552718     -0.552953     0.000235     8+1
-0.110837     -0.110272     0.000565     8+1
-0.146819     -0.147540     0.000721     8+1
-0.123264     -0.124282     0.001018     8+1
-0.229881     -0.230404     0.000523     8+1
-0.530480     -0.530289     0.000191     8+1
-0.552081     -0.551992     0.000089     8+1
-0.111686     -0.109958     0.001728     8+1
-0.145217     -0.144575     0.000642     8+1
-0.544748     -0.544037     0.000711     8+1
-0.548925     -0.549017     0.000092     8+1
-0.551431     -0.550292     0.001139     8+1
-0.556061     -0.554974     0.001087     8+1
-0.248200     -0.248448     0.000248     8+1
-0.130972     -0.131102     0.000130     8+1
-0.117627     -0.115601     0.002026     8+1
-0.148897     -0.144783     0.004114     8+1
-0.084924     -0.085603     0.000679     8+1
-0.118329     -0.121534     0.003205     8+1
-0.559000     -0.558139     0.000861     8+1
-0.083743     -0.083744     0.000001     8+1
-0.123991     -0.127839     0.003848     8+1
-0.113115     -0.115812     0.002697     8+1
-0.239125     -0.239529     0.000404     8+1
-0.555674     -0.556399     0.000725     8+1
-0.553871     -0.553528     0.000343     8+1
-0.119130     -0.117358     0.001772     8+1
-0.129592     -0.125207     0.004385     8+1
-0.548330     -0.549816     0.001486     8+1
-0.542528     -0.543387     0.000859     8+1
-0.553244     -0.553982     0.000738     8+1
-0.562877     -0.562073     0.000804     8+1
-0.232051     -0.230632     0.001419     8+1
-0.136842     -0.136703     0.000139     8+1
-0.124501     -0.124129     0.000372     8+1
-0.254311     -0.254932     0.000621     8+1
-0.129312     -0.129188     0.000124     8+1
-0.087043     -0.086710     0.000333     8+1
-0.121913     -0.122448     0.000535     8+1
-0.105292     -0.103468     0.001824     8+1
-0.153528     -0.151342     0.002186     8+1
-0.156783     -0.156479     0.000304     8+1
-0.574299     -0.572010     0.002289     8+1
-0.554445     -0.554325     0.000120     8+1
-0.101170     -0.098960     0.002210     8+1
-0.155561     -0.152701     0.002860     8+1
-0.281863     -0.280415     0.001448     8+1
-0.121643     -0.121713     0.000070     8+1
-0.117920     -0.115622     0.002298     8+1
-0.111844     -0.113503     0.001659     8+1
-0.109809     -0.108090     0.001719     8+1
-0.128093     -0.129589     0.001496     8+1
-0.559624     -0.559868     0.000244     8+1
-0.567256     -0.568541     0.001285     8+1
-0.117737     -0.118769     0.001032     8+1
-0.076373     -0.075024     0.001349     8+1
-0.237089     -0.235608     0.001481     8+1
-0.129204     -0.125624     0.003580     8+1
-0.128581     -0.126264     0.002317     8+1
-0.106715     -0.108481     0.001766     8+1
-0.563439     -0.564080     0.000641     8+1
-0.548229     -0.548582     0.000354     8+1
-0.131107     -0.129120     0.001987     8+1
-0.189575     -0.190781     0.001206     8+1
-0.148827     -0.148692     0.000135     8+1
-0.230574     -0.229282     0.001292     8+1
-0.568948     -0.568672     0.000276     8+1
-0.582103     -0.583790     0.001687     8+1
-0.266835     -0.269226     0.002391     8+1
-0.153855     -0.154988     0.001133     8+1
-0.566908     -0.566415     0.000493     8+1
-0.577928     -0.578355     0.000427     8+1
-0.585940     -0.583971     0.001969     8+1
-0.566119     -0.567856     0.001737     8+1
-0.120390     -0.121353     0.000963     8+1
-0.127883     -0.128315     0.000432     8+1
-0.146840     -0.149112     0.002272     8+1
-0.117197     -0.117092     0.000105     8+1
-0.132583     -0.133948     0.001365     8+1
-0.107608     -0.107029     0.000579     8+1
-0.082828     -0.081935     0.000893     8+1
-0.112484     -0.115757     0.003273     8+1
-0.260121     -0.259258     0.000863     8+1
-0.116526     -0.116426     0.000100     8+1
-0.528916     -0.526912     0.002004     8+1
-0.544132     -0.544159     0.000027     8+1
-0.211674     -0.214259     0.002585     8+1
-0.108889     -0.110338     0.001449     8+1
-0.141672     -0.140336     0.001336     8+1
-0.104634     -0.104330     0.000304     8+1
-0.118092     -0.118788     0.000696     8+1
-0.129854     -0.129466     0.000388     8+1
-0.133572     -0.131998     0.001574     8+1
-0.098777     -0.098048     0.000729     8+1
-0.551113     -0.552243     0.001130     8+1
-0.546435     -0.546938     0.000503     8+1
-0.087230     -0.086999     0.000231     8+1
-0.076418     -0.075331     0.001087     8+1
-0.064630     -0.062421     0.002209     8+1
-0.077407     -0.076291     0.001116     8+1
-0.112846     -0.114276     0.001430     8+1
-0.080784     -0.081599     0.000815     8+1
-0.555212     -0.555704     0.000492     8+1
-0.547437     -0.548079     0.000642     8+1
-0.129347     -0.128054     0.001293     8+1
-0.144750     -0.144195     0.000555     8+1
-0.126125     -0.128888     0.002763     8+1
-0.085285     -0.084928     0.000357     8+1
-0.554879     -0.553828     0.001051     8+1
-0.552514     -0.551265     0.001249     8+1
-0.125556     -0.125969     0.000413     8+1
-0.106827     -0.104999     0.001828     8+1
-0.525599     -0.524133     0.001466     8+1
-0.538197     -0.538679     0.000482     8+1
-0.482465     -0.482493     0.000028     8+1
-0.461725     -0.461501     0.000224     8+1
-0.096136     -0.096593     0.000457     8+1
-0.551153     -0.551547     0.000394     8+1
-0.478569     -0.478588     0.000019     8+1
-0.135013     -0.135391     0.000378     8+1
-0.549866     -0.548940     0.000926     8+1
-0.119574     -0.116480     0.003094     8+1
-0.087356     -0.088792     0.001436     8+1
-0.084904     -0.086229     0.001325     8+1
-0.120791     -0.120952     0.000161     8+1
-0.557560     -0.554785     0.002775     8+1
-0.126305     -0.121638     0.004667     8+1
-0.100891     -0.103008     0.002117     8+1
-0.103766     -0.106370     0.002604     8+1
-0.224117     -0.227707     0.003590     8+1
-0.114152     -0.114197     0.000045     8+1
-0.545325     -0.545481     0.000156     8+1
-0.116279     -0.112686     0.003592     8+1
-0.084810     -0.084148     0.000662     8+1
-0.076207     -0.075967     0.000240     8+1
-0.240194     -0.243416     0.003222     8+1
-0.528485     -0.527604     0.000881     8+1
-0.131105     -0.124800     0.006305     8+1
-0.091636     -0.088664     0.002972     8+1
-0.102314     -0.104205     0.001891     8+1
-0.075180     -0.074440     0.000740     8+1
-0.120944     -0.122748     0.001804     8+1
-0.558746     -0.557675     0.001070     8+1
-0.121721     -0.119438     0.002283     8+1
-0.088999     -0.088804     0.000195     8+1
-0.114278     -0.116348     0.002070     8+1
-0.232318     -0.236147     0.003829     8+1
-0.561378     -0.562753     0.001375     8+1
-0.135548     -0.131339     0.004209     8+1
-0.101573     -0.102633     0.001060     8+1
-0.071261     -0.069582     0.001679     8+1
-0.084193     -0.087334     0.003141     8+1
-0.120452     -0.120462     0.000010     8+1
-0.556137     -0.557583     0.001446     8+1
-0.112667     -0.108573     0.004094     8+1
-0.098098     -0.100281     0.002183     8+1
-0.102578     -0.104351     0.001773     8+1
-0.248621     -0.251209     0.002588     8+1
-0.557691     -0.555047     0.002644     8+1
-0.129569     -0.122501     0.007068     8+1
-0.106518     -0.104313     0.002205     8+1
-0.076174     -0.075353     0.000821     8+1
-0.090382     -0.092170     0.001788     8+1
-0.118343     -0.119077     0.000734     8+1
-0.547145     -0.547219     0.000074     8+1
-0.128181     -0.123549     0.004632     8+1
-0.089945     -0.089051     0.000894     8+1
-0.113330     -0.116539     0.003209     8+1
-0.214922     -0.218510     0.003588     8+1
-0.555126     -0.556882     0.001756     8+1
-0.557702     -0.559555     0.001853     8+1
-0.534913     -0.536869     0.001956     8+1
-0.217611     -0.217463     0.000148     8+1
-0.121960     -0.123921     0.001961     8+1
-0.113644     -0.110556     0.003088     8+1
-0.120975     -0.119917     0.001058     8+1
-0.076904     -0.076988     0.000084     8+1
-0.117851     -0.121857     0.004006     8+1
-0.544458     -0.544086     0.000372     8+1
-0.078202     -0.076930     0.001272     8+1
-0.103643     -0.104293     0.000650     8+1
-0.109189     -0.110268     0.001079     8+1
-0.211895     -0.213497     0.001602     8+1
-0.532973     -0.532484     0.000489     8+1
-0.555165     -0.556578     0.001413     8+1
-0.100403     -0.098776     0.001627     8+1
-0.134957     -0.133398     0.001559     8+1
-0.532237     -0.532712     0.000475     8+1
-0.543605     -0.545964     0.002359     8+1
-0.550570     -0.548770     0.001800     8+1
-0.548652     -0.552870     0.004218     8+1
-0.130596     -0.130319     0.000277     8+1
-0.127266     -0.126715     0.000551     8+1
-0.149830     -0.150404     0.000574     8+1
-0.106349     -0.108301     0.001952     8+1
-0.137550     -0.138887     0.001337     8+1
-0.113291     -0.112643     0.000648     8+1
-0.079481     -0.080289     0.000808     8+1
-0.118657     -0.120125     0.001468     8+1
-0.295190     -0.293130     0.002060     8+1
-0.126956     -0.128510     0.001554     8+1
-0.548809     -0.550398     0.001589     8+1
-0.567796     -0.570728     0.002932     8+1
-0.258243     -0.261728     0.003485     8+1
-0.111487     -0.113614     0.002127     8+1
-0.129250     -0.131779     0.002529     8+1
-0.105527     -0.105756     0.000229     8+1
-0.087681     -0.089194     0.001513     8+1
-0.115987     -0.114350     0.001637     8+1
-0.156708     -0.152620     0.004088     8+1
-0.109661     -0.108582     0.001079     8+1
-0.529665     -0.531831     0.002166     8+1
-0.508402     -0.510997     0.002595     8+1
-0.086877     -0.087969     0.001092     8+1
-0.081977     -0.083366     0.001389     8+1
-0.056149     -0.055110     0.001039     8+1
-0.074398     -0.073398     0.001000     8+1
-0.117839     -0.119832     0.001993     8+1
-0.080906     -0.083112     0.002206     8+1
-0.551522     -0.555201     0.003679     8+1
-0.551332     -0.550563     0.000769     8+1
-0.119091     -0.119286     0.000195     8+1
-0.149632     -0.147439     0.002193     8+1
-0.145846     -0.145639     0.000207     8+1
-0.091332     -0.091739     0.000407     8+1
-0.539915     -0.539486     0.000429     8+1
-0.557645     -0.554996     0.002649     8+1
-0.138023     -0.139393     0.001370     8+1
-0.108220     -0.106602     0.001618     8+1
-0.565098     -0.564275     0.000823     8+1
-0.554497     -0.552993     0.001504     8+1
-0.545322     -0.545891     0.000569     8+1
-0.529645     -0.530654     0.001009     8+1
-0.227971     -0.228755     0.000784     8+1
-0.111379     -0.113011     0.001632     8+1
-0.111940     -0.109637     0.002303     8+1
-0.126987     -0.122412     0.004575     8+1
-0.080805     -0.081189     0.000384     8+1
-0.111384     -0.113666     0.002282     8+1
-0.547199     -0.547987     0.000788     8+1
-0.090138     -0.089825     0.000313     8+1
-0.116001     -0.117596     0.001595     8+1
-0.114101     -0.116248     0.002147     8+1
-0.231100     -0.232276     0.001176     8+1
-0.541310     -0.539523     0.001787     8+1
-0.553100     -0.554800     0.001700     8+1
-0.116534     -0.115429     0.001105     8+1
-0.140034     -0.136747     0.003287     8+1
-0.533155     -0.533753     0.000598     8+1
-0.528948     -0.531091     0.002143     8+1
-0.574482     -0.575389     0.000907     8+1
-0.546118     -0.547361     0.001243     8+1
-0.109341     -0.111136     0.001795     8+1
-0.146180     -0.146228     0.000048     8+1
-0.117663     -0.120680     0.003017     8+1
-0.223467     -0.222654     0.000813     8+1
-0.519663     -0.521188     0.001525     8+1
-0.554001     -0.554426     0.000425     8+1
-0.123510     -0.122973     0.000537     8+1
-0.148712     -0.150498     0.001786     8+1
-0.528961     -0.530609     0.001648     8+1
-0.552376     -0.554014     0.001638     8+1
-0.529519     -0.527727     0.001792     8+1
-0.528120     -0.527091     0.001029     8+1
-0.560140     -0.560072     0.000068     8+1
-0.544227     -0.542065     0.002162     8+1
-0.160920     -0.158907     0.002013     8+1
-0.128558     -0.130985     0.002427     8+1
-0.120192     -0.119396     0.000796     8+1
-0.255140     -0.253735     0.001405     8+1
-0.122343     -0.122417     0.000074     8+1
-0.080699     -0.078368     0.002331     8+1
-0.112362     -0.115700     0.003338     8+1
-0.104396     -0.106601     0.002205     8+1
-0.129943     -0.127645     0.002298     8+1
-0.135168     -0.131218     0.003950     8+1
-0.559586     -0.558687     0.000899     8+1
-0.542168     -0.540269     0.001899     8+1
-0.103251     -0.101521     0.001730     8+1
-0.143293     -0.142873     0.000420     8+1
-0.266317     -0.269335     0.003018     8+1
-0.117341     -0.117546     0.000205     8+1
-0.098921     -0.098722     0.000199     8+1
-0.101884     -0.104169     0.002285     8+1
-0.087090     -0.084624     0.002466     8+1
-0.106634     -0.105799     0.000835     8+1
-0.548800     -0.548235     0.000565     8+1
-0.560163     -0.559714     0.000449     8+1
-0.125167     -0.126601     0.001434     8+1
-0.085624     -0.087550     0.001926     8+1
-0.210865     -0.210776     0.000089     8+1
-0.131665     -0.132340     0.000675     8+1
-0.109063     -0.110734     0.001671     8+1
-0.101348     -0.101476     0.000128     8+1
-0.535059     -0.537708     0.002649     8+1
-0.542200     -0.544885     0.002685     8+1
-0.122815     -0.121023     0.001792     8+1
-0.198220     -0.196298     0.001922     8+1
-0.132676     -0.133980     0.001304     8+1
-0.214201     -0.219012     0.004811     8+1
-0.558738     -0.560435     0.001697     8+1
-0.556790     -0.558149     0.001359     8+1
-0.217010     -0.213880     0.003130     8+1
-0.140534     -0.138124     0.002410     8+1
-0.528513     -0.530913     0.002400     8+1
-0.551849     -0.551640     0.000209     8+1
-0.494462     -0.495594     0.001132     8+1
-0.471778     -0.472270     0.000492     8+1
-0.099633     -0.100321     0.000688     8+1
-0.558268     -0.559394     0.001126     8+1
-0.482614     -0.481997     0.000617     8+1
-0.135879     -0.136673     0.000794     8+1
-0.545429     -0.544641     0.000788     8+1
-0.548936     -0.549657     0.000721     8+1
-0.112696     -0.112986     0.000290     8+1
-0.146119     -0.145451     0.000668     8+1
-0.107828     -0.109618     0.001790     8+1
-0.225927     -0.227989     0.002062     8+1
-0.525399     -0.526989     0.001590     8+1
-0.556448     -0.556288     0.000160     8+1
-0.101579     -0.101515     0.000064     8+1
-0.139929     -0.139781     0.000148     8+1
-0.539367     -0.539488     0.000121     8+1
-0.544796     -0.543703     0.001093     8+1
-0.547616     -0.546059     0.001557     8+1
-0.554345     -0.555634     0.001289     8+1
-0.260709     -0.264438     0.003729     8+1
-0.119127     -0.120458     0.001331     8+1
-0.124557     -0.122418     0.002139     8+1
-0.142943     -0.139255     0.003688     8+1
-0.100659     -0.101647     0.000988     8+1
-0.133703     -0.136721     0.003018     8+1
-0.553773     -0.555707     0.001934     8+1
-0.093303     -0.094256     0.000953     8+1
-0.126301     -0.129320     0.003019     8+1
-0.125823     -0.128311     0.002488     8+1
-0.253660     -0.256748     0.003088     8+1
-0.561757     -0.561410     0.000347     8+1
-0.570268     -0.567959     0.002309     8+1
-0.134825     -0.132741     0.002084     8+1
-0.157133     -0.156279     0.000854     8+1
-0.550371     -0.550534     0.000163     8+1
-0.550580     -0.550887     0.000307     8+1
-0.120632     -0.121042     0.000410     8+1
-0.136000     -0.134878     0.001122     8+1
-0.540265     -0.540307     0.000041     8+1
-0.536822     -0.535802     0.001020     8+1
-0.234887     -0.235740     0.000853     8+1
-0.112781     -0.114103     0.001322     8+1
-0.114176     -0.111919     0.002257     8+1
-0.145469     -0.139174     0.006295     8+1
-0.084148     -0.084366     0.000218     8+1
-0.120056     -0.124760     0.004704     8+1
-0.548244     -0.548438     0.000194     8+1
-0.084618     -0.084381     0.000237     8+1
-0.125745     -0.129624     0.003879     8+1
-0.123946     -0.125770     0.001824     8+1
-0.236184     -0.237418     0.001234     8+1
-0.545531     -0.546875     0.001344     8+1
-0.549716     -0.552596     0.002880     8+1
-0.113718     -0.110996     0.002722     8+1
-0.143853     -0.137539     0.006314     8+1
-0.538031     -0.540526     0.002495     8+1
-0.545147     -0.544870     0.000277     8+1
-0.566368     -0.567620     0.001252     8+1
-0.559351     -0.559525     0.000174     8+1
-0.198296     -0.200522     0.002226     8+1
-0.136898     -0.138431     0.001533     8+1
-0.112475     -0.113615     0.001140     8+1
-0.241548     -0.240926     0.000622     8+1
-0.121244     -0.123359     0.002115     8+1
-0.084023     -0.083079     0.000944     8+1
-0.118766     -0.120999     0.002233     8+1
-0.103636     -0.104163     0.000527     8+1
-0.140629     -0.137936     0.002693     8+1
-0.134295     -0.134244     0.000051     8+1
-0.578129     -0.578192     0.000063     8+1
-0.576246     -0.575382     0.000865     8+1
-0.102121     -0.103304     0.001183     8+1
-0.147343     -0.149220     0.001877     8+1
-0.229664     -0.230405     0.000741     8+1
-0.118430     -0.119609     0.001179     8+1
-0.107199     -0.107761     0.000562     8+1
-0.106623     -0.108979     0.002356     8+1
-0.096621     -0.097418     0.000797     8+1
-0.107195     -0.108545     0.001350     8+1
-0.543894     -0.544182     0.000288     8+1
-0.566364     -0.566465     0.000101     8+1
-0.111888     -0.113504     0.001616     8+1
-0.082690     -0.082720     0.000030     8+1
-0.217802     -0.216998     0.000804     8+1
-0.128850     -0.128985     0.000135     8+1
-0.113484     -0.116651     0.003167     8+1
-0.094720     -0.096796     0.002076     8+1
-0.557086     -0.557693     0.000607     8+1
-0.555869     -0.555700     0.000169     8+1
-0.126139     -0.124183     0.001956     8+1
-0.197890     -0.194012     0.003878     8+1
-0.136983     -0.137625     0.000642     8+1
-0.200463     -0.204531     0.004068     8+1
-0.574154     -0.574788     0.000634     8+1
-0.570499     -0.568438     0.002061     8+1
-0.234264     -0.232570     0.001694     8+1
-0.138785     -0.138501     0.000284     8+1
-0.521622     -0.520942     0.000680     8+1
-0.545653     -0.542471     0.003182     8+1
-0.099439     -0.098692     0.000747     8+1
-0.153124     -0.152502     0.000622     8+1
-0.555101     -0.554868     0.000233     8+1
-0.568518     -0.570665     0.002147     8+1
-0.132871     -0.135349     0.002478     8+1
-0.123272     -0.124913     0.001641     8+1
-0.137194     -0.139319     0.002125     8+1
-0.129843     -0.130062     0.000219     8+1
-0.126979     -0.130553     0.003574     8+1
-0.110820     -0.109871     0.000949     8+1
-0.085759     -0.083652     0.002107     8+1
-0.108066     -0.108261     0.000195     8+1
-0.300679     -0.300275     0.000404     8+1
-0.123527     -0.124906     0.001379     8+1
-0.555276     -0.554916     0.000360     8+1
-0.561522     -0.561739     0.000217     8+1
-0.253024     -0.253916     0.000892     8+1
-0.123453     -0.122537     0.000916     8+1
-0.144209     -0.143937     0.000272     8+1
-0.102815     -0.100920     0.001895     8+1
-0.144708     -0.144655     0.000053     8+1
-0.130518     -0.127757     0.002761     8+1
-0.140991     -0.138716     0.002275     8+1
-0.117878     -0.117400     0.000478     8+1
-0.533409     -0.533208     0.000201     8+1
-0.548953     -0.546525     0.002428     8+1
-0.091076     -0.090129     0.000947     8+1
-0.079690     -0.077059     0.002631     8+1
-0.073354     -0.074804     0.001450     8+1
-0.079299     -0.077627     0.001672     8+1
-0.126460     -0.125670     0.000790     8+1
-0.094618     -0.097452     0.002834     8+1
-0.544891     -0.542492     0.002399     8+1
-0.541431     -0.540589     0.000842     8+1
-0.130901     -0.130773     0.000128     8+1
-0.141301     -0.140189     0.001112     8+1
-0.135823     -0.134195     0.001628     8+1
-0.089552     -0.090395     0.000843     8+1
-0.548493     -0.548258     0.000235     8+1
-0.530431     -0.532133     0.001702     8+1
-0.125031     -0.126452     0.001421     8+1
-0.109039     -0.108684     0.000355     8+1
-0.528485     -0.529381     0.000896     8+1
-0.542256     -0.544456     0.002200     8+1
-0.553595     -0.553706     0.000111     8+1
-0.536637     -0.536289     0.000348     8+1
-0.117806     -0.118248     0.000442     8+1
-0.154824     -0.156050     0.001226     8+1
-0.115389     -0.117409     0.002020     8+1
-0.234643     -0.231961     0.002682     8+1
-0.525916     -0.525556     0.000360     8+1
-0.545399     -0.545110     0.000289     8+1
-0.113095     -0.111363     0.001732     8+1
-0.147338     -0.147778     0.000440     8+1
-0.530844     -0.530077     0.000767     8+1
-0.536876     -0.535806     0.001070     8+1
-0.148196     -0.147999     0.000197     8+1
-0.100321     -0.101006     0.000685     8+1
-0.197755     -0.198582     0.000827     8+1
-0.542335     -0.543271     0.000936     8+1
-0.098554     -0.098807     0.000253     8+1
-0.114231     -0.113318     0.000913     8+1
-0.051149     -0.053518     0.002369     8+1
-0.074714     -0.074995     0.000281     8+1
-0.042823     -0.042618     0.000205     8+1
-0.548171     -0.549302     0.001131     8+1
-0.231106     -0.230535     0.000571     8+1
-0.536806     -0.536477     0.000329     8+1
-0.079627     -0.079428     0.000199     8+1
-0.119742     -0.119766     0.000024     8+1
-0.060884     -0.059879     0.001005     8+1
-0.135195     -0.134463     0.000732     8+1
-0.221268     -0.221709     0.000441     8+1
-0.565497     -0.564426     0.001071     8+1
-0.111848     -0.112395     0.000547     8+1
-0.084226     -0.085072     0.000846     8+1
-0.509177     -0.507280     0.001897     8+1
-0.048676     -0.049928     0.001252     8+1
-0.523555     -0.522641     0.000914     8+1
-0.523673     -0.522676     0.000997     8+1
-0.108423     -0.108215     0.000208     8+1
-0.213513     -0.211333     0.002180     8+1
-0.569636     -0.568214     0.001422     8+1
-0.135379     -0.132206     0.003173     8+1
-0.092431     -0.092022     0.000409     8+1
-0.092195     -0.094713     0.002518     8+1
-0.123834     -0.124362     0.000528     8+1
-0.574515     -0.573031     0.001484     8+1
-0.147899     -0.137062     0.010837     8+1
-0.107364     -0.109085     0.001721     8+1
-0.126426     -0.129688     0.003262     8+1
-0.280208     -0.282749     0.002541     8+1
-0.123329     -0.124983     0.001654     8+1
-0.559355     -0.557734     0.001621     8+1
-0.126306     -0.124628     0.001678     8+1
-0.096657     -0.096078     0.000579     8+1
-0.080110     -0.080046     0.000064     8+1
-0.269913     -0.270743     0.000830     8+1
-0.555714     -0.555183     0.000531     8+1
-0.142974     -0.137588     0.005386     8+1
-0.110394     -0.112613     0.002219     8+1
-0.114301     -0.117021     0.002720     8+1
-0.088197     -0.089341     0.001144     8+1
-0.123962     -0.126195     0.002233     8+1
-0.564416     -0.568113     0.003697     8+1
-0.131979     -0.129085     0.002894     8+1
-0.091875     -0.094754     0.002879     8+1
-0.124512     -0.128042     0.003530     8+1
-0.278374     -0.284345     0.005971     8+1
-0.569424     -0.567281     0.002143     8+1
-0.148680     -0.139800     0.008880     8+1
-0.106791     -0.108955     0.002164     8+1
-0.085632     -0.084187     0.001445     8+1
-0.095160     -0.096439     0.001279     8+1
-0.128363     -0.128906     0.000543     8+1
-0.560456     -0.558033     0.002423     8+1
-0.122168     -0.121990     0.000178     8+1
-0.111328     -0.113004     0.001676     8+1
-0.131043     -0.130581     0.000462     8+1
-0.276739     -0.279249     0.002510     8+1
-0.548826     -0.546966     0.001860     8+1
-0.139542     -0.131567     0.007975     8+1
-0.133322     -0.129106     0.004216     8+1
-0.081887     -0.083146     0.001259     8+1
-0.090703     -0.093502     0.002799     8+1
-0.119847     -0.120355     0.000508     8+1
-0.532319     -0.531873     0.000446     8+1
-0.135463     -0.130061     0.005402     8+1
-0.103709     -0.107579     0.003870     8+1
-0.115536     -0.119507     0.003971     8+1
-0.263544     -0.271485     0.007941     8+1
-0.526657     -0.528315     0.001658     8+1
-0.557933     -0.558344     0.000412     8+1
-0.168783     -0.167837     0.000946     8+1
-0.138563     -0.139266     0.000703     8+1
-0.544224     -0.544703     0.000479     8+1
-0.519366     -0.520073     0.000707     8+1
-0.106750     -0.106774     0.000024     8+1
-0.165032     -0.164391     0.000641     8+1
-0.111008     -0.110049     0.000959     8+1
-0.522368     -0.522759     0.000391     8+1
-0.523475     -0.523849     0.000374     8+1
-0.579821     -0.580555     0.000734     8+1
-0.560723     -0.563095     0.002372     8+1
-0.222038     -0.222443     0.000405     8+1
-0.120745     -0.122728     0.001983     8+1
-0.119254     -0.117663     0.001591     8+1
-0.133548     -0.132395     0.001153     8+1
-0.085960     -0.085737     0.000223     8+1
-0.123737     -0.127117     0.003380     8+1
-0.566693     -0.567134     0.000441     8+1
-0.087956     -0.087853     0.000103     8+1
-0.115736     -0.118794     0.003058     8+1
-0.121183     -0.122241     0.001058     8+1
-0.244245     -0.245319     0.001074     8+1
-0.566334     -0.566036     0.000298     8+1
-0.581843     -0.582033     0.000190     8+1
-0.116170     -0.113856     0.002314     8+1
-0.143998     -0.139074     0.004924     8+1
-0.567772     -0.567212     0.000560     8+1
-0.579049     -0.578317     0.000732     8+1
-0.551194     -0.549906     0.001288     8+1
-0.180281     -0.182377     0.002096     8+1
-0.134912     -0.135142     0.000230     8+1
-0.542423     -0.544126     0.001703     8+1
-0.547609     -0.548087     0.000478     8+1
-0.111781     -0.111702     0.000079     8+1
-0.544706     -0.545026     0.000320     8+1
-0.549840     -0.550121     0.000281     8+1
-0.204485     -0.203646     0.000839     8+1
-0.116232     -0.117179     0.000947     8+1
-0.114251     -0.112084     0.002167     8+1
-0.134690     -0.130961     0.003729     8+1
-0.081736     -0.081338     0.000398     8+1
-0.114905     -0.118501     0.003596     8+1
-0.546352     -0.547576     0.001224     8+1
-0.083389     -0.083035     0.000354     8+1
-0.112961     -0.114284     0.001323     8+1
-0.110683     -0.111034     0.000351     8+1
-0.224590     -0.226287     0.001697     8+1
-0.539940     -0.539540     0.000400     8+1
-0.554566     -0.554101     0.000465     8+1
-0.108139     -0.105647     0.002492     8+1
-0.131921     -0.127573     0.004348     8+1
-0.543276     -0.542922     0.000354     8+1
-0.542581     -0.540369     0.002212     8+1
-0.576038     -0.576704     0.000666     8+1
-0.584742     -0.583054     0.001688     8+1
-0.159557     -0.159288     0.000269     8+1
-0.118553     -0.119407     0.000854     8+1
-0.124201     -0.124828     0.000627     8+1
-0.153790     -0.154149     0.000359     8+1
-0.151688     -0.152916     0.001228     8+1
-0.124934     -0.126376     0.001442     8+1
-0.581091     -0.582226     0.001135     8+1
-0.077549     -0.076184     0.001365     8+1
-0.113605     -0.113037     0.000568     8+1
-0.076044     -0.075631     0.000413     8+1
-0.111483     -0.110643     0.000840     8+1
-0.080568     -0.081674     0.001106     8+1
-0.558273     -0.551942     0.006331     8+1
-0.543975     -0.541009     0.002966     8+1
-0.082549     -0.079022     0.003527     8+1
-0.117471     -0.115350     0.002121     8+1
-0.115243     -0.113951     0.001292     8+1
-0.084003     -0.080715     0.003288     8+1
-0.153669     -0.150431     0.003238     8+1
-0.080347     -0.081031     0.000684     8+1
-0.124225     -0.124277     0.000052     8+1
-0.080212     -0.081664     0.001452     8+1
-0.124136     -0.123678     0.000458     8+1
-0.118231     -0.120350     0.002119     8+1
-0.549002     -0.547803     0.001199     8+1
-0.563787     -0.564674     0.000887     8+1
-0.104920     -0.107274     0.002354     8+1
-0.083199     -0.082429     0.000770     8+1
-0.149504     -0.149326     0.000179     8+1
-0.067723     -0.068809     0.001086     8+1
-0.096408     -0.097341     0.000933     8+1
-0.106285     -0.106469     0.000184     8+1
-0.143240     -0.141147     0.002093     8+1
-0.074685     -0.077612     0.002927     8+1
-0.565001     -0.565751     0.000750     8+1
-0.556933     -0.556039     0.000894     8+1
-0.295719     -0.300295     0.004576     8+1
-0.108831     -0.108292     0.000539     8+1
-0.146183     -0.143815     0.002368     8+1
-0.064667     -0.065833     0.001166     8+1
-0.092769     -0.092042     0.000727     8+1
-0.075014     -0.078057     0.003043     8+1
-0.555379     -0.555521     0.000142     8+1
-0.571485     -0.574342     0.002857     8+1
-0.081068     -0.083192     0.002124     8+1
-0.119488     -0.115889     0.003599     8+1
-0.120112     -0.120563     0.000451     8+1
-0.547838     -0.547267     0.000571     8+1
-0.563989     -0.565143     0.001154     8+1
-0.118078     -0.118270     0.000192     8+1
-0.544741     -0.549691     0.004950     8+1
-0.527409     -0.527405     0.000004     8+1
-0.527623     -0.527499     0.000124     8+1
-0.537311     -0.539378     0.002067     8+1
-0.537479     -0.535556     0.001923     8+1
-0.261059     -0.261425     0.000366     8+1
-0.121617     -0.121018     0.000599     8+1
-0.110625     -0.109838     0.000787     8+1
-0.146181     -0.147529     0.001348     8+1
-0.092853     -0.093052     0.000199     8+1
-0.128353     -0.129812     0.001459     8+1
-0.546527     -0.548283     0.001756     8+1
-0.082929     -0.082444     0.000485     8+1
-0.125478     -0.128641     0.003163     8+1
-0.115133     -0.117217     0.002084     8+1
-0.271927     -0.271289     0.000638     8+1
-0.539900     -0.540143     0.000243     8+1
-0.550573     -0.552548     0.001975     8+1
-0.126223     -0.125898     0.000325     8+1
-0.137744     -0.132459     0.005285     8+1
-0.538160     -0.539203     0.001043     8+1
-0.529364     -0.528384     0.000980     8+1
-0.581754     -0.579362     0.002392     8+1
-0.583687     -0.582366     0.001321     8+1
-0.145931     -0.145351     0.000580     8+1
-0.125225     -0.125252     0.000027     8+1
-0.160017     -0.158653     0.001364     8+1
-0.138668     -0.137306     0.001362     8+1
-0.162557     -0.159451     0.003106     8+1
-0.121378     -0.121214     0.000164     8+1
-0.088283     -0.092433     0.004150     8+1
-0.142234     -0.144462     0.002228     8+1
-0.303597     -0.304297     0.000700     8+1
-0.126625     -0.127329     0.000704     8+1
-0.556231     -0.556634     0.000403     8+1
-0.544619     -0.546017     0.001398     8+1
-0.237134     -0.238454     0.001320     8+1
-0.124672     -0.124804     0.000132     8+1
-0.125722     -0.125960     0.000238     8+1
-0.100226     -0.101186     0.000960     8+1
-0.083116     -0.085050     0.001934     8+1
-0.114343     -0.115026     0.000683     8+1
-0.155595     -0.154740     0.000855     8+1
-0.117848     -0.115897     0.001951     8+1
-0.556276     -0.556262     0.000014     8+1
-0.551103     -0.549677     0.001426     8+1
-0.091094     -0.090204     0.000890     8+1
-0.078724     -0.078698     0.000026     8+1
-0.057785     -0.054909     0.002876     8+1
-0.082705     -0.085721     0.003016     8+1
-0.134663     -0.134922     0.000259     8+1
-0.095065     -0.097277     0.002212     8+1
-0.563287     -0.564114     0.000827     8+1
-0.549295     -0.548801     0.000494     8+1
-0.111224     -0.111152     0.000072     8+1
-0.141653     -0.136972     0.004681     8+1
-0.138899     -0.138238     0.000661     8+1
-0.088443     -0.088612     0.000169     8+1
-0.521966     -0.524690     0.002724     8+1
-0.535715     -0.536750     0.001035     8+1
-0.151999     -0.153236     0.001237     8+1
-0.114881     -0.112754     0.002127     8+1
-0.547529     -0.546779     0.000750     8+1
-0.550948     -0.549965     0.000983     8+1
-0.133790     -0.134870     0.001080     8+1
-0.140931     -0.142308     0.001377     8+1
-0.533498     -0.532881     0.000617     8+1
-0.525782     -0.525843     0.000061     8+1
-0.113042     -0.112331     0.000711     8+1
-0.143888     -0.143431     0.000457     8+1
-0.107302     -0.108170     0.000868     8+1
-0.220241     -0.222898     0.002657     8+1
-0.535525     -0.536347     0.000822     8+1
-0.547482     -0.547177     0.000305     8+1
-0.098607     -0.097714     0.000893     8+1
-0.138988     -0.140240     0.001252     8+1
-0.532534     -0.532662     0.000128     8+1
-0.547051     -0.547184     0.000133     8+1
-0.596847     -0.598096     0.001249     8+1
-0.540779     -0.539535     0.001244     8+1
-0.119241     -0.119762     0.000521     8+1
-0.121730     -0.121914     0.000184     8+1
-0.119442     -0.118829     0.000613     8+1
-0.143922     -0.142691     0.001231     8+1
-0.136918     -0.138933     0.002015     8+1
-0.123850     -0.125259     0.001409     8+1
-0.528906     -0.526369     0.002537     8+1
-0.085849     -0.086319     0.000470     8+1
-0.109635     -0.112369     0.002734     8+1
-0.080822     -0.078597     0.002225     8+1
-0.106712     -0.108339     0.001627     8+1
-0.079424     -0.079908     0.000484     8+1
-0.389701     -0.389096     0.000605     8+1
-0.499254     -0.498408     0.000846     8+1
-0.072146     -0.071593     0.000553     8+1
-0.099849     -0.102216     0.002367     8+1
-0.091839     -0.092787     0.000948     8+1
-0.064159     -0.062510     0.001649     8+1
-0.128052     -0.128803     0.000751     8+1
-0.069784     -0.070367     0.000583     8+1
-0.091879     -0.093401     0.001522     8+1
-0.072687     -0.073302     0.000615     8+1
-0.132815     -0.134595     0.001780     8+1
-0.109124     -0.111889     0.002765     8+1
-0.533334     -0.532898     0.000436     8+1
-0.537430     -0.538790     0.001360     8+1
-0.113441     -0.113593     0.000152     8+1
-0.085567     -0.084887     0.000680     8+1
-0.135458     -0.132847     0.002611     8+1
-0.079836     -0.077929     0.001907     8+1
-0.123637     -0.123282     0.000355     8+1
-0.115877     -0.115343     0.000534     8+1
-0.117207     -0.122665     0.005458     8+1
-0.083860     -0.085494     0.001634     8+1
-0.346493     -0.347036     0.000543     8+1
-0.522818     -0.523098     0.000279     8+1
-0.335765     -0.339686     0.003921     8+1
-0.126763     -0.128526     0.001763     8+1
-0.128873     -0.128881     0.000007     8+1
-0.078770     -0.077745     0.001025     8+1
-0.089776     -0.087495     0.002281     8+1
-0.064478     -0.059869     0.004609     8+1
-0.559923     -0.561643     0.001720     8+1
-0.393722     -0.391789     0.001933     8+1
-0.122729     -0.122321     0.000408     8+1
-0.119571     -0.118505     0.001066     8+1
-0.078966     -0.080885     0.001919     8+1
-0.535906     -0.533527     0.002379     8+1
-0.280490     -0.280429     0.000061     8+1
-0.125375     -0.125571     0.000196     8+1
-0.547737     -0.545702     0.002035     8+1
-0.594179     -0.595116     0.000937     8+1
-0.574029     -0.572276     0.001753     8+1
-0.116995     -0.118809     0.001814     8+1
-0.121833     -0.121882     0.000049     8+1
-0.123820     -0.121922     0.001898     8+1
-0.148101     -0.145856     0.002245     8+1
-0.137974     -0.138671     0.000697     8+1
-0.121772     -0.124484     0.002712     8+1
-0.537727     -0.535267     0.002460     8+1
-0.086044     -0.086644     0.000600     8+1
-0.111599     -0.113124     0.001525     8+1
-0.078840     -0.077370     0.001470     8+1
-0.111213     -0.112145     0.000932     8+1
-0.080540     -0.080741     0.000201     8+1
-0.379166     -0.375341     0.003825     8+1
-0.499084     -0.497687     0.001397     8+1
-0.074360     -0.073157     0.001203     8+1
-0.102089     -0.103726     0.001637     8+1
-0.092033     -0.091674     0.000359     8+1
-0.062616     -0.060419     0.002197     8+1
-0.129016     -0.129854     0.000838     8+1
-0.069471     -0.069058     0.000413     8+1
-0.092355     -0.092024     0.000331     8+1
-0.070309     -0.070180     0.000129     8+1
-0.139305     -0.139066     0.000239     8+1
-0.109757     -0.111376     0.001619     8+1
-0.549146     -0.546385     0.002761     8+1
-0.553954     -0.554797     0.000843     8+1
-0.115689     -0.115169     0.000520     8+1
-0.085490     -0.085450     0.000040     8+1
-0.138543     -0.135789     0.002754     8+1
-0.080842     -0.078379     0.002463     8+1
-0.127874     -0.125225     0.002649     8+1
-0.114736     -0.114817     0.000081     8+1
-0.122274     -0.126290     0.004016     8+1
-0.085938     -0.087178     0.001240     8+1
-0.344477     -0.345295     0.000818     8+1
-0.514943     -0.515722     0.000779     8+1
-0.332091     -0.334921     0.002830     8+1
-0.125654     -0.127451     0.001797     8+1
-0.129857     -0.127787     0.002070     8+1
-0.075924     -0.075176     0.000748     8+1
-0.091906     -0.088976     0.002930     8+1
-0.064715     -0.060133     0.004582     8+1
-0.559217     -0.558802     0.000415     8+1
-0.397903     -0.398157     0.000254     8+1
-0.119550     -0.120502     0.000952     8+1
-0.123042     -0.121277     0.001765     8+1
-0.080383     -0.082235     0.001852     8+1
-0.523870     -0.523405     0.000465     8+1
-0.272234     -0.268926     0.003308     8+1
-0.126180     -0.125139     0.001041     8+1
-0.552418     -0.551356     0.001062     8+1
-0.548648     -0.545764     0.002884     8+1
-0.117917     -0.115073     0.002844     8+1
-0.084878     -0.086357     0.001479     8+1
-0.075860     -0.078116     0.002256     8+1
-0.117584     -0.120041     0.002457     8+1
-0.539479     -0.539854     0.000375     8+1
-0.140030     -0.132194     0.007836     8+1
-0.099468     -0.102634     0.003166     8+1
-0.103879     -0.106059     0.002180     8+1
-0.267982     -0.268876     0.000894     8+1
-0.121806     -0.122498     0.000692     8+1
-0.540247     -0.540395     0.000148     8+1
-0.128378     -0.125158     0.003220     8+1
-0.075329     -0.075290     0.000039     8+1
-0.073864     -0.074274     0.000410     8+1
-0.253307     -0.258735     0.005428     8+1
-0.562050     -0.561261     0.000789     8+1
-0.128208     -0.122317     0.005891     8+1
-0.090573     -0.088511     0.002062     8+1
-0.114270     -0.116548     0.002278     8+1
-0.078834     -0.078722     0.000112     8+1
-0.118336     -0.121584     0.003248     8+1
-0.551035     -0.548490     0.002545     8+1
-0.117066     -0.116450     0.000616     8+1
-0.080575     -0.079088     0.001487     8+1
-0.116470     -0.119138     0.002668     8+1
-0.259154     -0.265659     0.006505     8+1
-0.546515     -0.542334     0.004181     8+1
-0.132019     -0.126196     0.005823     8+1
-0.108606     -0.111004     0.002398     8+1
-0.072330     -0.071349     0.000981     8+1
-0.073118     -0.075787     0.002669     8+1
-0.113080     -0.114188     0.001108     8+1
-0.529930     -0.529967     0.000037     8+1
-0.109844     -0.107018     0.002826     8+1
-0.091513     -0.091457     0.000056     8+1
-0.106567     -0.109821     0.003254     8+1
-0.254765     -0.258313     0.003548     8+1
-0.527967     -0.525055     0.002912     8+1
-0.130513     -0.123610     0.006903     8+1
-0.120439     -0.117586     0.002853     8+1
-0.076837     -0.075440     0.001397     8+1
-0.085709     -0.084125     0.001584     8+1
-0.116663     -0.118809     0.002146     8+1
-0.544776     -0.542812     0.001964     8+1
-0.133803     -0.126785     0.007018     8+1
-0.103424     -0.102852     0.000572     8+1
-0.117114     -0.117689     0.000575     8+1
-0.242388     -0.245591     0.003203     8+1
-0.561292     -0.559482     0.001810     8+1
-0.530156     -0.531305     0.001149     8+1
-0.554277     -0.554018     0.000259     8+1
-0.116603     -0.114701     0.001902     8+1
-0.112198     -0.111661     0.000537     8+1
-0.145734     -0.143981     0.001753     8+1
-0.126699     -0.124671     0.002028     8+1
-0.129214     -0.127986     0.001228     8+1
-0.118922     -0.121054     0.002132     8+1
-0.081056     -0.080993     0.000063     8+1
-0.111106     -0.113782     0.002676     8+1
-0.272816     -0.272433     0.000383     8+1
-0.121006     -0.122545     0.001539     8+1
-0.521752     -0.523670     0.001918     8+1
-0.516343     -0.515063     0.001280     8+1
-0.219910     -0.220370     0.000460     8+1
-0.113053     -0.113211     0.000158     8+1
-0.112294     -0.111485     0.000809     8+1
-0.082437     -0.083336     0.000899     8+1
-0.098100     -0.099311     0.001211     8+1
-0.106934     -0.106169     0.000765     8+1
-0.150222     -0.146516     0.003706     8+1
-0.103802     -0.102285     0.001517     8+1
-0.559983     -0.561072     0.001089     8+1
-0.554270     -0.553082     0.001188     8+1
-0.088440     -0.086045     0.002395     8+1
-0.079938     -0.078953     0.000985     8+1
-0.063652     -0.062108     0.001544     8+1
-0.075965     -0.074359     0.001606     8+1
-0.125321     -0.124750     0.000571     8+1
-0.083747     -0.084218     0.000471     8+1
-0.549462     -0.548362     0.001100     8+1
-0.538123     -0.537042     0.001081     8+1
-0.118763     -0.117527     0.001236     8+1
-0.131477     -0.130800     0.000677     8+1
-0.132814     -0.131450     0.001364     8+1
-0.083015     -0.081715     0.001300     8+1
-0.533287     -0.530819     0.002468     8+1
-0.548187     -0.546845     0.001342     8+1
-0.134284     -0.134067     0.000217     8+1
-0.105258     -0.102616     0.002642     8+1
-0.555312     -0.551683     0.003629     8+1
-0.541709     -0.539144     0.002565     8+1
-0.258663     -0.258723     0.000060     8+1
-0.559202     -0.559355     0.000153     8+1
-0.097764     -0.099898     0.002134     8+1
-0.119193     -0.118402     0.000791     8+1
-0.064166     -0.064727     0.000561     8+1
-0.072096     -0.072898     0.000802     8+1
-0.045214     -0.043976     0.001238     8+1
-0.559275     -0.559607     0.000332     8+1
-0.283502     -0.284475     0.000973     8+1
-0.560180     -0.561409     0.001229     8+1
-0.099889     -0.100840     0.000951     8+1
-0.120455     -0.118956     0.001499     8+1
-0.064966     -0.065913     0.000947     8+1
-0.153572     -0.153040     0.000532     8+1
-0.238639     -0.239240     0.000601     8+1
-0.548910     -0.547832     0.001078     8+1
-0.115372     -0.116885     0.001513     8+1
-0.087596     -0.088335     0.000739     8+1
-0.546724     -0.550123     0.003399     8+1
-0.058095     -0.058453     0.000358     8+1
-0.558577     -0.558576     0.000001     8+1
-0.550590     -0.547561     0.003029     8+1
-0.106767     -0.107081     0.000314     8+1
-0.139555     -0.139871     0.000316     8+1
-0.109458     -0.110199     0.000741     8+1
-0.194113     -0.192737     0.001376     8+1
-0.522587     -0.523988     0.001401     8+1
-0.546563     -0.547095     0.000531     8+1
-0.108364     -0.106959     0.001405     8+1
-0.133340     -0.134151     0.000811     8+1
-0.539551     -0.538907     0.000644     8+1
-0.549700     -0.550042     0.000342     8+1
-0.203256     -0.204715     0.001459     8+1
-0.544341     -0.544107     0.000234     8+1
-0.089338     -0.089011     0.000327     8+1
-0.101285     -0.102171     0.000886     8+1
-0.055579     -0.054634     0.000945     8+1
-0.074434     -0.074911     0.000477     8+1
-0.045011     -0.043812     0.001199     8+1
-0.542507     -0.542277     0.000230     8+1
-0.201168     -0.201228     0.000060     8+1
-0.531256     -0.532339     0.001083     8+1
-0.083507     -0.085142     0.001635     8+1
-0.109877     -0.109769     0.000108     8+1
-0.061503     -0.061275     0.000228     8+1
-0.111913     -0.111874     0.000039     8+1
-0.159765     -0.159342     0.000423     8+1
-0.518078     -0.517866     0.000212     8+1
-0.102566     -0.102636     0.000070     8+1
-0.072964     -0.072018     0.000946     8+1
-0.554237     -0.555033     0.000796     8+1
-0.047768     -0.047935     0.000167     8+1
-0.525540     -0.524636     0.000904     8+1
-0.524399     -0.524111     0.000288     8+1
-0.542793     -0.545635     0.002842     8+1
-0.536520     -0.537786     0.001266     8+1
-0.294945     -0.298754     0.003809     8+1
-0.119226     -0.119934     0.000708     8+1
-0.113575     -0.112266     0.001309     8+1
-0.141246     -0.138217     0.003029     8+1
-0.085408     -0.086565     0.001157     8+1
-0.129937     -0.132048     0.002111     8+1
-0.534437     -0.534916     0.000479     8+1
-0.087191     -0.088133     0.000942     8+1
-0.125197     -0.127631     0.002434     8+1
-0.108264     -0.111442     0.003178     8+1
-0.284574     -0.287855     0.003281     8+1
-0.524067     -0.525846     0.001779     8+1
-0.504178     -0.503921     0.000257     8+1
-0.121405     -0.120776     0.000629     8+1
-0.136400     -0.129754     0.006646     8+1
-0.521374     -0.525003     0.003629     8+1
-0.499344     -0.498868     0.000476     8+1
-0.550008     -0.550624     0.000616     8+1
-0.154964     -0.156081     0.001117     8+1
-0.121865     -0.122182     0.000317     8+1
-0.552361     -0.551977     0.000384     8+1
-0.552685     -0.553054     0.000369     8+1
-0.101791     -0.102137     0.000346     8+1
-0.577562     -0.575864     0.001698     8+1
-0.451329     -0.449660     0.001669     8+1
-0.139316     -0.136633     0.002683     8+1
-0.127233     -0.128858     0.001625     8+1
-0.124584     -0.123856     0.000728     8+1
-0.148435     -0.146544     0.001891     8+1
-0.138739     -0.137908     0.000831     8+1
-0.125016     -0.124755     0.000261     8+1
-0.569535     -0.569547     0.000012     8+1
-0.074741     -0.073822     0.000919     8+1
-0.107682     -0.108069     0.000387     8+1
-0.074380     -0.074422     0.000042     8+1
-0.105831     -0.106098     0.000267     8+1
-0.083481     -0.083053     0.000428     8+1
-0.421448     -0.420312     0.001136     8+1
-0.522379     -0.521469     0.000910     8+1
-0.077514     -0.077880     0.000366     8+1
-0.110484     -0.111776     0.001292     8+1
-0.103096     -0.103565     0.000469     8+1
-0.079006     -0.076277     0.002729     8+1
-0.145395     -0.142639     0.002756     8+1
-0.073553     -0.074305     0.000752     8+1
-0.118913     -0.116850     0.002063     8+1
-0.073339     -0.076028     0.002689     8+1
-0.119037     -0.118703     0.000334     8+1
-0.125401     -0.124367     0.001034     8+1
-0.541703     -0.542442     0.000739     8+1
-0.560852     -0.562999     0.002147     8+1
-0.099430     -0.102654     0.003224     8+1
-0.083131     -0.084140     0.001009     8+1
-0.148185     -0.148180     0.000005     8+1
-0.066027     -0.064966     0.001061     8+1
-0.092609     -0.093242     0.000633     8+1
-0.108623     -0.107836     0.000786     8+1
-0.130588     -0.130503     0.000085     8+1
-0.074753     -0.073306     0.001447     8+1
-0.564698     -0.563553     0.001145     8+1
-0.553847     -0.555649     0.001802     8+1
-0.270192     -0.270331     0.000139     8+1
-0.107852     -0.107403     0.000449     8+1
-0.131267     -0.133288     0.002021     8+1
-0.062804     -0.060528     0.002276     8+1
-0.087309     -0.087437     0.000128     8+1
-0.076040     -0.077385     0.001345     8+1
-0.545845     -0.546412     0.000567     8+1
-0.535540     -0.536861     0.001321     8+1
-0.077419     -0.078562     0.001143     8+1
-0.117005     -0.117754     0.000749     8+1
-0.124424     -0.121960     0.002464     8+1
-0.534622     -0.535795     0.001173     8+1
-0.523886     -0.524214     0.000328     8+1
-0.112032     -0.111727     0.000305     8+1
-0.540096     -0.543751     0.003655     8+1
-0.538386     -0.535718     0.002668     8+1
-0.561933     -0.562650     0.000717     8+1
-0.128218     -0.126326     0.001892     8+1
-0.112048     -0.111216     0.000832     8+1
-0.146824     -0.145998     0.000826     8+1
-0.107703     -0.105748     0.001955     8+1
-0.129205     -0.128088     0.001117     8+1
-0.110036     -0.111412     0.001376     8+1
-0.077340     -0.076941     0.000399     8+1
-0.120452     -0.122688     0.002236     8+1
-0.290353     -0.291746     0.001393     8+1
-0.121722     -0.122395     0.000673     8+1
-0.523822     -0.522389     0.001433     8+1
-0.537337     -0.534894     0.002443     8+1
-0.221620     -0.219977     0.001643     8+1
-0.109385     -0.109643     0.000258     8+1
-0.114682     -0.116124     0.001442     8+1
-0.084520     -0.085174     0.000654     8+1
-0.096035     -0.097747     0.001712     8+1
-0.123068     -0.124830     0.001762     8+1
-0.143096     -0.143578     0.000482     8+1
-0.109063     -0.109079     0.000016     8+1
-0.555770     -0.553177     0.002593     8+1
-0.526988     -0.526565     0.000423     8+1
-0.086997     -0.084934     0.002063     8+1
-0.077456     -0.077201     0.000255     8+1
-0.059889     -0.060236     0.000347     8+1
-0.080151     -0.082063     0.001912     8+1
-0.119120     -0.118905     0.000215     8+1
-0.082770     -0.083474     0.000704     8+1
-0.553986     -0.552876     0.001110     8+1
-0.541588     -0.542755     0.001167     8+1
-0.107587     -0.105666     0.001921     8+1
-0.142268     -0.141581     0.000687     8+1
-0.128816     -0.131077     0.002261     8+1
-0.083492     -0.083763     0.000271     8+1
-0.528524     -0.527023     0.001501     8+1
-0.546059     -0.546694     0.000635     8+1
-0.136847     -0.139382     0.002535     8+1
-0.111833     -0.110105     0.001728     8+1
-0.549088     -0.544612     0.004476     8+1
-0.543885     -0.543308     0.000577     8+1
-0.537616     -0.538357     0.000741     8+1
-0.534887     -0.535675     0.000788     8+1
-0.220672     -0.220397     0.000275     8+1
-0.110037     -0.111394     0.001357     8+1
-0.119760     -0.117325     0.002435     8+1
-0.134526     -0.130129     0.004397     8+1
-0.081792     -0.082003     0.000211     8+1
-0.116186     -0.120265     0.004079     8+1
-0.549276     -0.548152     0.001124     8+1
-0.084447     -0.084133     0.000314     8+1
-0.117092     -0.120638     0.003546     8+1
-0.115872     -0.118504     0.002632     8+1
-0.223814     -0.225474     0.001660     8+1
-0.556533     -0.557248     0.000715     8+1
-0.558231     -0.557059     0.001172     8+1
-0.116449     -0.114619     0.001830     8+1
-0.141328     -0.136055     0.005273     8+1
-0.546039     -0.546071     0.000032     8+1
-0.552869     -0.551948     0.000921     8+1
-0.203134     -0.202407     0.000727     8+1
-0.541400     -0.541893     0.000493     8+1
-0.100446     -0.102188     0.001742     8+1
-0.103168     -0.102329     0.000839     8+1
-0.049496     -0.049296     0.000200     8+1
-0.076188     -0.076641     0.000453     8+1
-0.040753     -0.042759     0.002006     8+1
-0.543727     -0.543644     0.000083     8+1
-0.206591     -0.202704     0.003887     8+1
-0.545683     -0.545467     0.000216     8+1
-0.076296     -0.075719     0.000577     8+1
-0.116426     -0.116047     0.000379     8+1
-0.057598     -0.056952     0.000646     8+1
-0.118144     -0.119211     0.001067     8+1
-0.166585     -0.167261     0.000676     8+1
-0.549237     -0.548829     0.000408     8+1
-0.100511     -0.101579     0.001068     8+1
-0.078246     -0.077935     0.000311     8+1
-0.495777     -0.496993     0.001216     8+1
-0.042939     -0.044103     0.001164     8+1
-0.485102     -0.487016     0.001914     8+1
-0.495957     -0.494633     0.001324     8+1
-0.079106     -0.078655     0.000451     8+1
-0.540391     -0.540591     0.000200     8+1
-0.470904     -0.471017     0.000113     8+1
-0.135590     -0.135528     0.000062     8+1
-0.529543     -0.530887     0.001344     8+1
-0.124390     -0.122708     0.001682     8+1
-0.074935     -0.075924     0.000989     8+1
-0.075242     -0.076946     0.001704     8+1
-0.118135     -0.119568     0.001433     8+1
-0.535844     -0.533990     0.001854     8+1
-0.130354     -0.125696     0.004658     8+1
-0.097272     -0.099425     0.002153     8+1
-0.114909     -0.118755     0.003846     8+1
-0.261559     -0.263082     0.001523     8+1
-0.112002     -0.115109     0.003107     8+1
-0.539636     -0.538838     0.000798     8+1
-0.110743     -0.109306     0.001438     8+1
-0.075723     -0.073409     0.002314     8+1
-0.077719     -0.078311     0.000592     8+1
-0.256344     -0.259081     0.002737     8+1
-0.545294     -0.543611     0.001683     8+1
-0.132996     -0.125903     0.007093     8+1
-0.101913     -0.103874     0.001961     8+1
-0.111098     -0.113276     0.002178     8+1
-0.070023     -0.069119     0.000904     8+1
-0.113994     -0.115405     0.001411     8+1
-0.533313     -0.532014     0.001299     8+1
-0.115022     -0.111810     0.003212     8+1
-0.080039     -0.079546     0.000493     8+1
-0.109463     -0.113083     0.003620     8+1
-0.243289     -0.246729     0.003440     8+1
-0.551666     -0.550854     0.000812     8+1
-0.136494     -0.130298     0.006196     8+1
-0.097425     -0.097671     0.000246     8+1
-0.072262     -0.070729     0.001533     8+1
-0.080821     -0.081321     0.000500     8+1
-0.123455     -0.126545     0.003090     8+1
-0.546954     -0.545882     0.001072     8+1
-0.125167     -0.123716     0.001451     8+1
-0.101182     -0.101167     0.000015     8+1
-0.111370     -0.115266     0.003896     8+1
-0.251184     -0.253192     0.002008     8+1
-0.560641     -0.556541     0.004100     8+1
-0.134823     -0.128707     0.006116     8+1
-0.118105     -0.117020     0.001085     8+1
-0.080242     -0.079286     0.000956     8+1
-0.081413     -0.083242     0.001829     8+1
-0.115726     -0.118060     0.002334     8+1
-0.559137     -0.560891     0.001754     8+1
-0.138794     -0.133827     0.004967     8+1
-0.100281     -0.100928     0.000647     8+1
-0.112649     -0.115774     0.003125     8+1
-0.252779     -0.256348     0.003569     8+1
-0.571106     -0.571266     0.000160     8+1
-0.519658     -0.520254     0.000596     8+1
-0.518755     -0.519567     0.000812     8+1
-0.542390     -0.541683     0.000707     8+1
-0.112019     -0.111313     0.000706     8+1
-0.085505     -0.085705     0.000200     8+1
-0.084240     -0.085645     0.001405     8+1
-0.119250     -0.118814     0.000436     8+1
-0.551556     -0.552095     0.000539     8+1
-0.132872     -0.127233     0.005639     8+1
-0.095390     -0.095041     0.000349     8+1
-0.114442     -0.116742     0.002300     8+1
-0.248653     -0.250080     0.001427     8+1
-0.112256     -0.114157     0.001901     8+1
-0.532465     -0.531400     0.001065     8+1
-0.121765     -0.120031     0.001734     8+1
-0.085831     -0.084793     0.001038     8+1
-0.071548     -0.072845     0.001297     8+1
-0.236747     -0.238788     0.002041     8+1
-0.545302     -0.544209     0.001093     8+1
-0.124001     -0.120506     0.003495     8+1
-0.098652     -0.097280     0.001372     8+1
-0.104636     -0.107166     0.002530     8+1
-0.077277     -0.077455     0.000178     8+1
-0.111403     -0.113076     0.001673     8+1
-0.544159     -0.543829     0.000330     8+1
-0.118028     -0.114717     0.003311     8+1
-0.078010     -0.078574     0.000564     8+1
-0.111695     -0.114456     0.002761     8+1
-0.234272     -0.236663     0.002391     8+1
-0.553917     -0.552983     0.000934     8+1
-0.135188     -0.128440     0.006748     8+1
-0.098611     -0.100000     0.001389     8+1
-0.075112     -0.073923     0.001189     8+1
-0.079691     -0.082611     0.002920     8+1
-0.111475     -0.111913     0.000438     8+1
-0.537904     -0.536530     0.001374     8+1
-0.106447     -0.106439     0.000008     8+1
-0.102113     -0.103493     0.001380     8+1
-0.112727     -0.116525     0.003798     8+1
-0.226251     -0.227250     0.000999     8+1
-0.564391     -0.565739     0.001348     8+1
-0.134766     -0.130618     0.004148     8+1
-0.119840     -0.115966     0.003874     8+1
-0.072771     -0.072140     0.000631     8+1
-0.083951     -0.084565     0.000614     8+1
-0.112769     -0.113529     0.000760     8+1
-0.536043     -0.537791     0.001748     8+1
-0.132819     -0.128081     0.004738     8+1
-0.095929     -0.095304     0.000625     8+1
-0.106213     -0.109770     0.003557     8+1
-0.232035     -0.233528     0.001493     8+1
-0.563185     -0.563594     0.000409     8+1
-0.159686     -0.158818     0.000868     8+1
-0.123005     -0.123475     0.000470     8+1
-0.557110     -0.554820     0.002290     8+1
-0.269525     -0.267300     0.002225     8+1
-0.113898     -0.115399     0.001501     8+1
-0.110082     -0.114380     0.004298     8+1
-0.124774     -0.129202     0.004428     8+1
-0.128138     -0.129057     0.000919     8+1
-0.121337     -0.119602     0.001735     8+1
-0.111808     -0.113381     0.001573     8+1
-0.566363     -0.567583     0.001220     8+1
-0.084206     -0.083075     0.001131     8+1
-0.096877     -0.093018     0.003859     8+1
-0.074371     -0.074990     0.000619     8+1
-0.091288     -0.088091     0.003197     8+1
-0.075896     -0.074218     0.001678     8+1
-0.259413     -0.257795     0.001618     8+1
-0.511805     -0.512327     0.000522     8+1
-0.078506     -0.079167     0.000661     8+1
-0.098111     -0.096298     0.001813     8+1
-0.090735     -0.089846     0.000889     8+1
-0.069887     -0.071148     0.001261     8+1
-0.128485     -0.126571     0.001914     8+1
-0.075688     -0.077263     0.001575     8+1
-0.105657     -0.111472     0.005815     8+1
-0.071773     -0.072601     0.000828     8+1
-0.103850     -0.106269     0.002419     8+1
-0.111009     -0.110826     0.000183     8+1
-0.534234     -0.535597     0.001363     8+1
-0.539439     -0.538688     0.000751     8+1
-0.079371     -0.076851     0.002520     8+1
-0.073815     -0.078481     0.004666     8+1
-0.116686     -0.116190     0.000496     8+1
-0.070571     -0.071737     0.001166     8+1
-0.078920     -0.076225     0.002695     8+1
-0.115930     -0.115245     0.000685     8+1
-0.116915     -0.117700     0.000785     8+1
-0.070836     -0.069433     0.001403     8+1
-0.544814     -0.541874     0.002940     8+1
-0.542168     -0.545305     0.003137     8+1
-0.205236     -0.203765     0.001471     8+1
-0.145585     -0.143254     0.002331     8+1
-0.128120     -0.126433     0.001687     8+1
-0.064384     -0.068140     0.003756     8+1
-0.076382     -0.076806     0.000424     8+1
-0.071577     -0.072301     0.000724     8+1
-0.541163     -0.542536     0.001373     8+1
-0.546042     -0.541944     0.004098     8+1
-0.072951     -0.075992     0.003041     8+1
-0.093578     -0.094196     0.000618     8+1
-0.108884     -0.110198     0.001314     8+1
-0.531819     -0.532283     0.000464     8+1
-0.527708     -0.526740     0.000968     8+1
-0.112108     -0.111661     0.000447     8+1
-0.556836     -0.560425     0.003589     8+1
-0.557882     -0.558598     0.000716     8+1
-0.548066     -0.548751     0.000685     8+1
-0.278686     -0.277068     0.001618     8+1
-0.114104     -0.116686     0.002582     8+1
-0.117828     -0.115618     0.002210     8+1
-0.146101     -0.147604     0.001503     8+1
-0.091634     -0.091074     0.000560     8+1
-0.127225     -0.127938     0.000713     8+1
-0.544357     -0.544356     0.000001     8+1
-0.087922     -0.089169     0.001247     8+1
-0.134814     -0.135204     0.000390     8+1
-0.130936     -0.132522     0.001586     8+1
-0.257324     -0.258990     0.001666     8+1
-0.543652     -0.542784     0.000868     8+1
-0.545718     -0.549770     0.004052     8+1
-0.123731     -0.122000     0.001731     8+1
-0.157632     -0.159658     0.002026     8+1
-0.544828     -0.546767     0.001939     8+1
-0.564204     -0.563942     0.000262     8+1
-0.542128     -0.543745     0.001617     8+1
-0.552495     -0.551899     0.000596     8+1
-0.090613     -0.090145     0.000468     8+1
-0.577766     -0.578037     0.000271     8+1
-0.482455     -0.482771     0.000316     8+1
-0.146358     -0.145938     0.000420     8+1
-0.538795     -0.539186     0.000391     8+1
-0.536145     -0.536668     0.000523     8+1
-0.227546     -0.227147     0.000399     8+1
-0.119801     -0.120091     0.000290     8+1
-0.124634     -0.123055     0.001579     8+1
-0.139567     -0.139170     0.000397     8+1
-0.075678     -0.075435     0.000243     8+1
-0.112040     -0.113032     0.000992     8+1
-0.548303     -0.549168     0.000865     8+1
-0.089247     -0.088994     0.000253     8+1
-0.123862     -0.125542     0.001680     8+1
-0.109417     -0.110900     0.001483     8+1
-0.235583     -0.236689     0.001106     8+1
-0.554029     -0.553163     0.000866     8+1
-0.573900     -0.572524     0.001376     8+1
-0.104941     -0.103459     0.001482     8+1
-0.134588     -0.132820     0.001768     8+1
-0.544889     -0.545105     0.000216     8+1
-0.556767     -0.556388     0.000379     8+1
-0.516050     -0.516600     0.000550     8+1
-0.271244     -0.270976     0.000268     8+1
-0.131974     -0.132480     0.000506     8+1
-0.521262     -0.523894     0.002632     8+1
-0.535007     -0.533799     0.001208     8+1
-0.120978     -0.119079     0.001899     8+1
-0.271486     -0.272256     0.000770     8+1
-0.552342     -0.551877     0.000465     8+1
-0.099479     -0.098441     0.001038     8+1
-0.114991     -0.115457     0.000466     8+1
-0.067421     -0.063478     0.003943     8+1
-0.071735     -0.073271     0.001536     8+1
-0.047411     -0.046148     0.001263     8+1
-0.557443     -0.557444     0.000001     8+1
-0.297212     -0.301085     0.003873     8+1
-0.542472     -0.544749     0.002277     8+1
-0.103370     -0.104969     0.001599     8+1
-0.116990     -0.116383     0.000607     8+1
-0.066595     -0.066938     0.000343     8+1
-0.149568     -0.148124     0.001444     8+1
-0.271128     -0.269470     0.001658     8+1
-0.556322     -0.558208     0.001886     8+1
-0.123245     -0.121397     0.001848     8+1
-0.089816     -0.091277     0.001461     8+1
-0.573721     -0.571536     0.002185     8+1
-0.062681     -0.062374     0.000307     8+1
-0.109187     -0.108808     0.000379     8+1
-0.226763     -0.227564     0.000801     8+1
-0.263508     -0.263711     0.000203     8+1
-0.558928     -0.559652     0.000724     8+1
-0.118465     -0.118431     0.000034     8+1
-0.120142     -0.118918     0.001224     8+1
-0.075404     -0.076121     0.000717     8+1
-0.081003     -0.082901     0.001898     8+1
-0.040778     -0.039950     0.000828     8+1
-0.557408     -0.558239     0.000831     8+1
-0.322613     -0.322783     0.000170     8+1
-0.568716     -0.566447     0.002269     8+1
-0.127590     -0.128914     0.001324     8+1
-0.135991     -0.136499     0.000508     8+1
-0.059496     -0.060192     0.000696     8+1
-0.152353     -0.153465     0.001112     8+1
-0.520867     -0.522880     0.002013     8+1
-0.589626     -0.586978     0.002648     8+1
-0.109885     -0.109178     0.000707     8+1
-0.091897     -0.093376     0.001479     8+1
-0.521407     -0.520743     0.000664     8+1
-0.060439     -0.059230     0.001209     8+1
-0.530073     -0.530104     0.000031     8+1
-0.105552     -0.103601     0.001951     8+1
-0.068387     -0.066902     0.001485     8+1
-0.072920     -0.076034     0.003114     8+1
-0.111250     -0.112857     0.001607     8+1
-0.542583     -0.540288     0.002295     8+1
-0.119587     -0.113589     0.005998     8+1
-0.093431     -0.092436     0.000995     8+1
-0.106038     -0.109626     0.003588     8+1
-0.231981     -0.233564     0.001583     8+1
-0.114672     -0.116994     0.002322     8+1
-0.536523     -0.536389     0.000134     8+1
-0.111883     -0.109533     0.002350     8+1
-0.075951     -0.075154     0.000797     8+1
-0.077343     -0.079251     0.001908     8+1
-0.224363     -0.225524     0.001161     8+1
-0.529253     -0.527326     0.001927     8+1
-0.135636     -0.130593     0.005043     8+1
-0.098406     -0.098656     0.000250     8+1
-0.107072     -0.110400     0.003328     8+1
-0.069858     -0.071726     0.001868     8+1
-0.115806     -0.118829     0.003023     8+1
-0.534017     -0.532362     0.001655     8+1
-0.117489     -0.115001     0.002488     8+1
-0.076879     -0.078593     0.001714     8+1
-0.105020     -0.107530     0.002510     8+1
-0.258724     -0.260288     0.001564     8+1
-0.545347     -0.549486     0.004139     8+1
-0.129854     -0.123557     0.006297     8+1
-0.093218     -0.094567     0.001349     8+1
-0.070847     -0.068084     0.002763     8+1
-0.072477     -0.072352     0.000125     8+1
-0.122128     -0.124228     0.002100     8+1
-0.546768     -0.545534     0.001234     8+1
-0.128017     -0.126443     0.001574     8+1
-0.096867     -0.095537     0.001330     8+1
-0.109154     -0.108985     0.000169     8+1
-0.237613     -0.238303     0.000690     8+1
-0.551670     -0.547836     0.003834     8+1
-0.129982     -0.126582     0.003400     8+1
-0.112616     -0.110333     0.002283     8+1
-0.071656     -0.071498     0.000158     8+1
-0.074804     -0.075791     0.000987     8+1
-0.116695     -0.119181     0.002486     8+1
-0.561993     -0.562624     0.000631     8+1
-0.133528     -0.127409     0.006119     8+1
-0.096917     -0.100732     0.003815     8+1
-0.109588     -0.113697     0.004109     8+1
-0.254608     -0.258768     0.004160     8+1
-0.565211     -0.567821     0.002610     8+1
-0.530866     -0.529233     0.001633     8+1
-0.530947     -0.529538     0.001409     8+1
-0.542682     -0.541881     0.000801     8+1
-0.536164     -0.535867     0.000297     8+1
-0.223022     -0.223671     0.000649     8+1
-0.116205     -0.119551     0.003346     8+1
-0.120328     -0.119222     0.001106     8+1
-0.144630     -0.142921     0.001709     8+1
-0.086802     -0.088194     0.001392     8+1
-0.116087     -0.118658     0.002571     8+1
-0.552355     -0.554786     0.002431     8+1
-0.094765     -0.094900     0.000135     8+1
-0.119995     -0.122152     0.002157     8+1
-0.123211     -0.123564     0.000353     8+1
-0.233314     -0.234597     0.001283     8+1
-0.549686     -0.551445     0.001759     8+1
-0.566885     -0.568944     0.002059     8+1
-0.110208     -0.108737     0.001471     8+1
-0.136622     -0.133641     0.002981     8+1
-0.544937     -0.545170     0.000233     8+1
-0.548347     -0.548954     0.000607     8+1
-0.531936     -0.530832     0.001104     8+1
-0.538210     -0.538532     0.000322     8+1
-0.279196     -0.282117     0.002921     8+1
-0.121368     -0.122293     0.000925     8+1
-0.116310     -0.113488     0.002822     8+1
-0.134189     -0.129770     0.004419     8+1
-0.083594     -0.082925     0.000669     8+1
-0.124119     -0.127344     0.003225     8+1
-0.543161     -0.540392     0.002769     8+1
-0.094352     -0.094123     0.000229     8+1
-0.126352     -0.129702     0.003350     8+1
-0.114534     -0.115692     0.001158     8+1
-0.256607     -0.258385     0.001778     8+1
-0.542579     -0.540538     0.002041     8+1
-0.525555     -0.521701     0.003854     8+1
-0.118725     -0.115297     0.003428     8+1
-0.147725     -0.140322     0.007403     8+1
-0.552507     -0.551175     0.001332     8+1
-0.565384     -0.563962     0.001422     8+1
-0.566841     -0.568693     0.001852     8+1
-0.573065     -0.576412     0.003348     8+1
-0.136616     -0.137703     0.001087     8+1
-0.120501     -0.121526     0.001025     8+1
-0.140514     -0.143724     0.003210     8+1
-0.119418     -0.119979     0.000561     8+1
-0.134136     -0.137889     0.003752     8+1
-0.116052     -0.114930     0.001122     8+1
-0.090486     -0.087869     0.002617     8+1
-0.106015     -0.105405     0.000610     8+1
-0.320054     -0.321923     0.001869     8+1
-0.122156     -0.125583     0.003427     8+1
-0.550385     -0.550899     0.000514     8+1
-0.550073     -0.552402     0.002329     8+1
-0.237451     -0.239063     0.001612     8+1
-0.112923     -0.112848     0.000075     8+1
-0.146891     -0.147508     0.000617     8+1
-0.103359     -0.102480     0.000879     8+1
-0.150221     -0.150595     0.000374     8+1
-0.120314     -0.115770     0.004544     8+1
-0.143846     -0.139357     0.004489     8+1
-0.118316     -0.119159     0.000843     8+1
-0.525685     -0.526321     0.000636     8+1
-0.523206     -0.521965     0.001241     8+1
-0.088354     -0.087138     0.001216     8+1
-0.076808     -0.074655     0.002153     8+1
-0.071946     -0.071674     0.000272     8+1
-0.071906     -0.069077     0.002829     8+1
-0.125309     -0.122457     0.002852     8+1
-0.088078     -0.092049     0.003971     8+1
-0.550678     -0.550995     0.000317     8+1
-0.545082     -0.545429     0.000347     8+1
-0.131186     -0.131204     0.000018     8+1
-0.136026     -0.133016     0.003010     8+1
-0.135197     -0.132055     0.003142     8+1
-0.090033     -0.092177     0.002144     8+1
-0.550216     -0.552559     0.002343     8+1
-0.536844     -0.534558     0.002286     8+1
-0.120982     -0.122982     0.002000     8+1
-0.110496     -0.111360     0.000864     8+1
-0.512646     -0.515972     0.003326     8+1
-0.545817     -0.547927     0.002110     8+1
-0.553774     -0.556109     0.002335     8+1
-0.544924     -0.543777     0.001147     8+1
-0.220120     -0.221214     0.001094     8+1
-0.109531     -0.112950     0.003419     8+1
-0.118159     -0.117971     0.000188     8+1
-0.132636     -0.132331     0.000305     8+1
-0.079647     -0.080353     0.000706     8+1
-0.117761     -0.118048     0.000287     8+1
-0.546306     -0.545274     0.001032     8+1
-0.082709     -0.082460     0.000249     8+1
-0.112626     -0.113407     0.000781     8+1
-0.111409     -0.113015     0.001606     8+1
-0.216481     -0.217859     0.001378     8+1
-0.540058     -0.541400     0.001342     8+1
-0.553478     -0.553415     0.000063     8+1
-0.107458     -0.107044     0.000414     8+1
-0.132438     -0.132914     0.000476     8+1
-0.542645     -0.543122     0.000477     8+1
-0.552999     -0.554166     0.001167     8+1
-0.266301     -0.267869     0.001568     8+1
-0.559516     -0.559594     0.000078     8+1
-0.098141     -0.099342     0.001201     8+1
-0.117570     -0.116982     0.000588     8+1
-0.065883     -0.064794     0.001089     8+1
-0.071862     -0.073537     0.001675     8+1
-0.047149     -0.045391     0.001758     8+1
-0.562339     -0.562568     0.000229     8+1
-0.292251     -0.290948     0.001303     8+1
-0.549399     -0.551541     0.002142     8+1
-0.100640     -0.102711     0.002071     8+1
-0.117789     -0.116520     0.001269     8+1
-0.066507     -0.067368     0.000861     8+1
-0.152192     -0.151064     0.001128     8+1
-0.245688     -0.245730     0.000042     8+1
-0.549529     -0.547251     0.002278     8+1
-0.120516     -0.121149     0.000633     8+1
-0.088687     -0.088865     0.000178     8+1
-0.570640     -0.568505     0.002135     8+1
-0.060647     -0.059344     0.001303     8+1
-0.515699     -0.516234     0.000534     8+1
-0.514440     -0.515744     0.001304     8+1
-0.190505     -0.190594     0.000089     8+1
-0.538874     -0.540756     0.001882     8+1
-0.101204     -0.103465     0.002261     8+1
-0.102365     -0.101473     0.000892     8+1
-0.054969     -0.050542     0.004427     8+1
-0.075536     -0.075519     0.000017     8+1
-0.043681     -0.043986     0.000305     8+1
-0.541565     -0.541693     0.000128     8+1
-0.210764     -0.210428     0.000336     8+1
-0.540772     -0.540880     0.000108     8+1
-0.085589     -0.087131     0.001542     8+1
-0.113090     -0.112745     0.000345     8+1
-0.060525     -0.058186     0.002339     8+1
-0.117236     -0.117765     0.000529     8+1
-0.193934     -0.192106     0.001828     8+1
-0.555905     -0.555582     0.000323     8+1
-0.107901     -0.108524     0.000623     8+1
-0.079756     -0.080002     0.000246     8+1
-0.523638     -0.522026     0.001612     8+1
-0.047601     -0.047019     0.000582     8+1
-0.508217     -0.505077     0.003140     8+1
-0.533035     -0.535993     0.002958     8+1
-0.130883     -0.129865     0.001018     8+1
-0.128493     -0.125963     0.002530     8+1
-0.117888     -0.118458     0.000570     8+1
-0.141174     -0.136764     0.004410     8+1
-0.128085     -0.131085     0.003000     8+1
-0.129367     -0.133659     0.004292     8+1
-0.417564     -0.419730     0.002166     8+1
-0.079763     -0.081807     0.002044     8+1
-0.109282     -0.112045     0.002763     8+1
-0.081203     -0.080505     0.000698     8+1
-0.103417     -0.103785     0.000368     8+1
-0.072107     -0.071535     0.000572     8+1
-0.558842     -0.555520     0.003322     8+1
-0.559052     -0.557298     0.001754     8+1
-0.078381     -0.077354     0.001027     8+1
-0.112176     -0.111681     0.000495     8+1
-0.093019     -0.089356     0.003663     8+1
-0.073610     -0.073335     0.000275     8+1
-0.117958     -0.119887     0.001929     8+1
-0.072355     -0.068624     0.003731     8+1
-0.100134     -0.099249     0.000885     8+1
-0.080984     -0.080025     0.000959     8+1
-0.148593     -0.141543     0.007050     8+1
-0.111543     -0.108610     0.002933     8+1
-0.536562     -0.537226     0.000664     8+1
-0.528671     -0.527933     0.000738     8+1
-0.110873     -0.110428     0.000445     8+1
-0.097961     -0.101855     0.003894     8+1
-0.124129     -0.126588     0.002459     8+1
-0.079334     -0.078842     0.000492     8+1
-0.139209     -0.136499     0.002710     8+1
-0.126826     -0.128797     0.001971     8+1
-0.119946     -0.126105     0.006159     8+1
-0.081184     -0.084128     0.002944     8+1
-0.392117     -0.397859     0.005742     8+1
-0.547974     -0.548135     0.000161     8+1
-0.363798     -0.359973     0.003825     8+1
-0.124171     -0.124723     0.000552     8+1
-0.132513     -0.129100     0.003413     8+1
-0.082825     -0.081732     0.001093     8+1
-0.089946     -0.086898     0.003048     8+1
-0.061502     -0.057650     0.003852     8+1
-0.550973     -0.547233     0.003740     8+1
-0.366344     -0.372835     0.006491     8+1
-0.132588     -0.129220     0.003368     8+1
-0.122729     -0.118320     0.004409     8+1
-0.078493     -0.079076     0.000583     8+1
-0.561542     -0.561187     0.000355     8+1
-0.266663     -0.270176     0.003513     8+1
-0.122838     -0.120563     0.002275     8+1
-0.549874     -0.550884     0.001010     8+1
-0.523323     -0.523611     0.000288     8+1
-0.136490     -0.137321     0.000831     8+1
-0.113767     -0.114496     0.000729     8+1
-0.522833     -0.523321     0.000488     8+1
-0.517159     -0.517850     0.000691     8+1
-0.088567     -0.089235     0.000668     8+1
-0.541563     -0.543777     0.002214     8+1
-0.119314     -0.117347     0.001967     8+1
-0.084163     -0.083359     0.000804     8+1
-0.083339     -0.084539     0.001200     8+1
-0.119110     -0.121312     0.002202     8+1
-0.548631     -0.546404     0.002227     8+1
-0.141056     -0.133860     0.007196     8+1
-0.106289     -0.109134     0.002845     8+1
-0.112102     -0.114975     0.002873     8+1
-0.267207     -0.269636     0.002429     8+1
-0.118536     -0.121090     0.002554     8+1
-0.553340     -0.556201     0.002861     8+1
-0.115880     -0.112370     0.003510     8+1
-0.081598     -0.082877     0.001279     8+1
-0.076912     -0.076775     0.000137     8+1
-0.278682     -0.288763     0.010081     8+1
-0.552426     -0.551016     0.001410     8+1
-0.135247     -0.126934     0.008313     8+1
-0.094391     -0.096353     0.001962     8+1
-0.117964     -0.125323     0.007359     8+1
-0.080099     -0.080009     0.000090     8+1
-0.122297     -0.125574     0.003277     8+1
-0.550368     -0.547517     0.002851     8+1
-0.120951     -0.119532     0.001419     8+1
-0.086075     -0.085734     0.000341     8+1
-0.123955     -0.123388     0.000567     8+1
-0.258684     -0.264675     0.005991     8+1
-0.536655     -0.533732     0.002923     8+1
-0.132968     -0.125066     0.007902     8+1
-0.116119     -0.116814     0.000695     8+1
-0.081960     -0.081732     0.000228     8+1
-0.079703     -0.081645     0.001942     8+1
-0.124529     -0.125215     0.000686     8+1
-0.553155     -0.552700     0.000455     8+1
-0.127971     -0.124319     0.003652     8+1
-0.103632     -0.106400     0.002768     8+1
-0.110801     -0.112721     0.001920     8+1
-0.267708     -0.274340     0.006632     8+1
-0.529326     -0.527347     0.001979     8+1
-0.146897     -0.139811     0.007086     8+1
-0.131545     -0.130615     0.000930     8+1
-0.078617     -0.079141     0.000524     8+1
-0.090422     -0.091014     0.000592     8+1
-0.129095     -0.133316     0.004221     8+1
-0.563946     -0.561986     0.001960     8+1
-0.139248     -0.130649     0.008599     8+1
-0.103560     -0.104250     0.000690     8+1
-0.124671     -0.123865     0.000806     8+1
-0.290846     -0.296131     0.005285     8+1
-0.564812     -0.562326     0.002486     8+1
-0.531603     -0.527594     0.004009     8+1
-0.543343     -0.545192     0.001849     8+1
-0.185394     -0.191086     0.005692     8+1
-0.126301     -0.127112     0.000811     8+1
-0.118282     -0.117264     0.001018     8+1
-0.230504     -0.233332     0.002828     8+1
-0.108973     -0.110974     0.002001     8+1
-0.073595     -0.071045     0.002550     8+1
-0.108989     -0.111128     0.002139     8+1
-0.098893     -0.097007     0.001886     8+1
-0.141137     -0.135669     0.005468     8+1
-0.135455     -0.131140     0.004315     8+1
-0.574543     -0.572291     0.002252     8+1
-0.563789     -0.563044     0.000745     8+1
-0.117471     -0.116348     0.001123     8+1
-0.165756     -0.160746     0.005010     8+1
-0.243606     -0.245185     0.001579     8+1
-0.114985     -0.115872     0.000887     8+1
-0.120894     -0.122840     0.001946     8+1
-0.117816     -0.118124     0.000308     8+1
-0.109802     -0.111695     0.001893     8+1
-0.111403     -0.112817     0.001414     8+1
-0.558343     -0.558839     0.000496     8+1
-0.568412     -0.566081     0.002331     8+1
-0.115879     -0.117751     0.001872     8+1
-0.077597     -0.078270     0.000673     8+1
-0.206315     -0.211570     0.005255     8+1
-0.121433     -0.120115     0.001318     8+1
-0.121666     -0.123414     0.001748     8+1
-0.095293     -0.095999     0.000706     8+1
-0.570767     -0.568030     0.002737     8+1
-0.547335     -0.548003     0.000668     8+1
-0.129292     -0.126302     0.002990     8+1
-0.221467     -0.222522     0.001055     8+1
-0.139472     -0.139925     0.000453     8+1
-0.159991     -0.162844     0.002853     8+1
-0.551212     -0.550841     0.000371     8+1
-0.556637     -0.554943     0.001694     8+1
-0.260467     -0.256273     0.004194     8+1
-0.137632     -0.133333     0.004299     8+1
-0.563958     -0.566959     0.003001     8+1
-0.560013     -0.557258     0.002755     8+1
-0.572844     -0.571706     0.001138     8+1
-0.579152     -0.575675     0.003477     8+1
-0.125642     -0.125569     0.000073     8+1
-0.128307     -0.128049     0.000258     8+1
-0.152332     -0.151634     0.000698     8+1
-0.128458     -0.127250     0.001208     8+1
-0.148753     -0.146495     0.002258     8+1
-0.115295     -0.115761     0.000466     8+1
-0.092687     -0.092031     0.000656     8+1
-0.120682     -0.121400     0.000718     8+1
-0.304707     -0.301922     0.002785     8+1
-0.129429     -0.130606     0.001177     8+1
-0.533898     -0.534252     0.000354     8+1
-0.540463     -0.541186     0.000723     8+1
-0.252371     -0.253764     0.001393     8+1
-0.120432     -0.120858     0.000426     8+1
-0.127242     -0.130537     0.003295     8+1
-0.090334     -0.093659     0.003325     8+1
-0.126029     -0.123450     0.002579     8+1
-0.122588     -0.119365     0.003223     8+1
-0.147592     -0.145681     0.001911     8+1
-0.108640     -0.108516     0.000124     8+1
-0.573237     -0.575162     0.001925     8+1
-0.564491     -0.564739     0.000248     8+1
-0.097905     -0.097875     0.000030     8+1
-0.082245     -0.081407     0.000838     8+1
-0.074213     -0.074196     0.000017     8+1
-0.083840     -0.084241     0.000401     8+1
-0.131155     -0.129779     0.001376     8+1
-0.093729     -0.095126     0.001397     8+1
-0.560320     -0.561141     0.000821     8+1
-0.547996     -0.550734     0.002738     8+1
-0.133518     -0.129767     0.003751     8+1
-0.139570     -0.137391     0.002179     8+1
-0.139023     -0.138930     0.000093     8+1
-0.086099     -0.086363     0.000264     8+1
-0.542068     -0.540371     0.001697     8+1
-0.553648     -0.552826     0.000822     8+1
-0.143585     -0.141572     0.002013     8+1
-0.105862     -0.105352     0.000510     8+1
-0.531877     -0.533341     0.001464     8+1
-0.545769     -0.549295     0.003526     8+1
-0.536787     -0.535738     0.001049     8+1
-0.536048     -0.535554     0.000494     8+1
-0.533780     -0.533658     0.000122     8+1
-0.152067     -0.152678     0.000611     8+1
-0.131851     -0.131862     0.000011     8+1
-0.526542     -0.526430     0.000112     8+1
-0.497024     -0.498021     0.000997     8+1
-0.097390     -0.097139     0.000251     8+1
-0.204295     -0.204439     0.000144     8+1
-0.549244     -0.547561     0.001683     8+1
-0.092282     -0.091102     0.001180     8+1
-0.104578     -0.104978     0.000400     8+1
-0.052590     -0.053676     0.001086     8+1
-0.077041     -0.077852     0.000811     8+1
-0.043728     -0.043714     0.000014     8+1
-0.545495     -0.545276     0.000219     8+1
-0.190941     -0.188861     0.002080     8+1
-0.527709     -0.526551     0.001158     8+1
-0.076636     -0.079425     0.002789     8+1
-0.110211     -0.110781     0.000570     8+1
-0.058467     -0.058299     0.000168     8+1
-0.110927     -0.111713     0.000786     8+1
-0.154984     -0.156261     0.001277     8+1
-0.525602     -0.525348     0.000254     8+1
-0.101210     -0.101456     0.000246     8+1
-0.075204     -0.074429     0.000775     8+1
-0.534976     -0.534690     0.000286     8+1
-0.045331     -0.043018     0.002313     8+1
-0.529277     -0.529383     0.000106     8+1
-0.519056     -0.519290     0.000234     8+1
-0.081484     -0.081198     0.000286     8+1
-0.559087     -0.559937     0.000850     8+1
-0.481735     -0.481845     0.000110     8+1
-0.137775     -0.138387     0.000612     8+1
-0.589019     -0.589268     0.000249     8+1
-0.198870     -0.199388     0.000518     8+1
-0.145009     -0.145393     0.000384     8+1
-0.557309     -0.557536     0.000227     8+1
-0.564925     -0.564220     0.000705     8+1
-0.120044     -0.120340     0.000296     8+1
-0.104194     -0.104033     0.000161     8+1
-0.194210     -0.194099     0.000111     8+1
-0.536890     -0.541252     0.004362     8+1
-0.549114     -0.545224     0.003890     8+1
-0.134342     -0.135510     0.001168     8+1
-0.138882     -0.137397     0.001485     8+1
-0.148061     -0.144542     0.003519     8+1
-0.117299     -0.116170     0.001129     8+1
-0.142482     -0.144394     0.001912     8+1
-0.111397     -0.113955     0.002558     8+1
-0.089960     -0.090383     0.000423     8+1
-0.130385     -0.131383     0.000998     8+1
-0.300524     -0.301191     0.000667     8+1
-0.124877     -0.126464     0.001587     8+1
-0.551772     -0.552237     0.000465     8+1
-0.541704     -0.539270     0.002434     8+1
-0.279196     -0.279747     0.000551     8+1
-0.122119     -0.124108     0.001989     8+1
-0.145301     -0.146628     0.001327     8+1
-0.120586     -0.121654     0.001068     8+1
-0.113841     -0.113347     0.000494     8+1
-0.132557     -0.130653     0.001904     8+1
-0.153173     -0.155836     0.002663     8+1
-0.122050     -0.122474     0.000424     8+1
-0.521548     -0.521393     0.000155     8+1
-0.550411     -0.548152     0.002259     8+1
-0.094553     -0.091341     0.003212     8+1
-0.088149     -0.087414     0.000735     8+1
-0.068129     -0.068144     0.000015     8+1
-0.085397     -0.087889     0.002492     8+1
-0.124621     -0.123405     0.001216     8+1
-0.092641     -0.093193     0.000552     8+1
-0.541312     -0.541891     0.000579     8+1
-0.560157     -0.560918     0.000761     8+1
-0.141373     -0.139640     0.001733     8+1
-0.150689     -0.147988     0.002701     8+1
-0.134791     -0.135898     0.001107     8+1
-0.092109     -0.093652     0.001543     8+1
-0.559618     -0.558321     0.001297     8+1
-0.547492     -0.546598     0.000894     8+1
-0.146273     -0.149058     0.002785     8+1
-0.119372     -0.116755     0.002617     8+1
-0.532269     -0.536679     0.004410     8+1
-0.563497     -0.563919     0.000422     8+1
-0.247986     -0.247433     0.000553     8+1
-0.528284     -0.527432     0.000852     8+1
-0.097893     -0.099679     0.001786     8+1
-0.115088     -0.114195     0.000893     8+1
-0.044413     -0.042811     0.001602     8+1
-0.070266     -0.071870     0.001604     8+1
-0.039264     -0.039078     0.000186     8+1
-0.532250     -0.533919     0.001669     8+1
-0.249298     -0.248536     0.000762     8+1
-0.560720     -0.561041     0.000321     8+1
-0.074582     -0.075417     0.000835     8+1
-0.126247     -0.126650     0.000403     8+1
-0.060362     -0.059106     0.001256     8+1
-0.151910     -0.150565     0.001345     8+1
-0.192136     -0.191963     0.000173     8+1
-0.563414     -0.563222     0.000192     8+1
-0.106646     -0.105438     0.001208     8+1
-0.086765     -0.086283     0.000482     8+1
-0.463835     -0.463257     0.000578     8+1
-0.045603     -0.046644     0.001041     8+1
-0.542128     -0.540072     0.002056     8+1
-0.119343     -0.115539     0.003804     8+1
-0.087334     -0.089138     0.001804     8+1
-0.087069     -0.088781     0.001712     8+1
-0.123320     -0.124966     0.001646     8+1
-0.561180     -0.558078     0.003102     8+1
-0.137314     -0.132382     0.004932     8+1
-0.108605     -0.111862     0.003257     8+1
-0.119422     -0.121216     0.001794     8+1
-0.277347     -0.280895     0.003548     8+1
-0.120891     -0.121840     0.000949     8+1
-0.542693     -0.543079     0.000386     8+1
-0.122843     -0.121181     0.001662     8+1
-0.090933     -0.090401     0.000532     8+1
-0.080122     -0.080583     0.000461     8+1
-0.266103     -0.267173     0.001070     8+1
-0.543386     -0.543323     0.000063     8+1
-0.147586     -0.141586     0.006000     8+1
-0.104081     -0.106139     0.002058     8+1
-0.113372     -0.112462     0.000910     8+1
-0.076602     -0.078384     0.001782     8+1
-0.119030     -0.118931     0.000099     8+1
-0.534620     -0.533639     0.000981     8+1
-0.113694     -0.111284     0.002410     8+1
-0.086328     -0.086953     0.000625     8+1
-0.121674     -0.124605     0.002931     8+1
-0.264650     -0.264628     0.000022     8+1
-0.549921     -0.549811     0.000110     8+1
-0.132063     -0.125925     0.006138     8+1
-0.101239     -0.103279     0.002040     8+1
-0.076497     -0.074918     0.001579     8+1
-0.087738     -0.089595     0.001857     8+1
-0.113486     -0.115416     0.001930     8+1
-0.536878     -0.538190     0.001312     8+1
-0.125882     -0.122953     0.002929     8+1
-0.114440     -0.118100     0.003660     8+1
-0.115935     -0.119475     0.003540     8+1
-0.245367     -0.251325     0.005958     8+1
-0.541166     -0.541215     0.000049     8+1
-0.136938     -0.129072     0.007866     8+1
-0.113670     -0.110185     0.003485     8+1
-0.078579     -0.077997     0.000582     8+1
-0.088519     -0.088925     0.000406     8+1
-0.119239     -0.119703     0.000464     8+1
-0.558139     -0.558881     0.000742     8+1
-0.145945     -0.140086     0.005859     8+1
-0.100784     -0.103164     0.002380     8+1
-0.121685     -0.126397     0.004712     8+1
-0.281913     -0.290997     0.009084     8+1
-0.533970     -0.531147     0.002823     8+1
-0.587334     -0.584660     0.002674     8+1
-0.566016     -0.566690     0.000674     8+1
-0.200403     -0.200642     0.000239     8+1
-0.133010     -0.131635     0.001375     8+1
-0.115405     -0.115833     0.000428     8+1
-0.211463     -0.212242     0.000779     8+1
-0.115025     -0.114369     0.000656     8+1
-0.082878     -0.082085     0.000793     8+1
-0.108167     -0.111111     0.002944     8+1
-0.098631     -0.097922     0.000709     8+1
-0.139316     -0.135697     0.003619     8+1
-0.132110     -0.130053     0.002057     8+1
-0.576712     -0.579441     0.002729     8+1
-0.574929     -0.577505     0.002576     8+1
-0.106317     -0.104803     0.001514     8+1
-0.152721     -0.152069     0.000652     8+1
-0.227161     -0.227453     0.000292     8+1
-0.118650     -0.118980     0.000330     8+1
-0.110379     -0.112049     0.001670     8+1
-0.108982     -0.110314     0.001332     8+1
-0.100724     -0.099149     0.001575     8+1
-0.111201     -0.111967     0.000766     8+1
-0.555638     -0.555522     0.000116     8+1
-0.578734     -0.574235     0.004499     8+1
-0.110492     -0.113077     0.002585     8+1
-0.078314     -0.078382     0.000068     8+1
-0.189504     -0.187708     0.001796     8+1
-0.120699     -0.120544     0.000155     8+1
-0.110472     -0.113480     0.003008     8+1
-0.095071     -0.094578     0.000493     8+1
-0.580934     -0.584540     0.003606     8+1
-0.567483     -0.567945     0.000462     8+1
-0.127249     -0.124938     0.002311     8+1
-0.194920     -0.196048     0.001128     8+1
-0.135463     -0.135261     0.000202     8+1
-0.199375     -0.202079     0.002704     8+1
-0.575942     -0.578901     0.002959     8+1
-0.574050     -0.572144     0.001906     8+1
-0.210848     -0.209284     0.001564     8+1
-0.146049     -0.147205     0.001156     8+1
-0.575506     -0.574964     0.000542     8+1
-0.572551     -0.568604     0.003947     8+1
-0.574471     -0.571399     0.003072     8+1
-0.584400     -0.582798     0.001602     8+1
-0.109567     -0.106611     0.002956     8+1
-0.110998     -0.111784     0.000786     8+1
-0.116227     -0.116026     0.000201     8+1
-0.127068     -0.123270     0.003798     8+1
-0.113830     -0.116592     0.002762     8+1
-0.115909     -0.118487     0.002578     8+1
-0.240057     -0.240615     0.000558     8+1
-0.086415     -0.087574     0.001159     8+1
-0.107985     -0.108480     0.000495     8+1
-0.078619     -0.081649     0.003030     8+1
-0.094731     -0.093488     0.001243     8+1
-0.071996     -0.072136     0.000140     8+1
-0.492953     -0.494754     0.001801     8+1
-0.518339     -0.522448     0.004109     8+1
-0.063761     -0.063919     0.000158     8+1
-0.083588     -0.085970     0.002382     8+1
-0.078264     -0.079928     0.001664     8+1
-0.059864     -0.060881     0.001017     8+1
-0.087129     -0.092532     0.005403     8+1
-0.072238     -0.076168     0.003930     8+1
-0.088502     -0.089560     0.001058     8+1
-0.065778     -0.068272     0.002494     8+1
-0.114327     -0.113662     0.000665     8+1
-0.101715     -0.103753     0.002038     8+1
-0.530446     -0.530078     0.000368     8+1
-0.553881     -0.553192     0.000689     8+1
-0.093111     -0.093435     0.000324     8+1
-0.075868     -0.077123     0.001255     8+1
-0.105091     -0.104750     0.000341     8+1
-0.072459     -0.068840     0.003619     8+1
-0.124156     -0.118418     0.005738     8+1
-0.110335     -0.108926     0.001409     8+1
-0.099821     -0.102538     0.002717     8+1
-0.070474     -0.071528     0.001054     8+1
-0.206581     -0.205419     0.001162     8+1
-0.543336     -0.542420     0.000916     8+1
-0.542337     -0.540914     0.001423     8+1
-0.113529     -0.113612     0.000083     8+1
-0.101634     -0.103563     0.001929     8+1
-0.072084     -0.074019     0.001935     8+1
-0.073708     -0.067801     0.005907     8+1
-0.055883     -0.053513     0.002370     8+1
-0.558489     -0.555797     0.002692     8+1
-0.234140     -0.233933     0.000207     8+1
-0.117330     -0.119009     0.001679     8+1
-0.109590     -0.109747     0.000157     8+1
-0.076419     -0.076998     0.000579     8+1
-0.545270     -0.548813     0.003542     8+1
-0.218321     -0.218123     0.000198     8+1
-0.110057     -0.108896     0.001161     8+1
-0.561453     -0.561969     0.000516     8+1
-0.234959     -0.233707     0.001252     8+1
-0.550188     -0.551182     0.000994     8+1
-0.090613     -0.093632     0.003019     8+1
-0.117183     -0.117558     0.000375     8+1
-0.061294     -0.061273     0.000021     8+1
-0.070841     -0.071187     0.000346     8+1
-0.045112     -0.044818     0.000294     8+1
-0.552386     -0.555087     0.002701     8+1
-0.266444     -0.267575     0.001131     8+1
-0.540782     -0.539876     0.000906     8+1
-0.095565     -0.097876     0.002311     8+1
-0.117977     -0.117519     0.000458     8+1
-0.064737     -0.064707     0.000030     8+1
-0.144901     -0.143765     0.001136     8+1
-0.233293     -0.233899     0.000606     8+1
-0.545924     -0.545905     0.000019     8+1
-0.117502     -0.118002     0.000500     8+1
-0.084230     -0.084480     0.000250     8+1
-0.552590     -0.552656     0.000066     8+1
-0.056480     -0.055799     0.000681     8+1
-0.111870     -0.111591     0.000279     8+1
-0.130127     -0.129963     0.000164     8+1
-0.528717     -0.530857     0.002140     8+1
-0.528954     -0.530016     0.001062     8+1
-0.565912     -0.565217     0.000695     8+1
-0.553864     -0.552106     0.001758     8+1
-0.283701     -0.284007     0.000306     8+1
-0.121234     -0.122587     0.001353     8+1
-0.117082     -0.113537     0.003545     8+1
-0.149975     -0.142352     0.007623     8+1
-0.086430     -0.085204     0.001226     8+1
-0.118991     -0.121815     0.002824     8+1
-0.549737     -0.548346     0.001391     8+1
-0.085362     -0.084695     0.000667     8+1
-0.130837     -0.133685     0.002848     8+1
-0.118877     -0.120236     0.001359     8+1
-0.262094     -0.265035     0.002941     8+1
-0.548316     -0.548409     0.000093     8+1
-0.543484     -0.543367     0.000117     8+1
-0.120854     -0.118222     0.002632     8+1
-0.132256     -0.128203     0.004053     8+1
-0.536511     -0.534408     0.002103     8+1
-0.508306     -0.504751     0.003555     8+1
-0.605414     -0.607750     0.002336     8+1
-0.606832     -0.605748     0.001084     8+1
-0.120752     -0.118397     0.002355     8+1
-0.123550     -0.125986     0.002436     8+1
-0.116447     -0.117200     0.000753     8+1
-0.141620     -0.140225     0.001395     8+1
-0.120608     -0.123476     0.002868     8+1
-0.133989     -0.135714     0.001725     8+1
-0.320436     -0.319944     0.000492     8+1
-0.077713     -0.078821     0.001108     8+1
-0.112439     -0.115729     0.003290     8+1
-0.080553     -0.077078     0.003475     8+1
-0.101392     -0.098073     0.003319     8+1
-0.078837     -0.075676     0.003161     8+1
-0.453142     -0.454893     0.001751     8+1
-0.500462     -0.499759     0.000703     8+1
-0.073232     -0.072319     0.000913     8+1
-0.100443     -0.098562     0.001881     8+1
-0.086431     -0.084812     0.001619     8+1
-0.069580     -0.067761     0.001819     8+1
-0.115126     -0.119972     0.004846     8+1
-0.064450     -0.064925     0.000475     8+1
-0.102271     -0.103559     0.001288     8+1
-0.074633     -0.075745     0.001112     8+1
-0.130689     -0.127870     0.002819     8+1
-0.113960     -0.114965     0.001005     8+1
-0.542917     -0.545253     0.002336     8+1
-0.560093     -0.562725     0.002632     8+1
-0.103202     -0.101985     0.001217     8+1
-0.088947     -0.089170     0.000223     8+1
-0.130541     -0.131730     0.001189     8+1
-0.073350     -0.073077     0.000273     8+1
-0.133453     -0.131926     0.001527     8+1
-0.115992     -0.115351     0.000641     8+1
-0.111599     -0.114058     0.002459     8+1
-0.082448     -0.085852     0.003404     8+1
-0.259597     -0.258086     0.001511     8+1
-0.549870     -0.552823     0.002953     8+1
-0.576394     -0.578175     0.001781     8+1
-0.114232     -0.117921     0.003689     8+1
-0.123742     -0.124201     0.000459     8+1
-0.080038     -0.081797     0.001759     8+1
-0.087671     -0.085630     0.002041     8+1
-0.064305     -0.061702     0.002603     8+1
-0.535445     -0.533007     0.002438     8+1
-0.262734     -0.268028     0.005294     8+1
-0.117071     -0.120362     0.003291     8+1
-0.108871     -0.109639     0.000768     8+1
-0.071850     -0.070842     0.001008     8+1
-0.546677     -0.546221     0.000456     8+1
-0.253884     -0.254470     0.000586     8+1
-0.119583     -0.119855     0.000272     8+1
-0.550753     -0.548914     0.001839     8+1
-0.539993     -0.539287     0.000706     8+1
-0.157934     -0.156670     0.001264     8+1
-0.127125     -0.127347     0.000222     8+1
-0.506496     -0.505889     0.000607     8+1
-0.502086     -0.501152     0.000934     8+1
-0.094674     -0.094220     0.000454     8+1
-0.549593     -0.550333     0.000740     8+1
-0.540946     -0.542479     0.001533     8+1
-0.255758     -0.258362     0.002604     8+1
-0.115773     -0.117856     0.002083     8+1
-0.117377     -0.116089     0.001288     8+1
-0.132529     -0.129793     0.002736     8+1
-0.085656     -0.086242     0.000586     8+1
-0.116281     -0.120610     0.004329     8+1
-0.560739     -0.560587     0.000152     8+1
-0.091793     -0.091407     0.000386     8+1
-0.126531     -0.130078     0.003547     8+1
-0.120619     -0.121846     0.001227     8+1
-0.255675     -0.254919     0.000756     8+1
-0.558592     -0.558868     0.000276     8+1
-0.560839     -0.560539     0.000300     8+1
-0.126483     -0.125583     0.000900     8+1
-0.141529     -0.137459     0.004070     8+1
-0.550793     -0.551006     0.000213     8+1
-0.536600     -0.536609     0.000009     8+1
-0.548930     -0.549440     0.000510     8+1
-0.125326     -0.122908     0.002418     8+1
-0.082486     -0.081708     0.000778     8+1
-0.084563     -0.087259     0.002696     8+1
-0.124327     -0.124814     0.000487     8+1
-0.529053     -0.530629     0.001576     8+1
-0.146744     -0.140560     0.006184     8+1
-0.105204     -0.107231     0.002027     8+1
-0.121064     -0.124069     0.003005     8+1
-0.257913     -0.262473     0.004560     8+1
-0.121439     -0.123812     0.002373     8+1
-0.563916     -0.565249     0.001333     8+1
-0.120547     -0.116681     0.003866     8+1
-0.087636     -0.086009     0.001627     8+1
-0.082112     -0.081593     0.000519     8+1
-0.294520     -0.292428     0.002092     8+1
-0.565603     -0.564736     0.000867     8+1
-0.142561     -0.136417     0.006144     8+1
-0.105572     -0.106952     0.001380     8+1
-0.114160     -0.115678     0.001518     8+1
-0.081627     -0.081137     0.000490     8+1
-0.132060     -0.133475     0.001415     8+1
-0.557283     -0.557672     0.000389     8+1
-0.128605     -0.125413     0.003192     8+1
-0.089338     -0.089651     0.000313     8+1
-0.123221     -0.123031     0.000190     8+1
-0.280612     -0.289107     0.008495     8+1
-0.530631     -0.525392     0.005239     8+1
-0.139684     -0.132252     0.007432     8+1
-0.106051     -0.108804     0.002753     8+1
-0.078523     -0.077033     0.001490     8+1
-0.088258     -0.089120     0.000862     8+1
-0.127192     -0.128979     0.001787     8+1
-0.554420     -0.554380     0.000040     8+1
-0.126053     -0.124712     0.001341     8+1
-0.106983     -0.109992     0.003009     8+1
-0.123785     -0.124240     0.000455     8+1
-0.291637     -0.296097     0.004460     8+1
-0.526796     -0.525093     0.001702     8+1
-0.142006     -0.135139     0.006867     8+1
-0.120735     -0.117429     0.003306     8+1
-0.079198     -0.077622     0.001576     8+1
-0.084347     -0.087381     0.003034     8+1
-0.120066     -0.121992     0.001926     8+1
-0.555272     -0.555295     0.000023     8+1
-0.131201     -0.125307     0.005894     8+1
-0.104581     -0.106328     0.001747     8+1
-0.116688     -0.123724     0.007036     8+1
-0.282803     -0.289079     0.006276     8+1
-0.550200     -0.548616     0.001584     8+1
-0.541680     -0.542420     0.000740     8+1
-0.538260     -0.540726     0.002466     8+1
-0.194691     -0.193088     0.001603     8+1
-0.131087     -0.132991     0.001904     8+1
-0.113878     -0.114574     0.000696     8+1
-0.251294     -0.252946     0.001652     8+1
-0.121166     -0.118652     0.002514     8+1
-0.079071     -0.078046     0.001025     8+1
-0.112673     -0.115476     0.002803     8+1
-0.097207     -0.098207     0.001000     8+1
-0.132982     -0.132843     0.000139     8+1
-0.127609     -0.126888     0.000721     8+1
-0.564613     -0.562627     0.001986     8+1
-0.562141     -0.562058     0.000083     8+1
-0.104863     -0.105492     0.000629     8+1
-0.157891     -0.156123     0.001768     8+1
-0.258552     -0.257228     0.001324     8+1
-0.113295     -0.114347     0.001052     8+1
-0.102494     -0.101382     0.001112     8+1
-0.104097     -0.104880     0.000783     8+1
-0.099380     -0.099479     0.000099     8+1
-0.104326     -0.104043     0.000283     8+1
-0.535845     -0.536481     0.000636     8+1
-0.566378     -0.566780     0.000402     8+1
-0.122540     -0.121595     0.000945     8+1
-0.080195     -0.080830     0.000635     8+1
-0.208455     -0.208060     0.000395     8+1
-0.126836     -0.128113     0.001277     8+1
-0.116318     -0.118146     0.001828     8+1
-0.093462     -0.094974     0.001512     8+1
-0.575373     -0.573609     0.001764     8+1
-0.554659     -0.555018     0.000359     8+1
-0.122854     -0.122249     0.000605     8+1
-0.190467     -0.187516     0.002951     8+1
-0.145511     -0.147851     0.002340     8+1
-0.183789     -0.185105     0.001316     8+1
-0.541868     -0.542291     0.000423     8+1
-0.553743     -0.554362     0.000619     8+1
-0.255702     -0.258035     0.002333     8+1
-0.131774     -0.130794     0.000980     8+1
-0.534306     -0.530769     0.003537     8+1
-0.552203     -0.553279     0.001076     8+1
-0.546253     -0.548328     0.002075     8+1
-0.162217     -0.163441     0.001224     8+1
-0.121125     -0.120197     0.000928     8+1
-0.527196     -0.526818     0.000378     8+1
-0.505435     -0.505079     0.000356     8+1
-0.093514     -0.093836     0.000322     8+1
-0.558275     -0.556200     0.002075     8+1
-0.551457     -0.550746     0.000711     8+1
-0.289897     -0.295022     0.005125     8+1
-0.118682     -0.119028     0.000346     8+1
-0.115683     -0.113313     0.002370     8+1
-0.148758     -0.144448     0.004310     8+1
-0.090183     -0.089557     0.000626     8+1
-0.136262     -0.141199     0.004937     8+1
-0.543568     -0.543097     0.000471     8+1
-0.083663     -0.083859     0.000196     8+1
-0.127683     -0.128196     0.000513     8+1
-0.114186     -0.117441     0.003255     8+1
-0.281362     -0.286149     0.004787     8+1
-0.534980     -0.536328     0.001348     8+1
-0.530665     -0.527848     0.002817     8+1
-0.121284     -0.119542     0.001742     8+1
-0.145082     -0.138406     0.006676     8+1
-0.539966     -0.539097     0.000869     8+1
-0.530552     -0.529496     0.001056     8+1
-0.541935     -0.540219     0.001716     8+1
-0.550308     -0.550277     0.000031     8+1
-0.110649     -0.110280     0.000369     8+1
-0.142360     -0.141183     0.001177     8+1
-0.116983     -0.119192     0.002209     8+1
-0.235120     -0.237169     0.002049     8+1
-0.547243     -0.546840     0.000403     8+1
-0.546156     -0.546004     0.000152     8+1
-0.119079     -0.118021     0.001058     8+1
-0.149270     -0.149181     0.000089     8+1
-0.540447     -0.541246     0.000799     8+1
-0.523173     -0.523004     0.000169     8+1
-0.517900     -0.519463     0.001563     8+1
-0.143032     -0.142807     0.000225     8+1
-0.113631     -0.112352     0.001279     8+1
-0.508967     -0.509258     0.000291     8+1
-0.506577     -0.506826     0.000249     8+1
-0.088416     -0.088579     0.000163     8+1
-0.533811     -0.533079     0.000732     8+1
-0.560372     -0.561305     0.000933     8+1
-0.208275     -0.206578     0.001697     8+1
-0.147121     -0.147650     0.000529     8+1
-0.123339     -0.124368     0.001029     8+1
-0.253093     -0.252950     0.000143     8+1
-0.124757     -0.122083     0.002674     8+1
-0.085970     -0.086561     0.000591     8+1
-0.122163     -0.125946     0.003783     8+1
-0.103311     -0.102819     0.000492     8+1
-0.136908     -0.135480     0.001428     8+1
-0.134321     -0.134710     0.000389     8+1
-0.584938     -0.584005     0.000933     8+1
-0.577179     -0.577106     0.000073     8+1
-0.116128     -0.113384     0.002744     8+1
-0.163728     -0.161518     0.002210     8+1
-0.249406     -0.247735     0.001671     8+1
-0.120053     -0.121442     0.001389     8+1
-0.121002     -0.120778     0.000224     8+1
-0.110529     -0.111330     0.000801     8+1
-0.098796     -0.098305     0.000491     8+1
-0.109327     -0.109018     0.000309     8+1
-0.562787     -0.562916     0.000129     8+1
-0.575660     -0.577260     0.001600     8+1
-0.120711     -0.119976     0.000735     8+1
-0.080648     -0.080313     0.000335     8+1
-0.221439     -0.222666     0.001227     8+1
-0.125574     -0.123968     0.001606     8+1
-0.113529     -0.116308     0.002779     8+1
-0.096053     -0.096067     0.000014     8+1
-0.551070     -0.550216     0.000854     8+1
-0.551222     -0.551162     0.000060     8+1
-0.138279     -0.136015     0.002264     8+1
-0.205578     -0.210506     0.004928     8+1
-0.134219     -0.135284     0.001065     8+1
-0.196150     -0.196194     0.000044     8+1
-0.577389     -0.578027     0.000638     8+1
-0.578935     -0.578081     0.000854     8+1
-0.235808     -0.235023     0.000785     8+1
-0.144220     -0.144966     0.000746     8+1
-0.522138     -0.523292     0.001154     8+1
-0.539278     -0.538789     0.000489     8+1
-0.583248     -0.584846     0.001598     8+1
-0.574507     -0.575292     0.000785     8+1
-0.130032     -0.129102     0.000930     8+1
-0.124894     -0.123623     0.001271     8+1
-0.118651     -0.119268     0.000617     8+1
-0.154924     -0.153547     0.001377     8+1
-0.132113     -0.133021     0.000908     8+1
-0.129221     -0.129737     0.000516     8+1
-0.564484     -0.567129     0.002645     8+1
-0.100831     -0.098103     0.002728     8+1
-0.114293     -0.111204     0.003089     8+1
-0.081854     -0.082703     0.000849     8+1
-0.115852     -0.114475     0.001377     8+1
-0.102575     -0.104306     0.001731     8+1
-0.341925     -0.340336     0.001589     8+1
-0.537125     -0.535218     0.001907     8+1
-0.086322     -0.086074     0.000248     8+1
-0.124883     -0.125578     0.000695     8+1
-0.101104     -0.103458     0.002354     8+1
-0.082453     -0.082399     0.000054     8+1
-0.152557     -0.151077     0.001480     8+1
-0.093029     -0.093762     0.000733     8+1
-0.103210     -0.104045     0.000835     8+1
-0.084802     -0.084714     0.000088     8+1
-0.163417     -0.161619     0.001798     8+1
-0.172644     -0.168153     0.004491     8+1
-0.536379     -0.537622     0.001243     8+1
-0.555236     -0.555794     0.000558     8+1
-0.123310     -0.123672     0.000362     8+1
-0.083124     -0.082625     0.000499     8+1
-0.148345     -0.147769     0.000576     8+1
-0.093081     -0.090964     0.002117     8+1
-0.131114     -0.131553     0.000439     8+1
-0.115963     -0.114860     0.001103     8+1
-0.127390     -0.128013     0.000623     8+1
-0.109614     -0.110566     0.000952     8+1
-0.343125     -0.344367     0.001242     8+1
-0.551749     -0.552097     0.000348     8+1
-0.330713     -0.327719     0.002994     8+1
-0.174483     -0.172171     0.002312     8+1
-0.162153     -0.164296     0.002143     8+1
-0.085920     -0.086723     0.000803     8+1
-0.107598     -0.109976     0.002378     8+1
-0.082398     -0.079888     0.002510     8+1
-0.593762     -0.597575     0.003813     8+1
-0.555876     -0.552456     0.003420     8+1
-0.127717     -0.127368     0.000349     8+1
-0.129021     -0.128733     0.000288     8+1
-0.086558     -0.089122     0.002564     8+1
-0.555967     -0.553342     0.002625     8+1
-0.321267     -0.322454     0.001187     8+1
-0.151957     -0.150649     0.001308     8+1
-0.593269     -0.592470     0.000799     8+1
-0.528328     -0.526895     0.001433     8+1
-0.527221     -0.526998     0.000223     8+1
-0.546629     -0.546150     0.000479     8+1
-0.541127     -0.540395     0.000732     8+1
-0.221782     -0.222974     0.001192     8+1
-0.137729     -0.136330     0.001400     8+1
-0.115400     -0.115796     0.000396     8+1
-0.248177     -0.247744     0.000433     8+1
-0.124935     -0.124326     0.000609     8+1
-0.079195     -0.078621     0.000574     8+1
-0.116991     -0.122109     0.005118     8+1
-0.095505     -0.092618     0.002887     8+1
-0.144805     -0.142732     0.002073     8+1
-0.131551     -0.128282     0.003269     8+1
-0.541212     -0.540653     0.000559     8+1
-0.562246     -0.561419     0.000827     8+1
-0.102929     -0.100637     0.002292     8+1
-0.152695     -0.151876     0.000819     8+1
-0.256030     -0.258248     0.002218     8+1
-0.125752     -0.126225     0.000473     8+1
-0.120187     -0.121993     0.001806     8+1
-0.109901     -0.111959     0.002058     8+1
-0.108736     -0.107562     0.001174     8+1
-0.111753     -0.112771     0.001018     8+1
-0.550085     -0.548673     0.001412     8+1
-0.571588     -0.572810     0.001222     8+1
-0.113881     -0.116570     0.002689     8+1
-0.080544     -0.079809     0.000735     8+1
-0.219026     -0.224765     0.005739     8+1
-0.117837     -0.115876     0.001961     8+1
-0.121106     -0.122882     0.001776     8+1
-0.096244     -0.094900     0.001344     8+1
-0.573423     -0.572163     0.001260     8+1
-0.550837     -0.551515     0.000678     8+1
-0.131775     -0.128276     0.003499     8+1
-0.201338     -0.200320     0.001018     8+1
-0.140464     -0.141404     0.000940     8+1
-0.176941     -0.183729     0.006788     8+1
-0.560205     -0.560232     0.000027     8+1
-0.550250     -0.547817     0.002433     8+1
-0.227222     -0.222663     0.004559     8+1
-0.143590     -0.143492     0.000098     8+1
-0.584880     -0.584353     0.000527     8+1
-0.572844     -0.573382     0.000538     8+1
-0.586934     -0.585855     0.001079     8+1
-0.579517     -0.576049     0.003468     8+1
-0.128399     -0.125394     0.003005     8+1
-0.132671     -0.131107     0.001564     8+1
-0.157317     -0.155859     0.001458     8+1
-0.124061     -0.121931     0.002130     8+1
-0.131197     -0.132348     0.001151     8+1
-0.104679     -0.104562     0.000117     8+1
-0.079274     -0.079748     0.000474     8+1
-0.119140     -0.122025     0.002885     8+1
-0.282590     -0.279821     0.002769     8+1
-0.121622     -0.121189     0.000433     8+1
-0.556939     -0.556905     0.000034     8+1
-0.565873     -0.569409     0.003536     8+1
-0.227774     -0.228464     0.000690     8+1
-0.118776     -0.119963     0.001187     8+1
-0.131667     -0.131756     0.000089     8+1
-0.103016     -0.102868     0.000148     8+1
-0.089162     -0.091008     0.001846     8+1
-0.123412     -0.124672     0.001260     8+1
-0.137576     -0.134163     0.003413     8+1
-0.096593     -0.093745     0.002848     8+1
-0.574316     -0.571997     0.002319     8+1
-0.565148     -0.563911     0.001237     8+1
-0.088604     -0.088939     0.000335     8+1
-0.078853     -0.077828     0.001025     8+1
-0.058748     -0.056393     0.002355     8+1
-0.079983     -0.078627     0.001356     8+1
-0.117778     -0.119431     0.001653     8+1
-0.079983     -0.080530     0.000547     8+1
-0.575821     -0.575420     0.000401     8+1
-0.553962     -0.554017     0.000055     8+1
-0.113153     -0.112134     0.001019     8+1
-0.142461     -0.142369     0.000092     8+1
-0.119468     -0.123080     0.003612     8+1
-0.082454     -0.081059     0.001395     8+1
-0.551379     -0.554021     0.002642     8+1
-0.572489     -0.573317     0.000828     8+1
-0.128364     -0.130387     0.002023     8+1
-0.113270     -0.111476     0.001794     8+1
-0.523022     -0.523411     0.000389     8+1
-0.539279     -0.537358     0.001921     8+1
-0.555304     -0.556911     0.001607     8+1
-0.130175     -0.129666     0.000509     8+1
-0.078412     -0.077935     0.000477     8+1
-0.080588     -0.081442     0.000854     8+1
-0.121513     -0.123992     0.002479     8+1
-0.564485     -0.565193     0.000708     8+1
-0.138513     -0.131248     0.007265     8+1
-0.103718     -0.105914     0.002196     8+1
-0.118844     -0.121809     0.002965     8+1
-0.261047     -0.263299     0.002252     8+1
-0.118722     -0.121633     0.002911     8+1
-0.551759     -0.550792     0.000967     8+1
-0.120390     -0.118846     0.001544     8+1
-0.077546     -0.076110     0.001436     8+1
-0.073847     -0.077606     0.003759     8+1
-0.268807     -0.270204     0.001397     8+1
-0.524350     -0.523572     0.000778     8+1
-0.133003     -0.128273     0.004730     8+1
-0.100346     -0.101334     0.000988     8+1
-0.107954     -0.111042     0.003088     8+1
-0.076863     -0.076007     0.000856     8+1
-0.117221     -0.119675     0.002454     8+1
-0.552941     -0.554091     0.001150     8+1
-0.124794     -0.121366     0.003428     8+1
-0.071040     -0.071822     0.000782     8+1
-0.118444     -0.120898     0.002454     8+1
-0.264002     -0.267103     0.003101     8+1
-0.540379     -0.536691     0.003688     8+1
-0.131312     -0.125525     0.005787     8+1
-0.097978     -0.099482     0.001504     8+1
-0.080513     -0.079752     0.000761     8+1
-0.075785     -0.074951     0.000834     8+1
-0.119316     -0.120576     0.001260     8+1
-0.550271     -0.548638     0.001633     8+1
-0.110794     -0.111725     0.000931     8+1
-0.105487     -0.108463     0.002976     8+1
-0.113190     -0.113587     0.000397     8+1
-0.259238     -0.260112     0.000874     8+1
-0.534155     -0.532049     0.002106     8+1
-0.132445     -0.125341     0.007104     8+1
-0.131371     -0.129072     0.002299     8+1
-0.074077     -0.074048     0.000029     8+1
-0.072245     -0.071870     0.000375     8+1
-0.118058     -0.121580     0.003522     8+1
-0.532717     -0.537061     0.004344     8+1
-0.134881     -0.128054     0.006827     8+1
-0.094219     -0.094983     0.000764     8+1
-0.106351     -0.109395     0.003044     8+1
-0.246687     -0.250814     0.004127     8+1
-0.540399     -0.538578     0.001821     8+1
-0.551663     -0.550461     0.001202     8+1
-0.571845     -0.572885     0.001040     8+1
-0.114819     -0.115434     0.000615     8+1
-0.120482     -0.121084     0.000602     8+1
-0.133642     -0.133136     0.000506     8+1
-0.107955     -0.107580     0.000375     8+1
-0.120036     -0.122193     0.002157     8+1
-0.097352     -0.098022     0.000670     8+1
-0.079585     -0.081833     0.002248     8+1
-0.108829     -0.110096     0.001267     8+1
-0.255268     -0.252837     0.002431     8+1
-0.119641     -0.117761     0.001880     8+1
-0.575118     -0.574669     0.000449     8+1
-0.577356     -0.577668     0.000312     8+1
-0.241293     -0.241467     0.000174     8+1
-0.107930     -0.110316     0.002386     8+1
-0.154193     -0.152198     0.001995     8+1
-0.114947     -0.114901     0.000046     8+1
-0.147821     -0.148608     0.000787     8+1
-0.142094     -0.140527     0.001567     8+1
-0.139272     -0.137771     0.001501     8+1
-0.116449     -0.116527     0.000078     8+1
-0.529554     -0.530349     0.000795     8+1
-0.513252     -0.514297     0.001045     8+1
-0.091118     -0.091131     0.000013     8+1
-0.079391     -0.079664     0.000273     8+1
-0.071120     -0.073066     0.001946     8+1
-0.083012     -0.083574     0.000562     8+1
-0.126199     -0.125275     0.000924     8+1
-0.096410     -0.099624     0.003214     8+1
-0.541539     -0.542766     0.001227     8+1
-0.550706     -0.550995     0.000288     8+1
-0.125022     -0.123981     0.001041     8+1
-0.143892     -0.142754     0.001138     8+1
-0.122523     -0.123258     0.000735     8+1
-0.086868     -0.087926     0.001058     8+1
-0.542172     -0.545127     0.002955     8+1
-0.559114     -0.555780     0.003334     8+1
-0.125841     -0.124727     0.001114     8+1
-0.109769     -0.107760     0.002009     8+1
-0.543117     -0.542609     0.000508     8+1
-0.557893     -0.557192     0.000701     8+1
-0.264240     -0.262412     0.001828     8+1
-0.524600     -0.525179     0.000579     8+1
-0.109244     -0.109301     0.000057     8+1
-0.109897     -0.110425     0.000528     8+1
-0.061098     -0.063232     0.002134     8+1
-0.075900     -0.074670     0.001230     8+1
-0.039395     -0.039782     0.000387     8+1
-0.526209     -0.525736     0.000473     8+1
-0.275148     -0.275719     0.000571     8+1
-0.544402     -0.543903     0.000499     8+1
-0.103318     -0.102512     0.000806     8+1
-0.129257     -0.129877     0.000620     8+1
-0.058099     -0.058098     0.000001     8+1
-0.142534     -0.145360     0.002826     8+1
-0.400436     -0.399617     0.000819     8+1
-0.587390     -0.588685     0.001295     8+1
-0.109158     -0.109875     0.000717     8+1
-0.089500     -0.088528     0.000972     8+1
-0.503536     -0.503444     0.000092     8+1
-0.056650     -0.057734     0.001084     8+1
-0.199962     -0.200449     0.000487     8+1
-0.543369     -0.543289     0.000080     8+1
-0.095017     -0.095154     0.000137     8+1
-0.100235     -0.099783     0.000452     8+1
-0.054155     -0.052668     0.001487     8+1
-0.076135     -0.076031     0.000104     8+1
-0.044557     -0.044548     0.000009     8+1
-0.542536     -0.542565     0.000029     8+1
-0.195004     -0.195372     0.000368     8+1
-0.526982     -0.528223     0.001240     8+1
-0.081482     -0.084242     0.002760     8+1
-0.111188     -0.110961     0.000227     8+1
-0.060268     -0.059480     0.000788     8+1
-0.110410     -0.111207     0.000797     8+1
-0.164007     -0.164013     0.000006     8+1
-0.537448     -0.538878     0.001430     8+1
-0.104736     -0.105135     0.000399     8+1
-0.076220     -0.077100     0.000880     8+1
-0.538149     -0.537126     0.001023     8+1
-0.046829     -0.046623     0.000206     8+1
-0.542031     -0.542132     0.000101     8+1
-0.525657     -0.524953     0.000704     8+1
-0.106284     -0.106738     0.000454     8+1
-0.145112     -0.144810     0.000302     8+1
-0.105727     -0.107470     0.001743     8+1
-0.203689     -0.204778     0.001089     8+1
-0.538455     -0.538433     0.000022     8+1
-0.549802     -0.550929     0.001127     8+1
-0.107988     -0.106380     0.001608     8+1
-0.135965     -0.136471     0.000506     8+1
-0.532112     -0.531314     0.000798     8+1
-0.553074     -0.551986     0.001088     8+1
-0.559807     -0.563062     0.003255     8+1
-0.552205     -0.550875     0.001330     8+1
-0.196283     -0.197025     0.000742     8+1
-0.133165     -0.132003     0.001162     8+1
-0.114828     -0.114202     0.000626     8+1
-0.251569     -0.249343     0.002226     8+1
-0.120447     -0.120295     0.000152     8+1
-0.083724     -0.080479     0.003245     8+1
-0.121804     -0.124348     0.002544     8+1
-0.102850     -0.102525     0.000325     8+1
-0.135960     -0.134085     0.001875     8+1
-0.138080     -0.135642     0.002438     8+1
-0.564198     -0.564131     0.000067     8+1
-0.567692     -0.567476     0.000216     8+1
-0.098229     -0.099385     0.001156     8+1
-0.146553     -0.147821     0.001268     8+1
-0.219012     -0.218515     0.000497     8+1
-0.114420     -0.115059     0.000639     8+1
-0.102472     -0.102374     0.000098     8+1
-0.102558     -0.104173     0.001615     8+1
-0.093296     -0.093447     0.000151     8+1
-0.105966     -0.106783     0.000817     8+1
-0.540035     -0.539986     0.000049     8+1
-0.563460     -0.562805     0.000655     8+1
-0.109139     -0.109992     0.000853     8+1
-0.084024     -0.084104     0.000080     8+1
-0.222501     -0.221389     0.001112     8+1
-0.132523     -0.131899     0.000624     8+1
-0.112088     -0.114416     0.002328     8+1
-0.095353     -0.096412     0.001059     8+1
-0.559812     -0.558877     0.000935     8+1
-0.550423     -0.549158     0.001266     8+1
-0.122313     -0.121257     0.001056     8+1
-0.183705     -0.180158     0.003547     8+1
-0.139793     -0.141099     0.001306     8+1
-0.194702     -0.199469     0.004767     8+1
-0.563234     -0.564744     0.001510     8+1
-0.558371     -0.557937     0.000434     8+1
-0.233087     -0.230666     0.002421     8+1
-0.131966     -0.130555     0.001411     8+1
-0.526807     -0.530928     0.004121     8+1
-0.556478     -0.558021     0.001543     8+1
-0.535592     -0.534006     0.001586     8+1
-0.120128     -0.117594     0.002534     8+1
-0.074027     -0.072700     0.001327     8+1
-0.077111     -0.076888     0.000223     8+1
-0.113428     -0.117380     0.003952     8+1
-0.549190     -0.547550     0.001640     8+1
-0.136166     -0.128247     0.007919     8+1
-0.110379     -0.112614     0.002235     8+1
-0.119846     -0.121476     0.001630     8+1
-0.267439     -0.273234     0.005795     8+1
-0.129749     -0.133385     0.003636     8+1
-0.537005     -0.534932     0.002073     8+1
-0.111368     -0.110027     0.001341     8+1
-0.075844     -0.074995     0.000849     8+1
-0.070984     -0.073793     0.002809     8+1
-0.271554     -0.275679     0.004125     8+1
-0.530556     -0.527925     0.002631     8+1
-0.139816     -0.131390     0.008426     8+1
-0.100953     -0.105101     0.004148     8+1
-0.111543     -0.117035     0.005492     8+1
-0.079186     -0.077753     0.001433     8+1
-0.116867     -0.119932     0.003065     8+1
-0.534926     -0.534573     0.000353     8+1
-0.127673     -0.123877     0.003796     8+1
-0.070672     -0.070356     0.000316     8+1
-0.123287     -0.125657     0.002370     8+1
-0.268984     -0.271734     0.002750     8+1
-0.526087     -0.527127     0.001040     8+1
-0.134379     -0.126772     0.007607     8+1
-0.102539     -0.103278     0.000739     8+1
-0.080063     -0.077912     0.002151     8+1
-0.074725     -0.074059     0.000666     8+1
-0.124163     -0.127064     0.002901     8+1
-0.535675     -0.537127     0.001452     8+1
-0.111128     -0.109428     0.001700     8+1
-0.108286     -0.110452     0.002166     8+1
-0.116706     -0.118784     0.002078     8+1
-0.295817     -0.301311     0.005494     8+1
-0.531886     -0.526321     0.005565     8+1
-0.141439     -0.131276     0.010163     8+1
-0.115943     -0.111481     0.004462     8+1
-0.070630     -0.069998     0.000632     8+1
-0.071417     -0.074150     0.002733     8+1
-0.114777     -0.118741     0.003964     8+1
-0.524533     -0.526123     0.001590     8+1
-0.132262     -0.125045     0.007217     8+1
-0.094799     -0.095890     0.001091     8+1
-0.116603     -0.118363     0.001760     8+1
-0.280212     -0.288324     0.008112     8+1
-0.527066     -0.522929     0.004137     8+1
-0.551603     -0.552083     0.000480     8+1
-0.120412     -0.119655     0.000757     8+1
-0.082668     -0.084492     0.001824     8+1
-0.075071     -0.077111     0.002040     8+1
-0.114407     -0.117525     0.003118     8+1
-0.541888     -0.540933     0.000955     8+1
-0.130941     -0.125758     0.005183     8+1
-0.097946     -0.099893     0.001947     8+1
-0.103357     -0.107567     0.004210     8+1
-0.236188     -0.239470     0.003282     8+1
-0.115059     -0.116842     0.001783     8+1
-0.555155     -0.556510     0.001355     8+1
-0.125996     -0.124747     0.001249     8+1
-0.077413     -0.078504     0.001091     8+1
-0.076134     -0.075982     0.000152     8+1
-0.242214     -0.246577     0.004363     8+1
-0.565583     -0.564338     0.001245     8+1
-0.134735     -0.131886     0.002849     8+1
-0.092678     -0.094419     0.001741     8+1
-0.109251     -0.113786     0.004535     8+1
-0.074762     -0.074961     0.000199     8+1
-0.119655     -0.123567     0.003912     8+1
-0.560572     -0.561004     0.000432     8+1
-0.121925     -0.121359     0.000566     8+1
-0.082904     -0.083213     0.000309     8+1
-0.110384     -0.113000     0.002616     8+1
-0.261065     -0.263834     0.002769     8+1
-0.556404     -0.555837     0.000567     8+1
-0.129610     -0.125094     0.004516     8+1
-0.102606     -0.101110     0.001496     8+1
-0.070818     -0.067230     0.003588     8+1
-0.074977     -0.076671     0.001694     8+1
-0.124617     -0.126548     0.001931     8+1
-0.550564     -0.550701     0.000138     8+1
-0.123506     -0.120953     0.002553     8+1
-0.090850     -0.088246     0.002604     8+1
-0.105878     -0.109542     0.003664     8+1
-0.235049     -0.237992     0.002943     8+1
-0.541912     -0.539082     0.002830     8+1
-0.131459     -0.129669     0.001790     8+1
-0.111828     -0.110454     0.001374     8+1
-0.075753     -0.076920     0.001167     8+1
-0.084818     -0.084869     0.000051     8+1
-0.114846     -0.117027     0.002181     8+1
-0.541725     -0.540166     0.001559     8+1
-0.125161     -0.120469     0.004692     8+1
-0.096730     -0.098555     0.001825     8+1
-0.111625     -0.112982     0.001357     8+1
-0.242739     -0.247358     0.004619     8+1
-0.562411     -0.562468     0.000057     8+1
-0.561979     -0.564803     0.002824     8+1
-0.120664     -0.120382     0.000282     8+1
-0.077022     -0.077207     0.000185     8+1
-0.078116     -0.079261     0.001145     8+1
-0.114696     -0.117761     0.003065     8+1
-0.576593     -0.580526     0.003933     8+1
-0.137402     -0.132235     0.005167     8+1
-0.101621     -0.102924     0.001303     8+1
-0.117939     -0.121439     0.003500     8+1
-0.223562     -0.225427     0.001865     8+1
-0.115942     -0.117802     0.001860     8+1
-0.552570     -0.552162     0.000408     8+1
-0.116283     -0.115052     0.001231     8+1
-0.076785     -0.076440     0.000345     8+1
-0.073112     -0.075458     0.002346     8+1
-0.241965     -0.242756     0.000791     8+1
-0.547674     -0.548383     0.000709     8+1
-0.131053     -0.124695     0.006358     8+1
-0.105381     -0.107959     0.002578     8+1
-0.105462     -0.107068     0.001606     8+1
-0.075342     -0.077023     0.001681     8+1
-0.113806     -0.116809     0.003003     8+1
-0.555574     -0.556849     0.001275     8+1
-0.118868     -0.116325     0.002543     8+1
-0.072215     -0.073052     0.000837     8+1
-0.113400     -0.118175     0.004775     8+1
-0.239850     -0.242681     0.002831     8+1
-0.562579     -0.562837     0.000259     8+1
-0.137593     -0.130295     0.007298     8+1
-0.099787     -0.100532     0.000745     8+1
-0.076400     -0.076064     0.000336     8+1
-0.076902     -0.078074     0.001172     8+1
-0.119379     -0.122025     0.002646     8+1
-0.560405     -0.560955     0.000550     8+1
-0.116790     -0.115186     0.001604     8+1
-0.102474     -0.104804     0.002330     8+1
-0.116125     -0.119595     0.003470     8+1
-0.248574     -0.251995     0.003421     8+1
-0.564435     -0.564885     0.000450     8+1
-0.139414     -0.133789     0.005625     8+1
-0.111212     -0.109256     0.001956     8+1
-0.070541     -0.069336     0.001205     8+1
-0.071848     -0.074254     0.002406     8+1
-0.122533     -0.124790     0.002257     8+1
-0.540665     -0.542188     0.001523     8+1
-0.125912     -0.121473     0.004439     8+1
-0.093802     -0.093050     0.000752     8+1
-0.107134     -0.110011     0.002877     8+1
-0.249764     -0.251654     0.001890     8+1
-0.563990     -0.563177     0.000813     8+1
-0.565809     -0.565039     0.000770     8+1
-0.543658     -0.544034     0.000376     8+1
-0.264208     -0.264391     0.000183     8+1
-0.117365     -0.118644     0.001279     8+1
-0.121135     -0.120222     0.000913     8+1
-0.143348     -0.140663     0.002685     8+1
-0.091087     -0.091658     0.000571     8+1
-0.134465     -0.134870     0.000405     8+1
-0.547045     -0.545548     0.001497     8+1
-0.080724     -0.080189     0.000535     8+1
-0.119760     -0.123481     0.003721     8+1
-0.120657     -0.123749     0.003092     8+1
-0.294302     -0.296108     0.001806     8+1
-0.536328     -0.535401     0.000927     8+1
-0.543470     -0.542014     0.001456     8+1
-0.126399     -0.125841     0.000558     8+1
-0.139658     -0.135152     0.004506     8+1
-0.531062     -0.532243     0.001181     8+1
-0.498879     -0.498790     0.000089     8+1
-0.541626     -0.541922     0.000296     8+1
-0.546426     -0.545632     0.000794     8+1
-0.102970     -0.103408     0.000438     8+1
-0.138740     -0.139022     0.000282     8+1
-0.114024     -0.115495     0.001471     8+1
-0.220508     -0.220482     0.000026     8+1
-0.526430     -0.527177     0.000747     8+1
-0.540712     -0.541938     0.001226     8+1
-0.123704     -0.123898     0.000194     8+1
-0.136460     -0.138722     0.002262     8+1
-0.541816     -0.542751     0.000935     8+1
-0.530998     -0.530852     0.000146     8+1
-0.572118     -0.572275     0.000157     8+1
-0.575926     -0.578884     0.002958     8+1
-0.131339     -0.132154     0.000815     8+1
-0.120520     -0.122000     0.001480     8+1
-0.136934     -0.137883     0.000949     8+1
-0.106279     -0.105106     0.001173     8+1
-0.139705     -0.140591     0.000886     8+1
-0.122749     -0.121019     0.001730     8+1
-0.086979     -0.086090     0.000889     8+1
-0.112376     -0.113195     0.000819     8+1
-0.285815     -0.287660     0.001845     8+1
-0.131618     -0.132251     0.000633     8+1
-0.544143     -0.544843     0.000700     8+1
-0.522908     -0.523519     0.000611     8+1
-0.193127     -0.191205     0.001922     8+1
-0.105480     -0.104650     0.000830     8+1
-0.146575     -0.145102     0.001473     8+1
-0.109358     -0.109158     0.000200     8+1
-0.143198     -0.143896     0.000698     8+1
-0.128276     -0.124470     0.003806     8+1
-0.146813     -0.145043     0.001770     8+1
-0.124035     -0.122469     0.001566     8+1
-0.536338     -0.532959     0.003379     8+1
-0.525016     -0.524598     0.000418     8+1
-0.086262     -0.086744     0.000482     8+1
-0.078967     -0.078789     0.000178     8+1
-0.065663     -0.064071     0.001592     8+1
-0.073819     -0.072066     0.001753     8+1
-0.114826     -0.114814     0.000012     8+1
-0.093369     -0.095525     0.002156     8+1
-0.563350     -0.564705     0.001355     8+1
-0.566458     -0.567640     0.001182     8+1
-0.140124     -0.138030     0.002094     8+1
-0.149524     -0.144606     0.004919     8+1
-0.153165     -0.151984     0.001181     8+1
-0.099656     -0.101936     0.002280     8+1
-0.530003     -0.529165     0.000838     8+1
-0.543404     -0.540681     0.002723     8+1
-0.136060     -0.136614     0.000554     8+1
-0.112243     -0.111889     0.000354     8+1
-0.558063     -0.559030     0.000968     8+1
-0.568682     -0.568293     0.000389     8+1
-0.536541     -0.536104     0.000437     8+1
-0.505966     -0.506641     0.000675     8+1
-0.107536     -0.107764     0.000228     8+1
-0.553264     -0.553783     0.000519     8+1
-0.484341     -0.484554     0.000213     8+1
-0.132378     -0.132073     0.000305     8+1
-0.518365     -0.517760     0.000605     8+1
-0.548134     -0.550396     0.002262     8+1
-0.134509     -0.136195     0.001686     8+1
-0.131625     -0.130964     0.000661     8+1
-0.146788     -0.144854     0.001934     8+1
-0.111940     -0.111790     0.000150     8+1
-0.129590     -0.132469     0.002879     8+1
-0.097538     -0.098806     0.001268     8+1
-0.082329     -0.083488     0.001159     8+1
-0.115663     -0.119839     0.004176     8+1
-0.265196     -0.268594     0.003398     8+1
-0.120672     -0.122240     0.001568     8+1
-0.577838     -0.577354     0.000484     8+1
-0.573513     -0.572600     0.000913     8+1
-0.244235     -0.246032     0.001797     8+1
-0.114562     -0.117390     0.002828     8+1
-0.167072     -0.164799     0.002273     8+1
-0.122882     -0.122311     0.000571     8+1
-0.125623     -0.125684     0.000061     8+1
-0.139020     -0.139821     0.000802     8+1
-0.162050     -0.162802     0.000752     8+1
-0.116837     -0.118149     0.001312     8+1
-0.536957     -0.537416     0.000459     8+1
-0.540722     -0.541689     0.000967     8+1
-0.094405     -0.094505     0.000100     8+1
-0.081883     -0.081439     0.000444     8+1
-0.066583     -0.065853     0.000730     8+1
-0.080605     -0.080836     0.000231     8+1
-0.120183     -0.121285     0.001102     8+1
-0.086125     -0.088508     0.002383     8+1
-0.560405     -0.561363     0.000958     8+1
-0.558020     -0.557494     0.000526     8+1
-0.130453     -0.126281     0.004172     8+1
-0.142951     -0.141553     0.001398     8+1
-0.132041     -0.134962     0.002921     8+1
-0.088187     -0.087839     0.000348     8+1
-0.559563     -0.561445     0.001882     8+1
-0.549920     -0.546004     0.003916     8+1
-0.148199     -0.145567     0.002632     8+1
-0.118016     -0.115509     0.002507     8+1
-0.571973     -0.571099     0.000874     8+1
-0.562600     -0.562821     0.000221     8+1
-0.152602     -0.153566     0.000964     8+1
-0.101938     -0.101457     0.000481     8+1
-0.158873     -0.157468     0.001405     8+1
-0.104336     -0.103781     0.000555     8+1
-0.543408     -0.544740     0.001332     8+1
-0.568981     -0.569172     0.000191     8+1
-0.243431     -0.246177     0.002746     8+1
-0.133507     -0.131131     0.002376     8+1
-0.119079     -0.119720     0.000641     8+1
-0.244032     -0.241355     0.002677     8+1
-0.126391     -0.126898     0.000507     8+1
-0.090370     -0.091122     0.000752     8+1
-0.125499     -0.126209     0.000710     8+1
-0.109966     -0.111710     0.001744     8+1
-0.146218     -0.146415     0.000197     8+1
-0.149181     -0.149623     0.000442     8+1
-0.525377     -0.521264     0.004113     8+1
-0.531921     -0.529261     0.002660     8+1
-0.097330     -0.096157     0.001173     8+1
-0.144769     -0.143883     0.000886     8+1
-0.238693     -0.237376     0.001317     8+1
-0.111640     -0.109723     0.001917     8+1
-0.112700     -0.110023     0.002677     8+1
-0.116505     -0.117039     0.000534     8+1
-0.104140     -0.103177     0.000963     8+1
-0.116377     -0.115541     0.000836     8+1
-0.558407     -0.558960     0.000553     8+1
-0.574216     -0.571810     0.002406     8+1
-0.106986     -0.108249     0.001263     8+1
-0.076664     -0.072610     0.004054     8+1
-0.230980     -0.227391     0.003589     8+1
-0.130704     -0.127915     0.002789     8+1
-0.121089     -0.122303     0.001214     8+1
-0.098480     -0.097565     0.000915     8+1
-0.565031     -0.562177     0.002854     8+1
-0.558951     -0.557712     0.001239     8+1
-0.125953     -0.124575     0.001378     8+1
-0.207872     -0.213830     0.005958     8+1
-0.151266     -0.148849     0.002417     8+1
-0.223029     -0.221095     0.001934     8+1
-0.566334     -0.565018     0.001316     8+1
-0.571606     -0.570982     0.000624     8+1
-0.271932     -0.275258     0.003326     8+1
-0.147484     -0.149845     0.002361     8+1
-0.546240     -0.541459     0.004781     8+1
-0.555846     -0.555712     0.000134     8+1
-0.578906     -0.578451     0.000455     8+1
-0.581729     -0.581106     0.000623     8+1
-0.141309     -0.142228     0.000919     8+1
-0.123350     -0.123498     0.000148     8+1
-0.140835     -0.141937     0.001102     8+1
-0.126475     -0.127989     0.001514     8+1
-0.148233     -0.148009     0.000224     8+1
-0.124208     -0.121607     0.002601     8+1
-0.092458     -0.091169     0.001289     8+1
-0.123291     -0.124646     0.001355     8+1
-0.272565     -0.271629     0.000936     8+1
-0.120780     -0.120923     0.000143     8+1
-0.547863     -0.548909     0.001046     8+1
-0.532292     -0.533894     0.001602     8+1
-0.211423     -0.214011     0.002588     8+1
-0.119980     -0.121168     0.001188     8+1
-0.143957     -0.144319     0.000362     8+1
-0.102865     -0.103394     0.000529     8+1
-0.150485     -0.153951     0.003466     8+1
-0.138143     -0.137790     0.000353     8+1
-0.139995     -0.140077     0.000082     8+1
-0.109845     -0.110170     0.000325     8+1
-0.556856     -0.559639     0.002783     8+1
-0.524954     -0.525255     0.000301     8+1
-0.093072     -0.091812     0.001260     8+1
-0.081713     -0.081449     0.000264     8+1
-0.071293     -0.072152     0.000859     8+1
-0.081538     -0.080180     0.001358     8+1
-0.121697     -0.121334     0.000363     8+1
-0.085914     -0.088074     0.002160     8+1
-0.571337     -0.569587     0.001750     8+1
-0.559825     -0.559692     0.000133     8+1
-0.132206     -0.134350     0.002144     8+1
-0.140109     -0.141252     0.001143     8+1
-0.127904     -0.126682     0.001222     8+1
-0.086274     -0.086004     0.000270     8+1
-0.536388     -0.537600     0.001212     8+1
-0.556506     -0.557479     0.000973     8+1
-0.136736     -0.137340     0.000604     8+1
-0.115075     -0.113165     0.001910     8+1
-0.557910     -0.556577     0.001333     8+1
-0.551803     -0.551265     0.000538     8+1
-0.517140     -0.516579     0.000561     8+1
-0.515880     -0.515124     0.000756     8+1
-0.577378     -0.577501     0.000123     8+1
-0.571791     -0.572420     0.000629     8+1
-0.144812     -0.144434     0.000378     8+1
-0.127397     -0.127632     0.000235     8+1
-0.160269     -0.159071     0.001198     8+1
-0.144346     -0.142978     0.001368     8+1
-0.157609     -0.152434     0.005175     8+1
-0.123536     -0.122379     0.001157     8+1
-0.090765     -0.093232     0.002467     8+1
-0.142393     -0.143066     0.000673     8+1
-0.314124     -0.312901     0.001223     8+1
-0.132266     -0.132370     0.000104     8+1
-0.549389     -0.549965     0.000576     8+1
-0.537526     -0.537483     0.000043     8+1
-0.242437     -0.243746     0.001309     8+1
-0.123741     -0.124285     0.000544     8+1
-0.125159     -0.125074     0.000085     8+1
-0.101887     -0.102749     0.000862     8+1
-0.083616     -0.085426     0.001810     8+1
-0.111866     -0.114111     0.002245     8+1
-0.142883     -0.141590     0.001293     8+1
-0.119030     -0.117167     0.001863     8+1
-0.555603     -0.559918     0.004315     8+1
-0.564185     -0.563386     0.000799     8+1
-0.092662     -0.090821     0.001841     8+1
-0.082654     -0.081926     0.000728     8+1
-0.061089     -0.057657     0.003432     8+1
-0.084699     -0.086491     0.001792     8+1
-0.132663     -0.131167     0.001496     8+1
-0.102006     -0.104839     0.002833     8+1
-0.571013     -0.569580     0.001433     8+1
-0.559929     -0.561456     0.001527     8+1
-0.114223     -0.114076     0.000147     8+1
-0.142930     -0.138801     0.004129     8+1
-0.131769     -0.131894     0.000125     8+1
-0.089736     -0.090770     0.001034     8+1
-0.542666     -0.543462     0.000796     8+1
-0.550658     -0.549465     0.001193     8+1
-0.143947     -0.143448     0.000499     8+1
-0.113965     -0.110920     0.003045     8+1
-0.518948     -0.520220     0.001272     8+1
-0.556866     -0.556224     0.000642     8+1
-0.530854     -0.531926     0.001072     8+1
-0.535587     -0.536629     0.001042     8+1
-0.210893     -0.210451     0.000442     8+1
-0.135954     -0.140454     0.004500     8+1
-0.113811     -0.115036     0.001225     8+1
-0.235585     -0.237026     0.001441     8+1
-0.127942     -0.126476     0.001466     8+1
-0.083112     -0.082175     0.000937     8+1
-0.114647     -0.115026     0.000379     8+1
-0.102607     -0.103042     0.000435     8+1
-0.137834     -0.137654     0.000180     8+1
-0.142097     -0.140231     0.001866     8+1
-0.571773     -0.568705     0.003068     8+1
-0.550263     -0.554384     0.004121     8+1
-0.117749     -0.118814     0.001065     8+1
-0.153393     -0.153344     0.000049     8+1
-0.247633     -0.251009     0.003376     8+1
-0.113392     -0.116259     0.002867     8+1
-0.104601     -0.105820     0.001219     8+1
-0.108414     -0.112103     0.003689     8+1
-0.097622     -0.097934     0.000312     8+1
-0.109122     -0.110782     0.001660     8+1
-0.541860     -0.540456     0.001404     8+1
-0.561765     -0.559988     0.001777     8+1
-0.114110     -0.112025     0.002085     8+1
-0.077276     -0.077221     0.000055     8+1
-0.197568     -0.202857     0.005289     8+1
-0.128969     -0.127798     0.001171     8+1
-0.113325     -0.113856     0.000531     8+1
-0.096482     -0.097732     0.001250     8+1
-0.550202     -0.549802     0.000400     8+1
-0.540131     -0.540078     0.000053     8+1
-0.116791     -0.114275     0.002516     8+1
-0.175255     -0.168867     0.006388     8+1
-0.137682     -0.139108     0.001426     8+1
-0.208868     -0.213629     0.004761     8+1
-0.553443     -0.555277     0.001834     8+1
-0.556659     -0.559573     0.002914     8+1
-0.258719     -0.263341     0.004622     8+1
-0.139128     -0.138433     0.000695     8+1
-0.512898     -0.514073     0.001175     8+1
-0.561814     -0.565085     0.003271     8+1
-0.540555     -0.539472     0.001083     8+1
-0.545115     -0.544838     0.000277     8+1
-0.115563     -0.114242     0.001321     8+1
-0.144117     -0.143337     0.000780     8+1
-0.117952     -0.119061     0.001109     8+1
-0.229715     -0.229636     0.000079     8+1
-0.554996     -0.554512     0.000484     8+1
-0.552818     -0.553281     0.000463     8+1
-0.113828     -0.111089     0.002739     8+1
-0.145300     -0.144177     0.001123     8+1
-0.542652     -0.542243     0.000409     8+1
-0.530864     -0.530667     0.000197     8+1
-0.191260     -0.192616     0.001356     8+1
-0.113572     -0.112901     0.000671     8+1
-0.580274     -0.580875     0.000601     8+1
-0.575590     -0.576185     0.000595     8+1
-0.082817     -0.083279     0.000462     8+1
-0.592657     -0.591081     0.001576     8+1
-0.483010     -0.482786     0.000224     8+1
-0.143551     -0.142692     0.000859     8+1
-0.525314     -0.523985     0.001329     8+1
-0.525808     -0.524182     0.001625     8+1
-0.516988     -0.516523     0.000465     8+1
-0.516475     -0.515534     0.000941     8+1
-0.546490     -0.548567     0.002077     8+1
-0.562576     -0.559848     0.002728     8+1
-0.128466     -0.128602     0.000136     8+1
-0.115957     -0.116282     0.000325     8+1
-0.143015     -0.142658     0.000357     8+1
-0.107453     -0.108365     0.000912     8+1
-0.145384     -0.145597     0.000213     8+1
-0.114578     -0.113499     0.001079     8+1
-0.079545     -0.081344     0.001799     8+1
-0.117643     -0.120070     0.002427     8+1
-0.264280     -0.266275     0.001995     8+1
-0.113898     -0.113622     0.000276     8+1
-0.564222     -0.566329     0.002107     8+1
-0.534823     -0.534233     0.000590     8+1
-0.233008     -0.234663     0.001655     8+1
-0.113689     -0.115833     0.002144     8+1
-0.146467     -0.146283     0.000184     8+1
-0.105016     -0.103588     0.001428     8+1
-0.094343     -0.095496     0.001153     8+1
-0.121595     -0.121359     0.000236     8+1
-0.136844     -0.136384     0.000460     8+1
-0.108294     -0.106385     0.001909     8+1
-0.547215     -0.545483     0.001732     8+1
-0.516851     -0.517964     0.001113     8+1
-0.096462     -0.095205     0.001257     8+1
-0.083912     -0.084767     0.000855     8+1
-0.058563     -0.058022     0.000541     8+1
-0.076811     -0.075571     0.001240     8+1
-0.115922     -0.115296     0.000626     8+1
-0.083658     -0.086370     0.002712     8+1
-0.575418     -0.575188     0.000230     8+1
-0.545897     -0.545189     0.000708     8+1
-0.109521     -0.108109     0.001412     8+1
-0.136316     -0.134847     0.001469     8+1
-0.122480     -0.122400     0.000080     8+1
-0.081517     -0.080752     0.000765     8+1
-0.535880     -0.535873     0.000007     8+1
-0.555580     -0.553591     0.001989     8+1
-0.125888     -0.124299     0.001589     8+1
-0.100593     -0.098460     0.002133     8+1
-0.528123     -0.529240     0.001117     8+1
-0.534530     -0.536397     0.001867     8+1
-0.573460     -0.573894     0.000434     8+1
-0.543293     -0.544370     0.001077     8+1
-0.112450     -0.112686     0.000236     8+1
-0.137467     -0.138520     0.001053     8+1
-0.115413     -0.117985     0.002572     8+1
-0.207700     -0.206423     0.001277     8+1
-0.535587     -0.535484     0.000103     8+1
-0.563847     -0.565975     0.002128     8+1
-0.122323     -0.121077     0.001246     8+1
-0.143038     -0.143418     0.000380     8+1
-0.529472     -0.530368     0.000896     8+1
-0.555257     -0.556520     0.001263     8+1
-0.196657     -0.196735     0.000078     8+1
-0.537043     -0.537845     0.000802     8+1
-0.096621     -0.097165     0.000544     8+1
-0.100494     -0.099692     0.000802     8+1
-0.052957     -0.051046     0.001911     8+1
-0.076546     -0.076490     0.000056     8+1
-0.043638     -0.044195     0.000557     8+1
-0.538038     -0.538909     0.000871     8+1
-0.193275     -0.192178     0.001097     8+1
-0.533529     -0.533462     0.000067     8+1
-0.081076     -0.083495     0.002419     8+1
-0.113224     -0.112782     0.000442     8+1
-0.059835     -0.057668     0.002167     8+1
-0.110679     -0.111743     0.001064     8+1
-0.164925     -0.164933     0.000008     8+1
-0.547162     -0.548777     0.001615     8+1
-0.104741     -0.104834     0.000093     8+1
-0.077116     -0.078021     0.000905     8+1
-0.526389     -0.525253     0.001136     8+1
-0.045804     -0.045522     0.000282     8+1
-0.581686     -0.580308     0.001378     8+1
-0.585539     -0.581839     0.003700     8+1
-0.128001     -0.126728     0.001273     8+1
-0.130602     -0.129939     0.000663     8+1
-0.147088     -0.146774     0.000314     8+1
-0.113863     -0.112397     0.001466     8+1
-0.134901     -0.136282     0.001381     8+1
-0.110825     -0.110396     0.000429     8+1
-0.082028     -0.081147     0.000881     8+1
-0.115937     -0.118396     0.002459     8+1
-0.247781     -0.247769     0.000012     8+1
-0.122237     -0.121717     0.000520     8+1
-0.576114     -0.577302     0.001188     8+1
-0.576009     -0.577267     0.001258     8+1
-0.223833     -0.223695     0.000138     8+1
-0.116333     -0.116164     0.000169     8+1
-0.137098     -0.135552     0.001546     8+1
-0.108867     -0.106865     0.002002     8+1
-0.097700     -0.098519     0.000819     8+1
-0.118855     -0.116356     0.002499     8+1
-0.146286     -0.144151     0.002135     8+1
-0.109543     -0.106305     0.003238     8+1
-0.579462     -0.578110     0.001352     8+1
-0.560952     -0.562083     0.001131     8+1
-0.088793     -0.087633     0.001160     8+1
-0.080581     -0.082030     0.001449     8+1
-0.061217     -0.062608     0.001391     8+1
-0.076936     -0.075069     0.001867     8+1
-0.117997     -0.120863     0.002866     8+1
-0.087033     -0.089528     0.002495     8+1
-0.582367     -0.583815     0.001448     8+1
-0.565001     -0.567210     0.002209     8+1
-0.119723     -0.120222     0.000499     8+1
-0.141067     -0.140311     0.000756     8+1
-0.127166     -0.130403     0.003237     8+1
-0.086986     -0.087930     0.000944     8+1
-0.563837     -0.565017     0.001180     8+1
-0.579411     -0.576113     0.003298     8+1
-0.137269     -0.137220     0.000049     8+1
-0.112697     -0.109937     0.002760     8+1
-0.585448     -0.586432     0.000984     8+1
-0.568386     -0.570126     0.001740     8+1
-0.537101     -0.537732     0.000631     8+1
-0.531615     -0.531396     0.000219     8+1
-0.120149     -0.119569     0.000580     8+1
-0.149526     -0.149218     0.000308     8+1
-0.107698     -0.109667     0.001969     8+1
-0.240256     -0.239499     0.000757     8+1
-0.534156     -0.533390     0.000766     8+1
-0.553601     -0.553122     0.000479     8+1
-0.105732     -0.104921     0.000811     8+1
-0.149388     -0.148574     0.000814     8+1
-0.524861     -0.524562     0.000299     8+1
-0.535643     -0.534580     0.001063     8+1
-0.530271     -0.531878     0.001607     8+1
-0.531732     -0.532820     0.001088     8+1
-0.545520     -0.546753     0.001233     8+1
-0.566076     -0.568665     0.002589     8+1
-0.132245     -0.130527     0.001718     8+1
-0.112404     -0.112291     0.000113     8+1
-0.145243     -0.147016     0.001773     8+1
-0.105496     -0.105239     0.000257     8+1
-0.131385     -0.133394     0.002009     8+1
-0.110016     -0.111360     0.001344     8+1
-0.078811     -0.078161     0.000650     8+1
-0.118252     -0.119751     0.001499     8+1
-0.312006     -0.307418     0.004588     8+1
-0.120951     -0.121144     0.000193     8+1
-0.521328     -0.521952     0.000624     8+1
-0.550692     -0.550619     0.000073     8+1
-0.226189     -0.225594     0.000595     8+1
-0.106826     -0.107784     0.000958     8+1
-0.122704     -0.125126     0.002422     8+1
-0.088729     -0.088719     0.000010     8+1
-0.097950     -0.099440     0.001490     8+1
-0.126248     -0.127223     0.000975     8+1
-0.142281     -0.142487     0.000206     8+1
-0.114246     -0.114074     0.000172     8+1
-0.555194     -0.553710     0.001484     8+1
-0.521684     -0.522389     0.000705     8+1
-0.088874     -0.088342     0.000532     8+1
-0.078249     -0.078926     0.000677     8+1
-0.060122     -0.060668     0.000546     8+1
-0.079200     -0.079384     0.000184     8+1
-0.121311     -0.121207     0.000104     8+1
-0.082763     -0.084506     0.001743     8+1
-0.558812     -0.559063     0.000251     8+1
-0.552382     -0.553327     0.000945     8+1
-0.112316     -0.110006     0.002310     8+1
-0.138499     -0.137121     0.001378     8+1
-0.126642     -0.127889     0.001247     8+1
-0.087084     -0.086693     0.000391     8+1
-0.537684     -0.540749     0.003065     8+1
-0.544246     -0.548392     0.004146     8+1
-0.130379     -0.135652     0.005273     8+1
-0.119584     -0.118732     0.000852     8+1
-0.515218     -0.514624     0.000594     8+1
-0.553148     -0.553143     0.000005     8+1
-0.579318     -0.577904     0.001414     8+1
-0.562884     -0.563455     0.000571     8+1
-0.131499     -0.131077     0.000422     8+1
-0.137788     -0.135410     0.002378     8+1
-0.157189     -0.154189     0.003000     8+1
-0.130402     -0.127073     0.003329     8+1
-0.134790     -0.134441     0.000349     8+1
-0.099940     -0.099652     0.000288     8+1
-0.081911     -0.081773     0.000138     8+1
-0.127811     -0.132531     0.004720     8+1
-0.324081     -0.326782     0.002701     8+1
-0.119521     -0.119505     0.000016     8+1
-0.541717     -0.540454     0.001263     8+1
-0.557239     -0.554867     0.002372     8+1
-0.243178     -0.245280     0.002102     8+1
-0.114775     -0.115283     0.000508     8+1
-0.133352     -0.133504     0.000152     8+1
-0.099404     -0.100813     0.001409     8+1
-0.093679     -0.096427     0.002748     8+1
-0.121687     -0.124611     0.002924     8+1
-0.136305     -0.135860     0.000445     8+1
-0.093433     -0.091777     0.001656     8+1
-0.550741     -0.549923     0.000818     8+1
-0.526973     -0.524587     0.002386     8+1
-0.086978     -0.087066     0.000088     8+1
-0.073012     -0.072915     0.000097     8+1
-0.058470     -0.055297     0.003173     8+1
-0.079231     -0.080180     0.000949     8+1
-0.115242     -0.116324     0.001082     8+1
-0.074275     -0.074995     0.000720     8+1
-0.559429     -0.561222     0.001794     8+1
-0.539374     -0.538398     0.000976     8+1
-0.115319     -0.114578     0.000741     8+1
-0.147027     -0.147255     0.000228     8+1
-0.125468     -0.129350     0.003882     8+1
-0.082799     -0.082633     0.000166     8+1
-0.538360     -0.537269     0.001091     8+1
-0.552729     -0.552696     0.000033     8+1
-0.135619     -0.134500     0.001119     8+1
-0.119452     -0.116588     0.002864     8+1
-0.478494     -0.479712     0.001218     8+1
-0.527316     -0.525351     0.001965     8+1
-0.566010     -0.565593     0.000417     8+1
-0.543607     -0.545058     0.001451     8+1
-0.161256     -0.159794     0.001462     8+1
-0.126969     -0.127815     0.000846     8+1
-0.114209     -0.113683     0.000526     8+1
-0.235577     -0.236429     0.000852     8+1
-0.117166     -0.116485     0.000681     8+1
-0.079352     -0.077602     0.001750     8+1
-0.112524     -0.113784     0.001260     8+1
-0.097312     -0.098050     0.000738     8+1
-0.134682     -0.130310     0.004372     8+1
-0.132803     -0.129895     0.002908     8+1
-0.570432     -0.570824     0.000392     8+1
-0.556543     -0.553958     0.002585     8+1
-0.103994     -0.102349     0.001645     8+1
-0.148718     -0.147248     0.001470     8+1
-0.257401     -0.262432     0.005031     8+1
-0.118449     -0.119398     0.000949     8+1
-0.101240     -0.100583     0.000657     8+1
-0.101149     -0.104529     0.003380     8+1
-0.092660     -0.091006     0.001654     8+1
-0.106826     -0.106408     0.000418     8+1
-0.539188     -0.538289     0.000899     8+1
-0.558881     -0.557462     0.001419     8+1
-0.116989     -0.117129     0.000140     8+1
-0.082013     -0.084025     0.002012     8+1
-0.211857     -0.211354     0.000503     8+1
-0.126687     -0.126627     0.000060     8+1
-0.110369     -0.110744     0.000375     8+1
-0.096390     -0.095833     0.000557     8+1
-0.535614     -0.537969     0.002355     8+1
-0.542733     -0.543117     0.000384     8+1
-0.119303     -0.117495     0.001808     8+1
-0.181363     -0.177188     0.004175     8+1
-0.134894     -0.137344     0.002450     8+1
-0.205242     -0.210602     0.005360     8+1
-0.551101     -0.550974     0.000127     8+1
-0.548076     -0.549317     0.001241     8+1
-0.221904     -0.217621     0.004283     8+1
-0.134344     -0.133203     0.001141     8+1
-0.533995     -0.534927     0.000932     8+1
-0.551891     -0.556407     0.004516     8+1
-0.536235     -0.538951     0.002716     8+1
-0.533937     -0.533779     0.000158     8+1
-0.144018     -0.140712     0.003306     8+1
-0.131237     -0.129284     0.001953     8+1
-0.120272     -0.120661     0.000389     8+1
-0.145365     -0.145497     0.000132     8+1
-0.135388     -0.133375     0.002013     8+1
-0.131837     -0.131178     0.000659     8+1
-0.359405     -0.361145     0.001740     8+1
-0.076926     -0.077279     0.000353     8+1
-0.103018     -0.102748     0.000270     8+1
-0.077429     -0.075818     0.001611     8+1
-0.104289     -0.103977     0.000312     8+1
-0.090971     -0.092647     0.001676     8+1
-0.517616     -0.511328     0.006288     8+1
-0.541079     -0.538534     0.002545     8+1
-0.084664     -0.083772     0.000892     8+1
-0.117825     -0.117074     0.000751     8+1
-0.100312     -0.099344     0.000968     8+1
-0.084280     -0.083006     0.001274     8+1
-0.126957     -0.127981     0.001024     8+1
-0.072616     -0.074246     0.001630     8+1
-0.098789     -0.100016     0.001227     8+1
-0.080558     -0.081129     0.000571     8+1
-0.147108     -0.142786     0.004322     8+1
-0.161922     -0.158578     0.003344     8+1
-0.547065     -0.548993     0.001928     8+1
-0.536454     -0.535905     0.000549     8+1
-0.118039     -0.117347     0.000692     8+1
-0.091024     -0.092074     0.001050     8+1
-0.150236     -0.150122     0.000114     8+1
-0.074828     -0.073649     0.001179     8+1
-0.125036     -0.123869     0.001167     8+1
-0.108509     -0.107080     0.001429     8+1
-0.118626     -0.120234     0.001608     8+1
-0.096146     -0.098734     0.002588     8+1
-0.490028     -0.491564     0.001536     8+1
-0.550834     -0.549618     0.001216     8+1
-0.452638     -0.450718     0.001920     8+1
-0.127123     -0.129125     0.002002     8+1
-0.132473     -0.133763     0.001290     8+1
-0.082499     -0.082230     0.000269     8+1
-0.094457     -0.096070     0.001613     8+1
-0.071355     -0.070736     0.000619     8+1
-0.515626     -0.517324     0.001698     8+1
-0.339755     -0.338654     0.001101     8+1
-0.120127     -0.120311     0.000184     8+1
-0.108431     -0.109672     0.001241     8+1
-0.070895     -0.069086     0.001809     8+1
-0.529148     -0.530862     0.001714     8+1
-0.297061     -0.301702     0.004641     8+1
-0.124272     -0.122481     0.001791     8+1
-0.544095     -0.543493     0.000602     8+1
-0.530771     -0.530634     0.000137     8+1
-0.530735     -0.530800     0.000065     8+1
-0.553461     -0.553571     0.000110     8+1
-0.141440     -0.140007     0.001433     8+1
-0.080503     -0.078438     0.002065     8+1
-0.075064     -0.075850     0.000786     8+1
-0.125259     -0.124875     0.000384     8+1
-0.567906     -0.565794     0.002112     8+1
-0.144695     -0.141334     0.003361     8+1
-0.106683     -0.108028     0.001345     8+1
-0.117975     -0.117875     0.000100     8+1
-0.291322     -0.294765     0.003443     8+1
-0.117751     -0.120614     0.002863     8+1
-0.544642     -0.542885     0.001757     8+1
-0.125721     -0.124189     0.001531     8+1
-0.072806     -0.071498     0.001308     8+1
-0.080475     -0.084232     0.003757     8+1
-0.283207     -0.286761     0.003554     8+1
-0.542137     -0.537683     0.004454     8+1
-0.135013     -0.128847     0.006166     8+1
-0.102340     -0.105805     0.003465     8+1
-0.118855     -0.121963     0.003108     8+1
-0.076925     -0.075376     0.001549     8+1
-0.117862     -0.117902     0.000040     8+1
-0.550793     -0.550510     0.000283     8+1
-0.120957     -0.119634     0.001323     8+1
-0.078501     -0.076862     0.001639     8+1
-0.122382     -0.125899     0.003517     8+1
-0.258574     -0.258486     0.000088     8+1
-0.549420     -0.548759     0.000661     8+1
-0.140241     -0.132875     0.007366     8+1
-0.105048     -0.108370     0.003322     8+1
-0.076616     -0.076183     0.000433     8+1
-0.075533     -0.073264     0.002269     8+1
-0.121920     -0.123051     0.001131     8+1
-0.534779     -0.535217     0.000438     8+1
-0.116955     -0.115918     0.001037     8+1
-0.105694     -0.110046     0.004352     8+1
-0.113391     -0.117430     0.004039     8+1
-0.279178     -0.281599     0.002421     8+1
-0.524338     -0.522474     0.001864     8+1
-0.132035     -0.125996     0.006039     8+1
-0.132718     -0.128752     0.003966     8+1
-0.080281     -0.079695     0.000586     8+1
-0.078302     -0.077583     0.000719     8+1
-0.114002     -0.117719     0.003717     8+1
-0.524019     -0.524202     0.000183     8+1
-0.150187     -0.140188     0.009999     8+1
-0.104148     -0.105111     0.000963     8+1
-0.119072     -0.120184     0.001112     8+1
-0.277767     -0.284173     0.006406     8+1
-0.516554     -0.515621     0.000933     8+1
-0.594301     -0.594740     0.000439     8+1
-0.611765     -0.610032     0.001733     8+1
-0.121326     -0.120498     0.000828     8+1
-0.122109     -0.126018     0.003909     8+1
-0.118308     -0.118511     0.000203     8+1
-0.142167     -0.141132     0.001035     8+1
-0.120527     -0.123303     0.002776     8+1
-0.132423     -0.135121     0.002698     8+1
-0.319149     -0.319601     0.000452     8+1
-0.076833     -0.077949     0.001116     8+1
-0.107953     -0.110201     0.002248     8+1
-0.079212     -0.075662     0.003550     8+1
-0.098878     -0.097818     0.001060     8+1
-0.076693     -0.073005     0.003688     8+1
-0.469637     -0.473494     0.003857     8+1
-0.507041     -0.505339     0.001702     8+1
-0.074987     -0.072915     0.002072     8+1
-0.101814     -0.099867     0.001947     8+1
-0.087391     -0.085717     0.001674     8+1
-0.069167     -0.066450     0.002717     8+1
-0.113639     -0.116827     0.003188     8+1
-0.064473     -0.063297     0.001176     8+1
-0.099756     -0.100351     0.000595     8+1
-0.074100     -0.074480     0.000380     8+1
-0.128266     -0.124525     0.003741     8+1
-0.112117     -0.112628     0.000511     8+1
-0.551133     -0.554383     0.003250     8+1
-0.568922     -0.570272     0.001350     8+1
-0.104649     -0.103532     0.001117     8+1
-0.089288     -0.089406     0.000118     8+1
-0.129180     -0.129113     0.000067     8+1
-0.073714     -0.073422     0.000292     8+1
-0.129048     -0.126684     0.002364     8+1
-0.116503     -0.116226     0.000277     8+1
-0.111201     -0.113391     0.002190     8+1
-0.081608     -0.084850     0.003242     8+1
-0.257795     -0.257062     0.000733     8+1
-0.545715     -0.548933     0.003218     8+1
-0.566211     -0.567112     0.000901     8+1
-0.112589     -0.116194     0.003605     8+1
-0.118954     -0.118648     0.000306     8+1
-0.078480     -0.081188     0.002708     8+1
-0.085507     -0.083810     0.001697     8+1
-0.062617     -0.059916     0.002701     8+1
-0.529161     -0.529301     0.000140     8+1
-0.262991     -0.268160     0.005169     8+1
-0.114736     -0.118566     0.003830     8+1
-0.107023     -0.107418     0.000395     8+1
-0.070330     -0.069290     0.001040     8+1
-0.535464     -0.533757     0.001707     8+1
-0.256892     -0.258848     0.001956     8+1
-0.115543     -0.115390     0.000153     8+1
-0.540253     -0.538189     0.002064     8+1
-0.522203     -0.522506     0.000303     8+1
-0.522736     -0.522985     0.000249     8+1
-0.270676     -0.271430     0.000754     8+1
-0.526934     -0.526591     0.000343     8+1
-0.104058     -0.104037     0.000021     8+1
-0.110195     -0.111226     0.001031     8+1
-0.060146     -0.058672     0.001474     8+1
-0.073005     -0.072982     0.000023     8+1
-0.043089     -0.041594     0.001495     8+1
-0.534962     -0.534518     0.000444     8+1
-0.290964     -0.292868     0.001904     8+1
-0.537999     -0.537808     0.000191     8+1
-0.097141     -0.094247     0.002894     8+1
-0.121689     -0.119353     0.002336     8+1
-0.062040     -0.063358     0.001318     8+1
-0.143353     -0.143789     0.000436     8+1
-0.325284     -0.324112     0.001172     8+1
-0.573753     -0.573303     0.000450     8+1
-0.117220     -0.115088     0.002132     8+1
-0.089981     -0.090524     0.000543     8+1
-0.531041     -0.532510     0.001469     8+1
-0.058988     -0.058982     0.000006     8+1
-0.540199     -0.537950     0.002249     8+1
-0.554393     -0.553927     0.000466     8+1
-0.263743     -0.264236     0.000493     8+1
-0.122736     -0.122984     0.000248     8+1
-0.122949     -0.121309     0.001640     8+1
-0.143887     -0.141213     0.002674     8+1
-0.087573     -0.087093     0.000480     8+1
-0.126270     -0.129892     0.003622     8+1
-0.555947     -0.555487     0.000460     8+1
-0.086904     -0.085855     0.001049     8+1
-0.121188     -0.126548     0.005360     8+1
-0.114168     -0.116327     0.002159     8+1
-0.264378     -0.265772     0.001394     8+1
-0.557398     -0.558655     0.001257     8+1
-0.547774     -0.553554     0.005780     8+1
-0.125733     -0.125083     0.000650     8+1
-0.135487     -0.131006     0.004481     8+1
-0.544711     -0.545035     0.000324     8+1
-0.536011     -0.536270     0.000259     8+1
-0.530644     -0.530152     0.000492     8+1
-0.530494     -0.530649     0.000155     8+1
-0.547856     -0.550491     0.002635     8+1
-0.109386     -0.108546     0.000840     8+1
-0.074592     -0.073136     0.001456     8+1
-0.074176     -0.075708     0.001532     8+1
-0.115754     -0.117369     0.001615     8+1
-0.544782     -0.545248     0.000466     8+1
-0.127244     -0.123469     0.003775     8+1
-0.097009     -0.098183     0.001174     8+1
-0.104519     -0.106766     0.002247     8+1
-0.226004     -0.226628     0.000624     8+1
-0.114393     -0.117439     0.003046     8+1
-0.557239     -0.556158     0.001081     8+1
-0.127325     -0.124388     0.002937     8+1
-0.077400     -0.076722     0.000678     8+1
-0.077748     -0.079825     0.002077     8+1
-0.217519     -0.218333     0.000814     8+1
-0.562281     -0.563251     0.000970     8+1
-0.139038     -0.132511     0.006527     8+1
-0.102517     -0.105134     0.002617     8+1
-0.111806     -0.115575     0.003769     8+1
-0.076638     -0.077186     0.000548     8+1
-0.121901     -0.121236     0.000665     8+1
-0.558924     -0.559480     0.000556     8+1
-0.120866     -0.118181     0.002685     8+1
-0.075446     -0.075361     0.000085     8+1
-0.108736     -0.113111     0.004375     8+1
-0.263580     -0.262370     0.001210     8+1
-0.546375     -0.544675     0.001700     8+1
-0.137100     -0.132392     0.004708     8+1
-0.104942     -0.105893     0.000951     8+1
-0.075280     -0.075721     0.000441     8+1
-0.073745     -0.074042     0.000297     8+1
-0.115397     -0.117358     0.001961     8+1
-0.557299     -0.555588     0.001711     8+1
-0.113719     -0.112231     0.001488     8+1
-0.091365     -0.090246     0.001119     8+1
-0.113311     -0.116470     0.003159     8+1
-0.255610     -0.257217     0.001607     8+1
-0.569934     -0.568419     0.001515     8+1
-0.137048     -0.131547     0.005501     8+1
-0.125308     -0.122861     0.002447     8+1
-0.072711     -0.070135     0.002576     8+1
-0.074947     -0.073812     0.001135     8+1
-0.124081     -0.125818     0.001737     8+1
-0.542360     -0.545998     0.003638     8+1
-0.125175     -0.122316     0.002859     8+1
-0.099275     -0.100158     0.000883     8+1
-0.112886     -0.114404     0.001518     8+1
-0.234425     -0.234179     0.000246     8+1
-0.566579     -0.565142     0.001437     8+1
-0.560147     -0.558623     0.001524     8+1
-0.536058     -0.536875     0.000817     8+1
-0.116583     -0.117824     0.001241     8+1
-0.153498     -0.151770     0.001728     8+1
-0.109280     -0.110654     0.001374     8+1
-0.232799     -0.233875     0.001076     8+1
-0.540095     -0.539713     0.000382     8+1
-0.558522     -0.558014     0.000508     8+1
-0.116464     -0.114156     0.002308     8+1
-0.157369     -0.158776     0.001407     8+1
-0.543120     -0.541218     0.001902     8+1
-0.568162     -0.567374     0.000788     8+1
-0.526138     -0.526673     0.000535     8+1
-0.528761     -0.531966     0.003205     8+1
-0.160036     -0.163235     0.003199     8+1
-0.130026     -0.133219     0.003193     8+1
-0.115623     -0.116122     0.000499     8+1
-0.238594     -0.241436     0.002842     8+1
-0.112559     -0.115018     0.002459     8+1
-0.075184     -0.075966     0.000782     8+1
-0.106745     -0.109800     0.003055     8+1
-0.093767     -0.094633     0.000866     8+1
-0.147070     -0.143461     0.003609     8+1
-0.132212     -0.130189     0.002023     8+1
-0.570188     -0.571168     0.000980     8+1
-0.556975     -0.556264     0.000711     8+1
-0.118258     -0.115738     0.002520     8+1
-0.160772     -0.157516     0.003256     8+1
-0.242963     -0.243752     0.000789     8+1
-0.119458     -0.121396     0.001938     8+1
-0.116076     -0.116544     0.000468     8+1
-0.111293     -0.113427     0.002134     8+1
-0.108125     -0.108512     0.000387     8+1
-0.109370     -0.108769     0.000601     8+1
-0.541468     -0.541798     0.000330     8+1
-0.560044     -0.559609     0.000435     8+1
-0.119289     -0.120912     0.001623     8+1
-0.077030     -0.078781     0.001751     8+1
-0.191881     -0.194242     0.002361     8+1
-0.118286     -0.117966     0.000320     8+1
-0.123557     -0.123916     0.000359     8+1
-0.096207     -0.095598     0.000609     8+1
-0.560397     -0.561068     0.000671     8+1
-0.542802     -0.541754     0.001048     8+1
-0.130276     -0.126700     0.003576     8+1
-0.203294     -0.205451     0.002157     8+1
-0.137215     -0.138244     0.001029     8+1
-0.172231     -0.170047     0.002184     8+1
-0.557561     -0.557035     0.000526     8+1
-0.563246     -0.563156     0.000090     8+1
-0.255954     -0.263244     0.007290     8+1
-0.145912     -0.144985     0.000927     8+1
-0.559098     -0.555824     0.003274     8+1
-0.563179     -0.560612     0.002567     8+1
-0.546772     -0.547337     0.000565     8+1
-0.550191     -0.550222     0.000031     8+1
-0.247236     -0.248230     0.000994     8+1
-0.119311     -0.121047     0.001736     8+1
-0.121024     -0.118655     0.002369     8+1
-0.137660     -0.133406     0.004254     8+1
-0.097631     -0.098438     0.000807     8+1
-0.123157     -0.127949     0.004792     8+1
-0.561704     -0.563296     0.001592     8+1
-0.095676     -0.095985     0.000309     8+1
-0.122611     -0.124819     0.002208     8+1
-0.131499     -0.133146     0.001647     8+1
-0.243163     -0.245365     0.002202     8+1
-0.564150     -0.566036     0.001886     8+1
-0.578438     -0.577617     0.000821     8+1
-0.127536     -0.124026     0.003510     8+1
-0.147511     -0.143048     0.004463     8+1
-0.553882     -0.553702     0.000180     8+1
-0.554204     -0.553885     0.000319     8+1
-0.550777     -0.553277     0.002500     8+1
-0.568414     -0.568966     0.000552     8+1
-0.207346     -0.206988     0.000358     8+1
-0.147160     -0.147227     0.000067     8+1
-0.119852     -0.119888     0.000036     8+1
-0.258931     -0.256226     0.002705     8+1
-0.126469     -0.126915     0.000446     8+1
-0.087275     -0.086610     0.000665     8+1
-0.120032     -0.123905     0.003873     8+1
-0.105331     -0.106255     0.000924     8+1
-0.148942     -0.146248     0.002694     8+1
-0.138697     -0.139361     0.000664     8+1
-0.581694     -0.581872     0.000178     8+1
-0.576563     -0.576666     0.000103     8+1
-0.108568     -0.107536     0.001032     8+1
-0.154090     -0.154935     0.000845     8+1
-0.236422     -0.235498     0.000924     8+1
-0.119339     -0.120446     0.001107     8+1
-0.112268     -0.111880     0.000388     8+1
-0.107246     -0.109570     0.002324     8+1
-0.098932     -0.099097     0.000165     8+1
-0.108912     -0.109430     0.000518     8+1
-0.556091     -0.555158     0.000933     8+1
-0.569393     -0.569987     0.000594     8+1
-0.118921     -0.118659     0.000262     8+1
-0.082780     -0.081749     0.001031     8+1
-0.216707     -0.215009     0.001698     8+1
-0.127383     -0.125831     0.001552     8+1
-0.118353     -0.120886     0.002533     8+1
-0.097204     -0.098521     0.001317     8+1
-0.557925     -0.558257     0.000332     8+1
-0.556342     -0.555989     0.000353     8+1
-0.132953     -0.130603     0.002350     8+1
-0.204063     -0.205221     0.001158     8+1
-0.134191     -0.135907     0.001716     8+1
-0.199076     -0.199199     0.000123     8+1
-0.575783     -0.574357     0.001426     8+1
-0.571269     -0.571038     0.000231     8+1
-0.228180     -0.226341     0.001839     8+1
-0.141203     -0.140819     0.000384     8+1
-0.529949     -0.529715     0.000234     8+1
-0.545366     -0.546379     0.001013     8+1
-0.559829     -0.559932     0.000103     8+1
-0.537886     -0.538995     0.001109     8+1
-0.127248     -0.127308     0.000060     8+1
-0.156451     -0.156547     0.000096     8+1
-0.111796     -0.113734     0.001938     8+1
-0.235893     -0.236512     0.000619     8+1
-0.560329     -0.559264     0.001065     8+1
-0.573825     -0.574153     0.000328     8+1
-0.118367     -0.116305     0.002062     8+1
-0.159071     -0.159296     0.000225     8+1
-0.539560     -0.539726     0.000166     8+1
-0.566475     -0.565908     0.000567     8+1
-0.195122     -0.195099     0.000023     8+1
-0.529322     -0.529070     0.000252     8+1
-0.088558     -0.087938     0.000620     8+1
-0.105477     -0.105869     0.000392     8+1
-0.056313     -0.057683     0.001370     8+1
-0.068869     -0.069051     0.000182     8+1
-0.042122     -0.043617     0.001495     8+1
-0.534726     -0.533484     0.001242     8+1
-0.229551     -0.230481     0.000930     8+1
-0.550906     -0.550885     0.000021     8+1
-0.088274     -0.090079     0.001805     8+1
-0.107081     -0.107143     0.000062     8+1
-0.060075     -0.058426     0.001649     8+1
-0.121159     -0.120127     0.001032     8+1
-0.188571     -0.190113     0.001542     8+1
-0.513086     -0.513205     0.000119     8+1
-0.099547     -0.100603     0.001056     8+1
-0.073150     -0.072508     0.000642     8+1
-0.532198     -0.533006     0.000808     8+1
-0.048283     -0.047852     0.000431     8+1
-0.542228     -0.541540     0.000688     8+1
-0.560924     -0.560679     0.000245     8+1
-0.180822     -0.180579     0.000243     8+1
-0.133432     -0.133512     0.000080     8+1
-0.112177     -0.113935     0.001758     8+1
-0.224403     -0.221866     0.002537     8+1
-0.118241     -0.117594     0.000647     8+1
-0.084352     -0.084906     0.000554     8+1
-0.119416     -0.119357     0.000059     8+1
-0.090572     -0.089560     0.001012     8+1
-0.143914     -0.139527     0.004387     8+1
-0.141059     -0.139013     0.002046     8+1
-0.568447     -0.567498     0.000949     8+1
-0.567156     -0.564932     0.002224     8+1
-0.112679     -0.111988     0.000691     8+1
-0.153696     -0.152791     0.000905     8+1
-0.233169     -0.232350     0.000819     8+1
-0.112997     -0.115122     0.002125     8+1
-0.107386     -0.107154     0.000232     8+1
-0.092761     -0.094344     0.001583     8+1
-0.098368     -0.098378     0.000010     8+1
-0.109056     -0.108945     0.000111     8+1
-0.548343     -0.546406     0.001937     8+1
-0.566374     -0.563721     0.002653     8+1
-0.112461     -0.112281     0.000180     8+1
-0.079376     -0.080081     0.000705     8+1
-0.225354     -0.225616     0.000262     8+1
-0.118772     -0.115948     0.002824     8+1
-0.114865     -0.116588     0.001723     8+1
-0.096481     -0.097086     0.000605     8+1
-0.544968     -0.546615     0.001647     8+1
-0.550180     -0.549214     0.000966     8+1
-0.120757     -0.120162     0.000595     8+1
-0.145970     -0.144158     0.001812     8+1
-0.140770     -0.143208     0.002438     8+1
-0.213947     -0.212530     0.001417     8+1
-0.541476     -0.539639     0.001837     8+1
-0.538938     -0.539311     0.000373     8+1
-0.234354     -0.236218     0.001864     8+1
-0.130556     -0.130840     0.000284     8+1
-0.532612     -0.532454     0.000158     8+1
-0.554339     -0.555639     0.001300     8+1
-0.539783     -0.539697     0.000086     8+1
-0.542878     -0.541634     0.001244     8+1
-0.118931     -0.118372     0.000559     8+1
-0.143138     -0.140536     0.002602     8+1
-0.109831     -0.110990     0.001159     8+1
-0.226695     -0.227251     0.000556     8+1
-0.546292     -0.547525     0.001233     8+1
-0.535104     -0.533785     0.001319     8+1
-0.105625     -0.104063     0.001562     8+1
-0.138660     -0.137572     0.001088     8+1
-0.533804     -0.533067     0.000737     8+1
-0.523870     -0.523412     0.000458     8+1
-0.590313     -0.590137     0.000176     8+1
-0.357586     -0.359009     0.001423     8+1
-0.138513     -0.138259     0.000254     8+1
-0.149483     -0.148222     0.001261     8+1
-0.117300     -0.119277     0.001977     8+1
-0.137915     -0.138057     0.000142     8+1
-0.136484     -0.136613     0.000129     8+1
-0.111876     -0.111951     0.000075     8+1
-0.583263     -0.584060     0.000797     8+1
-0.078836     -0.079259     0.000423     8+1
-0.111818     -0.113071     0.001253     8+1
-0.077723     -0.078111     0.000388     8+1
-0.108822     -0.109393     0.000571     8+1
-0.080781     -0.081315     0.000534     8+1
-0.443253     -0.441474     0.001779     8+1
-0.569095     -0.570759     0.001664     8+1
-0.080534     -0.081389     0.000855     8+1
-0.110767     -0.110597     0.000170     8+1
-0.104424     -0.102800     0.001624     8+1
-0.074487     -0.071716     0.002771     8+1
-0.149762     -0.145004     0.004758     8+1
-0.077226     -0.077242     0.000016     8+1
-0.127408     -0.128234     0.000826     8+1
-0.078868     -0.080512     0.001644     8+1
-0.127221     -0.130047     0.002826     8+1
-0.126293     -0.125869     0.000424     8+1
-0.557520     -0.556805     0.000715     8+1
-0.551250     -0.552732     0.001482     8+1
-0.096591     -0.095356     0.001235     8+1
-0.079713     -0.079790     0.000077     8+1
-0.134554     -0.134690     0.000136     8+1
-0.072839     -0.075160     0.002321     8+1
-0.095849     -0.097066     0.001217     8+1
-0.122143     -0.121315     0.000828     8+1
-0.142628     -0.141050     0.001578     8+1
-0.076395     -0.074624     0.001771     8+1
-0.548995     -0.550219     0.001224     8+1
-0.542258     -0.540000     0.002258     8+1
-0.233801     -0.232658     0.001143     8+1
-0.117224     -0.114815     0.002409     8+1
-0.138918     -0.138448     0.000470     8+1
-0.067603     -0.067693     0.000090     8+1
-0.090452     -0.091699     0.001247     8+1
-0.072758     -0.070509     0.002249     8+1
-0.539287     -0.538743     0.000544     8+1
-0.537569     -0.538603     0.001034     8+1
-0.081467     -0.082906     0.001439     8+1
-0.117147     -0.118272     0.001125     8+1
-0.113994     -0.113088     0.000906     8+1
-0.542091     -0.543780     0.001689     8+1
-0.533528     -0.534229     0.000701     8+1
-0.116566     -0.116023     0.000543     8+1
-0.530282     -0.529082     0.001200     8+1
-0.570448     -0.569906     0.000542     8+1
-0.552974     -0.556617     0.003643     8+1
-0.123712     -0.123937     0.000225     8+1
-0.128458     -0.128389     0.000069     8+1
-0.138039     -0.139587     0.001548     8+1
-0.127391     -0.127726     0.000335     8+1
-0.134731     -0.135050     0.000319     8+1
-0.109911     -0.109392     0.000519     8+1
-0.085913     -0.084848     0.001065     8+1
-0.110765     -0.112900     0.002135     8+1
-0.272688     -0.273524     0.000836     8+1
-0.118367     -0.118481     0.000114     8+1
-0.547229     -0.548046     0.000817     8+1
-0.564710     -0.564820     0.000110     8+1
-0.217079     -0.215465     0.001614     8+1
-0.120386     -0.121625     0.001239     8+1
-0.134387     -0.134268     0.000119     8+1
-0.106497     -0.106827     0.000330     8+1
-0.123867     -0.124769     0.000902     8+1
-0.121955     -0.121490     0.000465     8+1
-0.145666     -0.144504     0.001162     8+1
-0.108065     -0.105936     0.002129     8+1
-0.536626     -0.539944     0.003318     8+1
-0.528022     -0.529691     0.001669     8+1
-0.088795     -0.087834     0.000961     8+1
-0.082658     -0.083771     0.001113     8+1
-0.065390     -0.065463     0.000073     8+1
-0.073721     -0.072868     0.000853     8+1
-0.117808     -0.118567     0.000759     8+1
-0.082759     -0.084898     0.002139     8+1
-0.562490     -0.562715     0.000225     8+1
-0.548062     -0.548152     0.000090     8+1
-0.138622     -0.138055     0.000567     8+1
-0.134645     -0.134899     0.000254     8+1
-0.127166     -0.128727     0.001561     8+1
-0.083554     -0.082956     0.000598     8+1
-0.530076     -0.529277     0.000799     8+1
-0.536748     -0.536803     0.000055     8+1
-0.125507     -0.127251     0.001744     8+1
-0.099837     -0.099978     0.000141     8+1
-0.533332     -0.535888     0.002556     8+1
-0.541951     -0.540857     0.001094     8+1
-0.563460     -0.561482     0.001978     8+1
-0.556795     -0.554204     0.002591     8+1
-0.110743     -0.110709     0.000034     8+1
-0.132620     -0.133615     0.000995     8+1
-0.116918     -0.117591     0.000673     8+1
-0.205762     -0.202888     0.002874     8+1
-0.539110     -0.540104     0.000994     8+1
-0.548675     -0.551143     0.002468     8+1
-0.113340     -0.112021     0.001319     8+1
-0.135418     -0.136338     0.000920     8+1
-0.557024     -0.557181     0.000157     8+1
-0.566390     -0.567927     0.001538     8+1
-0.563378     -0.564985     0.001607     8+1
-0.444715     -0.444658     0.000057     8+1
-0.154300     -0.153826     0.000474     8+1
-0.128922     -0.129380     0.000458     8+1
-0.117544     -0.118023     0.000479     8+1
-0.153183     -0.153030     0.000153     8+1
-0.144198     -0.144636     0.000438     8+1
-0.135369     -0.135114     0.000255     8+1
-0.357448     -0.359433     0.001985     8+1
-0.078942     -0.078673     0.000269     8+1
-0.101136     -0.101109     0.000027     8+1
-0.080238     -0.080219     0.000019     8+1
-0.096402     -0.096712     0.000310     8+1
-0.087929     -0.090065     0.002136     8+1
-0.580760     -0.580408     0.000353     8+1
-0.546433     -0.545990     0.000443     8+1
-0.083928     -0.082991     0.000937     8+1
-0.124783     -0.126198     0.001415     8+1
-0.107028     -0.106967     0.000061     8+1
-0.088459     -0.086694     0.001765     8+1
-0.128477     -0.129678     0.001201     8+1
-0.075894     -0.077121     0.001227     8+1
-0.098626     -0.098727     0.000101     8+1
-0.085457     -0.086228     0.000771     8+1
-0.134942     -0.131752     0.003190     8+1
-0.161922     -0.159271     0.002651     8+1
-0.540115     -0.540293     0.000178     8+1
-0.562026     -0.562025     0.000001     8+1
-0.126545     -0.126528     0.000017     8+1
-0.094773     -0.095428     0.000655     8+1
-0.151775     -0.152008     0.000233     8+1
-0.078337     -0.077194     0.001143     8+1
-0.126220     -0.125266     0.000954     8+1
-0.114636     -0.113634     0.001002     8+1
-0.114533     -0.115254     0.000721     8+1
-0.094746     -0.098228     0.003482     8+1
-0.561831     -0.559803     0.002028     8+1
-0.576040     -0.575082     0.000958     8+1
-0.463834     -0.462723     0.001111     8+1
-0.137838     -0.138245     0.000407     8+1
-0.136307     -0.136643     0.000336     8+1
-0.088844     -0.089521     0.000677     8+1
-0.092797     -0.094227     0.001430     8+1
-0.071865     -0.070976     0.000889     8+1
-0.532861     -0.533373     0.000512     8+1
-0.352612     -0.353687     0.001075     8+1
-0.129364     -0.128955     0.000409     8+1
-0.109531     -0.110039     0.000508     8+1
-0.071674     -0.068736     0.002938     8+1
-0.552699     -0.552995     0.000296     8+1
-0.331073     -0.333322     0.002249     8+1
-0.123116     -0.120928     0.002188     8+1
-0.538846     -0.541247     0.002401     8+1
-0.553376     -0.555360     0.001984     8+1
-0.326522     -0.326522     0.000000     8+1
-0.119069     -0.121353     0.002284     8+1
-0.131920     -0.131620     0.000300     8+1
-0.112302     -0.113229     0.000927     8+1
-0.141078     -0.136851     0.004227     8+1
-0.137874     -0.134942     0.002932     8+1
-0.111104     -0.109540     0.001564     8+1
-0.561551     -0.560806     0.000745     8+1
-0.081581     -0.080259     0.001322     8+1
-0.107883     -0.104504     0.003379     8+1
-0.076479     -0.075533     0.000946     8+1
-0.104792     -0.099689     0.005103     8+1
-0.081558     -0.083516     0.001958     8+1
-0.330485     -0.334347     0.003862     8+1
-0.531343     -0.533003     0.001660     8+1
-0.077694     -0.079649     0.001955     8+1
-0.113390     -0.112112     0.001278     8+1
-0.104282     -0.103885     0.000397     8+1
-0.074006     -0.072845     0.001161     8+1
-0.137911     -0.138498     0.000587     8+1
-0.078556     -0.078650     0.000094     8+1
-0.123149     -0.126662     0.003513     8+1
-0.077194     -0.079026     0.001832     8+1
-0.122876     -0.126933     0.004057     8+1
-0.124805     -0.125630     0.000825     8+1
-0.550969     -0.552042     0.001073     8+1
-0.557914     -0.553086     0.004829     8+1
-0.097693     -0.097088     0.000605     8+1
-0.081370     -0.082787     0.001417     8+1
-0.128298     -0.131546     0.003248     8+1
-0.077158     -0.080696     0.003538     8+1
-0.093089     -0.093279     0.000190     8+1
-0.122327     -0.122357     0.000030     8+1
-0.142075     -0.136864     0.005211     8+1
-0.079863     -0.079467     0.000396     8+1
-0.560974     -0.559930     0.001044     8+1
-0.553934     -0.553326     0.000608     8+1
-0.228678     -0.232680     0.004002     8+1
-0.127327     -0.124189     0.003138     8+1
-0.140542     -0.136853     0.003689     8+1
-0.069889     -0.070802     0.000913     8+1
-0.089426     -0.090086     0.000660     8+1
-0.076437     -0.075075     0.001362     8+1
-0.552394     -0.550320     0.002074     8+1
-0.557566     -0.554668     0.002898     8+1
-0.084725     -0.087117     0.002392     8+1
-0.113900     -0.111226     0.002674     8+1
-0.119212     -0.118350     0.000862     8+1
-0.540829     -0.542935     0.002106     8+1
-0.551750     -0.549567     0.002183     8+1
-0.123416     -0.121816     0.001600     8+1
-0.546445     -0.543220     0.003225     8+1
-0.537312     -0.539212     0.001900     8+1
-0.481135     -0.473297     0.007838     8+1
-0.125387     -0.125316     0.000071     8+1
-0.132192     -0.131580     0.000612     8+1
-0.121784     -0.119509     0.002275     8+1
-0.145064     -0.141883     0.003181     8+1
-0.122463     -0.121807     0.000656     8+1
-0.128226     -0.131121     0.002895     8+1
-0.330991     -0.335527     0.004536     8+1
-0.080190     -0.080553     0.000363     8+1
-0.112157     -0.111315     0.000842     8+1
-0.079431     -0.079007     0.000424     8+1
-0.104574     -0.104771     0.000197     8+1
-0.087425     -0.087085     0.000340     8+1
-0.468258     -0.463693     0.004565     8+1
-0.546422     -0.547831     0.001409     8+1
-0.080004     -0.082758     0.002754     8+1
-0.110417     -0.112257     0.001840     8+1
-0.090086     -0.089015     0.001071     8+1
-0.073592     -0.073573     0.000019     8+1
-0.122803     -0.124303     0.001500     8+1
-0.072174     -0.073763     0.001589     8+1
-0.101544     -0.101242     0.000302     8+1
-0.078408     -0.079569     0.001161     8+1
-0.139507     -0.135914     0.003593     8+1
-0.141983     -0.139063     0.002920     8+1
-0.548449     -0.549048     0.000599     8+1
-0.536779     -0.538288     0.001509     8+1
-0.113909     -0.112184     0.001725     8+1
-0.086750     -0.087865     0.001115     8+1
-0.137822     -0.137684     0.000138     8+1
-0.078506     -0.078721     0.000215     8+1
-0.140458     -0.137539     0.002919     8+1
-0.111599     -0.111157     0.000442     8+1
-0.119281     -0.122184     0.002903     8+1
-0.092717     -0.095398     0.002681     8+1
-0.301992     -0.303944     0.001952     8+1
-0.554028     -0.554016     0.000012     8+1
-0.552682     -0.552322     0.000360     8+1
-0.120228     -0.121553     0.001325     8+1
-0.132741     -0.133121     0.000380     8+1
-0.081963     -0.082762     0.000799     8+1
-0.092645     -0.092153     0.000492     8+1
-0.069275     -0.067454     0.001821     8+1
-0.536339     -0.536499     0.000160     8+1
-0.319954     -0.322050     0.002096     8+1
-0.127301     -0.128003     0.000702     8+1
-0.114885     -0.115521     0.000636     8+1
-0.074078     -0.073034     0.001044     8+1
-0.549143     -0.548123     0.001020     8+1
-0.290951     -0.295309     0.004358     8+1
-0.121801     -0.122140     0.000339     8+1
-0.544671     -0.539467     0.005204     8+1
-0.249459     -0.249700     0.000241     8+1
-0.538752     -0.538864     0.000112     8+1
-0.098923     -0.099476     0.000553     8+1
-0.117287     -0.116388     0.000899     8+1
-0.049172     -0.049737     0.000565     8+1
-0.070872     -0.071777     0.000905     8+1
-0.040611     -0.040149     0.000462     8+1
-0.539746     -0.540082     0.000336     8+1
-0.261226     -0.259717     0.001509     8+1
-0.566413     -0.568180     0.001767     8+1
-0.081336     -0.079706     0.001630     8+1
-0.125454     -0.125442     0.000012     8+1
-0.061627     -0.062104     0.000477     8+1
-0.153575     -0.153003     0.000572     8+1
-0.203495     -0.201900     0.001595     8+1
-0.557024     -0.557306     0.000282     8+1
-0.107949     -0.107961     0.000012     8+1
-0.086881     -0.086723     0.000158     8+1
-0.481622     -0.481916     0.000294     8+1
-0.048281     -0.048628     0.000347     8+1
-0.130536     -0.130693     0.000157     8+1
-0.118228     -0.117939     0.000289     8+1
-0.525746     -0.527507     0.001761     8+1
-0.526059     -0.527272     0.001213     8+1
-0.520404     -0.521559     0.001155     8+1
-0.561716     -0.560761     0.000955     8+1
-0.210788     -0.209776     0.001012     8+1
-0.142860     -0.142917     0.000057     8+1
-0.122348     -0.121785     0.000563     8+1
-0.256297     -0.256304     0.000007     8+1
-0.130162     -0.132632     0.002470     8+1
-0.088054     -0.089335     0.001281     8+1
-0.125425     -0.127126     0.001701     8+1
-0.103953     -0.102880     0.001073     8+1
-0.152087     -0.150260     0.001827     8+1
-0.143345     -0.144172     0.000827     8+1
-0.571159     -0.570556     0.000603     8+1
-0.544901     -0.546234     0.001333     8+1
-0.099877     -0.098311     0.001566     8+1
-0.142851     -0.142745     0.000106     8+1
-0.263185     -0.263996     0.000811     8+1
-0.122169     -0.123329     0.001160     8+1
-0.116561     -0.114157     0.002404     8+1
-0.111121     -0.113088     0.001967     8+1
-0.108881     -0.107622     0.001259     8+1
-0.118047     -0.118628     0.000581     8+1
-0.562766     -0.561853     0.000913     8+1
-0.561458     -0.566077     0.004619     8+1
-0.117781     -0.121038     0.003257     8+1
-0.078461     -0.078515     0.000054     8+1
-0.250648     -0.250679     0.000031     8+1
-0.131099     -0.127518     0.003581     8+1
-0.127589     -0.126508     0.001081     8+1
-0.102196     -0.102362     0.000166     8+1
-0.570212     -0.572626     0.002414     8+1
-0.558736     -0.560854     0.002118     8+1
-0.131845     -0.130226     0.001619     8+1
-0.192942     -0.194616     0.001674     8+1
-0.155542     -0.153923     0.001619     8+1
-0.229815     -0.227961     0.001854     8+1
-0.568680     -0.567271     0.001409     8+1
-0.581534     -0.581780     0.000246     8+1
-0.261593     -0.261631     0.000038     8+1
-0.152762     -0.153992     0.001230     8+1
-0.572944     -0.572357     0.000587     8+1
-0.572343     -0.571441     0.000902     8+1
-0.555510     -0.551561     0.003949     8+1
-0.542488     -0.542181     0.000307     8+1
-0.153984     -0.152532     0.001452     8+1
-0.126278     -0.129575     0.003297     8+1
-0.118796     -0.120332     0.001536     8+1
-0.271126     -0.269272     0.001854     8+1
-0.113232     -0.113866     0.000634     8+1
-0.075731     -0.075239     0.000492     8+1
-0.109074     -0.112575     0.003501     8+1
-0.098385     -0.096984     0.001401     8+1
-0.128796     -0.126873     0.001923     8+1
-0.134064     -0.129327     0.004737     8+1
-0.551982     -0.552637     0.000655     8+1
-0.543178     -0.542792     0.000386     8+1
-0.104684     -0.103340     0.001344     8+1
-0.145937     -0.144952     0.000985     8+1
-0.275296     -0.279995     0.004699     8+1
-0.114901     -0.114815     0.000086     8+1
-0.101857     -0.102008     0.000151     8+1
-0.103327     -0.104030     0.000703     8+1
-0.087651     -0.085089     0.002562     8+1
-0.110399     -0.110343     0.000056     8+1
-0.554594     -0.554591     0.000003     8+1
-0.555101     -0.550367     0.004734     8+1
-0.121915     -0.122383     0.000468     8+1
-0.083983     -0.084389     0.000406     8+1
-0.206914     -0.208378     0.001464     8+1
-0.129764     -0.128306     0.001458     8+1
-0.111490     -0.113589     0.002099     8+1
-0.105745     -0.106615     0.000870     8+1
-0.525356     -0.526714     0.001358     8+1
-0.536430     -0.537668     0.001238     8+1
-0.125382     -0.121272     0.004110     8+1
-0.200204     -0.197736     0.002468     8+1
-0.126360     -0.127588     0.001228     8+1
-0.212880     -0.220290     0.007410     8+1
-0.564471     -0.564767     0.000296     8+1
-0.558323     -0.559301     0.000978     8+1
-0.214587     -0.212918     0.001669     8+1
-0.146636     -0.143846     0.002790     8+1
-0.524698     -0.525506     0.000808     8+1
-0.552104     -0.551816     0.000288     8+1
-0.540614     -0.540556     0.000058     8+1
-0.553498     -0.553958     0.000459     8+1
-0.201241     -0.199286     0.001955     8+1
-0.133707     -0.135975     0.002268     8+1
-0.116568     -0.119539     0.002971     8+1
-0.236267     -0.239248     0.002981     8+1
-0.119464     -0.116170     0.003294     8+1
-0.080272     -0.081727     0.001455     8+1
-0.113418     -0.113953     0.000535     8+1
-0.090870     -0.091236     0.000366     8+1
-0.138062     -0.136884     0.001178     8+1
-0.131369     -0.130729     0.000640     8+1
-0.568869     -0.567114     0.001755     8+1
-0.545303     -0.544984     0.000319     8+1
-0.112367     -0.111307     0.001060     8+1
-0.154113     -0.151104     0.003009     8+1
-0.225520     -0.222989     0.002531     8+1
-0.109550     -0.111383     0.001833     8+1
-0.109012     -0.108885     0.000127     8+1
-0.093439     -0.092542     0.000897     8+1
-0.095172     -0.092981     0.002191     8+1
-0.102382     -0.100326     0.002056     8+1
-0.552521     -0.554171     0.001650     8+1
-0.560994     -0.560419     0.000575     8+1
-0.108874     -0.109901     0.001027     8+1
-0.074629     -0.075108     0.000479     8+1
-0.193166     -0.195460     0.002294     8+1
-0.107996     -0.106653     0.001343     8+1
-0.108238     -0.110825     0.002587     8+1
-0.091014     -0.090416     0.000598     8+1
-0.526142     -0.524601     0.001541     8+1
-0.533396     -0.532367     0.001029     8+1
-0.122911     -0.118087     0.004824     8+1
-0.160343     -0.158394     0.001949     8+1
-0.130153     -0.132616     0.002463     8+1
-0.185942     -0.184236     0.001706     8+1
-0.541950     -0.542831     0.000881     8+1
-0.535842     -0.536211     0.000369     8+1
-0.217910     -0.219329     0.001419     8+1
-0.132231     -0.131571     0.000660     8+1
-0.531064     -0.529885     0.001179     8+1
-0.559400     -0.560200     0.000800     8+1
-0.550146     -0.548332     0.001814     8+1
-0.547784     -0.548670     0.000886     8+1
-0.260031     -0.263771     0.003740     8+1
-0.133422     -0.134040     0.000618     8+1
-0.108452     -0.110770     0.002318     8+1
-0.219767     -0.221539     0.001772     8+1
-0.128850     -0.126908     0.001942     8+1
-0.083649     -0.084006     0.000357     8+1
-0.116693     -0.118486     0.001793     8+1
-0.103533     -0.102147     0.001386     8+1
-0.138223     -0.138141     0.000082     8+1
-0.140337     -0.140857     0.000520     8+1
-0.572450     -0.571912     0.000538     8+1
-0.573850     -0.573686     0.000164     8+1
-0.100319     -0.098966     0.001353     8+1
-0.154073     -0.150422     0.003651     8+1
-0.269118     -0.273676     0.004558     8+1
-0.116048     -0.116430     0.000382     8+1
-0.112919     -0.109149     0.003770     8+1
-0.114738     -0.114759     0.000021     8+1
-0.103384     -0.103739     0.000355     8+1
-0.116293     -0.117964     0.001671     8+1
-0.533851     -0.534630     0.000779     8+1
-0.556756     -0.558826     0.002070     8+1
-0.108363     -0.109797     0.001434     8+1
-0.072017     -0.072070     0.000053     8+1
-0.203543     -0.200158     0.003385     8+1
-0.122037     -0.120554     0.001483     8+1
-0.110513     -0.110239     0.000274     8+1
-0.094354     -0.096262     0.001908     8+1
-0.549155     -0.549046     0.000109     8+1
-0.545315     -0.545990     0.000675     8+1
-0.120027     -0.119012     0.001015     8+1
-0.187081     -0.189121     0.002040     8+1
-0.136121     -0.136007     0.000114     8+1
-0.206456     -0.207287     0.000831     8+1
-0.555961     -0.556311     0.000350     8+1
-0.553793     -0.552243     0.001550     8+1
-0.249494     -0.252182     0.002688     8+1
-0.147387     -0.147654     0.000267     8+1
-0.541910     -0.541043     0.000867     8+1
-0.571810     -0.571188     0.000622     8+1
-0.560180     -0.559655     0.000525     8+1
-0.561886     -0.561365     0.000521     8+1
-0.214732     -0.213092     0.001640     8+1
-0.143846     -0.143600     0.000246     8+1
-0.114951     -0.115270     0.000319     8+1
-0.244756     -0.245799     0.001043     8+1
-0.127131     -0.127950     0.000819     8+1
-0.087983     -0.087996     0.000013     8+1
-0.113240     -0.116302     0.003062     8+1
-0.106420     -0.108637     0.002217     8+1
-0.140645     -0.140636     0.000009     8+1
-0.147089     -0.145262     0.001827     8+1
-0.553653     -0.555932     0.002279     8+1
-0.538579     -0.538134     0.000445     8+1
-0.100854     -0.099660     0.001194     8+1
-0.146304     -0.149488     0.003184     8+1
-0.246121     -0.245390     0.000731     8+1
-0.117854     -0.117406     0.000448     8+1
-0.100130     -0.100912     0.000782     8+1
-0.103144     -0.105566     0.002422     8+1
-0.092577     -0.091454     0.001123     8+1
-0.109543     -0.108646     0.000897     8+1
-0.540809     -0.537800     0.003009     8+1
-0.564801     -0.563655     0.001146     8+1
-0.108735     -0.111307     0.002572     8+1
-0.080243     -0.080545     0.000302     8+1
-0.203182     -0.201467     0.001715     8+1
-0.125090     -0.121366     0.003724     8+1
-0.110233     -0.110253     0.000020     8+1
-0.097479     -0.096010     0.001469     8+1
-0.553306     -0.551745     0.001561     8+1
-0.559337     -0.558087     0.001251     8+1
-0.114665     -0.111650     0.003015     8+1
-0.176054     -0.171710     0.004344     8+1
-0.130861     -0.131247     0.000386     8+1
-0.208896     -0.212841     0.003945     8+1
-0.545341     -0.545057     0.000284     8+1
-0.546266     -0.546914     0.000648     8+1
-0.216393     -0.214049     0.002344     8+1
-0.135767     -0.135920     0.000153     8+1
-0.528358     -0.529487     0.001129     8+1
-0.553724     -0.551055     0.002669     8+1
-0.539206     -0.540108     0.000902     8+1
-0.530950     -0.531844     0.000894     8+1
-0.270435     -0.269301     0.001134     8+1
-0.115647     -0.117814     0.002167     8+1
-0.106020     -0.105868     0.000152     8+1
-0.135104     -0.139193     0.004089     8+1
-0.088290     -0.088008     0.000282     8+1
-0.116853     -0.114187     0.002666     8+1
-0.553065     -0.553906     0.000841     8+1
-0.084490     -0.084918     0.000428     8+1
-0.130497     -0.125654     0.004843     8+1
-0.121038     -0.124406     0.003368     8+1
-0.262068     -0.261263     0.000805     8+1
-0.547363     -0.547368     0.000005     8+1
-0.563257     -0.562087     0.001170     8+1
-0.131340     -0.129748     0.001592     8+1
-0.142275     -0.144389     0.002114     8+1
-0.536091     -0.536071     0.000020     8+1
-0.529795     -0.533362     0.003567     8+1
-0.554298     -0.552829     0.001469     8+1
-0.548575     -0.548527     0.000048     8+1
-0.196846     -0.200946     0.004100     8+1
-0.130744     -0.128877     0.001867     8+1
-0.114949     -0.114967     0.000018     8+1
-0.268343     -0.268876     0.000533     8+1
-0.113179     -0.110823     0.002356     8+1
-0.078344     -0.079193     0.000849     8+1
-0.113925     -0.115858     0.001933     8+1
-0.096293     -0.093314     0.002979     8+1
-0.144429     -0.139074     0.005355     8+1
-0.134702     -0.130222     0.004480     8+1
-0.534416     -0.535306     0.000890     8+1
-0.544664     -0.547684     0.003020     8+1
-0.095965     -0.096262     0.000297     8+1
-0.148645     -0.149392     0.000747     8+1
-0.211109     -0.212739     0.001630     8+1
-0.109472     -0.110363     0.000891     8+1
-0.110990     -0.111677     0.000687     8+1
-0.104270     -0.104869     0.000599     8+1
-0.103820     -0.104419     0.000599     8+1
-0.111215     -0.111570     0.000355     8+1
-0.539452     -0.538039     0.001413     8+1
-0.551909     -0.549876     0.002033     8+1
-0.107840     -0.106324     0.001516     8+1
-0.078127     -0.078399     0.000272     8+1
-0.218912     -0.217977     0.000935     8+1
-0.121076     -0.117087     0.003989     8+1
-0.122413     -0.125055     0.002642     8+1
-0.097990     -0.097397     0.000593     8+1
-0.568053     -0.567855     0.000198     8+1
-0.553307     -0.553309     0.000002     8+1
-0.127555     -0.123661     0.003894     8+1
-0.202223     -0.203548     0.001325     8+1
-0.146308     -0.146492     0.000184     8+1
-0.195156     -0.197221     0.002065     8+1
-0.570010     -0.570012     0.000002     8+1
-0.556434     -0.553558     0.002876     8+1
-0.222198     -0.218770     0.003428     8+1
-0.136962     -0.136927     0.000035     8+1
-0.585138     -0.584819     0.000319     8+1
-0.563260     -0.561853     0.001407     8+1
-0.544999     -0.542156     0.002843     8+1
-0.555458     -0.553951     0.001507     8+1
-0.240295     -0.241423     0.001128     8+1
-0.146661     -0.146849     0.000188     8+1
-0.125596     -0.124429     0.001167     8+1
-0.253579     -0.255153     0.001574     8+1
-0.129876     -0.131118     0.001242     8+1
-0.094427     -0.093207     0.001220     8+1
-0.115611     -0.115191     0.000420     8+1
-0.101732     -0.101060     0.000672     8+1
-0.143372     -0.139284     0.004088     8+1
-0.148633     -0.147245     0.001388     8+1
-0.547499     -0.549346     0.001847     8+1
-0.570558     -0.576955     0.006397     8+1
-0.120970     -0.121420     0.000450     8+1
-0.177108     -0.177214     0.000106     8+1
-0.233686     -0.234119     0.000433     8+1
-0.120525     -0.122909     0.002384     8+1
-0.106002     -0.106912     0.000910     8+1
-0.098379     -0.099888     0.001509     8+1
-0.095264     -0.094944     0.000320     8+1
-0.116644     -0.118722     0.002078     8+1
-0.561066     -0.561353     0.000287     8+1
-0.568414     -0.570202     0.001788     8+1
-0.124972     -0.127428     0.002456     8+1
-0.081513     -0.078172     0.003341     8+1
-0.218923     -0.221898     0.002975     8+1
-0.123518     -0.122338     0.001180     8+1
-0.113792     -0.116770     0.002978     8+1
-0.107027     -0.109100     0.002073     8+1
-0.552013     -0.551010     0.001003     8+1
-0.542032     -0.542857     0.000825     8+1
-0.115112     -0.114295     0.000817     8+1
-0.157620     -0.164006     0.006386     8+1
-0.125793     -0.124786     0.001007     8+1
-0.233534     -0.232596     0.000938     8+1
-0.533537     -0.530679     0.002858     8+1
-0.549211     -0.549559     0.000348     8+1
-0.222866     -0.222504     0.000362     8+1
-0.151049     -0.147556     0.003493     8+1
-0.540374     -0.536759     0.003615     8+1
-0.556020     -0.557046     0.001026     8+1
-0.506600     -0.506689     0.000089     8+1
-0.542550     -0.543819     0.001269     8+1
-0.260089     -0.261421     0.001332     8+1
-0.130367     -0.129855     0.000512     8+1
-0.113768     -0.113840     0.000072     8+1
-0.237878     -0.236616     0.001262     8+1
-0.131168     -0.128256     0.002912     8+1
-0.083168     -0.083219     0.000051     8+1
-0.120016     -0.121585     0.001569     8+1
-0.103633     -0.102297     0.001336     8+1
-0.143637     -0.143451     0.000186     8+1
-0.144538     -0.145232     0.000694     8+1
-0.574288     -0.572230     0.002058     8+1
-0.575202     -0.573769     0.001433     8+1
-0.101831     -0.101274     0.000557     8+1
-0.163631     -0.161538     0.002093     8+1
-0.282890     -0.283760     0.000870     8+1
-0.116752     -0.116401     0.000351     8+1
-0.119783     -0.118423     0.001360     8+1
-0.116243     -0.117182     0.000939     8+1
-0.107190     -0.108408     0.001218     8+1
-0.123990     -0.126488     0.002498     8+1
-0.537449     -0.538958     0.001509     8+1
-0.557681     -0.559785     0.002104     8+1
-0.111559     -0.113236     0.001677     8+1
-0.073169     -0.073031     0.000138     8+1
-0.222281     -0.218623     0.003658     8+1
-0.124258     -0.122011     0.002247     8+1
-0.118901     -0.118030     0.000871     8+1
-0.100392     -0.102592     0.002200     8+1
-0.554300     -0.553761     0.000539     8+1
-0.543211     -0.544033     0.000822     8+1
-0.126280     -0.126466     0.000186     8+1
-0.190707     -0.192691     0.001984     8+1
-0.136978     -0.138288     0.001310     8+1
-0.224285     -0.223477     0.000808     8+1
-0.560585     -0.558856     0.001729     8+1
-0.564212     -0.563730     0.000482     8+1
-0.261604     -0.263119     0.001515     8+1
-0.155416     -0.155740     0.000324     8+1
-0.539066     -0.537165     0.001901     8+1
-0.569408     -0.572103     0.002695     8+1
-0.112564     -0.112212     0.000352     8+1
-0.108844     -0.109306     0.000462     8+1
-0.574779     -0.574249     0.000530     8+1
-0.567374     -0.566046     0.001328     8+1
-0.127813     -0.127350     0.000463     8+1
-0.162528     -0.162485     0.000043     8+1
-0.126286     -0.127449     0.001163     8+1
-0.257882     -0.258827     0.000945     8+1
-0.543622     -0.541615     0.002007     8+1
-0.550715     -0.550413     0.000302     8+1
-0.129753     -0.127505     0.002248     8+1
-0.159075     -0.158347     0.000728     8+1
-0.555887     -0.556874     0.000987     8+1
-0.563218     -0.563315     0.000097     8+1
-0.529731     -0.530560     0.000829     8+1
-0.122996     -0.122648     0.000348     8+1
-0.072455     -0.071878     0.000577     8+1
-0.070855     -0.070964     0.000109     8+1
-0.115754     -0.117245     0.001491     8+1
-0.536868     -0.537752     0.000884     8+1
-0.127497     -0.128939     0.001442     8+1
-0.095919     -0.096848     0.000929     8+1
-0.100656     -0.103449     0.002793     8+1
-0.216130     -0.216559     0.000429     8+1
-0.110177     -0.111375     0.001198     8+1
-0.533454     -0.534432     0.000978     8+1
-0.111925     -0.111388     0.000537     8+1
-0.072097     -0.069990     0.002107     8+1
-0.077408     -0.079759     0.002351     8+1
-0.229401     -0.228191     0.001210     8+1
-0.541630     -0.543279     0.001649     8+1
-0.120456     -0.116108     0.004348     8+1
-0.093234     -0.093066     0.000168     8+1
-0.105926     -0.107346     0.001420     8+1
-0.070625     -0.070257     0.000368     8+1
-0.110141     -0.110691     0.000550     8+1
-0.527552     -0.527059     0.000493     8+1
-0.121670     -0.119510     0.002160     8+1
-0.076181     -0.074728     0.001453     8+1
-0.107111     -0.109914     0.002803     8+1
-0.212382     -0.213330     0.000948     8+1
-0.505668     -0.507769     0.002101     8+1
-0.126951     -0.124637     0.002314     8+1
-0.100745     -0.103465     0.002720     8+1
-0.068442     -0.068098     0.000344     8+1
-0.071866     -0.069461     0.002405     8+1
-0.116986     -0.119082     0.002096     8+1
-0.539929     -0.539572     0.000357     8+1
-0.118015     -0.115361     0.002654     8+1
-0.091931     -0.092139     0.000208     8+1
-0.106314     -0.112160     0.005846     8+1
-0.248080     -0.247981     0.000099     8+1
-0.544780     -0.545689     0.000909     8+1
-0.132133     -0.125536     0.006597     8+1
-0.108623     -0.107116     0.001507     8+1
-0.073824     -0.069860     0.003964     8+1
-0.073652     -0.072687     0.000965     8+1
-0.114950     -0.115728     0.000778     8+1
-0.554367     -0.553710     0.000657     8+1
-0.125560     -0.121929     0.003631     8+1
-0.095200     -0.093887     0.001313     8+1
-0.112173     -0.114575     0.002402     8+1
-0.238072     -0.239500     0.001428     8+1
-0.558666     -0.556601     0.002065     8+1
-0.569286     -0.570442     0.001156     8+1
-0.188059     -0.188126     0.000067     8+1
-0.137300     -0.137807     0.000507     8+1
-0.539541     -0.539251     0.000290     8+1
-0.558404     -0.557790     0.000614     8+1
-0.113034     -0.112108     0.000926     8+1
-0.548801     -0.546649     0.002152     8+1
-0.471493     -0.471123     0.000370     8+1
-0.140846     -0.139821     0.001025     8+1
-0.129054     -0.129817     0.000763     8+1
-0.123303     -0.123187     0.000116     8+1
-0.146278     -0.144769     0.001509     8+1
-0.140300     -0.140480     0.000180     8+1
-0.124348     -0.124392     0.000044     8+1
-0.554811     -0.558008     0.003197     8+1
-0.073763     -0.073387     0.000376     8+1
-0.106112     -0.107721     0.001609     8+1
-0.075299     -0.075616     0.000317     8+1
-0.106643     -0.106812     0.000169     8+1
-0.084926     -0.083831     0.001095     8+1
-0.427846     -0.427822     0.000024     8+1
-0.535927     -0.537144     0.001217     8+1
-0.078248     -0.078471     0.000223     8+1
-0.111016     -0.111612     0.000596     8+1
-0.105967     -0.107191     0.001224     8+1
-0.079780     -0.076927     0.002853     8+1
-0.143540     -0.142611     0.000929     8+1
-0.074027     -0.075185     0.001158     8+1
-0.118943     -0.118539     0.000404     8+1
-0.075531     -0.078246     0.002715     8+1
-0.122392     -0.122372     0.000020     8+1
-0.129013     -0.127583     0.001430     8+1
-0.541929     -0.541268     0.000661     8+1
-0.551221     -0.553349     0.002128     8+1
-0.099993     -0.103442     0.003449     8+1
-0.082082     -0.082725     0.000643     8+1
-0.146026     -0.146558     0.000532     8+1
-0.064808     -0.063789     0.001019     8+1
-0.090962     -0.091841     0.000879     8+1
-0.109203     -0.107876     0.001327     8+1
-0.130448     -0.129641     0.000807     8+1
-0.075756     -0.073456     0.002300     8+1
-0.561636     -0.560735     0.000901     8+1
-0.549681     -0.551255     0.001574     8+1
-0.275470     -0.276362     0.000892     8+1
-0.106164     -0.105736     0.000428     8+1
-0.129390     -0.132515     0.003125     8+1
-0.063851     -0.061416     0.002435     8+1
-0.087861     -0.087724     0.000137     8+1
-0.077823     -0.078616     0.000793     8+1
-0.539512     -0.540611     0.001099     8+1
-0.515007     -0.515898     0.000891     8+1
-0.077891     -0.079303     0.001412     8+1
-0.115763     -0.116103     0.000340     8+1
-0.125740     -0.122144     0.003596     8+1
-0.539817     -0.540958     0.001141     8+1
-0.510088     -0.507607     0.002481     8+1
-0.115165     -0.113512     0.001653     8+1
-0.547868     -0.547302     0.000566     8+1
-0.088952     -0.089123     0.000171     8+1
-0.168106     -0.167231     0.000875     8+1
-0.135713     -0.135377     0.000336     8+1
-0.116083     -0.116464     0.000381     8+1
-0.205100     -0.205973     0.000873     8+1
-0.549761     -0.549366     0.000395     8+1
-0.100123     -0.101072     0.000949     8+1
-0.102371     -0.101983     0.000388     8+1
-0.052929     -0.052932     0.000003     8+1
-0.076300     -0.075740     0.000560     8+1
-0.043325     -0.043454     0.000129     8+1
-0.549061     -0.548937     0.000124     8+1
-0.209016     -0.207237     0.001779     8+1
-0.531802     -0.534016     0.002214     8+1
-0.079022     -0.079596     0.000574     8+1
-0.112499     -0.111321     0.001178     8+1
-0.059399     -0.058828     0.000571     8+1
-0.116956     -0.117956     0.001000     8+1
-0.171126     -0.171921     0.000795     8+1
-0.541714     -0.540768     0.000946     8+1
-0.105246     -0.106071     0.000825     8+1
-0.078515     -0.076985     0.001530     8+1
-0.527895     -0.527862     0.000033     8+1
-0.045944     -0.045914     0.000030     8+1
-0.537192     -0.538048     0.000856     8+1
-0.532310     -0.531963     0.000347     8+1
-0.214625     -0.214006     0.000619     8+1
-0.111753     -0.114913     0.003160     8+1
-0.119442     -0.117937     0.001505     8+1
-0.138207     -0.136096     0.002111     8+1
-0.081470     -0.082487     0.001017     8+1
-0.115859     -0.114495     0.001364     8+1
-0.541876     -0.543569     0.001693     8+1
-0.090406     -0.089757     0.000649     8+1
-0.113544     -0.113674     0.000130     8+1
-0.112108     -0.112977     0.000869     8+1
-0.235006     -0.236398     0.001392     8+1
-0.542750     -0.543416     0.000666     8+1
-0.565192     -0.566724     0.001532     8+1
-0.105041     -0.103094     0.001947     8+1
-0.132915     -0.134708     0.001793     8+1
-0.540196     -0.539007     0.001189     8+1
-0.550834     -0.548798     0.002036     8+1
-0.103332     -0.104269     0.000937     8+1
-0.185993     -0.187151     0.001158     8+1
-0.580033     -0.579602     0.000431     8+1
-0.340508     -0.341650     0.001142     8+1
-0.124456     -0.124606     0.000150     8+1
-0.141005     -0.139965     0.001040     8+1
-0.112496     -0.114660     0.002164     8+1
-0.141382     -0.139267     0.002115     8+1
-0.137776     -0.136994     0.000782     8+1
-0.112159     -0.111794     0.000365     8+1
-0.577805     -0.576915     0.000890     8+1
-0.082108     -0.081336     0.000772     8+1
-0.112760     -0.110494     0.002266     8+1
-0.077833     -0.077747     0.000086     8+1
-0.109432     -0.105880     0.003552     8+1
-0.084633     -0.085783     0.001150     8+1
-0.372676     -0.372559     0.000117     8+1
-0.546955     -0.549104     0.002149     8+1
-0.076939     -0.079231     0.002292     8+1
-0.112511     -0.111437     0.001074     8+1
-0.103618     -0.102577     0.001041     8+1
-0.074057     -0.072761     0.001296     8+1
-0.143403     -0.141659     0.001744     8+1
-0.078807     -0.078720     0.000087     8+1
-0.126422     -0.128619     0.002197     8+1
-0.077994     -0.079873     0.001879     8+1
-0.125848     -0.130269     0.004421     8+1
-0.129359     -0.129026     0.000333     8+1
-0.543518     -0.544179     0.000661     8+1
-0.554096     -0.549996     0.004100     8+1
-0.096485     -0.095534     0.000951     8+1
-0.080320     -0.081184     0.000864     8+1
-0.130982     -0.133055     0.002073     8+1
-0.075994     -0.078650     0.002656     8+1
-0.095712     -0.095862     0.000150     8+1
-0.122011     -0.121927     0.000084     8+1
-0.146253     -0.142987     0.003266     8+1
-0.080712     -0.080179     0.000533     8+1
-0.556753     -0.556554     0.000199     8+1
-0.550203     -0.549148     0.001055     8+1
-0.229389     -0.231643     0.002254     8+1
-0.124875     -0.122080     0.002795     8+1
-0.144469     -0.142125     0.002344     8+1
-0.069289     -0.070090     0.000801     8+1
-0.091646     -0.093287     0.001641     8+1
-0.077440     -0.076295     0.001145     8+1
-0.557986     -0.555820     0.002166     8+1
-0.575020     -0.572604     0.002416     8+1
-0.085272     -0.087346     0.002074     8+1
-0.118792     -0.117226     0.001566     8+1
-0.123016     -0.121285     0.001731     8+1
-0.548366     -0.549759     0.001393     8+1
-0.568830     -0.565896     0.002934     8+1
-0.125995     -0.124579     0.001416     8+1
-0.557028     -0.555499     0.001529     8+1
-0.548967     -0.547308     0.001659     8+1
-0.544895     -0.544964     0.000069     8+1
-0.238643     -0.238465     0.000178     8+1
-0.117404     -0.118921     0.001517     8+1
-0.120746     -0.117818     0.002928     8+1
-0.142587     -0.136583     0.006004     8+1
-0.093104     -0.093602     0.000498     8+1
-0.117035     -0.121050     0.004015     8+1
-0.553072     -0.553812     0.000740     8+1
-0.095090     -0.095325     0.000235     8+1
-0.120805     -0.124115     0.003310     8+1
-0.127252     -0.128722     0.001470     8+1
-0.225782     -0.228032     0.002249     8+1
-0.561027     -0.563259     0.002232     8+1
-0.576682     -0.576672     0.000010     8+1
-0.120600     -0.117437     0.003163     8+1
-0.142712     -0.138314     0.004398     8+1
-0.552302     -0.551816     0.000486     8+1
-0.554449     -0.555827     0.001378     8+1
-0.577614     -0.576941     0.000673     8+1
-0.561481     -0.560561     0.000920     8+1
-0.111419     -0.111043     0.000376     8+1
-0.144893     -0.144727     0.000166     8+1
-0.113293     -0.114742     0.001449     8+1
-0.208307     -0.209097     0.000790     8+1
-0.559186     -0.560268     0.001082     8+1
-0.577044     -0.576896     0.000148     8+1
-0.111500     -0.110402     0.001098     8+1
-0.144406     -0.145606     0.001200     8+1
-0.560340     -0.560497     0.000157     8+1
-0.575363     -0.576740     0.001377     8+1
-0.535359     -0.533656     0.001703     8+1
-0.557809     -0.556759     0.001050     8+1
-0.128166     -0.129927     0.001761     8+1
-0.127867     -0.127859     0.000008     8+1
-0.143836     -0.143037     0.000799     8+1
-0.108454     -0.107865     0.000589     8+1
-0.131864     -0.134763     0.002899     8+1
-0.101193     -0.101885     0.000692     8+1
-0.085938     -0.086939     0.001001     8+1
-0.117912     -0.122144     0.004232     8+1
-0.257110     -0.255249     0.001861     8+1
-0.121681     -0.122282     0.000601     8+1
-0.569540     -0.570939     0.001399     8+1
-0.569605     -0.572013     0.002408     8+1
-0.225581     -0.228855     0.003274     8+1
-0.107389     -0.109304     0.001915     8+1
-0.156915     -0.155422     0.001493     8+1
-0.121543     -0.120116     0.001427     8+1
-0.128974     -0.128532     0.000442     8+1
-0.133317     -0.132926     0.000391     8+1
-0.154868     -0.154701     0.000167     8+1
-0.118625     -0.118829     0.000204     8+1
-0.537151     -0.535170     0.001981     8+1
-0.516728     -0.517304     0.000576     8+1
-0.089849     -0.090972     0.001123     8+1
-0.079915     -0.080759     0.000844     8+1
-0.065531     -0.067689     0.002158     8+1
-0.076556     -0.077394     0.000838     8+1
-0.115284     -0.116200     0.000916     8+1
-0.084182     -0.086971     0.002789     8+1
-0.567348     -0.568163     0.000815     8+1
-0.562119     -0.562431     0.000312     8+1
-0.133164     -0.130459     0.002705     8+1
-0.145101     -0.144083     0.001018     8+1
-0.127327     -0.129589     0.002262     8+1
-0.088537     -0.088338     0.000199     8+1
-0.557819     -0.557848     0.000029     8+1
-0.554790     -0.552821     0.001969     8+1
-0.141171     -0.139560     0.001611     8+1
-0.115897     -0.114007     0.001890     8+1
-0.584593     -0.582981     0.001612     8+1
-0.571716     -0.570216     0.001500     8+1
-0.570706     -0.571026     0.000320     8+1
-0.567294     -0.564978     0.002316     8+1
-0.138760     -0.138965     0.000205     8+1
-0.138218     -0.139753     0.001535     8+1
-0.151828     -0.148762     0.003066     8+1
-0.126125     -0.125449     0.000676     8+1
-0.124968     -0.128446     0.003478     8+1
-0.106547     -0.107259     0.000712     8+1
-0.087319     -0.088377     0.001058     8+1
-0.118456     -0.123392     0.004936     8+1
-0.284251     -0.284021     0.000230     8+1
-0.128979     -0.129957     0.000978     8+1
-0.561624     -0.563618     0.001994     8+1
-0.563472     -0.564076     0.000604     8+1
-0.268060     -0.266969     0.001091     8+1
-0.117133     -0.119026     0.001893     8+1
-0.145753     -0.144019     0.001734     8+1
-0.111908     -0.110646     0.001262     8+1
-0.126032     -0.127533     0.001501     8+1
-0.124660     -0.123351     0.001309     8+1
-0.143929     -0.143555     0.000374     8+1
-0.101336     -0.101869     0.000533     8+1
-0.539040     -0.539103     0.000063     8+1
-0.515069     -0.514667     0.000402     8+1
-0.086723     -0.084741     0.001982     8+1
-0.079238     -0.078139     0.001099     8+1
-0.067277     -0.068277     0.001000     8+1
-0.077591     -0.076515     0.001076     8+1
-0.119266     -0.119649     0.000383     8+1
-0.081465     -0.082848     0.001383     8+1
-0.557730     -0.559086     0.001356     8+1
-0.558127     -0.557133     0.000994     8+1
-0.126078     -0.127031     0.000953     8+1
-0.142664     -0.143595     0.000931     8+1
-0.121339     -0.123406     0.002067     8+1
-0.086019     -0.086478     0.000459     8+1
-0.542506     -0.539953     0.002553     8+1
-0.559591     -0.559856     0.000265     8+1
-0.129130     -0.130868     0.001738     8+1
-0.114002     -0.112783     0.001219     8+1
-0.569932     -0.568481     0.001451     8+1
-0.569272     -0.567828     0.001444     8+1
-0.567352     -0.567485     0.000133     8+1
-0.538260     -0.537554     0.000706     8+1
-0.114094     -0.112850     0.001244     8+1
-0.148548     -0.147023     0.001525     8+1
-0.114014     -0.114907     0.000893     8+1
-0.218976     -0.220819     0.001843     8+1
-0.551770     -0.550473     0.001297     8+1
-0.559014     -0.559849     0.000835     8+1
-0.104705     -0.103483     0.001222     8+1
-0.148451     -0.148065     0.000386     8+1
-0.534516     -0.535243     0.000727     8+1
-0.562884     -0.561264     0.001620     8+1
-0.155219     -0.153625     0.001594     8+1
-0.122098     -0.121366     0.000732     8+1
-0.550721     -0.552279     0.001558     8+1
-0.121726     -0.119492     0.002234     8+1
-0.072754     -0.072029     0.000725     8+1
-0.074402     -0.075562     0.001160     8+1
-0.111815     -0.114508     0.002693     8+1
-0.569096     -0.570888     0.001792     8+1
-0.140165     -0.137148     0.003017     8+1
-0.093752     -0.093861     0.000109     8+1
-0.102840     -0.106081     0.003241     8+1
-0.218771     -0.222103     0.003332     8+1
-0.115735     -0.116988     0.001253     8+1
-0.546166     -0.546861     0.000695     8+1
-0.107093     -0.105905     0.001188     8+1
-0.072085     -0.070297     0.001788     8+1
-0.072254     -0.071829     0.000425     8+1
-0.243381     -0.242255     0.001126     8+1
-0.568318     -0.568442     0.000124     8+1
-0.124331     -0.121118     0.003213     8+1
-0.091654     -0.089433     0.002221     8+1
-0.102995     -0.106271     0.003276     8+1
-0.070880     -0.070212     0.000668     8+1
-0.118159     -0.121189     0.003030     8+1
-0.549252     -0.547025     0.002227     8+1
-0.112331     -0.110536     0.001795     8+1
-0.074982     -0.074121     0.000861     8+1
-0.105178     -0.107398     0.002220     8+1
-0.207872     -0.210619     0.002747     8+1
-0.568656     -0.569813     0.001157     8+1
-0.129625     -0.127870     0.001755     8+1
-0.092909     -0.094411     0.001502     8+1
-0.068521     -0.066404     0.002117     8+1
-0.075104     -0.074467     0.000637     8+1
-0.111914     -0.112682     0.000768     8+1
-0.549479     -0.546986     0.002493     8+1
-0.120534     -0.118710     0.001824     8+1
-0.092543     -0.091973     0.000570     8+1
-0.102261     -0.105054     0.002793     8+1
-0.217268     -0.217659     0.000391     8+1
-0.565136     -0.563131     0.002005     8+1
-0.126481     -0.123121     0.003360     8+1
-0.108357     -0.108480     0.000123     8+1
-0.074953     -0.074298     0.000655     8+1
-0.071484     -0.070397     0.001087     8+1
-0.116867     -0.117883     0.001016     8+1
-0.559780     -0.561566     0.001786     8+1
-0.127022     -0.125090     0.001932     8+1
-0.095063     -0.094490     0.000573     8+1
-0.101441     -0.105365     0.003924     8+1
-0.208118     -0.208872     0.000754     8+1
-0.571293     -0.573773     0.002480     8+1
-0.263025     -0.263298     0.000273     8+1
-0.535424     -0.536068     0.000644     8+1
-0.112295     -0.111596     0.000699     8+1
-0.112187     -0.112349     0.000162     8+1
-0.065527     -0.065130     0.000397     8+1
-0.077726     -0.076407     0.001319     8+1
-0.039150     -0.038980     0.000170     8+1
-0.533922     -0.533647     0.000275     8+1
-0.279604     -0.280356     0.000752     8+1
-0.551850     -0.551501     0.000349     8+1
-0.111634     -0.110395     0.001239     8+1
-0.132443     -0.133613     0.001170     8+1
-0.057852     -0.057769     0.000083     8+1
-0.145415     -0.148452     0.003037     8+1
-0.444068     -0.443805     0.000263     8+1
-0.589761     -0.590017     0.000256     8+1
-0.107979     -0.107749     0.000230     8+1
-0.090064     -0.088698     0.001366     8+1
-0.502927     -0.503002     0.000075     8+1
-0.057249     -0.057470     0.000221     8+1
-0.567494     -0.566628     0.000866     8+1
-0.557312     -0.556919     0.000393     8+1
-0.265423     -0.270522     0.005099     8+1
-0.126718     -0.129230     0.002512     8+1
-0.116848     -0.113794     0.003054     8+1
-0.142913     -0.136559     0.006354     8+1
-0.083605     -0.083883     0.000278     8+1
-0.115952     -0.120656     0.004704     8+1
-0.551394     -0.551146     0.000248     8+1
-0.087368     -0.086715     0.000653     8+1
-0.127809     -0.130236     0.002427     8+1
-0.116097     -0.118827     0.002730     8+1
-0.242568     -0.244418     0.001850     8+1
-0.558584     -0.557484     0.001100     8+1
-0.556618     -0.555702     0.000916     8+1
-0.120467     -0.118382     0.002085     8+1
-0.136555     -0.130294     0.006261     8+1
-0.547351     -0.547131     0.000220     8+1
-0.531038     -0.532025     0.000987     8+1
-0.535202     -0.535791     0.000589     8+1
-0.144565     -0.144949     0.000384     8+1
-0.113216     -0.112068     0.001148     8+1
-0.520485     -0.520814     0.000329     8+1
-0.502322     -0.502193     0.000129     8+1
-0.089159     -0.089690     0.000531     8+1
-0.502155     -0.503202     0.001047     8+1
-0.553511     -0.554088     0.000577     8+1
-0.194685     -0.194074     0.000611     8+1
-0.136757     -0.135926     0.000831     8+1
-0.116832     -0.118579     0.001747     8+1
-0.254516     -0.258561     0.004045     8+1
-0.118395     -0.117513     0.000882     8+1
-0.083431     -0.085514     0.002083     8+1
-0.124405     -0.129011     0.004606     8+1
-0.100023     -0.100546     0.000523     8+1
-0.152213     -0.149577     0.002636     8+1
-0.138458     -0.136981     0.001477     8+1
-0.563451     -0.565899     0.002448     8+1
-0.544430     -0.542915     0.001515     8+1
-0.100261     -0.099187     0.001074     8+1
-0.139958     -0.140248     0.000290     8+1
-0.237916     -0.239896     0.001980     8+1
-0.117753     -0.119782     0.002029     8+1
-0.115014     -0.113887     0.001127     8+1
-0.110096     -0.112965     0.002869     8+1
-0.108406     -0.109109     0.000703     8+1
-0.114864     -0.115385     0.000521     8+1
-0.558716     -0.559380     0.000664     8+1
-0.560855     -0.563994     0.003139     8+1
-0.114907     -0.116808     0.001901     8+1
-0.078271     -0.079587     0.001316     8+1
-0.251223     -0.254106     0.002883     8+1
-0.131604     -0.130522     0.001082     8+1
-0.129729     -0.132277     0.002548     8+1
-0.101038     -0.101701     0.000663     8+1
-0.569430     -0.568227     0.001203     8+1
-0.558905     -0.560544     0.001639     8+1
-0.129498     -0.128842     0.000656     8+1
-0.192742     -0.196357     0.003615     8+1
-0.150560     -0.152015     0.001455     8+1
-0.211906     -0.212533     0.000627     8+1
-0.567126     -0.567369     0.000243     8+1
-0.574014     -0.574778     0.000764     8+1
-0.247720     -0.244339     0.003381     8+1
-0.147099     -0.146966     0.000133     8+1
-0.576541     -0.580176     0.003635     8+1
-0.573683     -0.571295     0.002388     8+1
-0.555226     -0.555276     0.000050     8+1
-0.544646     -0.544535     0.000111     8+1
-0.082873     -0.082840     0.000033     8+1
-0.576488     -0.576944     0.000455     8+1
-0.484080     -0.483758     0.000322     8+1
-0.140887     -0.141040     0.000153     8+1
-0.160300     -0.160243     0.000057     8+1
-0.110242     -0.110337     0.000095     8+1
-0.197774     -0.196769     0.001005     8+1
-0.108055     -0.108471     0.000416     8+1
-0.563213     -0.564702     0.001489     8+1
-0.129331     -0.128553     0.000778     8+1
-0.078667     -0.081049     0.002382     8+1
-0.079515     -0.081008     0.001493     8+1
-0.130815     -0.132241     0.001426     8+1
-0.579000     -0.579471     0.000471     8+1
-0.131665     -0.128700     0.002965     8+1
-0.099408     -0.100168     0.000760     8+1
-0.109674     -0.114304     0.004630     8+1
-0.250638     -0.251647     0.001009     8+1
-0.117053     -0.118852     0.001799     8+1
-0.550993     -0.550090     0.000903     8+1
-0.128061     -0.126467     0.001594     8+1
-0.076417     -0.073913     0.002504     8+1
-0.079377     -0.081270     0.001893     8+1
-0.234979     -0.234825     0.000154     8+1
-0.535104     -0.534355     0.000749     8+1
-0.132213     -0.129667     0.002546     8+1
-0.095433     -0.095795     0.000362     8+1
-0.106462     -0.110885     0.004423     8+1
-0.074623     -0.075554     0.000931     8+1
-0.116540     -0.116413     0.000127     8+1
-0.550855     -0.551946     0.001091     8+1
-0.114952     -0.112601     0.002351     8+1
-0.074627     -0.073712     0.000915     8+1
-0.111112     -0.115418     0.004306     8+1
-0.248137     -0.246509     0.001628     8+1
-0.555269     -0.556906     0.001637     8+1
-0.120444     -0.116123     0.004321     8+1
-0.095867     -0.097157     0.001290     8+1
-0.076487     -0.075134     0.001353     8+1
-0.074490     -0.073442     0.001048     8+1
-0.111462     -0.113493     0.002031     8+1
-0.554720     -0.553110     0.001610     8+1
-0.121689     -0.120913     0.000776     8+1
-0.100954     -0.101421     0.000467     8+1
-0.107844     -0.110526     0.002682     8+1
-0.217960     -0.219389     0.001429     8+1
-0.541534     -0.542102     0.000568     8+1
-0.130485     -0.126442     0.004043     8+1
-0.125468     -0.123266     0.002202     8+1
-0.075356     -0.073404     0.001952     8+1
-0.072659     -0.069982     0.002677     8+1
-0.122148     -0.123762     0.001614     8+1
-0.559842     -0.559682     0.000160     8+1
-0.137973     -0.134234     0.003739     8+1
-0.093167     -0.091675     0.001492     8+1
-0.103559     -0.105226     0.001667     8+1
-0.224680     -0.225222     0.000542     8+1
-0.563845     -0.564317     0.000472     8+1
-0.104510     -0.104822     0.000312     8+1
-0.204477     -0.204653     0.000176     8+1
-0.099505     -0.099420     0.000085     8+1
-0.189534     -0.189962     0.000428     8+1
-0.554872     -0.553918     0.000954     8+1
-0.536623     -0.536043     0.000580     8+1
-0.116703     -0.115785     0.000918     8+1
-0.149355     -0.148334     0.001021     8+1
-0.113111     -0.114523     0.001412     8+1
-0.234566     -0.234016     0.000550     8+1
-0.536360     -0.534472     0.001888     8+1
-0.547183     -0.546611     0.000572     8+1
-0.111639     -0.109174     0.002465     8+1
-0.147282     -0.147171     0.000111     8+1
-0.526942     -0.526032     0.000910     8+1
-0.529909     -0.528081     0.001828     8+1
-0.113418     -0.112585     0.000833     8+1
-0.206706     -0.205688     0.001018     8+1
-0.533509     -0.534606     0.001097     8+1
-0.552447     -0.553301     0.000854     8+1
-0.193360     -0.193129     0.000231     8+1
-0.133527     -0.132303     0.001224     8+1
-0.116346     -0.116158     0.000188     8+1
-0.262309     -0.262208     0.000101     8+1
-0.118444     -0.116702     0.001742     8+1
-0.082769     -0.084422     0.001653     8+1
-0.121212     -0.124714     0.003502     8+1
-0.099335     -0.098710     0.000625     8+1
-0.146456     -0.143298     0.003158     8+1
-0.134983     -0.132777     0.002206     8+1
-0.546555     -0.549215     0.002661     8+1
-0.542881     -0.542842     0.000039     8+1
-0.096828     -0.096438     0.000390     8+1
-0.138465     -0.137100     0.001365     8+1
-0.223302     -0.225647     0.002345     8+1
-0.112954     -0.115374     0.002420     8+1
-0.112163     -0.111164     0.000999     8+1
-0.106542     -0.108644     0.002102     8+1
-0.104164     -0.104276     0.000112     8+1
-0.110746     -0.111730     0.000984     8+1
-0.546599     -0.546288     0.000311     8+1
-0.553170     -0.554754     0.001584     8+1
-0.113831     -0.115743     0.001912     8+1
-0.078936     -0.079741     0.000805     8+1
-0.239183     -0.240907     0.001724     8+1
-0.125455     -0.123833     0.001622     8+1
-0.122748     -0.125427     0.002679     8+1
-0.098201     -0.098326     0.000125     8+1
-0.574778     -0.575054     0.000276     8+1
-0.564711     -0.564762     0.000051     8+1
-0.129932     -0.127186     0.002746     8+1
-0.203885     -0.206011     0.002126     8+1
-0.151261     -0.151135     0.000126     8+1
-0.209672     -0.212375     0.002703     8+1
-0.568894     -0.569960     0.001066     8+1
-0.564858     -0.563006     0.001852     8+1
-0.233557     -0.228867     0.004690     8+1
-0.143088     -0.142957     0.000131     8+1
-0.579664     -0.576285     0.003379     8+1
-0.563240     -0.558762     0.004478     8+1
-0.531649     -0.533568     0.001919     8+1
-0.538520     -0.539839     0.001319     8+1
-0.150157     -0.151247     0.001090     8+1
-0.125557     -0.127130     0.001573     8+1
-0.112830     -0.113885     0.001055     8+1
-0.286297     -0.290516     0.004219     8+1
-0.117193     -0.117544     0.000351     8+1
-0.080522     -0.079727     0.000795     8+1
-0.119689     -0.122693     0.003004     8+1
-0.103170     -0.104908     0.001738     8+1
-0.130528     -0.127763     0.002765     8+1
-0.133352     -0.134136     0.000784     8+1
-0.573057     -0.572398     0.000659     8+1
-0.566568     -0.564246     0.002322     8+1
-0.106044     -0.104690     0.001354     8+1
-0.152140     -0.152516     0.000376     8+1
-0.236427     -0.234958     0.001469     8+1
-0.113071     -0.112595     0.000476     8+1
-0.103982     -0.103555     0.000427     8+1
-0.107807     -0.109619     0.001812     8+1
-0.089227     -0.088619     0.000608     8+1
-0.102140     -0.102364     0.000224     8+1
-0.523363     -0.523099     0.000264     8+1
-0.510884     -0.511535     0.000651     8+1
-0.125384     -0.125839     0.000455     8+1
-0.081242     -0.081140     0.000102     8+1
-0.204135     -0.199495     0.004640     8+1
-0.131873     -0.130418     0.001455     8+1
-0.107320     -0.109290     0.001970     8+1
-0.097323     -0.098501     0.001178     8+1
-0.568530     -0.571372     0.002842     8+1
-0.547177     -0.546022     0.001155     8+1
-0.125419     -0.126320     0.000901     8+1
-0.206221     -0.209453     0.003232     8+1
-0.135690     -0.136137     0.000447     8+1
-0.196929     -0.197662     0.000733     8+1
-0.564382     -0.567024     0.002642     8+1
-0.561375     -0.560116     0.001260     8+1
-0.239078     -0.239202     0.000124     8+1
-0.142065     -0.142048     0.000017     8+1
-0.526293     -0.524412     0.001881     8+1
-0.552233     -0.550046     0.002187     8+1
-0.558078     -0.556011     0.002067     8+1
-0.121625     -0.120795     0.000830     8+1
-0.081469     -0.080706     0.000763     8+1
-0.081366     -0.081648     0.000282     8+1
-0.121676     -0.123458     0.001782     8+1
-0.565732     -0.569831     0.004099     8+1
-0.135561     -0.131995     0.003566     8+1
-0.109826     -0.112562     0.002736     8+1
-0.118208     -0.121125     0.002917     8+1
-0.232226     -0.233431     0.001205     8+1
-0.117043     -0.119653     0.002610     8+1
-0.550904     -0.550404     0.000500     8+1
-0.125726     -0.122978     0.002748     8+1
-0.079186     -0.078228     0.000958     8+1
-0.077687     -0.080245     0.002558     8+1
-0.250766     -0.253985     0.003219     8+1
-0.535348     -0.536416     0.001068     8+1
-0.139749     -0.133874     0.005875     8+1
-0.105027     -0.107590     0.002563     8+1
-0.107593     -0.110691     0.003098     8+1
-0.079801     -0.080838     0.001037     8+1
-0.123512     -0.124720     0.001208     8+1
-0.567159     -0.569224     0.002065     8+1
-0.130475     -0.127836     0.002639     8+1
-0.080993     -0.080643     0.000350     8+1
-0.123451     -0.125697     0.002246     8+1
-0.256482     -0.257306     0.000824     8+1
-0.570644     -0.571373     0.000729     8+1
-0.143466     -0.137581     0.005885     8+1
-0.108412     -0.110044     0.001632     8+1
-0.077810     -0.078066     0.000256     8+1
-0.078339     -0.078593     0.000254     8+1
-0.121572     -0.124032     0.002460     8+1
-0.563804     -0.563991     0.000187     8+1
-0.124365     -0.122719     0.001646     8+1
-0.106769     -0.110953     0.004184     8+1
-0.116480     -0.121134     0.004654     8+1
-0.278612     -0.280201     0.001589     8+1
-0.557653     -0.558974     0.001321     8+1
-0.142243     -0.137097     0.005146     8+1
-0.118116     -0.115316     0.002800     8+1
-0.074051     -0.071564     0.002487     8+1
-0.077405     -0.077365     0.000040     8+1
-0.133123     -0.134905     0.001782     8+1
-0.560871     -0.561823     0.000952     8+1
-0.135234     -0.127778     0.007456     8+1
-0.096534     -0.096284     0.000250     8+1
-0.120638     -0.123983     0.003345     8+1
-0.261074     -0.264199     0.003125     8+1
-0.569455     -0.567860     0.001595     8+1
-0.520276     -0.519909     0.000367     8+1
-0.155685     -0.155534     0.000151     8+1
-0.121902     -0.122027     0.000125     8+1
-0.510880     -0.512604     0.001724     8+1
-0.498544     -0.499379     0.000835     8+1
-0.093346     -0.094113     0.000767     8+1
-0.559679     -0.557580     0.002099     8+1
-0.123564     -0.123290     0.000274     8+1
-0.079112     -0.080112     0.001000     8+1
-0.075400     -0.076551     0.001151     8+1
-0.129941     -0.130553     0.000612     8+1
-0.581238     -0.581311     0.000073     8+1
-0.133552     -0.131458     0.002094     8+1
-0.101947     -0.102230     0.000283     8+1
-0.107880     -0.109205     0.001325     8+1
-0.245050     -0.242891     0.002159     8+1
-0.114653     -0.116262     0.001609     8+1
-0.537357     -0.537156     0.000201     8+1
-0.125125     -0.123603     0.001522     8+1
-0.071665     -0.069807     0.001858     8+1
-0.078585     -0.080126     0.001541     8+1
-0.225155     -0.223670     0.001485     8+1
-0.533629     -0.531387     0.002242     8+1
-0.131231     -0.130190     0.001041     8+1
-0.092407     -0.093503     0.001096     8+1
-0.103627     -0.107947     0.004320     8+1
-0.074887     -0.075952     0.001065     8+1
-0.115692     -0.115513     0.000179     8+1
-0.548824     -0.548158     0.000666     8+1
-0.111091     -0.108816     0.002275     8+1
-0.076577     -0.074381     0.002196     8+1
-0.112855     -0.118513     0.005658     8+1
-0.240506     -0.238417     0.002089     8+1
-0.559460     -0.559349     0.000111     8+1
-0.121478     -0.117294     0.004184     8+1
-0.096572     -0.097914     0.001342     8+1
-0.072905     -0.070860     0.002045     8+1
-0.070969     -0.069696     0.001273     8+1
-0.110893     -0.111878     0.000985     8+1
-0.542304     -0.540017     0.002287     8+1
-0.123121     -0.120574     0.002547     8+1
-0.098938     -0.099706     0.000768     8+1
-0.105422     -0.107539     0.002117     8+1
-0.208407     -0.206842     0.001565     8+1
-0.541015     -0.538793     0.002222     8+1
-0.127119     -0.124343     0.002776     8+1
-0.119569     -0.117749     0.001820     8+1
-0.073200     -0.070178     0.003022     8+1
-0.073960     -0.070659     0.003301     8+1
-0.115787     -0.117440     0.001653     8+1
-0.563518     -0.562801     0.000717     8+1
-0.139378     -0.137170     0.002208     8+1
-0.094471     -0.091330     0.003141     8+1
-0.106682     -0.108601     0.001919     8+1
-0.224504     -0.225690     0.001186     8+1
-0.569462     -0.571170     0.001708     8+1
-0.518573     -0.518463     0.000110     8+1
-0.518897     -0.518784     0.000113     8+1
-0.562264     -0.561380     0.000884     8+1
-0.561459     -0.559804     0.001655     8+1
-0.253730     -0.252459     0.001271     8+1
-0.141178     -0.140524     0.000654     8+1
-0.112642     -0.114042     0.001400     8+1
-0.227524     -0.228713     0.001189     8+1
-0.121283     -0.122080     0.000797     8+1
-0.087326     -0.086696     0.000630     8+1
-0.117422     -0.122084     0.004662     8+1
-0.101518     -0.102083     0.000565     8+1
-0.141814     -0.142673     0.000859     8+1
-0.150303     -0.147547     0.002756     8+1
-0.565243     -0.568062     0.002819     8+1
-0.569014     -0.567790     0.001224     8+1
-0.105672     -0.103299     0.002373     8+1
-0.154424     -0.152091     0.002333     8+1
-0.244466     -0.244508     0.000042     8+1
-0.121456     -0.121842     0.000386     8+1
-0.109155     -0.107769     0.001386     8+1
-0.109258     -0.110933     0.001675     8+1
-0.103514     -0.104016     0.000502     8+1
-0.118693     -0.119738     0.001045     8+1
-0.550231     -0.548236     0.001995     8+1
-0.565101     -0.564757     0.000344     8+1
-0.110272     -0.111213     0.000941     8+1
-0.076924     -0.074555     0.002369     8+1
-0.202285     -0.197910     0.004375     8+1
-0.121815     -0.119958     0.001857     8+1
-0.114319     -0.115372     0.001053     8+1
-0.098022     -0.098428     0.000406     8+1
-0.537821     -0.537987     0.000166     8+1
-0.550058     -0.551335     0.001277     8+1
-0.116814     -0.117235     0.000421     8+1
-0.179818     -0.182428     0.002610     8+1
-0.135170     -0.137833     0.002663     8+1
-0.199811     -0.202056     0.002245     8+1
-0.547943     -0.549821     0.001878     8+1
-0.535631     -0.537663     0.002032     8+1
-0.247897     -0.249596     0.001699     8+1
-0.138026     -0.137085     0.000941     8+1
-0.531716     -0.534299     0.002583     8+1
-0.570135     -0.570168     0.000033     8+1
-0.561186     -0.561926     0.000740     8+1
-0.555068     -0.555443     0.000374     8+1
-0.122333     -0.123259     0.000926     8+1
-0.150214     -0.150579     0.000365     8+1
-0.123374     -0.125264     0.001890     8+1
-0.248728     -0.248885     0.000157     8+1
-0.545431     -0.545394     0.000037     8+1
-0.541400     -0.540550     0.000850     8+1
-0.125429     -0.123759     0.001670     8+1
-0.155921     -0.155685     0.000236     8+1
-0.558389     -0.559676     0.001287     8+1
-0.559634     -0.561197     0.001563     8+1
-0.586307     -0.587831     0.001524     8+1
-0.564734     -0.565994     0.001260     8+1
-0.128600     -0.126006     0.002594     8+1
-0.108887     -0.106872     0.002015     8+1
-0.151536     -0.149886     0.001650     8+1
-0.112731     -0.111159     0.001572     8+1
-0.137785     -0.136388     0.001397     8+1
-0.120719     -0.119654     0.001065     8+1
-0.082466     -0.080988     0.001478     8+1
-0.126346     -0.125238     0.001108     8+1
-0.334291     -0.334091     0.000200     8+1
-0.128844     -0.128126     0.000718     8+1
-0.543546     -0.540875     0.002671     8+1
-0.543877     -0.544201     0.000324     8+1
-0.263928     -0.262368     0.001560     8+1
-0.113047     -0.113278     0.000231     8+1
-0.124014     -0.125339     0.001325     8+1
-0.091873     -0.091321     0.000552     8+1
-0.096206     -0.096293     0.000087     8+1
-0.128307     -0.127496     0.000811     8+1
-0.136663     -0.134296     0.002367     8+1
-0.122363     -0.120991     0.001372     8+1
-0.562657     -0.563269     0.000612     8+1
-0.526174     -0.526582     0.000408     8+1
-0.097590     -0.098977     0.001387     8+1
-0.088966     -0.090086     0.001120     8+1
-0.065078     -0.063495     0.001583     8+1
-0.088683     -0.088378     0.000305     8+1
-0.129214     -0.130609     0.001395     8+1
-0.097064     -0.100973     0.003909     8+1
-0.540953     -0.542018     0.001065     8+1
-0.549570     -0.547701     0.001869     8+1
-0.113756     -0.110579     0.003177     8+1
-0.145945     -0.146972     0.001027     8+1
-0.140294     -0.142229     0.001935     8+1
-0.091884     -0.093443     0.001559     8+1
-0.549151     -0.548702     0.000449     8+1
-0.548219     -0.551510     0.003291     8+1
-0.139971     -0.139300     0.000671     8+1
-0.119283     -0.117910     0.001373     8+1
-0.480762     -0.478392     0.002370     8+1
-0.555847     -0.556678     0.000831     8+1
-0.105023     -0.104387     0.000636     8+1
-0.209470     -0.209694     0.000224     8+1
-0.527881     -0.527577     0.000304     8+1
-0.157743     -0.157651     0.000092     8+1
-0.119393     -0.118377     0.001016     8+1
-0.515625     -0.515549     0.000076     8+1
-0.491557     -0.491624     0.000067     8+1
-0.089300     -0.089059     0.000241     8+1
-0.557364     -0.557023     0.000341     8+1
-0.118484     -0.115080     0.003404     8+1
-0.082117     -0.082846     0.000729     8+1
-0.080810     -0.083005     0.002195     8+1
-0.120198     -0.123090     0.002892     8+1
-0.542108     -0.539249     0.002859     8+1
-0.144957     -0.137188     0.007769     8+1
-0.110428     -0.112515     0.002087     8+1
-0.118465     -0.122163     0.003698     8+1
-0.270246     -0.279251     0.009005     8+1
-0.124068     -0.125878     0.001810     8+1
-0.560947     -0.559492     0.001455     8+1
-0.129895     -0.124094     0.005801     8+1
-0.080643     -0.078207     0.002436     8+1
-0.079396     -0.079801     0.000405     8+1
-0.275565     -0.282468     0.006903     8+1
-0.576178     -0.575004     0.001174     8+1
-0.151390     -0.138448     0.012942     8+1
-0.103330     -0.107140     0.003810     8+1
-0.119178     -0.123354     0.004176     8+1
-0.081433     -0.084848     0.003415     8+1
-0.133599     -0.135131     0.001532     8+1
-0.562477     -0.561803     0.000674     8+1
-0.116925     -0.114831     0.002094     8+1
-0.085502     -0.085742     0.000240     8+1
-0.122649     -0.126283     0.003634     8+1
-0.293677     -0.299086     0.005409     8+1
-0.559879     -0.556655     0.003224     8+1
-0.136706     -0.130668     0.006038     8+1
-0.109595     -0.109431     0.000164     8+1
-0.079225     -0.077626     0.001599     8+1
-0.084455     -0.086494     0.002039     8+1
-0.120295     -0.122359     0.002064     8+1
-0.552413     -0.552328     0.000085     8+1
-0.125796     -0.124271     0.001525     8+1
-0.108009     -0.104665     0.003344     8+1
-0.123529     -0.124991     0.001462     8+1
-0.277283     -0.280188     0.002905     8+1
-0.531098     -0.531804     0.000706     8+1
-0.148887     -0.138912     0.009974     8+1
-0.116159     -0.113555     0.002604     8+1
-0.075201     -0.074559     0.000642     8+1
-0.079985     -0.080991     0.001006     8+1
-0.121580     -0.123110     0.001530     8+1
-0.531793     -0.533857     0.002064     8+1
-0.133191     -0.124120     0.009071     8+1
-0.103912     -0.108547     0.004635     8+1
-0.121905     -0.122014     0.000109     8+1
-0.290155     -0.289170     0.000985     8+1
-0.548802     -0.548540     0.000262     8+1
-0.525336     -0.522591     0.002745     8+1
-0.542417     -0.542998     0.000581     8+1
-0.147542     -0.147898     0.000356     8+1
-0.125044     -0.127186     0.002142     8+1
-0.114266     -0.113969     0.000297     8+1
-0.297121     -0.298988     0.001867     8+1
-0.120374     -0.117803     0.002571     8+1
-0.080174     -0.079206     0.000968     8+1
-0.126486     -0.129306     0.002820     8+1
-0.103374     -0.104261     0.000887     8+1
-0.138740     -0.135527     0.003213     8+1
-0.138856     -0.135499     0.003357     8+1
-0.560669     -0.562216     0.001547     8+1
-0.558435     -0.557488     0.000947     8+1
-0.112509     -0.109990     0.002519     8+1
-0.151363     -0.151606     0.000243     8+1
-0.246471     -0.248439     0.001968     8+1
-0.114081     -0.115416     0.001335     8+1
-0.107237     -0.107136     0.000101     8+1
-0.106455     -0.108139     0.001684     8+1
-0.088863     -0.089474     0.000611     8+1
-0.105390     -0.106987     0.001597     8+1
-0.537848     -0.538298     0.000450     8+1
-0.512798     -0.512313     0.000485     8+1
-0.133860     -0.131085     0.002775     8+1
-0.084187     -0.083314     0.000873     8+1
-0.219439     -0.217470     0.001969     8+1
-0.135339     -0.132775     0.002564     8+1
-0.114283     -0.118451     0.004168     8+1
-0.105113     -0.108515     0.003402     8+1
-0.570651     -0.571631     0.000980     8+1
-0.540523     -0.543265     0.002742     8+1
-0.132764     -0.133052     0.000288     8+1
-0.208986     -0.212284     0.003298     8+1
-0.131016     -0.134508     0.003492     8+1
-0.214738     -0.217435     0.002697     8+1
-0.565779     -0.566844     0.001065     8+1
-0.557232     -0.558855     0.001623     8+1
-0.247315     -0.247114     0.000201     8+1
-0.151808     -0.149489     0.002319     8+1
-0.518133     -0.516156     0.001977     8+1
-0.546780     -0.545288     0.001492     8+1
-0.563960     -0.564805     0.000845     8+1
-0.545751     -0.545829     0.000078     8+1
-0.187200     -0.189710     0.002510     8+1
-0.123834     -0.125826     0.001992     8+1
-0.114592     -0.115156     0.000564     8+1
-0.241249     -0.239715     0.001534     8+1
-0.116631     -0.115281     0.001350     8+1
-0.080181     -0.078893     0.001288     8+1
-0.107815     -0.108196     0.000381     8+1
-0.105612     -0.105740     0.000128     8+1
-0.134720     -0.129447     0.005273     8+1
-0.139431     -0.137437     0.001994     8+1
-0.565966     -0.565415     0.000551     8+1
-0.542476     -0.542095     0.000381     8+1
-0.111015     -0.111149     0.000134     8+1
-0.149241     -0.149776     0.000535     8+1
-0.233154     -0.230325     0.002829     8+1
-0.107689     -0.107762     0.000073     8+1
-0.098972     -0.100095     0.001123     8+1
-0.107137     -0.110445     0.003307     8+1
-0.089891     -0.088684     0.001207     8+1
-0.106749     -0.107318     0.000569     8+1
-0.534146     -0.535055     0.000909     8+1
-0.558330     -0.557067     0.001263     8+1
-0.110723     -0.110162     0.000561     8+1
-0.075728     -0.075386     0.000342     8+1
-0.184638     -0.186841     0.002203     8+1
-0.124546     -0.124358     0.000188     8+1
-0.103475     -0.105820     0.002345     8+1
-0.095124     -0.094878     0.000246     8+1
-0.527730     -0.528447     0.000717     8+1
-0.528801     -0.527811     0.000990     8+1
-0.112979     -0.111376     0.001603     8+1
-0.195429     -0.195656     0.000227     8+1
-0.128257     -0.128979     0.000722     8+1
-0.205550     -0.207275     0.001725     8+1
-0.540529     -0.541673     0.001144     8+1
-0.556436     -0.555444     0.000992     8+1
-0.209665     -0.209299     0.000366     8+1
-0.137806     -0.137855     0.000049     8+1
-0.535930     -0.533991     0.001939     8+1
-0.554955     -0.551482     0.003473     8+1
-0.534348     -0.535513     0.001165     8+1
-0.525198     -0.526149     0.000951     8+1
-0.107770     -0.107172     0.000598     8+1
-0.135886     -0.135435     0.000451     8+1
-0.101454     -0.103158     0.001704     8+1
-0.206165     -0.207053     0.000888     8+1
-0.525443     -0.523935     0.001508     8+1
-0.532348     -0.531034     0.001314     8+1
-0.104555     -0.102829     0.001726     8+1
-0.129396     -0.127507     0.001889     8+1
-0.513628     -0.513470     0.000158     8+1
-0.518534     -0.518612     0.000078     8+1
-0.349791     -0.347740     0.002051     8+1
-0.521343     -0.520969     0.000374     8+1
-0.124828     -0.125782     0.000954     8+1
-0.118388     -0.121079     0.002691     8+1
-0.075130     -0.074339     0.000791     8+1
-0.075863     -0.076487     0.000624     8+1
-0.034225     -0.033576     0.000649     8+1
-0.524807     -0.525075     0.000268     8+1
-0.473081     -0.472972     0.000109     8+1
-0.568802     -0.569230     0.000428     8+1
-0.137057     -0.137158     0.000101     8+1
-0.135620     -0.134815     0.000805     8+1
-0.052815     -0.053235     0.000420     8+1
-0.148446     -0.148662     0.000216     8+1
-0.578407     -0.578397     0.000010     8+1
-0.587282     -0.586539     0.000743     8+1
-0.097087     -0.098435     0.001348     8+1
-0.091447     -0.090640     0.000807     8+1
-0.487647     -0.486285     0.001362     8+1
-0.059789     -0.060539     0.000750     8+1
-0.584018     -0.583816     0.000202     8+1
-0.457260     -0.456215     0.001045     8+1
-0.157662     -0.156954     0.000708     8+1
-0.129271     -0.129506     0.000235     8+1
-0.116041     -0.114845     0.001196     8+1
-0.148987     -0.145188     0.003799     8+1
-0.128110     -0.132025     0.003915     8+1
-0.124701     -0.127176     0.002475     8+1
-0.345045     -0.344403     0.000642     8+1
-0.084294     -0.086110     0.001816     8+1
-0.116626     -0.120190     0.003564     8+1
-0.083509     -0.083008     0.000501     8+1
-0.103608     -0.103151     0.000457     8+1
-0.088151     -0.087913     0.000238     8+1
-0.583615     -0.586576     0.002961     8+1
-0.540598     -0.541340     0.000742     8+1
-0.077928     -0.080834     0.002906     8+1
-0.113455     -0.114744     0.001289     8+1
-0.099767     -0.101322     0.001555     8+1
-0.074375     -0.074003     0.000372     8+1
-0.125452     -0.123208     0.002244     8+1
-0.077457     -0.077958     0.000501     8+1
-0.109293     -0.108459     0.000834     8+1
-0.083796     -0.084948     0.001152     8+1
-0.141980     -0.135581     0.006399     8+1
-0.148378     -0.143741     0.004637     8+1
-0.534861     -0.536902     0.002041     8+1
-0.562094     -0.564099     0.002005     8+1
-0.119543     -0.121105     0.001562     8+1
-0.082840     -0.083519     0.000679     8+1
-0.139180     -0.137379     0.001801     8+1
-0.080001     -0.077662     0.002339     8+1
-0.141874     -0.137881     0.003993     8+1
-0.113870     -0.113392     0.000478     8+1
-0.114651     -0.116096     0.001445     8+1
-0.090887     -0.092517     0.001630     8+1
-0.280606     -0.274710     0.005896     8+1
-0.547713     -0.548917     0.001204     8+1
-0.526899     -0.524549     0.002350     8+1
-0.130475     -0.130113     0.000362     8+1
-0.138647     -0.141024     0.002377     8+1
-0.087646     -0.087618     0.000028     8+1
-0.092726     -0.092756     0.000030     8+1
-0.070137     -0.066808     0.003329     8+1
-0.566699     -0.570015     0.003316     8+1
-0.310597     -0.310871     0.000274     8+1
-0.136623     -0.137827     0.001204     8+1
-0.114595     -0.114450     0.000145     8+1
-0.075291     -0.072578     0.002713     8+1
-0.564909     -0.564629     0.000280     8+1
-0.294184     -0.298518     0.004334     8+1
-0.122851     -0.121766     0.001085     8+1
-0.543221     -0.541392     0.001829     8+1
-0.556772     -0.555419     0.001353     8+1
-0.553527     -0.550506     0.003021     8+1
-0.103869     -0.103490     0.000379     8+1
-0.135220     -0.134976     0.000244     8+1
-0.117126     -0.117346     0.000220     8+1
-0.198979     -0.197035     0.001944     8+1
-0.518955     -0.520713     0.001758     8+1
-0.542929     -0.544867     0.001938     8+1
-0.112385     -0.111019     0.001366     8+1
-0.136610     -0.138936     0.002326     8+1
-0.550380     -0.550012     0.000368     8+1
-0.551018     -0.552416     0.001398     8+1
-0.563267     -0.564191     0.000924     8+1
-0.565671     -0.566779     0.001108     8+1
-0.257227     -0.264130     0.006903     8+1
-0.127203     -0.127747     0.000544     8+1
-0.119740     -0.121603     0.001863     8+1
-0.233740     -0.234595     0.000855     8+1
-0.122428     -0.123553     0.001125     8+1
-0.083913     -0.085966     0.002053     8+1
-0.120364     -0.122416     0.002052     8+1
-0.111923     -0.113361     0.001438     8+1
-0.152283     -0.152708     0.000425     8+1
-0.145725     -0.146702     0.000977     8+1
-0.526553     -0.525017     0.001536     8+1
-0.531549     -0.531892     0.000343     8+1
-0.098355     -0.098843     0.000488     8+1
-0.136468     -0.134144     0.002324     8+1
-0.238085     -0.241056     0.002971     8+1
-0.109207     -0.109641     0.000434     8+1
-0.111174     -0.109451     0.001723     8+1
-0.120337     -0.121261     0.000924     8+1
-0.110090     -0.111101     0.001011     8+1
-0.113540     -0.114617     0.001077     8+1
-0.556064     -0.558888     0.002824     8+1
-0.569317     -0.569447     0.000130     8+1
-0.104949     -0.107848     0.002899     8+1
-0.071905     -0.070106     0.001799     8+1
-0.215321     -0.214939     0.000382     8+1
-0.128859     -0.126573     0.002286     8+1
-0.123420     -0.125165     0.001745     8+1
-0.094174     -0.094551     0.000377     8+1
-0.562538     -0.563178     0.000640     8+1
-0.544950     -0.545534     0.000584     8+1
-0.122211     -0.120640     0.001571     8+1
-0.212962     -0.219837     0.006875     8+1
-0.153090     -0.152692     0.000398     8+1
-0.196204     -0.194348     0.001856     8+1
-0.566344     -0.568308     0.001964     8+1
-0.568221     -0.571130     0.002909     8+1
-0.271703     -0.273806     0.002103     8+1
-0.140127     -0.141796     0.001669     8+1
-0.566963     -0.566553     0.000410     8+1
-0.569478     -0.570938     0.001460     8+1
-0.561288     -0.559810     0.001478     8+1
-0.552177     -0.551985     0.000192     8+1
-0.106660     -0.108071     0.001411     8+1
-0.142404     -0.141598     0.000806     8+1
-0.111514     -0.112430     0.000916     8+1
-0.217388     -0.216582     0.000806     8+1
-0.517679     -0.519174     0.001495     8+1
-0.546485     -0.547883     0.001398     8+1
-0.116937     -0.116487     0.000450     8+1
-0.144409     -0.146177     0.001768     8+1
-0.551910     -0.552489     0.000579     8+1
-0.567628     -0.567035     0.000593     8+1
-0.531240     -0.531215     0.000025     8+1
-0.530424     -0.530825     0.000401     8+1
-0.122010     -0.121700     0.000310     8+1
-0.153135     -0.152501     0.000634     8+1
-0.110526     -0.112490     0.001964     8+1
-0.241931     -0.242434     0.000503     8+1
-0.546706     -0.546421     0.000285     8+1
-0.548261     -0.548344     0.000083     8+1
-0.107934     -0.106616     0.001318     8+1
-0.152930     -0.154064     0.001134     8+1
-0.530985     -0.531799     0.000814     8+1
-0.532813     -0.531876     0.000937     8+1
-0.553190     -0.556463     0.003273     8+1
-0.556625     -0.556607     0.000018     8+1
-0.258715     -0.261245     0.002530     8+1
-0.124412     -0.125855     0.001443     8+1
-0.123567     -0.122801     0.000766     8+1
-0.140324     -0.137042     0.003282     8+1
-0.086428     -0.086944     0.000516     8+1
-0.127110     -0.130493     0.003383     8+1
-0.558995     -0.560076     0.001081     8+1
-0.088627     -0.087902     0.000725     8+1
-0.127931     -0.130546     0.002615     8+1
-0.118086     -0.119121     0.001035     8+1
-0.275846     -0.277520     0.001674     8+1
-0.552237     -0.552080     0.000157     8+1
-0.562433     -0.562704     0.000271     8+1
-0.124431     -0.122727     0.001704     8+1
-0.145287     -0.138821     0.006466     8+1
-0.551776     -0.552830     0.001054     8+1
-0.550173     -0.549811     0.000362     8+1
-0.562110     -0.561706     0.000404     8+1
-0.553810     -0.554770     0.000960     8+1
-0.223850     -0.222203     0.001647     8+1
-0.131212     -0.131237     0.000025     8+1
-0.121813     -0.120335     0.001478     8+1
-0.126622     -0.127250     0.000628     8+1
-0.078943     -0.078459     0.000484     8+1
-0.115413     -0.117093     0.001680     8+1
-0.551981     -0.551492     0.000489     8+1
-0.090535     -0.090843     0.000308     8+1
-0.115208     -0.116403     0.001195     8+1
-0.112827     -0.116114     0.003287     8+1
-0.224715     -0.226995     0.002280     8+1
-0.550802     -0.551762     0.000960     8+1
-0.558457     -0.556828     0.001629     8+1
-0.111066     -0.109118     0.001948     8+1
-0.142693     -0.140157     0.002536     8+1
-0.550855     -0.551151     0.000296     8+1
-0.551097     -0.550533     0.000564     8+1
-0.551609     -0.550697     0.000912     8+1
-0.554549     -0.554450     0.000099     8+1
-0.113917     -0.114660     0.000743     8+1
-0.150725     -0.150740     0.000015     8+1
-0.116265     -0.117810     0.001545     8+1
-0.233354     -0.233975     0.000621     8+1
-0.535718     -0.537200     0.001482     8+1
-0.551041     -0.551668     0.000627     8+1
-0.122527     -0.121851     0.000676     8+1
-0.148747     -0.149218     0.000471     8+1
-0.549991     -0.551886     0.001895     8+1
-0.543522     -0.544084     0.000562     8+1
-0.538878     -0.540049     0.001171     8+1
-0.112277     -0.109984     0.002293     8+1
-0.086803     -0.087289     0.000486     8+1
-0.081448     -0.082579     0.001131     8+1
-0.115594     -0.117498     0.001904     8+1
-0.552599     -0.551621     0.000978     8+1
-0.137413     -0.129113     0.008300     8+1
-0.099440     -0.100282     0.000842     8+1
-0.118281     -0.119641     0.001360     8+1
-0.257960     -0.266216     0.008256     8+1
-0.112553     -0.115265     0.002712     8+1
-0.529509     -0.531181     0.001672     8+1
-0.118223     -0.115627     0.002596     8+1
-0.083728     -0.083435     0.000293     8+1
-0.075219     -0.076045     0.000826     8+1
-0.260328     -0.267398     0.007070     8+1
-0.532261     -0.534368     0.002107     8+1
-0.133156     -0.129380     0.003776     8+1
-0.102981     -0.106948     0.003967     8+1
-0.110796     -0.112253     0.001457     8+1
-0.073492     -0.075773     0.002281     8+1
-0.113777     -0.116267     0.002490     8+1
-0.541155     -0.539103     0.002052     8+1
-0.109298     -0.106440     0.002858     8+1
-0.084129     -0.085281     0.001152     8+1
-0.115396     -0.118511     0.003115     8+1
-0.259701     -0.263499     0.003798     8+1
-0.559350     -0.556049     0.003301     8+1
-0.134809     -0.125790     0.009019     8+1
-0.103603     -0.103726     0.000123     8+1
-0.072745     -0.070650     0.002095     8+1
-0.081698     -0.083429     0.001731     8+1
-0.114967     -0.115093     0.000126     8+1
-0.527820     -0.525674     0.002146     8+1
-0.120178     -0.117629     0.002549     8+1
-0.105311     -0.108064     0.002753     8+1
-0.117115     -0.118467     0.001352     8+1
-0.229493     -0.233827     0.004334     8+1
-0.542484     -0.541518     0.000966     8+1
-0.136686     -0.130377     0.006309     8+1
-0.109393     -0.107225     0.002168     8+1
-0.073736     -0.074709     0.000973     8+1
-0.089914     -0.090119     0.000205     8+1
-0.113223     -0.113959     0.000736     8+1
-0.549417     -0.550166     0.000749     8+1
-0.134079     -0.128406     0.005673     8+1
-0.101237     -0.103607     0.002370     8+1
-0.112924     -0.115647     0.002723     8+1
-0.270462     -0.273405     0.002943     8+1
-0.546485     -0.543362     0.003123     8+1
-0.524019     -0.521722     0.002297     8+1
-0.559997     -0.558274     0.001723     8+1
-0.230754     -0.230156     0.000598     8+1
-0.150788     -0.149052     0.001736     8+1
-0.130233     -0.128247     0.001986     8+1
-0.248449     -0.251813     0.003364     8+1
-0.129506     -0.128814     0.000692     8+1
-0.088102     -0.088049     0.000053     8+1
-0.120215     -0.122932     0.002717     8+1
-0.104448     -0.102446     0.002002     8+1
-0.143394     -0.139534     0.003860     8+1
-0.141309     -0.140640     0.000669     8+1
-0.581833     -0.580034     0.001799     8+1
-0.569361     -0.571221     0.001860     8+1
-0.121164     -0.118685     0.002479     8+1
-0.167234     -0.164124     0.003110     8+1
-0.265277     -0.264166     0.001111     8+1
-0.119389     -0.121603     0.002214     8+1
-0.120512     -0.120274     0.000238     8+1
-0.115469     -0.115828     0.000359     8+1
-0.104094     -0.102640     0.001454     8+1
-0.113862     -0.114756     0.000894     8+1
-0.565141     -0.564972     0.000169     8+1
-0.574810     -0.578939     0.004129     8+1
-0.122850     -0.125616     0.002766     8+1
-0.078918     -0.078665     0.000253     8+1
-0.209471     -0.214036     0.004565     8+1
-0.126281     -0.124661     0.001620     8+1
-0.117296     -0.119377     0.002081     8+1
-0.096623     -0.098208     0.001585     8+1
-0.544903     -0.547231     0.002328     8+1
-0.542755     -0.545678     0.002923     8+1
-0.136040     -0.135584     0.000456     8+1
-0.211300     -0.218017     0.006717     8+1
-0.138037     -0.137573     0.000464     8+1
-0.195301     -0.193785     0.001516     8+1
-0.569448     -0.570399     0.000951     8+1
-0.573663     -0.574137     0.000474     8+1
-0.244528     -0.245544     0.001016     8+1
-0.141505     -0.143032     0.001527     8+1
-0.527159     -0.527251     0.000092     8+1
-0.539832     -0.544227     0.004395     8+1
-0.120542     -0.119859     0.000683     8+1
-0.129777     -0.129512     0.000265     8+1
-0.558544     -0.559016     0.000472     8+1
-0.546083     -0.546594     0.000511     8+1
-0.112452     -0.112006     0.000446     8+1
-0.139386     -0.138293     0.001093     8+1
-0.124575     -0.126717     0.002142     8+1
-0.212081     -0.212071     0.000010     8+1
-0.550290     -0.549944     0.000346     8+1
-0.553817     -0.553643     0.000174     8+1
-0.121937     -0.119646     0.002291     8+1
-0.148106     -0.149319     0.001213     8+1
-0.548935     -0.549528     0.000593     8+1
-0.552039     -0.553426     0.001387     8+1
-0.538434     -0.537673     0.000761     8+1
-0.437708     -0.442118     0.004410     8+1
-0.135166     -0.133892     0.001274     8+1
-0.131912     -0.131021     0.000891     8+1
-0.126217     -0.122943     0.003274     8+1
-0.152226     -0.151247     0.000979     8+1
-0.122454     -0.126160     0.003706     8+1
-0.123653     -0.124519     0.000866     8+1
-0.404960     -0.407356     0.002396     8+1
-0.079645     -0.079986     0.000341     8+1
-0.104896     -0.106001     0.001105     8+1
-0.076423     -0.075217     0.001206     8+1
-0.096219     -0.096837     0.000618     8+1
-0.082811     -0.084916     0.002105     8+1
-0.519876     -0.519586     0.000290     8+1
-0.564051     -0.563191     0.000860     8+1
-0.086483     -0.086176     0.000307     8+1
-0.120436     -0.122661     0.002225     8+1
-0.090677     -0.089890     0.000787     8+1
-0.076300     -0.075915     0.000385     8+1
-0.126512     -0.125577     0.000935     8+1
-0.075040     -0.074422     0.000618     8+1
-0.098057     -0.097657     0.000400     8+1
-0.079834     -0.079407     0.000427     8+1
-0.131009     -0.130777     0.000232     8+1
-0.145973     -0.144267     0.001706     8+1
-0.561791     -0.564158     0.002367     8+1
-0.564201     -0.565306     0.001105     8+1
-0.112018     -0.113874     0.001856     8+1
-0.088595     -0.090411     0.001816     8+1
-0.143064     -0.140041     0.003023     8+1
-0.079327     -0.076651     0.002676     8+1
-0.132964     -0.132668     0.000296     8+1
-0.111016     -0.110650     0.000366     8+1
-0.116273     -0.120786     0.004513     8+1
-0.090538     -0.094382     0.003844     8+1
-0.380748     -0.378991     0.001757     8+1
-0.532670     -0.534929     0.002259     8+1
-0.402356     -0.405010     0.002654     8+1
-0.120904     -0.122221     0.001317     8+1
-0.126445     -0.128630     0.002185     8+1
-0.076357     -0.076432     0.000075     8+1
-0.084067     -0.083893     0.000174     8+1
-0.063165     -0.061642     0.001523     8+1
-0.525143     -0.523410     0.001733     8+1
-0.366795     -0.366519     0.000276     8+1
-0.119741     -0.120561     0.000820     8+1
-0.109231     -0.109584     0.000353     8+1
-0.068777     -0.069411     0.000634     8+1
-0.526824     -0.529097     0.002273     8+1
-0.320010     -0.316060     0.003950     8+1
-0.112815     -0.114825     0.002010     8+1
-0.524234     -0.526775     0.002541     8+1
-0.584436     -0.583186     0.001250     8+1
-0.562813     -0.561649     0.001164     8+1
-0.119831     -0.119283     0.000548     8+1
-0.161182     -0.160501     0.000681     8+1
-0.117559     -0.118974     0.001415     8+1
-0.242009     -0.242439     0.000430     8+1
-0.542370     -0.542591     0.000221     8+1
-0.559712     -0.561817     0.002105     8+1
-0.120067     -0.118448     0.001619     8+1
-0.155523     -0.156490     0.000967     8+1
-0.548314     -0.549680     0.001366     8+1
-0.566894     -0.567481     0.000587     8+1
-0.586964     -0.587032     0.000068     8+1
-0.470153     -0.470510     0.000357     8+1
-0.148749     -0.144802     0.003947     8+1
-0.133992     -0.135214     0.001222     8+1
-0.121890     -0.120445     0.001445     8+1
-0.161991     -0.158758     0.003233     8+1
-0.143455     -0.142963     0.000492     8+1
-0.134691     -0.135438     0.000747     8+1
-0.400750     -0.398155     0.002595     8+1
-0.081925     -0.081408     0.000517     8+1
-0.095853     -0.094612     0.001241     8+1
-0.079332     -0.079184     0.000148     8+1
-0.093048     -0.092795     0.000253     8+1
-0.088274     -0.091121     0.002847     8+1
-0.592481     -0.587700     0.004781     8+1
-0.579126     -0.579962     0.000836     8+1
-0.088447     -0.087303     0.001144     8+1
-0.132662     -0.133741     0.001079     8+1
-0.106419     -0.108452     0.002033     8+1
-0.089910     -0.089569     0.000341     8+1
-0.128208     -0.128989     0.000781     8+1
-0.079810     -0.080946     0.001136     8+1
-0.092502     -0.092417     0.000085     8+1
-0.085910     -0.086486     0.000576     8+1
-0.130995     -0.130369     0.000626     8+1
-0.168007     -0.169085     0.001078     8+1
-0.556570     -0.553801     0.002769     8+1
-0.580890     -0.580241     0.000649     8+1
-0.131263     -0.129961     0.001302     8+1
-0.097550     -0.097027     0.000523     8+1
-0.151746     -0.150104     0.001642     8+1
-0.083466     -0.081702     0.001764     8+1
-0.122992     -0.123468     0.000476     8+1
-0.117545     -0.114618     0.002927     8+1
-0.114753     -0.116182     0.001429     8+1
-0.098095     -0.102220     0.004125     8+1
-0.574626     -0.571832     0.002794     8+1
-0.581237     -0.582691     0.001454     8+1
-0.389214     -0.392034     0.002820     8+1
-0.144984     -0.146084     0.001100     8+1
-0.134010     -0.135498     0.001488     8+1
-0.086956     -0.088902     0.001946     8+1
-0.089657     -0.091635     0.001978     8+1
-0.071047     -0.072304     0.001257     8+1
-0.531499     -0.529701     0.001798     8+1
-0.401824     -0.398368     0.003456     8+1
-0.126438     -0.125301     0.001137     8+1
-0.107522     -0.108519     0.000997     8+1
-0.070868     -0.069662     0.001206     8+1
-0.553499     -0.551560     0.001939     8+1
-0.336677     -0.335908     0.000769     8+1
-0.123354     -0.123609     0.000255     8+1
-0.536359     -0.538561     0.002202     8+1
-0.565654     -0.566877     0.001223     8+1
-0.561495     -0.561035     0.000460     8+1
-0.222033     -0.219469     0.002564     8+1
-0.116486     -0.117464     0.000978     8+1
-0.133688     -0.133234     0.000454     8+1
-0.128179     -0.129624     0.001445     8+1
-0.085584     -0.084645     0.000939     8+1
-0.118175     -0.119006     0.000831     8+1
-0.560214     -0.559922     0.000292     8+1
-0.098943     -0.099188     0.000245     8+1
-0.114957     -0.113560     0.001397     8+1
-0.122890     -0.123314     0.000424     8+1
-0.241791     -0.240300     0.001491     8+1
-0.556184     -0.555337     0.000847     8+1
-0.560807     -0.560469     0.000338     8+1
-0.113600     -0.113040     0.000560     8+1
-0.141828     -0.140433     0.001395     8+1
-0.557748     -0.557203     0.000545     8+1
-0.570248     -0.569631     0.000617     8+1
-0.539738     -0.542538     0.002800     8+1
-0.129712     -0.126185     0.003527     8+1
-0.079705     -0.079238     0.000467     8+1
-0.088702     -0.090900     0.002198     8+1
-0.120097     -0.121355     0.001258     8+1
-0.528465     -0.528551     0.000086     8+1
-0.141614     -0.135477     0.006137     8+1
-0.105217     -0.106832     0.001615     8+1
-0.113935     -0.119033     0.005098     8+1
-0.255798     -0.259948     0.004150     8+1
-0.122716     -0.125222     0.002506     8+1
-0.558546     -0.557722     0.000824     8+1
-0.113836     -0.111732     0.002104     8+1
-0.092683     -0.090173     0.002510     8+1
-0.080758     -0.080911     0.000153     8+1
-0.289212     -0.284716     0.004496     8+1
-0.559490     -0.559002     0.000488     8+1
-0.140886     -0.133047     0.007839     8+1
-0.101169     -0.099458     0.001711     8+1
-0.113467     -0.114913     0.001446     8+1
-0.080255     -0.078745     0.001510     8+1
-0.123611     -0.124458     0.000847     8+1
-0.540533     -0.538960     0.001573     8+1
-0.130205     -0.126350     0.003855     8+1
-0.087169     -0.087900     0.000731     8+1
-0.118679     -0.117823     0.000856     8+1
-0.261807     -0.258904     0.002903     8+1
-0.525386     -0.524042     0.001344     8+1
-0.136064     -0.131591     0.004473     8+1
-0.103702     -0.104711     0.001009     8+1
-0.078475     -0.078300     0.000175     8+1
-0.089115     -0.090355     0.001240     8+1
-0.123853     -0.126811     0.002958     8+1
-0.555007     -0.553543     0.001464     8+1
-0.127368     -0.126462     0.000906     8+1
-0.107333     -0.111231     0.003898     8+1
-0.118788     -0.120306     0.001518     8+1
-0.286916     -0.288427     0.001511     8+1
-0.548338     -0.546647     0.001691     8+1
-0.141292     -0.133003     0.008289     8+1
-0.120594     -0.118572     0.002022     8+1
-0.081063     -0.080581     0.000482     8+1
-0.083232     -0.086361     0.003129     8+1
-0.124128     -0.124545     0.000417     8+1
-0.558856     -0.559348     0.000492     8+1
-0.131493     -0.126951     0.004542     8+1
-0.101451     -0.103958     0.002507     8+1
-0.118372     -0.122293     0.003921     8+1
-0.261758     -0.264737     0.002979     8+1
-0.551287     -0.551896     0.000609     8+1
-0.589382     -0.587002     0.002380     8+1
-0.564852     -0.563798     0.001054     8+1
-0.133735     -0.131940     0.001795     8+1
-0.108467     -0.108593     0.000126     8+1
-0.149247     -0.148682     0.000565     8+1
-0.121230     -0.120810     0.000420     8+1
-0.142095     -0.142029     0.000066     8+1
-0.130201     -0.128390     0.001811     8+1
-0.084524     -0.084506     0.000018     8+1
-0.121837     -0.120909     0.000928     8+1
-0.313695     -0.309615     0.004080     8+1
-0.129809     -0.128676     0.001133     8+1
-0.533624     -0.536700     0.003076     8+1
-0.521290     -0.524884     0.003594     8+1
-0.254533     -0.256611     0.002078     8+1
-0.114446     -0.115054     0.000608     8+1
-0.129155     -0.130707     0.001552     8+1
-0.094061     -0.093749     0.000312     8+1
-0.098081     -0.100975     0.002894     8+1
-0.121954     -0.121089     0.000865     8+1
-0.148093     -0.145501     0.002592     8+1
-0.116026     -0.114571     0.001455     8+1
-0.556569     -0.557581     0.001012     8+1
-0.551865     -0.552934     0.001069     8+1
-0.099291     -0.098764     0.000527     8+1
-0.090607     -0.089225     0.001382     8+1
-0.065872     -0.066105     0.000233     8+1
-0.083855     -0.082385     0.001470     8+1
-0.138635     -0.137071     0.001564     8+1
-0.093920     -0.096035     0.002115     8+1
-0.552910     -0.554737     0.001827     8+1
-0.557035     -0.557661     0.000626     8+1
-0.113236     -0.111675     0.001561     8+1
-0.140649     -0.140081     0.000568     8+1
-0.139219     -0.140635     0.001416     8+1
-0.091214     -0.091709     0.000495     8+1
-0.553785     -0.554189     0.000404     8+1
-0.557711     -0.555297     0.002414     8+1
-0.135373     -0.135475     0.000102     8+1
-0.116388     -0.114455     0.001933     8+1
-0.565553     -0.565992     0.000439     8+1
-0.572283     -0.571699     0.000584     8+1
-0.502117     -0.500515     0.001602     8+1
-0.556145     -0.557487     0.001342     8+1
-0.140474     -0.139639     0.000835     8+1
-0.144380     -0.145024     0.000644     8+1
-0.125812     -0.124494     0.001318     8+1
-0.263362     -0.265124     0.001762     8+1
-0.132172     -0.131489     0.000683     8+1
-0.087263     -0.087309     0.000046     8+1
-0.122864     -0.124216     0.001352     8+1
-0.109480     -0.111888     0.002408     8+1
-0.147654     -0.142027     0.005627     8+1
-0.141668     -0.139908     0.001760     8+1
-0.526007     -0.524736     0.001271     8+1
-0.546716     -0.550706     0.003990     8+1
-0.115205     -0.113362     0.001843     8+1
-0.147759     -0.144958     0.002801     8+1
-0.301570     -0.302868     0.001298     8+1
-0.122060     -0.124926     0.002866     8+1
-0.109094     -0.109338     0.000244     8+1
-0.107808     -0.110352     0.002544     8+1
-0.094586     -0.094389     0.000197     8+1
-0.104800     -0.104742     0.000058     8+1
-0.564265     -0.562862     0.001403     8+1
-0.569306     -0.571296     0.001990     8+1
-0.135660     -0.135539     0.000121     8+1
-0.088902     -0.090928     0.002026     8+1
-0.219822     -0.219965     0.000143     8+1
-0.132390     -0.132201     0.000189     8+1
-0.118771     -0.120129     0.001358     8+1
-0.099550     -0.101055     0.001505     8+1
-0.546823     -0.548941     0.002118     8+1
-0.565291     -0.566047     0.000756     8+1
-0.142327     -0.139140     0.003187     8+1
-0.227090     -0.227231     0.000141     8+1
-0.150900     -0.151996     0.001096     8+1
-0.217185     -0.217004     0.000181     8+1
-0.573445     -0.574194     0.000749     8+1
-0.574274     -0.573166     0.001108     8+1
-0.264846     -0.263828     0.001018     8+1
-0.142363     -0.141006     0.001357     8+1
-0.516234     -0.517898     0.001664     8+1
-0.549186     -0.553121     0.003935     8+1
-0.562068     -0.564164     0.002096     8+1
-0.134560     -0.132541     0.002019     8+1
-0.088907     -0.088892     0.000015     8+1
-0.092121     -0.094389     0.002268     8+1
-0.118231     -0.120281     0.002050     8+1
-0.555206     -0.557482     0.002276     8+1
-0.145616     -0.137965     0.007651     8+1
-0.109605     -0.112693     0.003088     8+1
-0.125140     -0.130937     0.005797     8+1
-0.264846     -0.266553     0.001707     8+1
-0.121109     -0.122528     0.001419     8+1
-0.553951     -0.552714     0.001237     8+1
-0.120231     -0.118893     0.001338     8+1
-0.096715     -0.095726     0.000989     8+1
-0.077177     -0.077313     0.000136     8+1
-0.281961     -0.282163     0.000202     8+1
-0.542940     -0.541361     0.001579     8+1
-0.142434     -0.134479     0.007955     8+1
-0.109414     -0.110313     0.000899     8+1
-0.112115     -0.113675     0.001560     8+1
-0.087266     -0.087309     0.000043     8+1
-0.122034     -0.123943     0.001909     8+1
-0.556712     -0.556783     0.000071     8+1
-0.132178     -0.130103     0.002075     8+1
-0.088091     -0.091375     0.003284     8+1
-0.123309     -0.124567     0.001258     8+1
-0.279012     -0.283191     0.004179     8+1
-0.543607     -0.542568     0.001039     8+1
-0.147662     -0.142269     0.005393     8+1
-0.105475     -0.108173     0.002698     8+1
-0.086385     -0.085619     0.000766     8+1
-0.095614     -0.097575     0.001961     8+1
-0.126828     -0.129508     0.002680     8+1
-0.562133     -0.559945     0.002188     8+1
-0.118395     -0.120427     0.002032     8+1
-0.110751     -0.112379     0.001628     8+1
-0.128572     -0.128291     0.000281     8+1
-0.300829     -0.304164     0.003335     8+1
-0.554651     -0.552719     0.001932     8+1
-0.141020     -0.134878     0.006142     8+1
-0.132804     -0.130371     0.002433     8+1
-0.079484     -0.081291     0.001807     8+1
-0.086424     -0.090372     0.003948     8+1
-0.117508     -0.118945     0.001437     8+1
-0.518613     -0.521049     0.002436     8+1
-0.128262     -0.124370     0.003892     8+1
-0.099449     -0.103370     0.003921     8+1
-0.117039     -0.120160     0.003121     8+1
-0.256140     -0.260434     0.004294     8+1
-0.523750     -0.525207     0.001457     8+1
-0.510923     -0.509701     0.001222     8+1
-0.546644     -0.546595     0.000049     8+1
-0.244026     -0.242033     0.001993     8+1
-0.127050     -0.128831     0.001781     8+1
-0.119168     -0.118305     0.000863     8+1
-0.238576     -0.239054     0.000478     8+1
-0.126442     -0.124355     0.002087     8+1
-0.084630     -0.084025     0.000605     8+1
-0.120868     -0.121778     0.000910     8+1
-0.103293     -0.102722     0.000571     8+1
-0.144573     -0.144252     0.000321     8+1
-0.152990     -0.150651     0.002339     8+1
-0.574404     -0.575331     0.000927     8+1
-0.563042     -0.564382     0.001340     8+1
-0.100578     -0.099714     0.000864     8+1
-0.156916     -0.155061     0.001855     8+1
-0.286748     -0.284849     0.001899     8+1
-0.119051     -0.118651     0.000400     8+1
-0.121218     -0.120829     0.000389     8+1
-0.113200     -0.115176     0.001976     8+1
-0.108457     -0.107035     0.001422     8+1
-0.129885     -0.131639     0.001754     8+1
-0.545153     -0.545631     0.000477     8+1
-0.560082     -0.559432     0.000650     8+1
-0.115202     -0.115569     0.000367     8+1
-0.074370     -0.073633     0.000737     8+1
-0.232115     -0.229246     0.002869     8+1
-0.124178     -0.121839     0.002339     8+1
-0.122507     -0.119385     0.003122     8+1
-0.105223     -0.106047     0.000824     8+1
-0.562543     -0.562814     0.000271     8+1
-0.546189     -0.547722     0.001533     8+1
-0.132673     -0.131635     0.001038     8+1
-0.193455     -0.194676     0.001221     8+1
-0.144211     -0.145803     0.001592     8+1
-0.234385     -0.234524     0.000139     8+1
-0.562875     -0.562041     0.000834     8+1
-0.575299     -0.575062     0.000237     8+1
-0.278839     -0.282127     0.003288     8+1
-0.158603     -0.157920     0.000683     8+1
-0.539334     -0.537346     0.001988     8+1
-0.573101     -0.571370     0.001731     8+1
-0.162368     -0.162830     0.000462     8+1
-0.108253     -0.107362     0.000891     8+1
-0.520354     -0.520314     0.000040     8+1
-0.551650     -0.551570     0.000080     8+1
-0.142843     -0.144802     0.001959     8+1
-0.136858     -0.135696     0.001162     8+1
-0.144908     -0.141053     0.003855     8+1
-0.117044     -0.115383     0.001661     8+1
-0.125761     -0.127920     0.002159     8+1
-0.095761     -0.097648     0.001887     8+1
-0.080402     -0.082287     0.001885     8+1
-0.121303     -0.123862     0.002559     8+1
-0.287974     -0.292050     0.004076     8+1
-0.120769     -0.121666     0.000897     8+1
-0.583173     -0.582465     0.000708     8+1
-0.572888     -0.571788     0.001100     8+1
-0.258539     -0.260439     0.001900     8+1
-0.122744     -0.125803     0.003059     8+1
-0.164897     -0.163957     0.000940     8+1
-0.118016     -0.119940     0.001924     8+1
-0.121103     -0.123294     0.002191     8+1
-0.150142     -0.150103     0.000039     8+1
-0.153962     -0.156957     0.002995     8+1
-0.110792     -0.112608     0.001816     8+1
-0.532639     -0.531256     0.001383     8+1
-0.556317     -0.555371     0.000946     8+1
-0.093556     -0.091784     0.001772     8+1
-0.080537     -0.080301     0.000236     8+1
-0.065678     -0.064932     0.000746     8+1
-0.085965     -0.086764     0.000799     8+1
-0.119140     -0.118214     0.000926     8+1
-0.084545     -0.086064     0.001519     8+1
-0.546436     -0.544872     0.001564     8+1
-0.542470     -0.542998     0.000528     8+1
-0.123864     -0.122256     0.001608     8+1
-0.142939     -0.140437     0.002502     8+1
-0.125884     -0.128925     0.003041     8+1
-0.083445     -0.083719     0.000274     8+1
-0.551851     -0.552465     0.000615     8+1
-0.540543     -0.537035     0.003508     8+1
-0.143308     -0.142128     0.001180     8+1
-0.115695     -0.112792     0.002903     8+1
-0.532992     -0.530937     0.002055     8+1
-0.543737     -0.543687     0.000050     8+1
-0.560162     -0.560245     0.000083     8+1
-0.544897     -0.542798     0.002099     8+1
-0.216636     -0.218234     0.001598     8+1
-0.131171     -0.131154     0.000017     8+1
-0.112075     -0.112839     0.000764     8+1
-0.225606     -0.225021     0.000585     8+1
-0.125568     -0.124657     0.000911     8+1
-0.086998     -0.086615     0.000383     8+1
-0.118111     -0.119387     0.001276     8+1
-0.099759     -0.098093     0.001666     8+1
-0.137318     -0.134246     0.003072     8+1
-0.139864     -0.137469     0.002395     8+1
-0.525920     -0.525238     0.000682     8+1
-0.551254     -0.552480     0.001226     8+1
-0.089342     -0.088780     0.000562     8+1
-0.132795     -0.131642     0.001153     8+1
-0.251645     -0.254358     0.002713     8+1
-0.118561     -0.119933     0.001372     8+1
-0.110915     -0.112516     0.001601     8+1
-0.102632     -0.105108     0.002476     8+1
-0.095626     -0.094075     0.001551     8+1
-0.112498     -0.112067     0.000431     8+1
-0.540690     -0.540051     0.000639     8+1
-0.561421     -0.559889     0.001532     8+1
-0.107841     -0.111000     0.003159     8+1
-0.073461     -0.070972     0.002489     8+1
-0.226552     -0.224238     0.002314     8+1
-0.119371     -0.117375     0.001996     8+1
-0.113611     -0.112072     0.001539     8+1
-0.096547     -0.093707     0.002840     8+1
-0.551416     -0.550925     0.000491     8+1
-0.551842     -0.551937     0.000095     8+1
-0.126543     -0.126030     0.000513     8+1
-0.179539     -0.183262     0.003723     8+1
-0.137264     -0.136760     0.000504     8+1
-0.230983     -0.228935     0.002048     8+1
-0.560075     -0.558680     0.001395     8+1
-0.565081     -0.562937     0.002144     8+1
-0.239900     -0.237912     0.001988     8+1
-0.147311     -0.145623     0.001688     8+1
-0.544106     -0.544595     0.000489     8+1
-0.558115     -0.559192     0.001077     8+1
-0.578281     -0.580387     0.002106     8+1
-0.568523     -0.570163     0.001640     8+1
-0.134353     -0.135250     0.000897     8+1
-0.133425     -0.134214     0.000789     8+1
-0.143144     -0.145190     0.002046     8+1
-0.121383     -0.120454     0.000929     8+1
-0.129023     -0.131750     0.002727     8+1
-0.108196     -0.109062     0.000866     8+1
-0.086239     -0.086391     0.000152     8+1
-0.111354     -0.114751     0.003397     8+1
-0.274268     -0.274211     0.000057     8+1
-0.124242     -0.125179     0.000937     8+1
-0.547802     -0.543984     0.003818     8+1
-0.557527     -0.555380     0.002147     8+1
-0.237301     -0.240162     0.002861     8+1
-0.113657     -0.114512     0.000855     8+1
-0.142209     -0.139549     0.002660     8+1
-0.110766     -0.110747     0.000019     8+1
-0.122464     -0.122911     0.000447     8+1
-0.118955     -0.117219     0.001736     8+1
-0.136750     -0.137331     0.000581     8+1
-0.101070     -0.100840     0.000230     8+1
-0.548705     -0.544804     0.003901     8+1
-0.517575     -0.517655     0.000080     8+1
-0.087093     -0.086633     0.000460     8+1
-0.079568     -0.079851     0.000283     8+1
-0.066891     -0.067598     0.000707     8+1
-0.074127     -0.072555     0.001572     8+1
-0.112046     -0.114421     0.002375     8+1
-0.081272     -0.083306     0.002034     8+1
-0.562579     -0.564343     0.001764     8+1
-0.561057     -0.561543     0.000486     8+1
-0.124811     -0.123283     0.001528     8+1
-0.139818     -0.139406     0.000412     8+1
-0.127403     -0.130472     0.003069     8+1
-0.087982     -0.088575     0.000593     8+1
-0.552499     -0.548564     0.003935     8+1
-0.556194     -0.555872     0.000322     8+1
-0.131927     -0.131071     0.000856     8+1
-0.114144     -0.111984     0.002160     8+1
-0.548167     -0.550804     0.002637     8+1
-0.562846     -0.563796     0.000950     8+1
-0.167102     -0.165181     0.001921     8+1
-0.132105     -0.132094     0.000011     8+1
-0.551128     -0.549362     0.001766     8+1
-0.554554     -0.554527     0.000027     8+1
-0.113805     -0.113506     0.000299     8+1
-0.145175     -0.144816     0.000359     8+1
-0.110650     -0.112253     0.001603     8+1
-0.219777     -0.221421     0.001644     8+1
-0.533020     -0.533283     0.000263     8+1
-0.555391     -0.557035     0.001644     8+1
-0.106085     -0.106293     0.000208     8+1
-0.144378     -0.144870     0.000492     8+1
-0.547387     -0.548282     0.000895     8+1
-0.546390     -0.546569     0.000179     8+1
-0.473475     -0.473642     0.000167     8+1
-0.349355     -0.349730     0.000375     8+1
-0.120104     -0.119965     0.000139     8+1
-0.535970     -0.535171     0.000799     8+1
-0.500794     -0.501187     0.000393     8+1
-0.120921     -0.122398     0.001477     8+1
-0.097596     -0.097618     0.000022     8+1
-0.181290     -0.180423     0.000867     8+1
-0.558721     -0.552990     0.005731     8+1
-0.551022     -0.553547     0.002525     8+1
-0.114288     -0.113328     0.000960     8+1
-0.115644     -0.113246     0.002398     8+1
-0.110926     -0.113220     0.002294     8+1
-0.122522     -0.121259     0.001263     8+1
-0.106421     -0.106859     0.000438     8+1
-0.106250     -0.107551     0.001301     8+1
-0.188729     -0.185841     0.002888     8+1
-0.082429     -0.081922     0.000507     8+1
-0.094464     -0.094782     0.000318     8+1
-0.075992     -0.077211     0.001219     8+1
-0.088170     -0.088794     0.000624     8+1
-0.068321     -0.067138     0.001183     8+1
-0.497639     -0.496671     0.000968     8+1
-0.531786     -0.530960     0.000826     8+1
-0.066228     -0.066935     0.000707     8+1
-0.087913     -0.088747     0.000834     8+1
-0.080089     -0.079719     0.000370     8+1
-0.063065     -0.057507     0.005558     8+1
-0.085516     -0.086047     0.000531     8+1
-0.077083     -0.081336     0.004253     8+1
-0.079980     -0.079358     0.000622     8+1
-0.070835     -0.072040     0.001205     8+1
-0.118773     -0.120354     0.001581     8+1
-0.104231     -0.106070     0.001839     8+1
-0.517623     -0.518940     0.001317     8+1
-0.532813     -0.534046     0.001233     8+1
-0.088502     -0.085606     0.002896     8+1
-0.081141     -0.080800     0.000341     8+1
-0.096050     -0.096011     0.000039     8+1
-0.076481     -0.073538     0.002943     8+1
-0.121056     -0.116823     0.004233     8+1
-0.107617     -0.106121     0.001496     8+1
-0.096241     -0.099947     0.003706     8+1
-0.068669     -0.067898     0.000771     8+1
-0.231308     -0.232213     0.000905     8+1
-0.537998     -0.539722     0.001724     8+1
-0.537784     -0.538199     0.000415     8+1
-0.106712     -0.103815     0.002897     8+1
-0.096194     -0.099552     0.003358     8+1
-0.072583     -0.076642     0.004059     8+1
-0.068993     -0.065047     0.003946     8+1
-0.053985     -0.049923     0.004062     8+1
-0.536219     -0.531948     0.004271     8+1
-0.221104     -0.225083     0.003979     8+1
-0.120557     -0.121653     0.001096     8+1
-0.097112     -0.100691     0.003579     8+1
-0.071621     -0.070694     0.000927     8+1
-0.540594     -0.543990     0.003396     8+1
-0.195476     -0.196958     0.001482     8+1
-0.105854     -0.105309     0.000545     8+1
-0.560038     -0.558645     0.001393     8+1
-0.143417     -0.143267     0.000150     8+1
-0.112200     -0.113067     0.000867     8+1
-0.543696     -0.542767     0.000929     8+1
-0.141323     -0.141351     0.000028     8+1
-0.117773     -0.117537     0.000236     8+1
-0.546296     -0.546146     0.000150     8+1
-0.559653     -0.561276     0.001623     8+1
-0.098893     -0.098468     0.000425     8+1
-0.534070     -0.534008     0.000062     8+1
-0.533447     -0.534657     0.001210     8+1
-0.224289     -0.221861     0.002428     8+1
-0.115958     -0.119131     0.003173     8+1
-0.124071     -0.122416     0.001655     8+1
-0.132223     -0.133266     0.001043     8+1
-0.073800     -0.074178     0.000378     8+1
-0.105345     -0.105648     0.000303     8+1
-0.537210     -0.540766     0.003556     8+1
-0.085043     -0.083937     0.001106     8+1
-0.118245     -0.117485     0.000760     8+1
-0.107021     -0.107322     0.000301     8+1
-0.217189     -0.216253     0.000936     8+1
-0.545454     -0.543644     0.001810     8+1
-0.572161     -0.570586     0.001575     8+1
-0.103389     -0.102351     0.001038     8+1
-0.128356     -0.127699     0.000657     8+1
-0.537880     -0.535991     0.001889     8+1
-0.549866     -0.552050     0.002184     8+1
-0.516726     -0.517336     0.000610     8+1
-0.534235     -0.534543     0.000308     8+1
-0.212786     -0.217173     0.004387     8+1
-0.131786     -0.131594     0.000192     8+1
-0.111665     -0.112473     0.000808     8+1
-0.211515     -0.211503     0.000012     8+1
-0.120357     -0.118463     0.001894     8+1
-0.080127     -0.079911     0.000216     8+1
-0.108103     -0.109981     0.001878     8+1
-0.096173     -0.095540     0.000633     8+1
-0.136795     -0.134288     0.002507     8+1
-0.131042     -0.129291     0.001751     8+1
-0.582576     -0.581664     0.000912     8+1
-0.568134     -0.570738     0.002604     8+1
-0.105567     -0.104777     0.000790     8+1
-0.160472     -0.159644     0.000828     8+1
-0.243426     -0.244670     0.001244     8+1
-0.115380     -0.117037     0.001657     8+1
-0.114036     -0.113282     0.000754     8+1
-0.111157     -0.112739     0.001582     8+1
-0.106237     -0.104530     0.001707     8+1
-0.116477     -0.117932     0.001455     8+1
-0.540991     -0.541959     0.000968     8+1
-0.570559     -0.570234     0.000325     8+1
-0.114997     -0.114602     0.000395     8+1
-0.076430     -0.076197     0.000233     8+1
-0.198408     -0.195429     0.002979     8+1
-0.122398     -0.121361     0.001037     8+1
-0.113568     -0.116363     0.002795     8+1
-0.095522     -0.095362     0.000160     8+1
-0.566604     -0.565051     0.001553     8+1
-0.547831     -0.547273     0.000558     8+1
-0.131483     -0.129441     0.002042     8+1
-0.204967     -0.207461     0.002494     8+1
-0.147059     -0.146544     0.000515     8+1
-0.220780     -0.219564     0.001216     8+1
-0.583189     -0.582863     0.000326     8+1
-0.575113     -0.573497     0.001616     8+1
-0.231265     -0.230874     0.000391     8+1
-0.146996     -0.148040     0.001044     8+1
-0.574175     -0.575554     0.001379     8+1
-0.560122     -0.560287     0.000165     8+1
-0.555098     -0.554935     0.000163     8+1
-0.533696     -0.532652     0.001044     8+1
-0.112405     -0.112513     0.000108     8+1
-0.144059     -0.142485     0.001574     8+1
-0.101983     -0.103898     0.001915     8+1
-0.199533     -0.200825     0.001292     8+1
-0.544712     -0.544729     0.000017     8+1
-0.549401     -0.549048     0.000353     8+1
-0.107637     -0.106928     0.000709     8+1
-0.144643     -0.145151     0.000508     8+1
-0.528882     -0.529721     0.000839     8+1
-0.554807     -0.554675     0.000132     8+1
-0.200722     -0.200190     0.000532     8+1
-0.534303     -0.534783     0.000480     8+1
-0.098312     -0.100026     0.001714     8+1
-0.103763     -0.102682     0.001081     8+1
-0.049196     -0.048926     0.000270     8+1
-0.075242     -0.075424     0.000182     8+1
-0.039949     -0.041896     0.001947     8+1
-0.538354     -0.538795     0.000441     8+1
-0.209888     -0.206393     0.003495     8+1
-0.555896     -0.554704     0.001192     8+1
-0.077447     -0.076889     0.000558     8+1
-0.117525     -0.117147     0.000378     8+1
-0.057608     -0.057489     0.000119     8+1
-0.118391     -0.119180     0.000789     8+1
-0.164019     -0.164482     0.000463     8+1
-0.542978     -0.543465     0.000487     8+1
-0.098006     -0.099650     0.001644     8+1
-0.076758     -0.075753     0.001005     8+1
-0.490648     -0.491729     0.001081     8+1
-0.042376     -0.043505     0.001129     8+1
-0.120991     -0.121259     0.000268     8+1
-0.124190     -0.123802     0.000388     8+1
-0.557111     -0.555473     0.001638     8+1
-0.120803     -0.118282     0.002521     8+1
-0.086809     -0.086009     0.000800     8+1
-0.085661     -0.085884     0.000223     8+1
-0.115967     -0.118365     0.002398     8+1
-0.558623     -0.558685     0.000062     8+1
-0.147181     -0.140378     0.006803     8+1
-0.104346     -0.107692     0.003346     8+1
-0.125562     -0.127043     0.001481     8+1
-0.260167     -0.264750     0.004583     8+1
-0.121531     -0.122294     0.000763     8+1
-0.559199     -0.561119     0.001920     8+1
-0.123392     -0.120002     0.003390     8+1
-0.085779     -0.085690     0.000089     8+1
-0.075748     -0.074820     0.000928     8+1
-0.270558     -0.276705     0.006147     8+1
-0.557769     -0.559450     0.001681     8+1
-0.135725     -0.128760     0.006965     8+1
-0.108239     -0.110564     0.002325     8+1
-0.114111     -0.119004     0.004893     8+1
-0.081879     -0.081629     0.000250     8+1
-0.128954     -0.132108     0.003154     8+1
-0.558266     -0.555720     0.002546     8+1
-0.124923     -0.122893     0.002030     8+1
-0.084111     -0.084833     0.000722     8+1
-0.121864     -0.122462     0.000598     8+1
-0.261801     -0.266174     0.004373     8+1
-0.545374     -0.543918     0.001456     8+1
-0.151440     -0.139332     0.012108     8+1
-0.109869     -0.111934     0.002065     8+1
-0.087101     -0.086010     0.001091     8+1
-0.086315     -0.087261     0.000946     8+1
-0.127675     -0.128575     0.000900     8+1
-0.565590     -0.566599     0.001009     8+1
-0.127893     -0.127324     0.000569     8+1
-0.106387     -0.106941     0.000554     8+1
-0.117107     -0.120085     0.002978     8+1
-0.269291     -0.272499     0.003208     8+1
-0.561941     -0.560917     0.001024     8+1
-0.144661     -0.139772     0.004889     8+1
-0.131414     -0.129009     0.002405     8+1
-0.078261     -0.078502     0.000241     8+1
-0.088811     -0.090019     0.001208     8+1
-0.124835     -0.128035     0.003200     8+1
-0.544313     -0.546784     0.002471     8+1
-0.134225     -0.125522     0.008703     8+1
-0.103816     -0.105212     0.001396     8+1
-0.118186     -0.120515     0.002329     8+1
-0.287113     -0.294491     0.007378     8+1
-0.560995     -0.557784     0.003211     8+1
-0.529457     -0.529617     0.000160     8+1
-0.529356     -0.530512     0.001156     8+1
-0.538970     -0.537443     0.001527     8+1
-0.476949     -0.477646     0.000697     8+1
-0.142438     -0.142437     0.000001     8+1
-0.132169     -0.131697     0.000472     8+1
-0.124961     -0.124785     0.000176     8+1
-0.145778     -0.144398     0.001380     8+1
-0.141428     -0.141950     0.000522     8+1
-0.124254     -0.124544     0.000290     8+1
-0.554767     -0.558141     0.003374     8+1
-0.073463     -0.073048     0.000415     8+1
-0.106824     -0.108777     0.001953     8+1
-0.076572     -0.076694     0.000122     8+1
-0.108374     -0.108874     0.000501     8+1
-0.082650     -0.081776     0.000874     8+1
-0.435706     -0.435674     0.000032     8+1
-0.549681     -0.551280     0.001599     8+1
-0.080536     -0.080521     0.000015     8+1
-0.112476     -0.113023     0.000547     8+1
-0.108347     -0.110098     0.001751     8+1
-0.080760     -0.078087     0.002673     8+1
-0.144911     -0.145112     0.000200     8+1
-0.074886     -0.076470     0.001584     8+1
-0.120980     -0.120883     0.000097     8+1
-0.077985     -0.080821     0.002836     8+1
-0.125932     -0.125616     0.000316     8+1
-0.127065     -0.126835     0.000230     8+1
-0.548280     -0.547873     0.000407     8+1
-0.549053     -0.550629     0.001576     8+1
-0.101077     -0.104597     0.003520     8+1
-0.082190     -0.082639     0.000449     8+1
-0.147107     -0.148251     0.001144     8+1
-0.064766     -0.063803     0.000963     8+1
-0.091888     -0.092572     0.000684     8+1
-0.111263     -0.109775     0.001488     8+1
-0.133500     -0.131726     0.001774     8+1
-0.074079     -0.071634     0.002445     8+1
-0.559681     -0.558284     0.001397     8+1
-0.547071     -0.549645     0.002574     8+1
-0.276815     -0.277804     0.000989     8+1
-0.105542     -0.105221     0.000321     8+1
-0.130850     -0.133669     0.002819     8+1
-0.065076     -0.062647     0.002429     8+1
-0.089174     -0.088750     0.000424     8+1
-0.076024     -0.076581     0.000557     8+1
-0.538001     -0.538345     0.000344     8+1
-0.516792     -0.517034     0.000242     8+1
-0.079251     -0.080510     0.001259     8+1
-0.116533     -0.116050     0.000483     8+1
-0.122533     -0.119261     0.003272     8+1
-0.547111     -0.547682     0.000571     8+1
-0.518116     -0.514135     0.003981     8+1
-0.113437     -0.111824     0.001613     8+1
-0.536806     -0.535690     0.001116     8+1
-0.555970     -0.556140     0.000170     8+1
-0.570268     -0.570963     0.000695     8+1
-0.223214     -0.220469     0.002745     8+1
-0.135850     -0.134695     0.001155     8+1
-0.122210     -0.121966     0.000244     8+1
-0.259620     -0.261617     0.001997     8+1
-0.128753     -0.126875     0.001878     8+1
-0.087436     -0.087200     0.000236     8+1
-0.118139     -0.121615     0.003476     8+1
-0.100008     -0.100444     0.000436     8+1
-0.137114     -0.137292     0.000178     8+1
-0.148187     -0.146549     0.001638     8+1
-0.548888     -0.549404     0.000516     8+1
-0.535993     -0.533603     0.002389     8+1
-0.100343     -0.098706     0.001637     8+1
-0.155565     -0.155439     0.000126     8+1
-0.251014     -0.249695     0.001319     8+1
-0.115438     -0.114848     0.000590     8+1
-0.104734     -0.104973     0.000239     8+1
-0.098108     -0.100400     0.002292     8+1
-0.090995     -0.088154     0.002841     8+1
-0.111007     -0.111389     0.000382     8+1
-0.553801     -0.552109     0.001692     8+1
-0.570566     -0.569821     0.000745     8+1
-0.111625     -0.113045     0.001420     8+1
-0.081111     -0.079830     0.001281     8+1
-0.219443     -0.216559     0.002884     8+1
-0.120131     -0.117065     0.003066     8+1
-0.110023     -0.109764     0.000259     8+1
-0.100330     -0.099600     0.000730     8+1
-0.554799     -0.554316     0.000483     8+1
-0.559918     -0.558407     0.001511     8+1
-0.119703     -0.116731     0.002972     8+1
-0.168528     -0.165891     0.002637     8+1
-0.129664     -0.130882     0.001218     8+1
-0.211681     -0.216072     0.004391     8+1
-0.546011     -0.544222     0.001789     8+1
-0.544745     -0.543873     0.000872     8+1
-0.206202     -0.201896     0.004306     8+1
-0.136106     -0.135749     0.000357     8+1
-0.526903     -0.527306     0.000403     8+1
-0.550433     -0.547538     0.002895     8+1
-0.548799     -0.547878     0.000921     8+1
-0.567926     -0.567208     0.000718     8+1
-0.131566     -0.130693     0.000873     8+1
-0.113151     -0.114150     0.000999     8+1
-0.147140     -0.148002     0.000862     8+1
-0.110748     -0.110230     0.000518     8+1
-0.131925     -0.132650     0.000725     8+1
-0.107454     -0.107512     0.000058     8+1
-0.083092     -0.081935     0.001157     8+1
-0.123190     -0.124278     0.001088     8+1
-0.303659     -0.304875     0.001216     8+1
-0.123041     -0.124055     0.001014     8+1
-0.526442     -0.526251     0.000191     8+1
-0.557820     -0.559598     0.001778     8+1
-0.240119     -0.240605     0.000486     8+1
-0.110537     -0.111523     0.000986     8+1
-0.125543     -0.128349     0.002806     8+1
-0.090161     -0.089802     0.000359     8+1
-0.104783     -0.105735     0.000952     8+1
-0.133652     -0.133870     0.000218     8+1
-0.144666     -0.145394     0.000728     8+1
-0.117550     -0.116750     0.000800     8+1
-0.560564     -0.559605     0.000959     8+1
-0.541505     -0.543352     0.001847     8+1
-0.092046     -0.091061     0.000985     8+1
-0.079513     -0.079671     0.000158     8+1
-0.065694     -0.065161     0.000533     8+1
-0.085278     -0.084883     0.000395     8+1
-0.127644     -0.127462     0.000182     8+1
-0.088274     -0.090338     0.002064     8+1
-0.557755     -0.557255     0.000500     8+1
-0.555472     -0.554361     0.001112     8+1
-0.121900     -0.119367     0.002533     8+1
-0.145252     -0.142767     0.002485     8+1
-0.127159     -0.129311     0.002152     8+1
-0.088739     -0.088372     0.000367     8+1
-0.559325     -0.561600     0.002275     8+1
-0.552660     -0.553697     0.001037     8+1
-0.136079     -0.140591     0.004512     8+1
-0.123665     -0.122517     0.001148     8+1
-0.534701     -0.532549     0.002152     8+1
-0.564275     -0.564505     0.000230     8+1
-0.572022     -0.572518     0.000496     8+1
-0.552997     -0.551310     0.001687     8+1
-0.134405     -0.132730     0.001675     8+1
-0.147515     -0.144903     0.002612     8+1
-0.147797     -0.144857     0.002940     8+1
-0.117046     -0.114599     0.002447     8+1
-0.137205     -0.136858     0.000347     8+1
-0.107012     -0.106803     0.000209     8+1
-0.082428     -0.081487     0.000941     8+1
-0.126952     -0.127585     0.000633     8+1
-0.291607     -0.288760     0.002847     8+1
-0.120341     -0.120991     0.000650     8+1
-0.585059     -0.585324     0.000265     8+1
-0.581692     -0.578771     0.002921     8+1
-0.264637     -0.264242     0.000395     8+1
-0.122866     -0.122881     0.000015     8+1
-0.143748     -0.142266     0.001482     8+1
-0.122814     -0.121915     0.000899     8+1
-0.096587     -0.096785     0.000198     8+1
-0.122055     -0.119799     0.002256     8+1
-0.152249     -0.150123     0.002126     8+1
-0.108936     -0.107168     0.001768     8+1
-0.539526     -0.538018     0.001508     8+1
-0.552327     -0.553237     0.000910     8+1
-0.092284     -0.092069     0.000215     8+1
-0.086394     -0.086340     0.000054     8+1
-0.060899     -0.061288     0.000389     8+1
-0.080207     -0.081369     0.001162     8+1
-0.117154     -0.116913     0.000241     8+1
-0.079865     -0.080588     0.000723     8+1
-0.547933     -0.550182     0.002249     8+1
-0.549890     -0.548421     0.001469     8+1
-0.124939     -0.123458     0.001481     8+1
-0.155133     -0.151775     0.003358     8+1
-0.135218     -0.136419     0.001201     8+1
-0.091092     -0.091605     0.000513     8+1
-0.539939     -0.538510     0.001429     8+1
-0.545721     -0.546235     0.000514     8+1
-0.134186     -0.134963     0.000777     8+1
-0.118033     -0.115838     0.002195     8+1
-0.520519     -0.520330     0.000189     8+1
-0.542871     -0.541657     0.001214     8+1
-0.558591     -0.557351     0.001240     8+1
-0.597584     -0.601989     0.004405     8+1
-0.133934     -0.137054     0.003120     8+1
-0.138362     -0.136664     0.001698     8+1
-0.122123     -0.121707     0.000416     8+1
-0.144145     -0.144840     0.000695     8+1
-0.124413     -0.122902     0.001511     8+1
-0.133900     -0.134321     0.000421     8+1
-0.369363     -0.367836     0.001527     8+1
-0.078921     -0.078466     0.000455     8+1
-0.106308     -0.106459     0.000151     8+1
-0.080367     -0.078319     0.002048     8+1
-0.112564     -0.111974     0.000590     8+1
-0.094735     -0.096068     0.001333     8+1
-0.468224     -0.465338     0.002886     8+1
-0.550142     -0.549979     0.000163     8+1
-0.083707     -0.082975     0.000732     8+1
-0.113617     -0.111596     0.002021     8+1
-0.091986     -0.091165     0.000821     8+1
-0.082864     -0.081924     0.000940     8+1
-0.126104     -0.128352     0.002248     8+1
-0.072535     -0.072783     0.000248     8+1
-0.099073     -0.100365     0.001292     8+1
-0.080996     -0.080609     0.000387     8+1
-0.158583     -0.155833     0.002750     8+1
-0.161789     -0.159085     0.002704     8+1
-0.547248     -0.547234     0.000014     8+1
-0.527521     -0.526433     0.001088     8+1
-0.108267     -0.107130     0.001137     8+1
-0.090167     -0.091981     0.001814     8+1
-0.147275     -0.148371     0.001096     8+1
-0.074623     -0.072099     0.002524     8+1
-0.125145     -0.122136     0.003009     8+1
-0.109586     -0.107036     0.002550     8+1
-0.121785     -0.123785     0.002000     8+1
-0.097586     -0.099723     0.002137     8+1
-0.388942     -0.394730     0.005788     8+1
-0.549356     -0.549423     0.000067     8+1
-0.446087     -0.442305     0.003782     8+1
-0.122250     -0.123438     0.001188     8+1
-0.129035     -0.129043     0.000008     8+1
-0.081841     -0.080433     0.001408     8+1
-0.096057     -0.096106     0.000049     8+1
-0.071515     -0.069930     0.001585     8+1
-0.511432     -0.512018     0.000586     8+1
-0.327029     -0.326969     0.000060     8+1
-0.119195     -0.119542     0.000347     8+1
-0.108085     -0.109849     0.001764     8+1
-0.071046     -0.070202     0.000844     8+1
-0.540624     -0.540527     0.000097     8+1
-0.272614     -0.270636     0.001978     8+1
-0.128999     -0.125811     0.003188     8+1
-0.555584     -0.554197     0.001387     8+1
-0.109903     -0.109899     0.000004     8+1
-0.117258     -0.117881     0.000623     8+1
-0.549604     -0.549750     0.000146     8+1
-0.554015     -0.553439     0.000576     8+1
-0.235933     -0.238948     0.003015     8+1
-0.117462     -0.117737     0.000275     8+1
-0.114861     -0.113071     0.001790     8+1
-0.142225     -0.138666     0.003559     8+1
-0.086814     -0.087864     0.001050     8+1
-0.112338     -0.115321     0.002983     8+1
-0.547497     -0.550447     0.002950     8+1
-0.083223     -0.083625     0.000402     8+1
-0.120890     -0.124780     0.003890     8+1
-0.112997     -0.113580     0.000583     8+1
-0.232625     -0.232352     0.000273     8+1
-0.558055     -0.558090     0.000035     8+1
-0.567721     -0.565937     0.001784     8+1
-0.118982     -0.118528     0.000454     8+1
-0.126838     -0.122948     0.003890     8+1
-0.548530     -0.548137     0.000393     8+1
-0.538229     -0.538883     0.000654     8+1
-0.100332     -0.100789     0.000457     8+1
-0.169128     -0.168308     0.000820     8+1
-0.573208     -0.574722     0.001514     8+1
-0.573607     -0.574729     0.001122     8+1
-0.081861     -0.082278     0.000417     8+1
-0.586047     -0.583584     0.002463     8+1
-0.480764     -0.480570     0.000194     8+1
-0.142245     -0.140957     0.001288     8+1
-0.245856     -0.245491     0.000365     8+1
-0.525937     -0.525794     0.000143     8+1
-0.095721     -0.094675     0.001046     8+1
-0.112738     -0.112862     0.000124     8+1
-0.043920     -0.043664     0.000256     8+1
-0.070662     -0.071215     0.000553     8+1
-0.040233     -0.041541     0.001308     8+1
-0.535858     -0.537849     0.001991     8+1
-0.249233     -0.247732     0.001501     8+1
-0.544315     -0.543494     0.000821     8+1
-0.072190     -0.070836     0.001354     8+1
-0.124310     -0.123157     0.001153     8+1
-0.060582     -0.060013     0.000569     8+1
-0.147776     -0.146214     0.001562     8+1
-0.191440     -0.193205     0.001765     8+1
-0.566181     -0.568754     0.002573     8+1
-0.110182     -0.109960     0.000222     8+1
-0.087226     -0.086909     0.000317     8+1
-0.475040     -0.476061     0.001021     8+1
-0.046527     -0.046510     0.000017     8+1
-0.541263     -0.543613     0.002350     8+1
-0.555351     -0.558369     0.003018     8+1
-0.137280     -0.137423     0.000143     8+1
-0.133807     -0.133670     0.000137     8+1
-0.142372     -0.143686     0.001314     8+1
-0.114887     -0.114029     0.000858     8+1
-0.148449     -0.150962     0.002513     8+1
-0.114153     -0.114081     0.000072     8+1
-0.083558     -0.083249     0.000309     8+1
-0.122600     -0.124614     0.002014     8+1
-0.263742     -0.261779     0.001963     8+1
-0.121696     -0.120464     0.001232     8+1
-0.565725     -0.566237     0.000512     8+1
-0.554439     -0.550629     0.003810     8+1
-0.250865     -0.252116     0.001251     8+1
-0.120913     -0.121045     0.000132     8+1
-0.169345     -0.167800     0.001545     8+1
-0.117534     -0.116533     0.001001     8+1
-0.103733     -0.104586     0.000853     8+1
-0.129345     -0.128160     0.001185     8+1
-0.155409     -0.153823     0.001586     8+1
-0.118989     -0.118106     0.000883     8+1
-0.554490     -0.556683     0.002193     8+1
-0.555944     -0.556026     0.000082     8+1
-0.102145     -0.101612     0.000533     8+1
-0.086976     -0.087645     0.000669     8+1
-0.062834     -0.061967     0.000867     8+1
-0.080882     -0.080005     0.000877     8+1
-0.121564     -0.123702     0.002138     8+1
-0.091088     -0.092128     0.001040     8+1
-0.586600     -0.585822     0.000778     8+1
-0.550272     -0.553639     0.003367     8+1
-0.120158     -0.118754     0.001404     8+1
-0.141998     -0.140684     0.001314     8+1
-0.131275     -0.132653     0.001378     8+1
-0.086337     -0.086027     0.000310     8+1
-0.545481     -0.547305     0.001824     8+1
-0.561550     -0.557572     0.003978     8+1
-0.139819     -0.137973     0.001846     8+1
-0.104709     -0.101921     0.002788     8+1
-0.570351     -0.570016     0.000335     8+1
-0.546793     -0.545138     0.001655     8+1
-0.202375     -0.203331     0.000956     8+1
-0.547007     -0.545691     0.001316     8+1
-0.092249     -0.091883     0.000366     8+1
-0.100578     -0.100788     0.000210     8+1
-0.055276     -0.054390     0.000886     8+1
-0.075443     -0.075563     0.000120     8+1
-0.045185     -0.044583     0.000602     8+1
-0.544988     -0.543774     0.001214     8+1
-0.197710     -0.198446     0.000736     8+1
-0.526937     -0.527495     0.000558     8+1
-0.082503     -0.085126     0.002623     8+1
-0.109960     -0.109898     0.000062     8+1
-0.060976     -0.060942     0.000034     8+1
-0.110798     -0.111110     0.000312     8+1
-0.162115     -0.161978     0.000137     8+1
-0.527147     -0.527571     0.000424     8+1
-0.104059     -0.104379     0.000320     8+1
-0.074640     -0.074889     0.000249     8+1
-0.549896     -0.549184     0.000712     8+1
-0.047638     -0.047436     0.000202     8+1
-0.561231     -0.560409     0.000822     8+1
-0.172188     -0.173368     0.001180     8+1
-0.128563     -0.128209     0.000354     8+1
-0.552484     -0.552065     0.000419     8+1
-0.552907     -0.553535     0.000628     8+1
-0.106732     -0.106883     0.000151     8+1
-0.547917     -0.547546     0.000371     8+1
-0.570816     -0.572670     0.001854     8+1
-0.129847     -0.130622     0.000775     8+1
-0.112682     -0.110590     0.002092     8+1
-0.143074     -0.141890     0.001184     8+1
-0.115615     -0.113758     0.001857     8+1
-0.131257     -0.131813     0.000556     8+1
-0.112214     -0.112805     0.000591     8+1
-0.086422     -0.087155     0.000733     8+1
-0.129004     -0.131338     0.002334     8+1
-0.286948     -0.281136     0.005812     8+1
-0.125090     -0.125813     0.000723     8+1
-0.524947     -0.524817     0.000130     8+1
-0.545311     -0.544881     0.000430     8+1
-0.238323     -0.237075     0.001248     8+1
-0.116158     -0.115702     0.000456     8+1
-0.116733     -0.114981     0.001752     8+1
-0.094949     -0.093783     0.001166     8+1
-0.081449     -0.082295     0.000846     8+1
-0.106923     -0.105656     0.001267     8+1
-0.137572     -0.137585     0.000013     8+1
-0.108023     -0.107411     0.000612     8+1
-0.575528     -0.574327     0.001201     8+1
-0.567687     -0.565838     0.001849     8+1
-0.089791     -0.088321     0.001470     8+1
-0.084058     -0.083525     0.000533     8+1
-0.061713     -0.060202     0.001511     8+1
-0.081275     -0.080901     0.000374     8+1
-0.127770     -0.127457     0.000313     8+1
-0.090726     -0.092175     0.001449     8+1
-0.563950     -0.566185     0.002235     8+1
-0.557954     -0.557219     0.000735     8+1
-0.120023     -0.120547     0.000524     8+1
-0.145230     -0.143777     0.001453     8+1
-0.125104     -0.125382     0.000278     8+1
-0.088898     -0.089363     0.000465     8+1
-0.551328     -0.552714     0.001386     8+1
-0.547411     -0.549286     0.001875     8+1
-0.137962     -0.138743     0.000781     8+1
-0.117254     -0.113822     0.003432     8+1
-0.560470     -0.560866     0.000396     8+1
-0.566806     -0.570253     0.003447     8+1
-0.566854     -0.565677     0.001177     8+1
-0.546267     -0.546082     0.000185     8+1
-0.252922     -0.253752     0.000830     8+1
-0.116030     -0.119373     0.003343     8+1
-0.123957     -0.123019     0.000938     8+1
-0.146753     -0.143641     0.003112     8+1
-0.091220     -0.090778     0.000442     8+1
-0.125032     -0.127004     0.001972     8+1
-0.545725     -0.547882     0.002157     8+1
-0.080500     -0.079520     0.000980     8+1
-0.121033     -0.122890     0.001857     8+1
-0.124538     -0.126564     0.002026     8+1
-0.274787     -0.273648     0.001139     8+1
-0.542466     -0.542740     0.000274     8+1
-0.557936     -0.555922     0.002014     8+1
-0.125600     -0.124873     0.000727     8+1
-0.132796     -0.130540     0.002256     8+1
-0.542348     -0.540583     0.001765     8+1
-0.532706     -0.532499     0.000207     8+1
-0.562003     -0.561862     0.000141     8+1
-0.547751     -0.546701     0.001050     8+1
-0.261353     -0.258667     0.002686     8+1
-0.118460     -0.120304     0.001844     8+1
-0.128406     -0.128390     0.000016     8+1
-0.139133     -0.136749     0.002384     8+1
-0.085820     -0.086649     0.000829     8+1
-0.124743     -0.127247     0.002504     8+1
-0.548024     -0.548544     0.000520     8+1
-0.092010     -0.091915     0.000095     8+1
-0.124509     -0.125056     0.000547     8+1
-0.121045     -0.121621     0.000576     8+1
-0.291502     -0.291350     0.000152     8+1
-0.541443     -0.541632     0.000189     8+1
-0.541304     -0.542333     0.001029     8+1
-0.115666     -0.116532     0.000866     8+1
-0.137773     -0.137911     0.000138     8+1
-0.542833     -0.544331     0.001498     8+1
-0.526629     -0.531002     0.004373     8+1
-0.557325     -0.555664     0.001661     8+1
-0.556426     -0.554937     0.001489     8+1
-0.117765     -0.116913     0.000852     8+1
-0.111694     -0.110843     0.000851     8+1
-0.139250     -0.140142     0.000892     8+1
-0.119463     -0.121486     0.002023     8+1
-0.134756     -0.134237     0.000519     8+1
-0.115775     -0.115745     0.000030     8+1
-0.082269     -0.082517     0.000248     8+1
-0.116959     -0.118806     0.001847     8+1
-0.285187     -0.289323     0.004136     8+1
-0.127312     -0.126521     0.000791     8+1
-0.557873     -0.557994     0.000121     8+1
-0.536851     -0.536036     0.000815     8+1
-0.226744     -0.225409     0.001335     8+1
-0.111593     -0.113182     0.001589     8+1
-0.126711     -0.126081     0.000630     8+1
-0.101861     -0.102058     0.000197     8+1
-0.098917     -0.101107     0.002190     8+1
-0.117561     -0.118719     0.001158     8+1
-0.130035     -0.127862     0.002173     8+1
-0.106809     -0.104442     0.002367     8+1
-0.542195     -0.543595     0.001400     8+1
-0.516245     -0.518674     0.002429     8+1
-0.092254     -0.090555     0.001699     8+1
-0.087943     -0.089374     0.001431     8+1
-0.062126     -0.059609     0.002517     8+1
-0.077607     -0.076498     0.001109     8+1
-0.117766     -0.119948     0.002182     8+1
-0.087713     -0.090774     0.003061     8+1
-0.576443     -0.574763     0.001680     8+1
-0.565771     -0.567076     0.001305     8+1
-0.121572     -0.119328     0.002244     8+1
-0.140109     -0.138406     0.001703     8+1
-0.123471     -0.124440     0.000969     8+1
-0.087956     -0.087433     0.000523     8+1
-0.549304     -0.548951     0.000353     8+1
-0.548151     -0.548335     0.000184     8+1
-0.121516     -0.123611     0.002095     8+1
-0.106863     -0.105914     0.000949     8+1
-0.510343     -0.510645     0.000302     8+1
-0.556158     -0.557403     0.001245     8+1
-0.544930     -0.547415     0.002485     8+1
-0.123961     -0.121040     0.002921     8+1
-0.086806     -0.086346     0.000460     8+1
-0.085438     -0.086077     0.000639     8+1
-0.114636     -0.115317     0.000681     8+1
-0.537163     -0.534658     0.002505     8+1
-0.132126     -0.126607     0.005519     8+1
-0.111475     -0.116117     0.004642     8+1
-0.114058     -0.118724     0.004666     8+1
-0.246630     -0.249516     0.002886     8+1
-0.115260     -0.117585     0.002325     8+1
-0.538591     -0.537294     0.001297     8+1
-0.117007     -0.113116     0.003891     8+1
-0.087988     -0.086282     0.001706     8+1
-0.073694     -0.073800     0.000106     8+1
-0.273447     -0.277833     0.004386     8+1
-0.528663     -0.528462     0.000201     8+1
-0.145275     -0.137341     0.007934     8+1
-0.099126     -0.096613     0.002513     8+1
-0.107406     -0.110124     0.002718     8+1
-0.084177     -0.083346     0.000831     8+1
-0.123160     -0.123302     0.000142     8+1
-0.550176     -0.549876     0.000300     8+1
-0.123407     -0.121556     0.001851     8+1
-0.086677     -0.088011     0.001334     8+1
-0.123847     -0.122772     0.001075     8+1
-0.263978     -0.267947     0.003969     8+1
-0.543274     -0.541445     0.001829     8+1
-0.137834     -0.134135     0.003699     8+1
-0.106120     -0.107418     0.001298     8+1
-0.079126     -0.078812     0.000314     8+1
-0.091016     -0.093386     0.002370     8+1
-0.119334     -0.121534     0.002200     8+1
-0.546121     -0.546606     0.000485     8+1
-0.113945     -0.113991     0.000046     8+1
-0.108087     -0.110741     0.002654     8+1
-0.114300     -0.114782     0.000482     8+1
-0.283768     -0.286914     0.003146     8+1
-0.556563     -0.558143     0.001580     8+1
-0.140455     -0.132887     0.007568     8+1
-0.119460     -0.117057     0.002403     8+1
-0.076553     -0.076231     0.000322     8+1
-0.085878     -0.088373     0.002495     8+1
-0.113519     -0.114613     0.001094     8+1
-0.522047     -0.522716     0.000669     8+1
-0.127367     -0.122711     0.004656     8+1
-0.092045     -0.094694     0.002649     8+1
-0.120275     -0.124337     0.004062     8+1
-0.238954     -0.242214     0.003260     8+1
-0.535039     -0.533855     0.001184     8+1
-0.579535     -0.581083     0.001548     8+1
-0.557117     -0.556645     0.000472     8+1
-0.114351     -0.115627     0.001276     8+1
-0.166919     -0.167751     0.000832     8+1
-0.119026     -0.121033     0.002007     8+1
-0.238959     -0.238014     0.000945     8+1
-0.531237     -0.532209     0.000972     8+1
-0.559978     -0.560198     0.000220     8+1
-0.125332     -0.124815     0.000517     8+1
-0.156608     -0.158568     0.001960     8+1
-0.539132     -0.540348     0.001216     8+1
-0.558145     -0.557482     0.000663     8+1
-0.566576     -0.566325     0.000251     8+1
-0.571153     -0.571001     0.000152     8+1
-0.127009     -0.126544     0.000465     8+1
-0.130830     -0.131550     0.000720     8+1
-0.153608     -0.152262     0.001346     8+1
-0.132702     -0.131753     0.000949     8+1
-0.147290     -0.144730     0.002560     8+1
-0.117184     -0.115925     0.001259     8+1
-0.094169     -0.092400     0.001769     8+1
-0.124491     -0.126330     0.001839     8+1
-0.293198     -0.291972     0.001226     8+1
-0.120851     -0.121496     0.000645     8+1
-0.535083     -0.537813     0.002730     8+1
-0.533404     -0.534090     0.000686     8+1
-0.252804     -0.253917     0.001113     8+1
-0.120222     -0.120711     0.000489     8+1
-0.126222     -0.127371     0.001149     8+1
-0.092880     -0.094455     0.001575     8+1
-0.137382     -0.137188     0.000194     8+1
-0.126054     -0.124381     0.001673     8+1
-0.139395     -0.138258     0.001137     8+1
-0.104035     -0.104162     0.000127     8+1
-0.567362     -0.570604     0.003242     8+1
-0.552706     -0.553469     0.000763     8+1
-0.095878     -0.095410     0.000468     8+1
-0.082866     -0.081880     0.000986     8+1
-0.075890     -0.076681     0.000791     8+1
-0.085380     -0.087776     0.002396     8+1
-0.128502     -0.129450     0.000948     8+1
-0.089520     -0.091879     0.002359     8+1
-0.561181     -0.559659     0.001522     8+1
-0.546984     -0.548103     0.001119     8+1
-0.136580     -0.136664     0.000084     8+1
-0.143585     -0.142472     0.001113     8+1
-0.126733     -0.128526     0.001793     8+1
-0.082257     -0.083525     0.001268     8+1
-0.533558     -0.534487     0.000929     8+1
-0.553006     -0.552273     0.000733     8+1
-0.131759     -0.132014     0.000255     8+1
-0.104158     -0.103250     0.000908     8+1
-0.509260     -0.509330     0.000070     8+1
-0.530014     -0.530977     0.000963     8+1
-0.541670     -0.541693     0.000023     8+1
-0.545078     -0.544324     0.000754     8+1
-0.110714     -0.110846     0.000132     8+1
-0.154384     -0.154272     0.000112     8+1
-0.116127     -0.118383     0.002256     8+1
-0.227540     -0.227865     0.000325     8+1
-0.527387     -0.527334     0.000053     8+1
-0.549983     -0.550411     0.000428     8+1
-0.121473     -0.119360     0.002113     8+1
-0.149653     -0.149754     0.000101     8+1
-0.532772     -0.532078     0.000694     8+1
-0.550872     -0.550592     0.000280     8+1
-0.540744     -0.537842     0.002902     8+1
-0.120514     -0.118172     0.002342     8+1
-0.084901     -0.086748     0.001847     8+1
-0.083412     -0.084834     0.001422     8+1
-0.128765     -0.129094     0.000329     8+1
-0.551126     -0.552735     0.001609     8+1
-0.132391     -0.128890     0.003501     8+1
-0.095505     -0.095948     0.000443     8+1
-0.107472     -0.110527     0.003055     8+1
-0.214656     -0.215053     0.000398     8+1
-0.116791     -0.116791     0.000000     8+1
-0.540267     -0.543348     0.003081     8+1
-0.114622     -0.113297     0.001325     8+1
-0.086286     -0.086897     0.000611     8+1
-0.079899     -0.080484     0.000585     8+1
-0.231577     -0.231319     0.000258     8+1
-0.530590     -0.529812     0.000778     8+1
-0.125492     -0.121539     0.003953     8+1
-0.096479     -0.096894     0.000415     8+1
-0.097416     -0.098289     0.000873     8+1
-0.074179     -0.072852     0.001327     8+1
-0.117991     -0.120727     0.002736     8+1
-0.549374     -0.548669     0.000705     8+1
-0.126125     -0.123344     0.002781     8+1
-0.090520     -0.090252     0.000268     8+1
-0.112713     -0.116474     0.003761     8+1
-0.232937     -0.236366     0.003429     8+1
-0.558140     -0.558549     0.000409     8+1
-0.143141     -0.137989     0.005152     8+1
-0.094966     -0.096518     0.001552     8+1
-0.072250     -0.069847     0.002403     8+1
-0.086022     -0.088657     0.002635     8+1
-0.122759     -0.123214     0.000455     8+1
-0.557019     -0.557998     0.000979     8+1
-0.114925     -0.112096     0.002829     8+1
-0.099370     -0.103340     0.003970     8+1
-0.108660     -0.110837     0.002177     8+1
-0.251445     -0.252945     0.001500     8+1
-0.561757     -0.563445     0.001688     8+1
-0.123916     -0.118822     0.005094     8+1
-0.104034     -0.102123     0.001911     8+1
-0.076226     -0.075399     0.000827     8+1
-0.087769     -0.090174     0.002405     8+1
-0.112821     -0.114354     0.001533     8+1
-0.551878     -0.550327     0.001551     8+1
-0.128926     -0.126501     0.002425     8+1
-0.093592     -0.092844     0.000748     8+1
-0.107487     -0.111089     0.003602     8+1
-0.216773     -0.220594     0.003821     8+1
-0.549072     -0.548134     0.000938     8+1
-0.531748     -0.532495     0.000747     8+1
-0.530505     -0.531797     0.001292     8+1
-0.560832     -0.559695     0.001137     8+1
-0.114941     -0.112088     0.002853     8+1
-0.085963     -0.086911     0.000948     8+1
-0.082560     -0.083092     0.000532     8+1
-0.112966     -0.115681     0.002715     8+1
-0.565647     -0.566540     0.000893     8+1
-0.136916     -0.130994     0.005922     8+1
-0.105405     -0.107539     0.002134     8+1
-0.113134     -0.117672     0.004538     8+1
-0.261147     -0.264243     0.003096     8+1
-0.118810     -0.119307     0.000497     8+1
-0.539025     -0.540900     0.001875     8+1
-0.125186     -0.122936     0.002250     8+1
-0.083569     -0.082420     0.001149     8+1
-0.074055     -0.072999     0.001056     8+1
-0.238423     -0.240190     0.001767     8+1
-0.540348     -0.540999     0.000651     8+1
-0.138579     -0.133952     0.004627     8+1
-0.098125     -0.097251     0.000874     8+1
-0.112093     -0.116490     0.004397     8+1
-0.080342     -0.079590     0.000752     8+1
-0.119719     -0.122000     0.002281     8+1
-0.554661     -0.554421     0.000240     8+1
-0.120380     -0.118359     0.002021     8+1
-0.085845     -0.086480     0.000635     8+1
-0.117762     -0.120360     0.002598     8+1
-0.272403     -0.274139     0.001736     8+1
-0.560338     -0.560537     0.000199     8+1
-0.137979     -0.131746     0.006233     8+1
-0.109695     -0.109837     0.000142     8+1
-0.082416     -0.080818     0.001598     8+1
-0.082061     -0.084679     0.002618     8+1
-0.119589     -0.122044     0.002455     8+1
-0.552989     -0.554004     0.001015     8+1
-0.123182     -0.122910     0.000272     8+1
-0.102822     -0.102846     0.000024     8+1
-0.114705     -0.117844     0.003139     8+1
-0.256735     -0.260510     0.003775     8+1
-0.568914     -0.567206     0.001708     8+1
-0.141358     -0.135397     0.005961     8+1
-0.121004     -0.119720     0.001284     8+1
-0.073960     -0.073657     0.000303     8+1
-0.086467     -0.085943     0.000524     8+1
-0.116947     -0.117648     0.000701     8+1
-0.527845     -0.527335     0.000510     8+1
-0.132471     -0.127609     0.004862     8+1
-0.099420     -0.101798     0.002378     8+1
-0.119859     -0.121444     0.001585     8+1
-0.256329     -0.258473     0.002144     8+1
-0.541847     -0.541369     0.000478     8+1
-0.569658     -0.569108     0.000550     8+1
-0.562222     -0.561332     0.000890     8+1
-0.145710     -0.148997     0.003287     8+1
-0.140548     -0.143535     0.002987     8+1
-0.117063     -0.117099     0.000036     8+1
-0.260495     -0.263614     0.003119     8+1
-0.115967     -0.119234     0.003267     8+1
-0.081556     -0.081215     0.000341     8+1
-0.115987     -0.117502     0.001515     8+1
-0.106930     -0.110695     0.003765     8+1
-0.146335     -0.142015     0.004320     8+1
-0.134476     -0.131766     0.002710     8+1
-0.540001     -0.540515     0.000514     8+1
-0.541553     -0.545819     0.004266     8+1
-0.116587     -0.115906     0.000681     8+1
-0.150472     -0.147664     0.002808     8+1
-0.251202     -0.255548     0.004346     8+1
-0.117464     -0.120184     0.002720     8+1
-0.108645     -0.108481     0.000164     8+1
-0.117769     -0.121049     0.003280     8+1
-0.102852     -0.105469     0.002617     8+1
-0.100728     -0.101190     0.000462     8+1
-0.541677     -0.539485     0.002192     8+1
-0.555984     -0.554958     0.001026     8+1
-0.120163     -0.121281     0.001118     8+1
-0.080171     -0.081353     0.001182     8+1
-0.195017     -0.195811     0.000794     8+1
-0.130866     -0.130614     0.000252     8+1
-0.120258     -0.124148     0.003890     8+1
-0.092300     -0.093854     0.001554     8+1
-0.557565     -0.558225     0.000660     8+1
-0.555934     -0.557670     0.001736     8+1
-0.130205     -0.127295     0.002910     8+1
-0.234104     -0.239419     0.005315     8+1
-0.146746     -0.147286     0.000540     8+1
-0.163740     -0.162080     0.001660     8+1
-0.565040     -0.565877     0.000837     8+1
-0.568895     -0.570056     0.001161     8+1
-0.269939     -0.272260     0.002321     8+1
-0.133236     -0.132154     0.001082     8+1
-0.530506     -0.528814     0.001692     8+1
-0.560190     -0.558088     0.002102     8+1
-0.528012     -0.527358     0.000654     8+1
-0.527636     -0.526684     0.000952     8+1
-0.546990     -0.547132     0.000143     8+1
-0.554040     -0.555145     0.001105     8+1
-0.113151     -0.113584     0.000433     8+1
-0.144576     -0.144906     0.000330     8+1
-0.119361     -0.120885     0.001524     8+1
-0.238272     -0.238214     0.000058     8+1
-0.522069     -0.521666     0.000403     8+1
-0.530340     -0.529726     0.000614     8+1
-0.113666     -0.112793     0.000873     8+1
-0.141173     -0.141362     0.000189     8+1
-0.550280     -0.552487     0.002207     8+1
-0.534413     -0.537150     0.002737     8+1
-0.539234     -0.537117     0.002117     8+1
-0.537708     -0.536028     0.001680     8+1
-0.113046     -0.113083     0.000037     8+1
-0.135495     -0.134390     0.001105     8+1
-0.107605     -0.109307     0.001702     8+1
-0.214310     -0.213680     0.000630     8+1
-0.545845     -0.546549     0.000704     8+1
-0.535535     -0.537401     0.001866     8+1
-0.111773     -0.111366     0.000407     8+1
-0.144466     -0.145889     0.001423     8+1
-0.540350     -0.541783     0.001433     8+1
-0.533445     -0.534680     0.001235     8+1
-0.534341     -0.536714     0.002373     8+1
-0.550688     -0.549293     0.001395     8+1
-0.087149     -0.087055     0.000094     8+1
-0.581224     -0.581750     0.000526     8+1
-0.479054     -0.479151     0.000097     8+1
-0.145670     -0.145555     0.000115     8+1
-0.548040     -0.547993     0.000047     8+1
-0.572039     -0.573151     0.001112     8+1
-0.125916     -0.125621     0.000295     8+1
-0.123551     -0.120188     0.003363     8+1
-0.146635     -0.145128     0.001507     8+1
-0.117130     -0.114101     0.003029     8+1
-0.138219     -0.135316     0.002903     8+1
-0.113097     -0.112430     0.000667     8+1
-0.091113     -0.090961     0.000152     8+1
-0.133579     -0.133313     0.000266     8+1
-0.284698     -0.282186     0.002512     8+1
-0.128464     -0.128791     0.000327     8+1
-0.528030     -0.526376     0.001654     8+1
-0.554280     -0.552515     0.001765     8+1
-0.242972     -0.240208     0.002764     8+1
-0.113713     -0.113151     0.000562     8+1
-0.115540     -0.115676     0.000136     8+1
-0.094176     -0.094074     0.000102     8+1
-0.085998     -0.087082     0.001084     8+1
-0.110849     -0.109939     0.000910     8+1
-0.144110     -0.145272     0.001162     8+1
-0.111819     -0.110746     0.001073     8+1
-0.577679     -0.577801     0.000122     8+1
-0.564061     -0.563384     0.000677     8+1
-0.090917     -0.088024     0.002893     8+1
-0.083721     -0.083692     0.000029     8+1
-0.064934     -0.064148     0.000786     8+1
-0.083973     -0.084584     0.000611     8+1
-0.129336     -0.127572     0.001764     8+1
-0.094396     -0.095751     0.001355     8+1
-0.559534     -0.559431     0.000103     8+1
-0.558698     -0.560483     0.001785     8+1
-0.127972     -0.129182     0.001210     8+1
-0.146721     -0.145584     0.001137     8+1
-0.131110     -0.130645     0.000465     8+1
-0.089807     -0.090571     0.000764     8+1
-0.562604     -0.564290     0.001686     8+1
-0.550300     -0.552634     0.002334     8+1
-0.150829     -0.152114     0.001285     8+1
-0.120340     -0.118407     0.001933     8+1
-0.571626     -0.567820     0.003806     8+1
-0.572163     -0.571746     0.000417     8+1
-0.537083     -0.537375     0.000292     8+1
-0.528263     -0.527336     0.000927     8+1
-0.098646     -0.098500     0.000146     8+1
-0.130048     -0.130539     0.000491     8+1
-0.101719     -0.103248     0.001529     8+1
-0.213343     -0.214637     0.001294     8+1
-0.514072     -0.515206     0.001134     8+1
-0.542284     -0.543628     0.001344     8+1
-0.100180     -0.100062     0.000118     8+1
-0.136518     -0.136593     0.000075     8+1
-0.523897     -0.524541     0.000644     8+1
-0.535454     -0.536377     0.000923     8+1
-0.527893     -0.527482     0.000411     8+1
-0.527417     -0.528459     0.001042     8+1
-0.583580     -0.582391     0.001189     8+1
-0.565939     -0.567165     0.001226     8+1
-0.127205     -0.127008     0.000197     8+1
-0.132077     -0.130603     0.001474     8+1
-0.157714     -0.155162     0.002552     8+1
-0.127316     -0.123922     0.003394     8+1
-0.128849     -0.128995     0.000146     8+1
-0.099515     -0.100364     0.000849     8+1
-0.077000     -0.078765     0.001765     8+1
-0.120291     -0.125076     0.004785     8+1
-0.305736     -0.310075     0.004339     8+1
-0.114939     -0.116401     0.001462     8+1
-0.546375     -0.544743     0.001631     8+1
-0.559811     -0.559854     0.000043     8+1
-0.235793     -0.238015     0.002222     8+1
-0.115644     -0.116945     0.001301     8+1
-0.132065     -0.131294     0.000771     8+1
-0.098343     -0.100095     0.001752     8+1
-0.087603     -0.090086     0.002483     8+1
-0.122393     -0.125138     0.002745     8+1
-0.135652     -0.133562     0.002090     8+1
-0.092316     -0.089785     0.002531     8+1
-0.563924     -0.562851     0.001073     8+1
-0.549885     -0.547912     0.001973     8+1
-0.087911     -0.087383     0.000528     8+1
-0.075133     -0.075026     0.000107     8+1
-0.057187     -0.053966     0.003221     8+1
-0.079956     -0.079614     0.000342     8+1
-0.118817     -0.118871     0.000054     8+1
-0.075546     -0.076048     0.000502     8+1
-0.566402     -0.567973     0.001571     8+1
-0.541549     -0.540415     0.001134     8+1
-0.109620     -0.108864     0.000756     8+1
-0.142618     -0.143496     0.000878     8+1
-0.121139     -0.124491     0.003352     8+1
-0.080483     -0.079619     0.000864     8+1
-0.537867     -0.540261     0.002394     8+1
-0.559426     -0.561440     0.002014     8+1
-0.129498     -0.130768     0.001270     8+1
-0.114852     -0.113374     0.001478     8+1
-0.485761     -0.484917     0.000844     8+1
-0.525250     -0.523417     0.001833     8+1
-0.548301     -0.547299     0.001002     8+1
-0.111526     -0.109065     0.002461     8+1
-0.076388     -0.074535     0.001853     8+1
-0.075645     -0.077619     0.001974     8+1
-0.123785     -0.123981     0.000196     8+1
-0.550435     -0.549094     0.001341     8+1
-0.133492     -0.125666     0.007826     8+1
-0.100540     -0.099562     0.000978     8+1
-0.111211     -0.113243     0.002032     8+1
-0.251410     -0.254122     0.002712     8+1
-0.123164     -0.125998     0.002834     8+1
-0.555125     -0.555421     0.000296     8+1
-0.130671     -0.127226     0.003445     8+1
-0.078467     -0.077913     0.000554     8+1
-0.084158     -0.085846     0.001688     8+1
-0.236943     -0.238960     0.002017     8+1
-0.564523     -0.567338     0.002815     8+1
-0.143391     -0.138400     0.004991     8+1
-0.106506     -0.107979     0.001473     8+1
-0.115043     -0.119229     0.004186     8+1
-0.077861     -0.079258     0.001397     8+1
-0.130562     -0.131353     0.000791     8+1
-0.556804     -0.554955     0.001849     8+1
-0.120748     -0.118497     0.002251     8+1
-0.080959     -0.079593     0.001366     8+1
-0.116915     -0.120933     0.004018     8+1
-0.272083     -0.271929     0.000154     8+1
-0.558696     -0.556563     0.002133     8+1
-0.140043     -0.133100     0.006943     8+1
-0.103222     -0.106972     0.003750     8+1
-0.075928     -0.074453     0.001475     8+1
-0.076896     -0.077653     0.000757     8+1
-0.116583     -0.119021     0.002438     8+1
-0.566152     -0.565034     0.001118     8+1
-0.129254     -0.126476     0.002778     8+1
-0.100400     -0.102246     0.001846     8+1
-0.119623     -0.122393     0.002770     8+1
-0.249047     -0.248343     0.000704     8+1
-0.581927     -0.579767     0.002160     8+1
-0.136554     -0.131142     0.005412     8+1
-0.122613     -0.118857     0.003756     8+1
-0.076805     -0.075093     0.001712     8+1
-0.077971     -0.075670     0.002301     8+1
-0.126439     -0.127996     0.001557     8+1
-0.569702     -0.570364     0.000662     8+1
-0.141262     -0.133924     0.007338     8+1
-0.107652     -0.109723     0.002071     8+1
-0.117971     -0.122191     0.004220     8+1
-0.257587     -0.259137     0.001550     8+1
-0.573196     -0.572570     0.000626     8+1
-0.525111     -0.524608     0.000503     8+1
-0.523762     -0.523739     0.000023     8+1
-0.530417     -0.530854     0.000436     8+1
-0.536601     -0.536791     0.000190     8+1
-0.104090     -0.103478     0.000612     8+1
-0.134813     -0.133623     0.001190     8+1
-0.109268     -0.110918     0.001650     8+1
-0.206197     -0.206401     0.000204     8+1
-0.520387     -0.520623     0.000236     8+1
-0.544069     -0.545351     0.001282     8+1
-0.112979     -0.110902     0.002077     8+1
-0.143129     -0.142351     0.000778     8+1
-0.527500     -0.527239     0.000261     8+1
-0.530148     -0.529948     0.000200     8+1
-0.586865     -0.587504     0.000639     8+1
-0.491083     -0.492451     0.001368     8+1
-0.153964     -0.150708     0.003256     8+1
-0.132303     -0.133933     0.001630     8+1
-0.120182     -0.119632     0.000550     8+1
-0.162221     -0.159364     0.002857     8+1
-0.147139     -0.147425     0.000286     8+1
-0.136498     -0.137387     0.000889     8+1
-0.403216     -0.400661     0.002555     8+1
-0.082730     -0.083338     0.000608     8+1
-0.096549     -0.095343     0.001206     8+1
-0.080362     -0.081125     0.000763     8+1
-0.094669     -0.094748     0.000079     8+1
-0.089087     -0.092484     0.003397     8+1
-0.600786     -0.598103     0.002683     8+1
-0.570906     -0.571915     0.001009     8+1
-0.086727     -0.085595     0.001132     8+1
-0.132182     -0.133581     0.001399     8+1
-0.108352     -0.111491     0.003139     8+1
-0.090546     -0.090168     0.000378     8+1
-0.128315     -0.129358     0.001043     8+1
-0.080153     -0.081515     0.001362     8+1
-0.092849     -0.092175     0.000674     8+1
-0.086525     -0.087776     0.001251     8+1
-0.133140     -0.131749     0.001391     8+1
-0.168703     -0.171065     0.002362     8+1
-0.550520     -0.546499     0.004021     8+1
-0.579880     -0.579714     0.000166     8+1
-0.132346     -0.131389     0.000957     8+1
-0.098151     -0.097552     0.000599     8+1
-0.152849     -0.150396     0.002453     8+1
-0.083689     -0.082348     0.001341     8+1
-0.121900     -0.121527     0.000373     8+1
-0.117653     -0.115171     0.002482     8+1
-0.115253     -0.115949     0.000696     8+1
-0.097852     -0.101940     0.004088     8+1
-0.592624     -0.587619     0.005005     8+1
-0.587254     -0.588163     0.000909     8+1
-0.388166     -0.387984     0.000182     8+1
-0.146143     -0.147623     0.001480     8+1
-0.135565     -0.135055     0.000510     8+1
-0.088313     -0.090163     0.001850     8+1
-0.090857     -0.091556     0.000699     8+1
-0.071783     -0.071939     0.000156     8+1
-0.539240     -0.537142     0.002098     8+1
-0.411207     -0.408119     0.003088     8+1
-0.129533     -0.127658     0.001875     8+1
-0.109070     -0.108978     0.000092     8+1
-0.072081     -0.070283     0.001798     8+1
-0.558441     -0.555990     0.002451     8+1
-0.335309     -0.334463     0.000846     8+1
-0.125324     -0.125357     0.000033     8+1
-0.541140     -0.542704     0.001564     8+1
-0.552659     -0.553115     0.000456     8+1
-0.551959     -0.550727     0.001232     8+1
-0.228386     -0.228829     0.000443     8+1
-0.110438     -0.112309     0.001871     8+1
-0.118445     -0.116648     0.001797     8+1
-0.133930     -0.131416     0.002514     8+1
-0.082144     -0.081999     0.000145     8+1
-0.116608     -0.115470     0.001138     8+1
-0.549280     -0.548328     0.000952     8+1
-0.084380     -0.084167     0.000213     8+1
-0.112895     -0.114764     0.001869     8+1
-0.112745     -0.114765     0.002020     8+1
-0.220239     -0.219901     0.000338     8+1
-0.551612     -0.551321     0.000291     8+1
-0.556931     -0.557500     0.000569     8+1
-0.114480     -0.113164     0.001316     8+1
-0.131229     -0.130153     0.001076     8+1
-0.548082     -0.547322     0.000760     8+1
-0.554684     -0.553679     0.001005     8+1
-0.587489     -0.585711     0.001778     8+1
-0.569862     -0.570917     0.001055     8+1
-0.191047     -0.188990     0.002057     8+1
-0.132927     -0.131731     0.001196     8+1
-0.115459     -0.117741     0.002282     8+1
-0.217445     -0.218701     0.001256     8+1
-0.116173     -0.116136     0.000037     8+1
-0.080840     -0.080461     0.000379     8+1
-0.111127     -0.113034     0.001907     8+1
-0.098146     -0.097189     0.000957     8+1
-0.140193     -0.136283     0.003910     8+1
-0.134843     -0.132158     0.002685     8+1
-0.574929     -0.575832     0.000903     8+1
-0.575737     -0.576275     0.000538     8+1
-0.108450     -0.107596     0.000854     8+1
-0.150455     -0.148895     0.001560     8+1
-0.230217     -0.230107     0.000110     8+1
-0.116661     -0.117443     0.000782     8+1
-0.110559     -0.111475     0.000916     8+1
-0.108567     -0.109067     0.000500     8+1
-0.101446     -0.099373     0.002073     8+1
-0.110041     -0.110773     0.000732     8+1
-0.563424     -0.566113     0.002689     8+1
-0.580272     -0.579128     0.001144     8+1
-0.110065     -0.114051     0.003986     8+1
-0.076988     -0.078045     0.001057     8+1
-0.192213     -0.190335     0.001878     8+1
-0.121053     -0.120541     0.000512     8+1
-0.110955     -0.114196     0.003241     8+1
-0.094250     -0.094694     0.000444     8+1
-0.582295     -0.584207     0.001912     8+1
-0.565949     -0.566174     0.000225     8+1
-0.124354     -0.122950     0.001404     8+1
-0.184617     -0.181882     0.002735     8+1
-0.137190     -0.138419     0.001229     8+1
-0.185867     -0.185578     0.000289     8+1
-0.574996     -0.575578     0.000582     8+1
-0.576645     -0.572827     0.003818     8+1
-0.211712     -0.208470     0.003242     8+1
-0.140057     -0.139131     0.000926     8+1
-0.583946     -0.583817     0.000129     8+1
-0.580960     -0.579389     0.001571     8+1
-0.517442     -0.516535     0.000907     8+1
-0.517402     -0.518247     0.000845     8+1
-0.551256     -0.549140     0.002116     8+1
-0.479792     -0.476497     0.003295     8+1
-0.117477     -0.115484     0.001993     8+1
-0.108959     -0.110949     0.001990     8+1
-0.110292     -0.109429     0.000863     8+1
-0.131871     -0.132375     0.000504     8+1
-0.118187     -0.119853     0.001666     8+1
-0.122456     -0.125225     0.002769     8+1
-0.284417     -0.287099     0.002682     8+1
-0.074983     -0.075986     0.001003     8+1
-0.102133     -0.099784     0.002349     8+1
-0.076732     -0.073743     0.002989     8+1
-0.096123     -0.093940     0.002183     8+1
-0.070734     -0.068550     0.002184     8+1
-0.507588     -0.509603     0.002015     8+1
-0.505415     -0.505075     0.000340     8+1
-0.069642     -0.070167     0.000525     8+1
-0.097959     -0.102113     0.004154     8+1
-0.088183     -0.087992     0.000191     8+1
-0.063661     -0.063776     0.000115     8+1
-0.098690     -0.101885     0.003195     8+1
-0.064380     -0.064704     0.000324     8+1
-0.096179     -0.097005     0.000826     8+1
-0.072554     -0.073698     0.001144     8+1
-0.133985     -0.130206     0.003779     8+1
-0.104323     -0.104205     0.000118     8+1
-0.535142     -0.535269     0.000127     8+1
-0.533320     -0.531953     0.001367     8+1
-0.111669     -0.110850     0.000819     8+1
-0.088775     -0.087608     0.001167     8+1
-0.114540     -0.111217     0.003323     8+1
-0.076653     -0.074400     0.002253     8+1
-0.134147     -0.131004     0.003143     8+1
-0.123217     -0.120990     0.002227     8+1
-0.113831     -0.116229     0.002398     8+1
-0.081091     -0.082761     0.001670     8+1
-0.248178     -0.250585     0.002407     8+1
-0.532901     -0.531931     0.000970     8+1
-0.516583     -0.515160     0.001423     8+1
-0.114290     -0.115334     0.001044     8+1
-0.115161     -0.118116     0.002955     8+1
-0.078513     -0.079983     0.001470     8+1
-0.084114     -0.082041     0.002073     8+1
-0.060730     -0.057655     0.003075     8+1
-0.558372     -0.556716     0.001656     8+1
-0.266467     -0.268475     0.002008     8+1
-0.125929     -0.126805     0.000876     8+1
-0.113699     -0.114294     0.000595     8+1
-0.077128     -0.077603     0.000475     8+1
-0.556352     -0.555440     0.000912     8+1
-0.236901     -0.235777     0.001124     8+1
-0.121903     -0.119723     0.002180     8+1
-0.559440     -0.558555     0.000885     8+1
-0.520428     -0.519556     0.000872     8+1
-0.520265     -0.519325     0.000940     8+1
-0.199905     -0.199104     0.000801     8+1
-0.541677     -0.542010     0.000333     8+1
-0.088021     -0.087136     0.000885     8+1
-0.114647     -0.115199     0.000552     8+1
-0.055929     -0.057287     0.001358     8+1
-0.070550     -0.070680     0.000130     8+1
-0.041955     -0.043455     0.001500     8+1
-0.543747     -0.543100     0.000647     8+1
-0.241217     -0.238977     0.002240     8+1
-0.551601     -0.551540     0.000061     8+1
-0.088437     -0.087701     0.000736     8+1
-0.113151     -0.113821     0.000670     8+1
-0.060323     -0.059347     0.000976     8+1
-0.133172     -0.131849     0.001323     8+1
-0.217431     -0.219298     0.001867     8+1
-0.522376     -0.519410     0.002966     8+1
-0.102550     -0.102934     0.000384     8+1
-0.077118     -0.077550     0.000432     8+1
-0.516196     -0.515258     0.000938     8+1
-0.049982     -0.048928     0.001054     8+1
-0.104505     -0.104843     0.000338     8+1
-0.163300     -0.163351     0.000051     8+1
-0.546417     -0.547275     0.000858     8+1
-0.546003     -0.546288     0.000285     8+1
-0.269662     -0.268027     0.001635     8+1
-0.117743     -0.118124     0.000381     8+1
-0.115221     -0.113794     0.001427     8+1
-0.145171     -0.146125     0.000954     8+1
-0.095868     -0.095218     0.000650     8+1
-0.123899     -0.122744     0.001155     8+1
-0.546654     -0.546869     0.000215     8+1
-0.085384     -0.085758     0.000374     8+1
-0.128003     -0.127106     0.000897     8+1
-0.117302     -0.119623     0.002321     8+1
-0.254430     -0.256271     0.001841     8+1
-0.540200     -0.541480     0.001280     8+1
-0.559639     -0.560152     0.000513     8+1
-0.130842     -0.130873     0.000031     8+1
-0.133520     -0.132426     0.001094     8+1
-0.537963     -0.539297     0.001334     8+1
-0.545138     -0.545787     0.000649     8+1
-0.218410     -0.216965     0.001445     8+1
-0.544270     -0.543720     0.000550     8+1
-0.092978     -0.093800     0.000822     8+1
-0.119195     -0.119960     0.000765     8+1
-0.064805     -0.062294     0.002511     8+1
-0.069140     -0.068899     0.000241     8+1
-0.045062     -0.044695     0.000367     8+1
-0.544606     -0.545201     0.000595     8+1
-0.267164     -0.266083     0.001081     8+1
-0.554434     -0.553211     0.001223     8+1
-0.103439     -0.104345     0.000906     8+1
-0.116355     -0.117028     0.000673     8+1
-0.065437     -0.066751     0.001314     8+1
-0.141670     -0.142268     0.000598     8+1
-0.259018     -0.257403     0.001615     8+1
-0.540292     -0.541928     0.001636     8+1
-0.117288     -0.117076     0.000212     8+1
-0.082561     -0.084448     0.001887     8+1
-0.555311     -0.553997     0.001314     8+1
-0.057320     -0.058060     0.000740     8+1
-0.524539     -0.522887     0.001652     8+1
-0.508763     -0.509278     0.000515     8+1
-0.136903     -0.137322     0.000418     8+1
-0.122784     -0.120998     0.001786     8+1
-0.116537     -0.117441     0.000904     8+1
-0.137020     -0.133052     0.003968     8+1
-0.131249     -0.130257     0.000992     8+1
-0.129802     -0.133330     0.003528     8+1
-0.372528     -0.370499     0.002029     8+1
-0.079191     -0.080339     0.001148     8+1
-0.111134     -0.113914     0.002780     8+1
-0.080170     -0.079177     0.000993     8+1
-0.098561     -0.099366     0.000805     8+1
-0.069981     -0.071244     0.001263     8+1
-0.579367     -0.589106     0.009739     8+1
-0.547152     -0.548054     0.000902     8+1
-0.076669     -0.077553     0.000884     8+1
-0.109684     -0.112042     0.002358     8+1
-0.093630     -0.091463     0.002167     8+1
-0.073222     -0.073914     0.000692     8+1
-0.112642     -0.115707     0.003065     8+1
-0.071531     -0.069052     0.002479     8+1
-0.101341     -0.103542     0.002201     8+1
-0.079214     -0.079294     0.000080     8+1
-0.139410     -0.134142     0.005268     8+1
-0.107403     -0.108713     0.001310     8+1
-0.531635     -0.532427     0.000792     8+1
-0.504327     -0.502881     0.001446     8+1
-0.112802     -0.109141     0.003661     8+1
-0.099996     -0.101727     0.001731     8+1
-0.122474     -0.122021     0.000453     8+1
-0.079359     -0.078296     0.001063     8+1
-0.144576     -0.139871     0.004705     8+1
-0.126409     -0.126750     0.000341     8+1
-0.115843     -0.120384     0.004541     8+1
-0.079320     -0.084075     0.004755     8+1
-0.421341     -0.428776     0.007435     8+1
-0.544916     -0.545188     0.000272     8+1
-0.402145     -0.399045     0.003100     8+1
-0.123352     -0.123658     0.000306     8+1
-0.132884     -0.130338     0.002546     8+1
-0.081732     -0.080765     0.000967     8+1
-0.085930     -0.083889     0.002041     8+1
-0.059742     -0.059679     0.000063     8+1
-0.555490     -0.553233     0.002257     8+1
-0.354453     -0.358334     0.003881     8+1
-0.134214     -0.131011     0.003203     8+1
-0.121239     -0.116834     0.004405     8+1
-0.078714     -0.082088     0.003374     8+1
-0.558540     -0.555779     0.002761     8+1
-0.262261     -0.266025     0.003764     8+1
-0.119747     -0.119119     0.000628     8+1
-0.545936     -0.547846     0.001910     8+1
-0.580593     -0.578788     0.001805     8+1
-0.572354     -0.573746     0.001392     8+1
-0.114420     -0.114670     0.000250     8+1
-0.129027     -0.130424     0.001397     8+1
-0.134857     -0.134546     0.000311     8+1
-0.113293     -0.113208     0.000085     8+1
-0.141942     -0.140295     0.001647     8+1
-0.111869     -0.109204     0.002665     8+1
-0.081279     -0.079567     0.001712     8+1
-0.111364     -0.114190     0.002826     8+1
-0.264591     -0.265229     0.000638     8+1
-0.116022     -0.115268     0.000754     8+1
-0.531471     -0.533334     0.001863     8+1
-0.533666     -0.534131     0.000465     8+1
-0.190535     -0.190984     0.000449     8+1
-0.109316     -0.110583     0.001267     8+1
-0.137594     -0.135779     0.001815     8+1
-0.105558     -0.105041     0.000517     8+1
-0.120899     -0.120389     0.000510     8+1
-0.136740     -0.135658     0.001082     8+1
-0.136907     -0.133814     0.003093     8+1
-0.108154     -0.106711     0.001443     8+1
-0.551431     -0.551114     0.000317     8+1
-0.556652     -0.559007     0.002355     8+1
-0.087654     -0.087721     0.000067     8+1
-0.076845     -0.076627     0.000218     8+1
-0.063434     -0.061511     0.001923     8+1
-0.078021     -0.076758     0.001263     8+1
-0.113668     -0.115490     0.001822     8+1
-0.085143     -0.086932     0.001789     8+1
-0.563814     -0.561478     0.002336     8+1
-0.546059     -0.547895     0.001836     8+1
-0.133851     -0.130564     0.003287     8+1
-0.147459     -0.146241     0.001218     8+1
-0.135040     -0.136217     0.001177     8+1
-0.088317     -0.089360     0.001043     8+1
-0.539576     -0.540091     0.000515     8+1
-0.550098     -0.550122     0.000024     8+1
-0.127810     -0.128595     0.000785     8+1
-0.106434     -0.106085     0.000349     8+1
-0.523291     -0.525695     0.002404     8+1
-0.536665     -0.534757     0.001908     8+1
-0.531116     -0.533365     0.002249     8+1
-0.119046     -0.116771     0.002275     8+1
-0.077966     -0.076630     0.001336     8+1
-0.072556     -0.071696     0.000860     8+1
-0.125394     -0.125458     0.000064     8+1
-0.510763     -0.506418     0.004345     8+1
-0.139828     -0.131988     0.007840     8+1
-0.115098     -0.119416     0.004318     8+1
-0.118237     -0.119210     0.000973     8+1
-0.286833     -0.290090     0.003257     8+1
-0.118275     -0.122376     0.004101     8+1
-0.540898     -0.541945     0.001047     8+1
-0.124665     -0.122179     0.002486     8+1
-0.075467     -0.073776     0.001691     8+1
-0.080755     -0.082831     0.002076     8+1
-0.284044     -0.286982     0.002938     8+1
-0.550573     -0.548409     0.002164     8+1
-0.156065     -0.147375     0.008690     8+1
-0.106779     -0.108207     0.001428     8+1
-0.119819     -0.119817     0.000002     8+1
-0.078411     -0.078424     0.000013     8+1
-0.120694     -0.124295     0.003601     8+1
-0.545242     -0.545092     0.000150     8+1
-0.118968     -0.117638     0.001330     8+1
-0.077934     -0.075946     0.001988     8+1
-0.128589     -0.132464     0.003875     8+1
-0.299323     -0.303893     0.004570     8+1
-0.561905     -0.561264     0.000641     8+1
-0.139666     -0.132847     0.006819     8+1
-0.112163     -0.116834     0.004671     8+1
-0.076991     -0.076833     0.000158     8+1
-0.075221     -0.075173     0.000048     8+1
-0.121007     -0.123883     0.002876     8+1
-0.526540     -0.529355     0.002815     8+1
-0.118302     -0.117485     0.000817     8+1
-0.106081     -0.112108     0.006027     8+1
-0.122793     -0.126130     0.003337     8+1
-0.262984     -0.264649     0.001665     8+1
-0.532842     -0.533235     0.000393     8+1
-0.138733     -0.131408     0.007325     8+1
-0.130007     -0.127177     0.002830     8+1
-0.076605     -0.074776     0.001829     8+1
-0.078285     -0.078408     0.000123     8+1
-0.113044     -0.115986     0.002942     8+1
-0.538222     -0.538671     0.000449     8+1
-0.144110     -0.133275     0.010835     8+1
-0.107494     -0.110589     0.003095     8+1
-0.127983     -0.133472     0.005489     8+1
-0.278709     -0.284397     0.005688     8+1
-0.554760     -0.549504     0.005256     8+1
-0.534834     -0.534150     0.000684     8+1
-0.120386     -0.119317     0.001069     8+1
-0.081226     -0.082239     0.001013     8+1
-0.087745     -0.090360     0.002615     8+1
-0.119240     -0.120004     0.000764     8+1
-0.549113     -0.549578     0.000465     8+1
-0.136495     -0.131682     0.004813     8+1
-0.097581     -0.098697     0.001116     8+1
-0.113852     -0.117837     0.003985     8+1
-0.253421     -0.254307     0.000886     8+1
-0.118606     -0.120634     0.002028     8+1
-0.538650     -0.538771     0.000121     8+1
-0.116870     -0.116982     0.000112     8+1
-0.090757     -0.090963     0.000206     8+1
-0.075350     -0.076492     0.001142     8+1
-0.251085     -0.252430     0.001345     8+1
-0.550424     -0.549256     0.001168     8+1
-0.127747     -0.123040     0.004707     8+1
-0.100680     -0.100130     0.000550     8+1
-0.107997     -0.111427     0.003430     8+1
-0.077564     -0.077625     0.000061     8+1
-0.112607     -0.114644     0.002037     8+1
-0.531438     -0.531662     0.000224     8+1
-0.122334     -0.120170     0.002164     8+1
-0.080194     -0.080794     0.000600     8+1
-0.112611     -0.116077     0.003466     8+1
-0.240440     -0.243226     0.002786     8+1
-0.541597     -0.540182     0.001415     8+1
-0.137466     -0.132700     0.004766     8+1
-0.098301     -0.099117     0.000816     8+1
-0.076186     -0.074424     0.001762     8+1
-0.083809     -0.085304     0.001495     8+1
-0.111405     -0.112855     0.001450     8+1
-0.539477     -0.539465     0.000012     8+1
-0.113450     -0.113265     0.000185     8+1
-0.106024     -0.107821     0.001797     8+1
-0.114433     -0.118091     0.003658     8+1
-0.248469     -0.249365     0.000896     8+1
-0.564230     -0.565768     0.001538     8+1
-0.135510     -0.129090     0.006420     8+1
-0.119302     -0.116408     0.002894     8+1
-0.076801     -0.075901     0.000900     8+1
-0.081324     -0.082201     0.000877     8+1
-0.118657     -0.120322     0.001665     8+1
-0.546050     -0.548282     0.002232     8+1
-0.135600     -0.132369     0.003231     8+1
-0.098219     -0.099780     0.001561     8+1
-0.110155     -0.113774     0.003619     8+1
-0.236841     -0.239073     0.002232     8+1
-0.559322     -0.561376     0.002054     8+1
-0.552341     -0.554199     0.001858     8+1
-0.126012     -0.124930     0.001082     8+1
-0.078707     -0.079522     0.000815     8+1
-0.075960     -0.077051     0.001091     8+1
-0.121356     -0.122497     0.001141     8+1
-0.546673     -0.548262     0.001589     8+1
-0.144019     -0.141299     0.002720     8+1
-0.097635     -0.098816     0.001181     8+1
-0.113406     -0.114657     0.001251     8+1
-0.243998     -0.244134     0.000136     8+1
-0.116333     -0.118942     0.002609     8+1
-0.552771     -0.553410     0.000639     8+1
-0.119865     -0.119132     0.000733     8+1
-0.075165     -0.075610     0.000445     8+1
-0.081280     -0.083976     0.002696     8+1
-0.268910     -0.268352     0.000558     8+1
-0.552053     -0.552886     0.000833     8+1
-0.121880     -0.115726     0.006154     8+1
-0.101463     -0.104620     0.003157     8+1
-0.110036     -0.111238     0.001202     8+1
-0.074759     -0.075767     0.001008     8+1
-0.120354     -0.121318     0.000964     8+1
-0.543149     -0.546368     0.003219     8+1
-0.115472     -0.114943     0.000529     8+1
-0.079612     -0.078750     0.000862     8+1
-0.115292     -0.117931     0.002639     8+1
-0.232185     -0.232146     0.000039     8+1
-0.507472     -0.509583     0.002111     8+1
[truncated: 1,192,906 more chars]
