# Supplementary material for: Explainable chemical artificial intelligence from accurate machine learning of real-space chemical descriptors
Source: Nat Commun. 2024 May 21;15:4345. doi: 10.1038/s41467-024-48567-9 (PMC11522690; doi:10.1038/s41467-024-48567-9)
Supplement: Supplementary file 4 — Source Data [file 41467_2024_48567_MOESM4_ESM.zip › main/Fig2/panelC/prediction_test_inter_HO.out]

#Observed (a.u.) Predicted (a.u.) Error (a.u.) Label
-0.568620     -0.569594     0.000974     8+1
-0.545078     -0.544798     0.000280     8+1
-0.110482     -0.110679     0.000197     8+1
-0.138400     -0.138733     0.000333     8+1
-0.113108     -0.114762     0.001654     8+1
-0.204027     -0.202460     0.001567     8+1
-0.544249     -0.543958     0.000291     8+1
-0.561340     -0.561116     0.000224     8+1
-0.118884     -0.116548     0.002336     8+1
-0.142024     -0.142104     0.000080     8+1
-0.539467     -0.539325     0.000142     8+1
-0.559909     -0.560200     0.000291     8+1
-0.535910     -0.533037     0.002873     8+1
-0.581080     -0.579579     0.001501     8+1
-0.116194     -0.118691     0.002497     8+1
-0.130924     -0.130237     0.000687     8+1
-0.125257     -0.123712     0.001545     8+1
-0.149568     -0.145163     0.004405     8+1
-0.132123     -0.134109     0.001986     8+1
-0.126255     -0.131393     0.005138     8+1
-0.481553     -0.482829     0.001276     8+1
-0.081904     -0.083676     0.001772     8+1
-0.111258     -0.112101     0.000843     8+1
-0.078958     -0.077263     0.001695     8+1
-0.111489     -0.112256     0.000767     8+1
-0.076901     -0.075993     0.000908     8+1
-0.434356     -0.434975     0.000619     8+1
-0.539996     -0.537781     0.002215     8+1
-0.078890     -0.077395     0.001495     8+1
-0.109831     -0.111456     0.001625     8+1
-0.091756     -0.089348     0.002408     8+1
-0.068025     -0.067948     0.000077     8+1
-0.124117     -0.126444     0.002327     8+1
-0.069804     -0.067377     0.002427     8+1
-0.095901     -0.093744     0.002157     8+1
-0.073996     -0.072574     0.001422     8+1
-0.150612     -0.148226     0.002386     8+1
-0.110713     -0.110140     0.000573     8+1
-0.558148     -0.557493     0.000655     8+1
-0.564320     -0.564489     0.000169     8+1
-0.114150     -0.113346     0.000804     8+1
-0.093314     -0.096668     0.003354     8+1
-0.133285     -0.133539     0.000254     8+1
-0.080065     -0.078154     0.001911     8+1
-0.136412     -0.131550     0.004862     8+1
-0.120843     -0.121921     0.001078     8+1
-0.126220     -0.131741     0.005521     8+1
-0.085309     -0.086829     0.001520     8+1
-0.363287     -0.365410     0.002123     8+1
-0.532208     -0.533264     0.001056     8+1
-0.342465     -0.341118     0.001347     8+1
-0.123002     -0.124115     0.001113     8+1
-0.132110     -0.125958     0.006152     8+1
-0.077934     -0.076027     0.001907     8+1
-0.093596     -0.089983     0.003613     8+1
-0.063473     -0.056985     0.006488     8+1
-0.545914     -0.543095     0.002819     8+1
-0.384003     -0.389919     0.005916     8+1
-0.123032     -0.122542     0.000490     8+1
-0.124911     -0.122971     0.001940     8+1
-0.079554     -0.080563     0.001009     8+1
-0.538011     -0.537886     0.000125     8+1
-0.263158     -0.259886     0.003272     8+1
-0.125542     -0.122900     0.002642     8+1
-0.553817     -0.551879     0.001938     8+1
-0.550085     -0.547966     0.002119     8+1
-0.539702     -0.538163     0.001539     8+1
-0.119585     -0.118632     0.000953     8+1
-0.116439     -0.114946     0.001493     8+1
-0.117619     -0.115892     0.001727     8+1
-0.153148     -0.148974     0.004174     8+1
-0.123339     -0.122803     0.000536     8+1
-0.121989     -0.122039     0.000050     8+1
-0.511784     -0.516936     0.005152     8+1
-0.096885     -0.093222     0.003663     8+1
-0.107026     -0.105331     0.001695     8+1
-0.076273     -0.075734     0.000539     8+1
-0.109647     -0.108969     0.000678     8+1
-0.100050     -0.100097     0.000047     8+1
-0.341186     -0.341252     0.000066     8+1
-0.509567     -0.514168     0.004601     8+1
-0.082956     -0.083197     0.000241     8+1
-0.121177     -0.122416     0.001239     8+1
-0.091380     -0.094223     0.002843     8+1
-0.076430     -0.076827     0.000397     8+1
-0.137634     -0.136616     0.001018     8+1
-0.087821     -0.088687     0.000866     8+1
-0.094804     -0.096930     0.002126     8+1
-0.077403     -0.077754     0.000351     8+1
-0.150078     -0.150595     0.000517     8+1
-0.168331     -0.165528     0.002803     8+1
-0.534481     -0.534044     0.000437     8+1
-0.544317     -0.544621     0.000304     8+1
-0.116965     -0.116825     0.000140     8+1
-0.081332     -0.081398     0.000066     8+1
-0.145992     -0.143643     0.002349     8+1
-0.092139     -0.088581     0.003558     8+1
-0.127650     -0.128792     0.001142     8+1
-0.109656     -0.108746     0.000910     8+1
-0.124466     -0.125881     0.001415     8+1
-0.108414     -0.107653     0.000761     8+1
-0.344080     -0.346823     0.002743     8+1
-0.534141     -0.535351     0.001210     8+1
-0.333526     -0.334494     0.000968     8+1
-0.164606     -0.163669     0.000937     8+1
-0.148042     -0.151816     0.003774     8+1
-0.079381     -0.080258     0.000877     8+1
-0.100590     -0.103501     0.002911     8+1
-0.078622     -0.076252     0.002370     8+1
-0.577331     -0.579552     0.002221     8+1
-0.506246     -0.506087     0.000159     8+1
-0.120229     -0.120926     0.000697     8+1
-0.123069     -0.125539     0.002470     8+1
-0.083059     -0.084420     0.001361     8+1
-0.536456     -0.537086     0.000630     8+1
-0.312198     -0.314646     0.002448     8+1
-0.143913     -0.142435     0.001478     8+1
-0.579871     -0.577539     0.002332     8+1
-0.543159     -0.542873     0.000286     8+1
-0.551108     -0.552505     0.001397     8+1
-0.274836     -0.278502     0.003666     8+1
-0.116741     -0.118716     0.001975     8+1
-0.119565     -0.117913     0.001652     8+1
-0.141509     -0.139877     0.001632     8+1
-0.098501     -0.099610     0.001109     8+1
-0.127980     -0.128057     0.000077     8+1
-0.553414     -0.554515     0.001101     8+1
-0.090186     -0.089592     0.000594     8+1
-0.128733     -0.127695     0.001038     8+1
-0.122830     -0.124848     0.002018     8+1
-0.271220     -0.267842     0.003378     8+1
-0.548242     -0.546610     0.001632     8+1
-0.562707     -0.560921     0.001786     8+1
-0.135439     -0.134024     0.001415     8+1
-0.142278     -0.141427     0.000851     8+1
-0.546547     -0.545083     0.001464     8+1
-0.539477     -0.538575     0.000902     8+1
-0.119449     -0.119900     0.000451     8+1
-0.127848     -0.128109     0.000261     8+1
-0.589193     -0.586122     0.003071     8+1
-0.436730     -0.435563     0.001167     8+1
-0.139217     -0.136625     0.002592     8+1
-0.130318     -0.130922     0.000604     8+1
-0.127476     -0.126110     0.001366     8+1
-0.149342     -0.147584     0.001758     8+1
-0.138081     -0.137552     0.000529     8+1
-0.124751     -0.124723     0.000028     8+1
-0.577736     -0.577396     0.000340     8+1
-0.075004     -0.073649     0.001355     8+1
-0.109323     -0.108841     0.000482     8+1
-0.074963     -0.074365     0.000598     8+1
-0.106502     -0.106814     0.000312     8+1
-0.080103     -0.080587     0.000484     8+1
-0.422908     -0.420416     0.002492     8+1
-0.530682     -0.528583     0.002099     8+1
-0.079506     -0.079709     0.000203     8+1
-0.111640     -0.113383     0.001743     8+1
-0.103069     -0.103648     0.000579     8+1
-0.079200     -0.076705     0.002495     8+1
-0.148416     -0.145509     0.002907     8+1
-0.073977     -0.074836     0.000859     8+1
-0.121001     -0.118276     0.002725     8+1
-0.074211     -0.076810     0.002599     8+1
-0.119723     -0.119336     0.000387     8+1
-0.121033     -0.121762     0.000729     8+1
-0.550596     -0.550400     0.000196     8+1
-0.566466     -0.568001     0.001535     8+1
-0.099937     -0.103279     0.003342     8+1
-0.083883     -0.085046     0.001163     8+1
-0.150525     -0.150696     0.000171     8+1
-0.066944     -0.065919     0.001025     8+1
-0.094798     -0.095102     0.000304     8+1
-0.110654     -0.109919     0.000735     8+1
-0.133461     -0.133036     0.000425     8+1
-0.072424     -0.071591     0.000833     8+1
-0.564756     -0.563613     0.001143     8+1
-0.553600     -0.555714     0.002114     8+1
-0.266287     -0.265981     0.000306     8+1
-0.108306     -0.107898     0.000408     8+1
-0.133603     -0.134716     0.001113     8+1
-0.063164     -0.060970     0.002194     8+1
-0.087845     -0.087799     0.000046     8+1
-0.072788     -0.074546     0.001758     8+1
-0.547380     -0.548230     0.000850     8+1
-0.550375     -0.552543     0.002168     8+1
-0.078250     -0.079074     0.000824     8+1
-0.118333     -0.118812     0.000479     8+1
-0.119859     -0.119224     0.000635     8+1
-0.539130     -0.539393     0.000263     8+1
-0.542808     -0.542554     0.000253     8+1
-0.107889     -0.108868     0.000979     8+1
-0.528142     -0.529501     0.001359     8+1
-0.201079     -0.201123     0.000044     8+1
-0.547061     -0.547523     0.000462     8+1
-0.091869     -0.091287     0.000582     8+1
-0.115051     -0.115007     0.000044     8+1
-0.053032     -0.055160     0.002128     8+1
-0.072492     -0.072959     0.000467     8+1
-0.042338     -0.043455     0.001117     8+1
-0.548566     -0.548419     0.000147     8+1
-0.240051     -0.237620     0.002431     8+1
-0.545053     -0.545316     0.000263     8+1
-0.083026     -0.080640     0.002386     8+1
-0.115588     -0.115861     0.000273     8+1
-0.060322     -0.060008     0.000314     8+1
-0.134439     -0.132926     0.001513     8+1
-0.216929     -0.218268     0.001339     8+1
-0.533772     -0.531571     0.002201     8+1
-0.104914     -0.105646     0.000732     8+1
-0.079579     -0.079864     0.000285     8+1
-0.509169     -0.507645     0.001524     8+1
-0.048960     -0.048053     0.000907     8+1
-0.559837     -0.563197     0.003360     8+1
-0.565466     -0.563888     0.001578     8+1
-0.254974     -0.256508     0.001534     8+1
-0.148147     -0.147708     0.000439     8+1
-0.118249     -0.117363     0.000886     8+1
-0.235563     -0.237264     0.001701     8+1
-0.138027     -0.139106     0.001079     8+1
-0.086806     -0.086408     0.000398     8+1
-0.122193     -0.124841     0.002648     8+1
-0.107635     -0.107388     0.000247     8+1
-0.153602     -0.149712     0.003890     8+1
-0.146915     -0.144377     0.002538     8+1
-0.580031     -0.578353     0.001678     8+1
-0.556322     -0.558448     0.002126     8+1
-0.114008     -0.113451     0.000557     8+1
-0.161017     -0.159316     0.001701     8+1
-0.302776     -0.302484     0.000292     8+1
-0.123265     -0.124115     0.000850     8+1
-0.117488     -0.113721     0.003767     8+1
-0.117291     -0.120503     0.003212     8+1
-0.112290     -0.110739     0.001551     8+1
-0.123053     -0.122385     0.000668     8+1
-0.567159     -0.562812     0.004347     8+1
-0.586577     -0.590337     0.003760     8+1
-0.125302     -0.128815     0.003513     8+1
-0.081952     -0.081991     0.000039     8+1
-0.228376     -0.227191     0.001185     8+1
-0.132336     -0.130081     0.002255     8+1
-0.125385     -0.126327     0.000942     8+1
-0.101052     -0.104315     0.003263     8+1
-0.522653     -0.534506     0.011853     8+1
-0.542991     -0.546191     0.003200     8+1
-0.134353     -0.133087     0.001266     8+1
-0.224626     -0.228077     0.003451     8+1
-0.151647     -0.152832     0.001185     8+1
-0.225145     -0.232512     0.007367     8+1
-0.573372     -0.573001     0.000371     8+1
-0.569920     -0.569240     0.000680     8+1
-0.257855     -0.254540     0.003315     8+1
-0.147743     -0.144592     0.003151     8+1
-0.561524     -0.558016     0.003508     8+1
-0.556104     -0.548448     0.007656     8+1
-0.531465     -0.531558     0.000093     8+1
-0.520080     -0.519601     0.000479     8+1
-0.106769     -0.106863     0.000094     8+1
-0.133686     -0.133211     0.000475     8+1
-0.101104     -0.103011     0.001907     8+1
-0.185058     -0.183924     0.001134     8+1
-0.541976     -0.541877     0.000099     8+1
-0.543859     -0.543892     0.000033     8+1
-0.108586     -0.105902     0.002684     8+1
-0.130856     -0.129995     0.000861     8+1
-0.521751     -0.521530     0.000221     8+1
-0.532374     -0.530922     0.001452     8+1
-0.539476     -0.539558     0.000082     8+1
-0.564086     -0.562141     0.001945     8+1
-0.121717     -0.120885     0.000832     8+1
-0.113047     -0.114037     0.000990     8+1
-0.146807     -0.144148     0.002659     8+1
-0.114498     -0.112563     0.001935     8+1
-0.133143     -0.132053     0.001090     8+1
-0.117996     -0.119714     0.001718     8+1
-0.077547     -0.078150     0.000603     8+1
-0.115620     -0.118806     0.003186     8+1
-0.282209     -0.281115     0.001094     8+1
-0.124605     -0.125185     0.000580     8+1
-0.521445     -0.520106     0.001339     8+1
-0.523973     -0.521668     0.002305     8+1
-0.217449     -0.215313     0.002136     8+1
-0.110048     -0.110815     0.000767     8+1
-0.114758     -0.115474     0.000716     8+1
-0.083308     -0.084016     0.000708     8+1
-0.094658     -0.096117     0.001459     8+1
-0.113644     -0.113901     0.000257     8+1
-0.151018     -0.148625     0.002393     8+1
-0.107047     -0.105786     0.001261     8+1
-0.554891     -0.553968     0.000923     8+1
-0.537715     -0.536293     0.001422     8+1
-0.088245     -0.087443     0.000802     8+1
-0.079242     -0.078562     0.000680     8+1
-0.059336     -0.058212     0.001124     8+1
-0.076392     -0.079413     0.003021     8+1
-0.122562     -0.121943     0.000619     8+1
-0.083572     -0.083800     0.000228     8+1
-0.554630     -0.553156     0.001474     8+1
-0.540735     -0.539224     0.001511     8+1
-0.108816     -0.107661     0.001155     8+1
-0.137491     -0.135917     0.001574     8+1
-0.138364     -0.139304     0.000940     8+1
-0.085008     -0.084051     0.000957     8+1
-0.518665     -0.514464     0.004201     8+1
-0.538023     -0.537708     0.000315     8+1
-0.139142     -0.138866     0.000276     8+1
-0.106186     -0.103557     0.002629     8+1
-0.567113     -0.562151     0.004962     8+1
-0.543708     -0.543241     0.000467     8+1
-0.559958     -0.560780     0.000822     8+1
-0.554192     -0.555170     0.000978     8+1
-0.146643     -0.152501     0.005858     8+1
-0.133941     -0.138355     0.004414     8+1
-0.117940     -0.118496     0.000556     8+1
-0.236226     -0.231347     0.004879     8+1
-0.112431     -0.114344     0.001913     8+1
-0.079292     -0.078257     0.001035     8+1
-0.108817     -0.110212     0.001395     8+1
-0.094592     -0.095538     0.000946     8+1
-0.135501     -0.129898     0.005603     8+1
-0.134307     -0.133332     0.000975     8+1
-0.525255     -0.525501     0.000246     8+1
-0.554951     -0.555880     0.000929     8+1
-0.107359     -0.107783     0.000424     8+1
-0.142246     -0.144285     0.002039     8+1
-0.200725     -0.199578     0.001147     8+1
-0.113105     -0.114859     0.001754     8+1
-0.094258     -0.094529     0.000271     8+1
-0.090778     -0.092250     0.001472     8+1
-0.084831     -0.084183     0.000648     8+1
-0.097831     -0.097555     0.000276     8+1
-0.564185     -0.561813     0.002372     8+1
-0.574397     -0.575612     0.001215     8+1
-0.117024     -0.117222     0.000198     8+1
-0.081589     -0.081445     0.000144     8+1
-0.206786     -0.206979     0.000193     8+1
-0.122265     -0.121366     0.000899     8+1
-0.111704     -0.112803     0.001099     8+1
-0.100125     -0.101051     0.000926     8+1
-0.562726     -0.559608     0.003118     8+1
-0.544253     -0.544089     0.000164     8+1
-0.117022     -0.115278     0.001744     8+1
-0.168481     -0.169045     0.000564     8+1
-0.121068     -0.121422     0.000354     8+1
-0.178481     -0.179997     0.001516     8+1
-0.528240     -0.522414     0.005826     8+1
-0.548419     -0.546516     0.001903     8+1
-0.213030     -0.213042     0.000012     8+1
-0.140279     -0.139772     0.000507     8+1
-0.541491     -0.541402     0.000089     8+1
-0.563118     -0.560817     0.002301     8+1
-0.540333     -0.540202     0.000130     8+1
-0.134458     -0.133069     0.001389     8+1
-0.075107     -0.075217     0.000110     8+1
-0.073393     -0.075216     0.001823     8+1
-0.120510     -0.119719     0.000791     8+1
-0.548786     -0.546786     0.002000     8+1
-0.132005     -0.131210     0.000795     8+1
-0.097675     -0.097748     0.000073     8+1
-0.105369     -0.107257     0.001888     8+1
-0.232572     -0.228966     0.003606     8+1
-0.114520     -0.116289     0.001769     8+1
-0.544974     -0.542448     0.002526     8+1
-0.114843     -0.114148     0.000695     8+1
-0.073296     -0.070908     0.002388     8+1
-0.072752     -0.073047     0.000295     8+1
-0.247339     -0.248339     0.001000     8+1
-0.555700     -0.554168     0.001532     8+1
-0.129673     -0.125197     0.004476     8+1
-0.091564     -0.091575     0.000011     8+1
-0.103453     -0.105207     0.001754     8+1
-0.071147     -0.069409     0.001738     8+1
-0.113626     -0.114335     0.000709     8+1
-0.541610     -0.541000     0.000610     8+1
-0.120516     -0.117791     0.002725     8+1
-0.071081     -0.068357     0.002724     8+1
-0.108671     -0.110327     0.001656     8+1
-0.228946     -0.229063     0.000117     8+1
-0.546238     -0.545657     0.000582     8+1
-0.124751     -0.122780     0.001971     8+1
-0.091548     -0.092750     0.001202     8+1
-0.070664     -0.069637     0.001027     8+1
-0.074912     -0.073554     0.001358     8+1
-0.113706     -0.115042     0.001336     8+1
-0.537502     -0.536679     0.000823     8+1
-0.108414     -0.107416     0.000998     8+1
-0.096070     -0.097603     0.001533     8+1
-0.102557     -0.106323     0.003766     8+1
-0.229622     -0.232246     0.002624     8+1
-0.555028     -0.555954     0.000926     8+1
-0.124912     -0.120511     0.004401     8+1
-0.112161     -0.110657     0.001504     8+1
-0.075620     -0.074795     0.000825     8+1
-0.070127     -0.068585     0.001542     8+1
-0.104093     -0.105962     0.001869     8+1
-0.519187     -0.519382     0.000195     8+1
-0.128421     -0.125404     0.003017     8+1
-0.089587     -0.087606     0.001981     8+1
-0.101072     -0.103420     0.002348     8+1
-0.212938     -0.215734     0.002796     8+1
-0.547667     -0.549459     0.001792     8+1
-0.549636     -0.550449     0.000813     8+1
-0.540961     -0.539379     0.001582     8+1
-0.285559     -0.283955     0.001604     8+1
-0.118194     -0.120050     0.001856     8+1
-0.121925     -0.121571     0.000354     8+1
-0.142602     -0.134161     0.008441     8+1
-0.085358     -0.087147     0.001789     8+1
-0.124647     -0.124082     0.000565     8+1
-0.531098     -0.534920     0.003822     8+1
-0.089000     -0.091111     0.002111     8+1
-0.124613     -0.125459     0.000846     8+1
-0.110291     -0.112737     0.002446     8+1
-0.295904     -0.296756     0.000852     8+1
-0.524360     -0.525883     0.001523     8+1
-0.506760     -0.508883     0.002123     8+1
-0.117778     -0.118354     0.000576     8+1
-0.130227     -0.127750     0.002477     8+1
-0.525592     -0.530445     0.004853     8+1
-0.491202     -0.489423     0.001779     8+1
-0.534596     -0.534359     0.000237     8+1
-0.535942     -0.534824     0.001118     8+1
-0.531875     -0.531125     0.000750     8+1
-0.165958     -0.166552     0.000594     8+1
-0.128117     -0.128457     0.000340     8+1
-0.527715     -0.528189     0.000474     8+1
-0.521451     -0.521799     0.000348     8+1
-0.101957     -0.102501     0.000544     8+1
-0.579156     -0.575814     0.003342     8+1
-0.554643     -0.550206     0.004437     8+1
-0.124321     -0.122046     0.002275     8+1
-0.115048     -0.112253     0.002795     8+1
-0.141373     -0.141776     0.000403     8+1
-0.130637     -0.128983     0.001654     8+1
-0.145202     -0.144560     0.000642     8+1
-0.118147     -0.118373     0.000226     8+1
-0.083814     -0.084526     0.000712     8+1
-0.114294     -0.113300     0.000994     8+1
-0.302759     -0.302220     0.000539     8+1
-0.120904     -0.120608     0.000296     8+1
-0.539458     -0.539941     0.000483     8+1
-0.544934     -0.546820     0.001886     8+1
-0.234254     -0.235473     0.001219     8+1
-0.125481     -0.124330     0.001151     8+1
-0.131185     -0.130474     0.000711     8+1
-0.096393     -0.096168     0.000225     8+1
-0.110186     -0.111626     0.001440     8+1
-0.119571     -0.116980     0.002591     8+1
-0.139733     -0.135827     0.003906     8+1
-0.105239     -0.102960     0.002279     8+1
-0.555065     -0.557721     0.002656     8+1
-0.564480     -0.569511     0.005031     8+1
-0.096628     -0.096452     0.000176     8+1
-0.086026     -0.086445     0.000419     8+1
-0.066628     -0.066354     0.000274     8+1
-0.078837     -0.077167     0.001670     8+1
-0.124110     -0.126260     0.002150     8+1
-0.086308     -0.088708     0.002400     8+1
-0.552317     -0.552701     0.000384     8+1
-0.541472     -0.544198     0.002726     8+1
-0.121234     -0.121095     0.000139     8+1
-0.133899     -0.133749     0.000150     8+1
-0.131141     -0.133661     0.002520     8+1
-0.082852     -0.082979     0.000127     8+1
-0.535589     -0.535736     0.000147     8+1
-0.546880     -0.548003     0.001123     8+1
-0.125477     -0.126535     0.001058     8+1
-0.100346     -0.100514     0.000168     8+1
-0.510890     -0.513338     0.002448     8+1
-0.535494     -0.535234     0.000260     8+1
-0.194058     -0.194519     0.000461     8+1
-0.542193     -0.543788     0.001595     8+1
-0.097447     -0.098788     0.001341     8+1
-0.101553     -0.101088     0.000465     8+1
-0.058326     -0.056201     0.002125     8+1
-0.073650     -0.073401     0.000249     8+1
-0.045980     -0.045593     0.000387     8+1
-0.545037     -0.543593     0.001444     8+1
-0.213913     -0.216539     0.002626     8+1
-0.526386     -0.528982     0.002596     8+1
-0.087927     -0.090738     0.002811     8+1
-0.108494     -0.108223     0.000271     8+1
-0.062406     -0.061281     0.001125     8+1
-0.116374     -0.116503     0.000129     8+1
-0.195377     -0.194427     0.000950     8+1
-0.543534     -0.545240     0.001706     8+1
-0.111629     -0.112208     0.000579     8+1
-0.078429     -0.078985     0.000556     8+1
-0.560874     -0.559019     0.001855     8+1
-0.050733     -0.050721     0.000012     8+1
-0.191844     -0.191428     0.000416     8+1
-0.527839     -0.527481     0.000358     8+1
-0.095676     -0.097364     0.001688     8+1
-0.102464     -0.101625     0.000839     8+1
-0.052897     -0.051931     0.000966     8+1
-0.076787     -0.076606     0.000181     8+1
-0.042919     -0.044766     0.001847     8+1
-0.529755     -0.531248     0.001493     8+1
-0.195128     -0.194690     0.000438     8+1
-0.550021     -0.550355     0.000334     8+1
-0.083306     -0.087210     0.003904     8+1
-0.116574     -0.116027     0.000547     8+1
-0.060660     -0.058907     0.001753     8+1
-0.111695     -0.112940     0.001245     8+1
-0.165489     -0.165468     0.000021     8+1
-0.549754     -0.551189     0.001435     8+1
-0.104597     -0.104558     0.000039     8+1
-0.076672     -0.077259     0.000587     8+1
-0.524606     -0.523533     0.001073     8+1
-0.045278     -0.044797     0.000481     8+1
-0.556597     -0.559279     0.002682     8+1
-0.574763     -0.576362     0.001599     8+1
-0.120003     -0.120340     0.000337     8+1
-0.133323     -0.132282     0.001041     8+1
-0.144634     -0.143182     0.001452     8+1
-0.110647     -0.109458     0.001189     8+1
-0.144128     -0.140809     0.003319     8+1
-0.112648     -0.113123     0.000475     8+1
-0.091144     -0.092024     0.000880     8+1
-0.131173     -0.131117     0.000056     8+1
-0.289198     -0.292470     0.003272     8+1
-0.126070     -0.127378     0.001308     8+1
-0.533503     -0.533597     0.000094     8+1
-0.559874     -0.559944     0.000070     8+1
-0.234247     -0.230660     0.003587     8+1
-0.109031     -0.109091     0.000060     8+1
-0.116911     -0.118912     0.002001     8+1
-0.092019     -0.093724     0.001705     8+1
-0.086740     -0.087057     0.000317     8+1
-0.112508     -0.111736     0.000772     8+1
-0.154850     -0.154508     0.000342     8+1
-0.113112     -0.110403     0.002709     8+1
-0.567181     -0.567968     0.000787     8+1
-0.539336     -0.539099     0.000237     8+1
-0.088003     -0.086032     0.001971     8+1
-0.078055     -0.077426     0.000629     8+1
-0.061973     -0.061880     0.000093     8+1
-0.080524     -0.080988     0.000464     8+1
-0.129705     -0.126032     0.003673     8+1
-0.090949     -0.091143     0.000194     8+1
-0.551439     -0.551970     0.000531     8+1
-0.552038     -0.555394     0.003356     8+1
-0.130691     -0.132169     0.001478     8+1
-0.142226     -0.141745     0.000481     8+1
-0.134546     -0.135593     0.001047     8+1
-0.088232     -0.088413     0.000181     8+1
-0.553524     -0.556348     0.002824     8+1
-0.540499     -0.543961     0.003462     8+1
-0.148851     -0.151113     0.002262     8+1
-0.116619     -0.114717     0.001902     8+1
-0.553391     -0.552720     0.000671     8+1
-0.560848     -0.559459     0.001389     8+1
-0.566984     -0.567914     0.000930     8+1
-0.570945     -0.571461     0.000516     8+1
-0.146634     -0.151980     0.005346     8+1
-0.145550     -0.146816     0.001266     8+1
-0.122697     -0.122029     0.000668     8+1
-0.288933     -0.291231     0.002298     8+1
-0.114124     -0.115995     0.001871     8+1
-0.081560     -0.081397     0.000163     8+1
-0.121846     -0.124269     0.002423     8+1
-0.108902     -0.111807     0.002905     8+1
-0.134147     -0.132700     0.001447     8+1
-0.136642     -0.136679     0.000037     8+1
-0.518401     -0.521496     0.003095     8+1
-0.529375     -0.531524     0.002149     8+1
-0.114485     -0.113042     0.001443     8+1
-0.144320     -0.144971     0.000651     8+1
-0.252880     -0.254253     0.001373     8+1
-0.111340     -0.113829     0.002489     8+1
-0.106501     -0.106492     0.000009     8+1
-0.112243     -0.113835     0.001592     8+1
-0.092920     -0.093398     0.000478     8+1
-0.098944     -0.099498     0.000554     8+1
-0.553762     -0.550336     0.003426     8+1
-0.547687     -0.544914     0.002773     8+1
-0.120595     -0.120689     0.000094     8+1
-0.082513     -0.082781     0.000268     8+1
-0.207251     -0.205920     0.001331     8+1
-0.133476     -0.132655     0.000821     8+1
-0.113805     -0.117007     0.003202     8+1
-0.095716     -0.098384     0.002668     8+1
-0.545733     -0.546798     0.001065     8+1
-0.556794     -0.557476     0.000682     8+1
-0.132656     -0.130969     0.001687     8+1
-0.234814     -0.237591     0.002777     8+1
-0.143601     -0.144890     0.001289     8+1
-0.166847     -0.167471     0.000624     8+1
-0.574356     -0.570747     0.003609     8+1
-0.575003     -0.572913     0.002090     8+1
-0.256100     -0.253583     0.002517     8+1
-0.134030     -0.131241     0.002789     8+1
-0.520243     -0.519224     0.001019     8+1
-0.555463     -0.552589     0.002874     8+1
-0.524273     -0.525374     0.001101     8+1
-0.141175     -0.140844     0.000331     8+1
-0.112005     -0.110423     0.001582     8+1
-0.510702     -0.509998     0.000704     8+1
-0.497728     -0.498029     0.000301     8+1
-0.086553     -0.087024     0.000471     8+1
-0.568928     -0.566530     0.002398     8+1
-0.555900     -0.557098     0.001198     8+1
-0.201348     -0.202903     0.001555     8+1
-0.132597     -0.130392     0.002205     8+1
-0.115377     -0.116001     0.000624     8+1
-0.237305     -0.239596     0.002291     8+1
-0.115599     -0.115266     0.000333     8+1
-0.076289     -0.075621     0.000668     8+1
-0.107419     -0.110720     0.003301     8+1
-0.095882     -0.093734     0.002148     8+1
-0.144587     -0.142694     0.001893     8+1
-0.127325     -0.123217     0.004108     8+1
-0.519479     -0.519948     0.000469     8+1
-0.551032     -0.551896     0.000864     8+1
-0.102592     -0.101356     0.001236     8+1
-0.141273     -0.138740     0.002533     8+1
-0.214651     -0.216868     0.002217     8+1
-0.108069     -0.109329     0.001260     8+1
-0.103148     -0.103364     0.000216     8+1
-0.105882     -0.107226     0.001344     8+1
-0.105830     -0.105634     0.000196     8+1
-0.102361     -0.100796     0.001565     8+1
-0.548523     -0.549949     0.001426     8+1
-0.548223     -0.548832     0.000609     8+1
-0.109661     -0.112570     0.002909     8+1
-0.076884     -0.078205     0.001321     8+1
-0.189728     -0.189339     0.000389     8+1
-0.118817     -0.118674     0.000143     8+1
-0.119783     -0.123710     0.003927     8+1
-0.090935     -0.090365     0.000570     8+1
-0.566219     -0.566481     0.000262     8+1
-0.541901     -0.543372     0.001471     8+1
-0.118899     -0.115302     0.003597     8+1
-0.202030     -0.199130     0.002900     8+1
-0.146387     -0.144730     0.001657     8+1
-0.171575     -0.174300     0.002725     8+1
-0.555319     -0.556190     0.000871     8+1
-0.541403     -0.540962     0.000441     8+1
-0.231412     -0.226704     0.004708     8+1
-0.132050     -0.130170     0.001880     8+1
-0.584892     -0.586418     0.001526     8+1
-0.569964     -0.565902     0.004062     8+1
-0.536401     -0.535989     0.000412     8+1
-0.526912     -0.525646     0.001266     8+1
-0.112344     -0.112800     0.000456     8+1
-0.137909     -0.137581     0.000328     8+1
-0.102517     -0.104298     0.001781     8+1
-0.189863     -0.189651     0.000212     8+1
-0.551552     -0.552623     0.001071     8+1
-0.545840     -0.547289     0.001449     8+1
-0.109670     -0.108046     0.001624     8+1
-0.133433     -0.133885     0.000452     8+1
-0.525741     -0.525427     0.000314     8+1
-0.530815     -0.529788     0.001027     8+1
-0.524948     -0.527955     0.003007     8+1
-0.545387     -0.546862     0.001475     8+1
-0.232263     -0.231275     0.000988     8+1
-0.114187     -0.114752     0.000565     8+1
-0.119098     -0.119346     0.000248     8+1
-0.129824     -0.126215     0.003609     8+1
-0.078881     -0.077974     0.000907     8+1
-0.110822     -0.112954     0.002132     8+1
-0.548106     -0.547635     0.000471     8+1
-0.084375     -0.084524     0.000149     8+1
-0.118673     -0.120441     0.001768     8+1
-0.110412     -0.111523     0.001111     8+1
-0.224644     -0.223094     0.001550     8+1
-0.539665     -0.538638     0.001027     8+1
-0.541605     -0.540934     0.000671     8+1
-0.117499     -0.116337     0.001162     8+1
-0.132590     -0.128539     0.004051     8+1
-0.542448     -0.542968     0.000520     8+1
-0.540494     -0.540798     0.000304     8+1
-0.551904     -0.557856     0.005952     8+1
-0.362900     -0.362116     0.000784     8+1
-0.143901     -0.138353     0.005548     8+1
-0.139474     -0.140516     0.001042     8+1
-0.115364     -0.116644     0.001280     8+1
-0.134298     -0.134377     0.000079     8+1
-0.135645     -0.134808     0.000837     8+1
-0.114415     -0.113922     0.000493     8+1
-0.559829     -0.564624     0.004795     8+1
-0.076130     -0.076996     0.000866     8+1
-0.107455     -0.108997     0.001542     8+1
-0.074528     -0.075758     0.001230     8+1
-0.106286     -0.106339     0.000053     8+1
-0.081411     -0.081167     0.000244     8+1
-0.446468     -0.448983     0.002515     8+1
-0.538396     -0.537286     0.001110     8+1
-0.077421     -0.077879     0.000458     8+1
-0.105767     -0.106773     0.001006     8+1
-0.102737     -0.101671     0.001066     8+1
-0.074644     -0.071319     0.003325     8+1
-0.144318     -0.141748     0.002570     8+1
-0.074047     -0.074388     0.000341     8+1
-0.120963     -0.123129     0.002166     8+1
-0.074332     -0.077420     0.003088     8+1
-0.122807     -0.126873     0.004066     8+1
-0.125086     -0.125032     0.000054     8+1
-0.548661     -0.549927     0.001266     8+1
-0.543645     -0.548279     0.004634     8+1
-0.096527     -0.096644     0.000117     8+1
-0.080719     -0.081426     0.000707     8+1
-0.130679     -0.131905     0.001226     8+1
-0.070085     -0.072262     0.002177     8+1
-0.093016     -0.096308     0.003292     8+1
-0.117410     -0.117986     0.000576     8+1
-0.137037     -0.137737     0.000700     8+1
-0.076464     -0.075571     0.000893     8+1
-0.554250     -0.556774     0.002524     8+1
-0.551235     -0.549388     0.001847     8+1
-0.244219     -0.244039     0.000180     8+1
-0.115302     -0.113284     0.002018     8+1
-0.134982     -0.137379     0.002397     8+1
-0.065988     -0.065332     0.000656     8+1
-0.090955     -0.092271     0.001316     8+1
-0.075297     -0.073042     0.002255     8+1
-0.534306     -0.533678     0.000628     8+1
-0.509058     -0.506628     0.002430     8+1
-0.077445     -0.079221     0.001776     8+1
-0.116659     -0.119108     0.002449     8+1
-0.116238     -0.115144     0.001094     8+1
-0.529236     -0.530910     0.001674     8+1
-0.505287     -0.507159     0.001872     8+1
-0.116630     -0.116732     0.000102     8+1
-0.535352     -0.535512     0.000160     8+1
-0.115688     -0.115016     0.000672     8+1
-0.094384     -0.095189     0.000805     8+1
-0.108390     -0.108350     0.000040     8+1
-0.181630     -0.179458     0.002172     8+1
-0.552667     -0.555747     0.003080     8+1
-0.557194     -0.554389     0.002805     8+1
-0.116629     -0.113881     0.002748     8+1
-0.125568     -0.123815     0.001753     8+1
-0.137240     -0.135133     0.002107     8+1
-0.106288     -0.105280     0.001008     8+1
-0.126310     -0.132058     0.005748     8+1
-0.104429     -0.107286     0.002857     8+1
-0.077971     -0.077656     0.000315     8+1
-0.121586     -0.124395     0.002809     8+1
-0.241085     -0.235213     0.005872     8+1
-0.109890     -0.109610     0.000280     8+1
-0.582357     -0.581880     0.000477     8+1
-0.580228     -0.581325     0.001097     8+1
-0.267836     -0.267534     0.000302     8+1
-0.116400     -0.116966     0.000566     8+1
-0.133712     -0.134237     0.000525     8+1
-0.113975     -0.112175     0.001800     8+1
-0.089628     -0.091081     0.001453     8+1
-0.114692     -0.111478     0.003214     8+1
-0.134901     -0.134742     0.000159     8+1
-0.100695     -0.098098     0.002597     8+1
-0.527044     -0.526518     0.000526     8+1
-0.537799     -0.541468     0.003669     8+1
-0.087695     -0.085737     0.001958     8+1
-0.079958     -0.080515     0.000557     8+1
-0.059851     -0.063290     0.003439     8+1
-0.081196     -0.082091     0.000895     8+1
-0.124394     -0.122598     0.001796     8+1
-0.085482     -0.084987     0.000495     8+1
-0.559812     -0.562532     0.002720     8+1
-0.551080     -0.555181     0.004101     8+1
-0.124928     -0.126005     0.001077     8+1
-0.155311     -0.153447     0.001864     8+1
-0.121896     -0.119698     0.002198     8+1
-0.086688     -0.086086     0.000602     8+1
-0.525238     -0.526381     0.001143     8+1
-0.546938     -0.547030     0.000092     8+1
-0.127765     -0.129136     0.001371     8+1
-0.112224     -0.109892     0.002332     8+1
-0.543226     -0.540077     0.003149     8+1
-0.534324     -0.535692     0.001368     8+1
-0.537248     -0.536885     0.000363     8+1
-0.113895     -0.111298     0.002597     8+1
-0.075787     -0.073854     0.001933     8+1
-0.077985     -0.078003     0.000018     8+1
-0.116157     -0.120221     0.004064     8+1
-0.555333     -0.554499     0.000834     8+1
-0.142076     -0.132993     0.009083     8+1
-0.113224     -0.116892     0.003668     8+1
-0.125044     -0.126820     0.001776     8+1
-0.266732     -0.271905     0.005173     8+1
-0.135855     -0.138916     0.003061     8+1
-0.540089     -0.535780     0.004309     8+1
-0.117510     -0.113752     0.003758     8+1
-0.076850     -0.074662     0.002188     8+1
-0.074268     -0.075197     0.000929     8+1
-0.254796     -0.259382     0.004586     8+1
-0.562315     -0.563986     0.001671     8+1
-0.147094     -0.137642     0.009452     8+1
-0.106713     -0.112779     0.006066     8+1
-0.114245     -0.119751     0.005506     8+1
-0.082865     -0.082092     0.000773     8+1
-0.122150     -0.124632     0.002482     8+1
-0.541459     -0.538885     0.002575     8+1
-0.127626     -0.124140     0.003486     8+1
-0.075711     -0.075434     0.000277     8+1
-0.125505     -0.129542     0.004037     8+1
-0.273183     -0.276867     0.003684     8+1
-0.550454     -0.549638     0.000816     8+1
-0.144199     -0.135601     0.008598     8+1
-0.106599     -0.109740     0.003141     8+1
-0.082882     -0.079896     0.002986     8+1
-0.075988     -0.075220     0.000768     8+1
-0.128615     -0.130740     0.002125     8+1
-0.544158     -0.544999     0.000841     8+1
-0.122283     -0.118843     0.003440     8+1
-0.112173     -0.113446     0.001273     8+1
-0.121969     -0.125178     0.003209     8+1
-0.293102     -0.298042     0.004940     8+1
-0.562423     -0.555801     0.006622     8+1
-0.149652     -0.137465     0.012187     8+1
-0.117786     -0.113627     0.004159     8+1
-0.071134     -0.069771     0.001363     8+1
-0.075472     -0.076837     0.001365     8+1
-0.122390     -0.126511     0.004121     8+1
-0.543229     -0.546742     0.003513     8+1
-0.138657     -0.131837     0.006820     8+1
-0.101125     -0.104776     0.003651     8+1
-0.122775     -0.126073     0.003298     8+1
-0.295609     -0.305425     0.009816     8+1
-0.548553     -0.544926     0.003627     8+1
-0.563168     -0.563259     0.000091     8+1
-0.125979     -0.122800     0.003179     8+1
-0.088451     -0.090004     0.001553     8+1
-0.087778     -0.089136     0.001358     8+1
-0.111408     -0.112993     0.001585     8+1
-0.561854     -0.560754     0.001100     8+1
-0.133926     -0.129575     0.004351     8+1
-0.105862     -0.108544     0.002682     8+1
-0.106717     -0.108722     0.002005     8+1
-0.234178     -0.238260     0.004082     8+1
-0.117260     -0.117176     0.000084     8+1
-0.555387     -0.555617     0.000230     8+1
-0.118444     -0.116046     0.002398     8+1
-0.088537     -0.088680     0.000143     8+1
-0.071798     -0.072671     0.000873     8+1
-0.258128     -0.258289     0.000161     8+1
-0.541155     -0.540195     0.000960     8+1
-0.140426     -0.133329     0.007097     8+1
-0.095426     -0.092951     0.002475     8+1
-0.106261     -0.106571     0.000310     8+1
-0.076410     -0.075963     0.000447     8+1
-0.120019     -0.122045     0.002026     8+1
-0.556528     -0.557497     0.000969     8+1
-0.119806     -0.118440     0.001366     8+1
-0.080872     -0.081969     0.001097     8+1
-0.114845     -0.118024     0.003179     8+1
-0.235629     -0.236572     0.000943     8+1
-0.561428     -0.562519     0.001091     8+1
-0.135901     -0.133307     0.002594     8+1
-0.101847     -0.102610     0.000763     8+1
-0.075101     -0.074472     0.000629     8+1
-0.086236     -0.089651     0.003415     8+1
-0.121013     -0.122235     0.001222     8+1
-0.558813     -0.560496     0.001683     8+1
-0.107393     -0.105660     0.001733     8+1
-0.100174     -0.103022     0.002848     8+1
-0.106880     -0.110814     0.003934     8+1
-0.242197     -0.246578     0.004380     8+1
-0.563252     -0.561964     0.001288     8+1
-0.130099     -0.123569     0.006530     8+1
-0.109326     -0.107085     0.002241     8+1
-0.075146     -0.074586     0.000560     8+1
-0.087247     -0.088777     0.001530     8+1
-0.116551     -0.117425     0.000874     8+1
-0.523398     -0.526132     0.002734     8+1
-0.123037     -0.118567     0.004470     8+1
-0.090229     -0.090413     0.000184     8+1
-0.111912     -0.114474     0.002562     8+1
-0.212558     -0.216416     0.003858     8+1
-0.542875     -0.544302     0.001427     8+1
-0.531069     -0.536073     0.005004     8+1
-0.571000     -0.569180     0.001820     8+1
-0.259713     -0.259229     0.000484     8+1
-0.149095     -0.149614     0.000519     8+1
-0.125084     -0.122539     0.002545     8+1
-0.265128     -0.266625     0.001497     8+1
-0.137674     -0.135656     0.002018     8+1
-0.088733     -0.087509     0.001224     8+1
-0.118567     -0.123089     0.004522     8+1
-0.107128     -0.107574     0.000446     8+1
-0.150444     -0.147600     0.002844     8+1
-0.148277     -0.145915     0.002362     8+1
-0.568754     -0.567798     0.000956     8+1
-0.547146     -0.546391     0.000755     8+1
-0.114808     -0.114083     0.000725     8+1
-0.164920     -0.159853     0.005067     8+1
-0.312825     -0.314781     0.001956     8+1
-0.123210     -0.124214     0.001004     8+1
-0.112667     -0.109630     0.003037     8+1
-0.112124     -0.116259     0.004135     8+1
-0.105521     -0.104722     0.000799     8+1
-0.123348     -0.124115     0.000767     8+1
-0.572430     -0.569685     0.002745     8+1
-0.588180     -0.594660     0.006480     8+1
-0.131468     -0.133069     0.001601     8+1
-0.087385     -0.087474     0.000089     8+1
-0.228160     -0.229034     0.000874     8+1
-0.133735     -0.131993     0.001742     8+1
-0.125672     -0.125350     0.000322     8+1
-0.108905     -0.112829     0.003924     8+1
-0.517185     -0.526335     0.009150     8+1
-0.555940     -0.556822     0.000882     8+1
-0.135112     -0.132829     0.002283     8+1
-0.224767     -0.228571     0.003804     8+1
-0.145043     -0.145835     0.000792     8+1
-0.238114     -0.244240     0.006126     8+1
-0.562246     -0.559438     0.002808     8+1
-0.557106     -0.556762     0.000344     8+1
-0.241405     -0.237876     0.003529     8+1
-0.156214     -0.152904     0.003310     8+1
-0.564705     -0.557970     0.006735     8+1
-0.554895     -0.548613     0.006282     8+1
-0.568665     -0.569250     0.000585     8+1
-0.415544     -0.419199     0.003655     8+1
-0.152918     -0.153772     0.000854     8+1
-0.130919     -0.130614     0.000305     8+1
-0.123117     -0.121240     0.001877     8+1
-0.155968     -0.154701     0.001267     8+1
-0.120997     -0.122611     0.001614     8+1
-0.122599     -0.124310     0.001711     8+1
-0.470672     -0.474113     0.003441     8+1
-0.086135     -0.086060     0.000075     8+1
-0.105694     -0.106856     0.001162     8+1
-0.077254     -0.076751     0.000503     8+1
-0.097971     -0.097801     0.000170     8+1
-0.084045     -0.085620     0.001575     8+1
-0.582337     -0.584535     0.002198     8+1
-0.555868     -0.557064     0.001196     8+1
-0.084138     -0.083059     0.001079     8+1
-0.121615     -0.123379     0.001764     8+1
-0.089821     -0.087945     0.001876     8+1
-0.074803     -0.074595     0.000208     8+1
-0.133768     -0.131492     0.002276     8+1
-0.080427     -0.078897     0.001530     8+1
-0.096928     -0.095842     0.001086     8+1
-0.079942     -0.079862     0.000080     8+1
-0.132661     -0.131448     0.001213     8+1
-0.149612     -0.149488     0.000124     8+1
-0.555554     -0.556845     0.001291     8+1
-0.579682     -0.579681     0.000001     8+1
-0.110086     -0.110219     0.000133     8+1
-0.084919     -0.085828     0.000909     8+1
-0.150251     -0.147691     0.002560     8+1
-0.083714     -0.079979     0.003735     8+1
-0.129613     -0.128306     0.001307     8+1
-0.109648     -0.109399     0.000249     8+1
-0.116248     -0.119008     0.002760     8+1
-0.090063     -0.093330     0.003267     8+1
-0.356012     -0.354844     0.001168     8+1
-0.523534     -0.523937     0.000403     8+1
-0.357523     -0.359068     0.001545     8+1
-0.129943     -0.129677     0.000266     8+1
-0.128869     -0.130500     0.001631     8+1
-0.076528     -0.076991     0.000463     8+1
-0.084629     -0.083724     0.000905     8+1
-0.063289     -0.060723     0.002566     8+1
-0.543693     -0.541315     0.002378     8+1
-0.402053     -0.402908     0.000855     8+1
-0.121416     -0.121962     0.000546     8+1
-0.110194     -0.110349     0.000155     8+1
-0.069075     -0.069237     0.000162     8+1
-0.527702     -0.529265     0.001563     8+1
-0.328361     -0.325850     0.002511     8+1
-0.113634     -0.116037     0.002403     8+1
-0.529977     -0.532670     0.002693     8+1
-0.519665     -0.520405     0.000740     8+1
-0.540120     -0.539888     0.000232     8+1
-0.213920     -0.215588     0.001668     8+1
-0.132938     -0.136415     0.003477     8+1
-0.120626     -0.121057     0.000431     8+1
-0.244030     -0.249160     0.005130     8+1
-0.126253     -0.126022     0.000231     8+1
-0.082948     -0.082214     0.000734     8+1
-0.118944     -0.118475     0.000469     8+1
-0.102408     -0.103193     0.000785     8+1
-0.133499     -0.132376     0.001123     8+1
-0.143471     -0.140071     0.003400     8+1
-0.580570     -0.580695     0.000125     8+1
-0.567623     -0.570002     0.002379     8+1
-0.129610     -0.130103     0.000493     8+1
-0.171378     -0.171373     0.000005     8+1
-0.256813     -0.259481     0.002668     8+1
-0.116264     -0.120211     0.003947     8+1
-0.113396     -0.116050     0.002654     8+1
-0.111736     -0.116168     0.004432     8+1
-0.100045     -0.104580     0.004535     8+1
-0.112852     -0.117718     0.004866     8+1
-0.558697     -0.556836     0.001861     8+1
-0.563854     -0.562104     0.001750     8+1
-0.122634     -0.122741     0.000107     8+1
-0.079569     -0.078767     0.000802     8+1
-0.213776     -0.218836     0.005060     8+1
-0.130912     -0.131164     0.000252     8+1
-0.116388     -0.120704     0.004316     8+1
-0.100185     -0.102921     0.002736     8+1
-0.550363     -0.550599     0.000236     8+1
-0.538157     -0.536862     0.001295     8+1
-0.124528     -0.122815     0.001713     8+1
-0.186616     -0.181977     0.004639     8+1
-0.141169     -0.144649     0.003480     8+1
-0.208231     -0.214461     0.006230     8+1
-0.564116     -0.565340     0.001224     8+1
-0.565280     -0.566032     0.000752     8+1
-0.278740     -0.284372     0.005632     8+1
-0.142952     -0.142831     0.000121     8+1
-0.509734     -0.506078     0.003656     8+1
-0.567276     -0.572613     0.005337     8+1
-0.544814     -0.545303     0.000489     8+1
-0.117708     -0.114349     0.003359     8+1
-0.076781     -0.078427     0.001646     8+1
-0.077208     -0.079157     0.001949     8+1
-0.116275     -0.120573     0.004298     8+1
-0.545354     -0.543001     0.002353     8+1
-0.143892     -0.135645     0.008247     8+1
-0.102364     -0.104514     0.002150     8+1
-0.117850     -0.122194     0.004344     8+1
-0.268116     -0.278012     0.009896     8+1
-0.123220     -0.125979     0.002759     8+1
-0.551840     -0.551651     0.000189     8+1
-0.121263     -0.118751     0.002512     8+1
-0.078299     -0.075093     0.003206     8+1
-0.077884     -0.078277     0.000393     8+1
-0.262760     -0.267821     0.005061     8+1
-0.576644     -0.576153     0.000491     8+1
-0.142557     -0.135545     0.007012     8+1
-0.104761     -0.107306     0.002545     8+1
-0.119263     -0.122572     0.003309     8+1
-0.076358     -0.079683     0.003325     8+1
-0.123381     -0.124884     0.001503     8+1
-0.545514     -0.545942     0.000428     8+1
-0.112839     -0.109971     0.002868     8+1
-0.081088     -0.081982     0.000894     8+1
-0.115719     -0.120833     0.005114     8+1
-0.273881     -0.278337     0.004456     8+1
-0.559618     -0.558631     0.000987     8+1
-0.136425     -0.131545     0.004880     8+1
-0.105983     -0.106104     0.000121     8+1
-0.076722     -0.075472     0.001250     8+1
-0.082972     -0.085925     0.002953     8+1
-0.117712     -0.121751     0.004039     8+1
-0.548228     -0.547771     0.000457     8+1
-0.124604     -0.124545     0.000059     8+1
-0.106867     -0.105565     0.001302     8+1
-0.123510     -0.126058     0.002548     8+1
-0.262373     -0.262755     0.000382     8+1
-0.545139     -0.550105     0.004966     8+1
-0.147530     -0.139355     0.008175     8+1
-0.112303     -0.110418     0.001885     8+1
-0.075328     -0.073790     0.001538     8+1
-0.077143     -0.078410     0.001267     8+1
-0.116782     -0.117471     0.000689     8+1
-0.531103     -0.533400     0.002297     8+1
-0.135402     -0.126826     0.008576     8+1
-0.105246     -0.108547     0.003301     8+1
-0.114847     -0.116072     0.001225     8+1
-0.280771     -0.278422     0.002349     8+1
-0.557233     -0.555259     0.001974     8+1
-0.522007     -0.520939     0.001068     8+1
-0.127007     -0.127637     0.000630     8+1
-0.110479     -0.110812     0.000333     8+1
-0.517303     -0.517834     0.000531     8+1
-0.535246     -0.536010     0.000764     8+1
-0.089171     -0.088371     0.000800     8+1
-0.547069     -0.545191     0.001878     8+1
-0.550981     -0.549914     0.001067     8+1
-0.105586     -0.106439     0.000853     8+1
-0.139608     -0.141276     0.001668     8+1
-0.111536     -0.112328     0.000792     8+1
-0.206652     -0.205736     0.000916     8+1
-0.536346     -0.538306     0.001960     8+1
-0.540396     -0.542404     0.002008     8+1
-0.122269     -0.123299     0.001030     8+1
-0.131881     -0.133393     0.001512     8+1
-0.538559     -0.540038     0.001479     8+1
-0.531750     -0.532364     0.000614     8+1
-0.552820     -0.551571     0.001249     8+1
-0.530856     -0.530945     0.000089     8+1
-0.113276     -0.112972     0.000304     8+1
-0.139345     -0.136036     0.003309     8+1
-0.105474     -0.107123     0.001649     8+1
-0.216142     -0.216256     0.000114     8+1
-0.548915     -0.549096     0.000181     8+1
-0.544253     -0.542760     0.001493     8+1
-0.112313     -0.110536     0.001777     8+1
-0.150269     -0.150623     0.000354     8+1
-0.542273     -0.541139     0.001134     8+1
-0.560348     -0.559280     0.001068     8+1
-0.197681     -0.199104     0.001423     8+1
-0.105020     -0.106189     0.001169     8+1
-0.473721     -0.474924     0.001203     8+1
-0.459680     -0.459289     0.000391     8+1
-0.090227     -0.090516     0.000289     8+1
-0.532568     -0.532560     0.000008     8+1
-0.474742     -0.473619     0.001123     8+1
-0.133928     -0.132816     0.001112     8+1
-0.479208     -0.480022     0.000814     8+1
-0.529071     -0.533263     0.004192     8+1
-0.226677     -0.229765     0.003088     8+1
-0.135315     -0.134449     0.000866     8+1
-0.108859     -0.110720     0.001861     8+1
-0.220001     -0.219044     0.000957     8+1
-0.121889     -0.120898     0.000991     8+1
-0.078845     -0.078840     0.000005     8+1
-0.112709     -0.114841     0.002132     8+1
-0.096645     -0.096676     0.000031     8+1
-0.139410     -0.137168     0.002242     8+1
-0.136457     -0.135300     0.001157     8+1
-0.584585     -0.582798     0.001787     8+1
-0.568595     -0.568205     0.000390     8+1
-0.107740     -0.107767     0.000027     8+1
-0.167318     -0.166197     0.001121     8+1
-0.261542     -0.260996     0.000546     8+1
-0.115799     -0.116613     0.000814     8+1
-0.118280     -0.115063     0.003217     8+1
-0.114011     -0.116407     0.002396     8+1
-0.112672     -0.110966     0.001706     8+1
-0.120820     -0.120561     0.000259     8+1
-0.544159     -0.543176     0.000983     8+1
-0.574693     -0.576427     0.001734     8+1
-0.119145     -0.119011     0.000134     8+1
-0.075426     -0.074911     0.000515     8+1
-0.213645     -0.208003     0.005642     8+1
-0.125310     -0.124016     0.001294     8+1
-0.117876     -0.119658     0.001782     8+1
-0.095561     -0.095346     0.000215     8+1
-0.551223     -0.552314     0.001091     8+1
-0.532321     -0.533541     0.001220     8+1
-0.131952     -0.131340     0.000612     8+1
-0.204943     -0.209628     0.004685     8+1
-0.156286     -0.158073     0.001787     8+1
-0.208046     -0.210894     0.002848     8+1
-0.582380     -0.581150     0.001230     8+1
-0.576305     -0.573949     0.002356     8+1
-0.243473     -0.240997     0.002476     8+1
-0.140530     -0.139195     0.001335     8+1
-0.576821     -0.582758     0.005937     8+1
-0.561254     -0.562661     0.001407     8+1
-0.531736     -0.532725     0.000989     8+1
-0.536751     -0.536710     0.000041     8+1
-0.090752     -0.090374     0.000378     8+1
-0.564296     -0.564689     0.000392     8+1
-0.481532     -0.481925     0.000393     8+1
-0.143888     -0.143908     0.000020     8+1
-0.193018     -0.193714     0.000696     8+1
-0.530459     -0.531075     0.000616     8+1
-0.093931     -0.094836     0.000905     8+1
-0.103949     -0.103182     0.000767     8+1
-0.056001     -0.056032     0.000031     8+1
-0.073218     -0.073497     0.000279     8+1
-0.042731     -0.045154     0.002423     8+1
-0.533866     -0.535711     0.001845     8+1
-0.219756     -0.221493     0.001737     8+1
-0.550964     -0.551375     0.000411     8+1
-0.087827     -0.089732     0.001905     8+1
-0.111480     -0.111076     0.000404     8+1
-0.060562     -0.060714     0.000152     8+1
-0.117592     -0.117110     0.000482     8+1
-0.179803     -0.179426     0.000377     8+1
-0.526185     -0.526967     0.000782     8+1
-0.102261     -0.102598     0.000337     8+1
-0.075206     -0.072607     0.002599     8+1
-0.532351     -0.532902     0.000551     8+1
-0.047543     -0.046728     0.000815     8+1
-0.193885     -0.193493     0.000392     8+1
-0.531835     -0.531654     0.000181     8+1
-0.096639     -0.097816     0.001177     8+1
-0.101430     -0.100449     0.000981     8+1
-0.052516     -0.050940     0.001576     8+1
-0.076826     -0.076715     0.000111     8+1
-0.043024     -0.044287     0.001263     8+1
-0.533953     -0.534453     0.000500     8+1
-0.192918     -0.191668     0.001250     8+1
-0.541983     -0.541678     0.000305     8+1
-0.081780     -0.084335     0.002555     8+1
-0.115303     -0.114719     0.000584     8+1
-0.059963     -0.057182     0.002781     8+1
-0.111235     -0.112306     0.001071     8+1
-0.165282     -0.165294     0.000012     8+1
-0.551302     -0.553522     0.002220     8+1
-0.104488     -0.104455     0.000033     8+1
-0.077151     -0.078094     0.000943     8+1
-0.520729     -0.519644     0.001085     8+1
-0.045210     -0.044785     0.000425     8+1
-0.532400     -0.532630     0.000230     8+1
-0.119518     -0.115677     0.003841     8+1
-0.082322     -0.082884     0.000562     8+1
-0.083220     -0.083703     0.000483     8+1
-0.114300     -0.115016     0.000716     8+1
-0.536654     -0.538031     0.001377     8+1
-0.133288     -0.127488     0.005800     8+1
-0.105512     -0.107703     0.002191     8+1
-0.113606     -0.117488     0.003882     8+1
-0.232825     -0.235053     0.002228     8+1
-0.118505     -0.120291     0.001786     8+1
-0.536019     -0.534565     0.001454     8+1
-0.113042     -0.110138     0.002904     8+1
-0.087551     -0.086155     0.001396     8+1
-0.075018     -0.074739     0.000279     8+1
-0.264400     -0.266710     0.002310     8+1
-0.534875     -0.534206     0.000669     8+1
-0.140769     -0.129846     0.010923     8+1
-0.100857     -0.102303     0.001446     8+1
-0.105609     -0.107059     0.001450     8+1
-0.078664     -0.080254     0.001590     8+1
-0.118979     -0.118082     0.000897     8+1
-0.532008     -0.531084     0.000924     8+1
-0.117039     -0.113847     0.003192     8+1
-0.083882     -0.084409     0.000527     8+1
-0.115866     -0.117587     0.001721     8+1
-0.250962     -0.254866     0.003904     8+1
-0.533896     -0.533157     0.000739     8+1
-0.134438     -0.129172     0.005266     8+1
-0.099905     -0.098084     0.001821     8+1
-0.075949     -0.075812     0.000137     8+1
-0.090746     -0.093441     0.002695     8+1
-0.115581     -0.119061     0.003480     8+1
-0.543122     -0.543773     0.000651     8+1
-0.117352     -0.116813     0.000539     8+1
-0.108775     -0.109961     0.001186     8+1
-0.113986     -0.116679     0.002693     8+1
-0.267408     -0.270135     0.002727     8+1
-0.560844     -0.560797     0.000047     8+1
-0.138980     -0.131788     0.007192     8+1
-0.107402     -0.105664     0.001738     8+1
-0.075366     -0.073557     0.001809     8+1
-0.082940     -0.085722     0.002782     8+1
-0.112523     -0.112512     0.000011     8+1
-0.537451     -0.536956     0.000495     8+1
-0.126384     -0.122990     0.003394     8+1
-0.092990     -0.095837     0.002847     8+1
-0.115900     -0.119560     0.003660     8+1
-0.245232     -0.245718     0.000486     8+1
-0.546132     -0.545006     0.001126     8+1
-0.575225     -0.576175     0.000950     8+1
-0.567988     -0.564970     0.003018     8+1
-0.134279     -0.134952     0.000673     8+1
-0.128372     -0.128539     0.000167     8+1
-0.149221     -0.149142     0.000079     8+1
-0.133366     -0.132141     0.001225     8+1
-0.150237     -0.146854     0.003383     8+1
-0.122746     -0.121207     0.001539     8+1
-0.090595     -0.091878     0.001283     8+1
-0.134015     -0.134488     0.000473     8+1
-0.327995     -0.324901     0.003094     8+1
-0.134577     -0.134812     0.000235     8+1
-0.549687     -0.549455     0.000232     8+1
-0.541129     -0.540955     0.000174     8+1
-0.237682     -0.238932     0.001250     8+1
-0.118603     -0.118981     0.000378     8+1
-0.129651     -0.129026     0.000625     8+1
-0.101884     -0.101434     0.000450     8+1
-0.084182     -0.085330     0.001148     8+1
-0.108197     -0.108330     0.000133     8+1
-0.146259     -0.140130     0.006129     8+1
-0.121254     -0.118534     0.002720     8+1
-0.544618     -0.545773     0.001155     8+1
-0.557177     -0.554877     0.002300     8+1
-0.090888     -0.089373     0.001515     8+1
-0.081294     -0.079924     0.001370     8+1
-0.060537     -0.057872     0.002665     8+1
-0.080295     -0.079734     0.000561     8+1
-0.132427     -0.131181     0.001246     8+1
-0.102469     -0.106902     0.004433     8+1
-0.573185     -0.571290     0.001895     8+1
-0.564253     -0.565104     0.000851     8+1
-0.117589     -0.117232     0.000357     8+1
-0.138448     -0.135235     0.003213     8+1
-0.136863     -0.136017     0.000846     8+1
-0.091443     -0.092260     0.000817     8+1
-0.555747     -0.556125     0.000378     8+1
-0.559075     -0.559008     0.000067     8+1
-0.145143     -0.143031     0.002112     8+1
-0.113217     -0.111367     0.001850     8+1
-0.526800     -0.528457     0.001657     8+1
-0.567565     -0.566463     0.001102     8+1
-0.563409     -0.568170     0.004761     8+1
-0.564797     -0.563728     0.001069     8+1
-0.125101     -0.123974     0.001127     8+1
-0.121676     -0.120372     0.001304     8+1
-0.136176     -0.133340     0.002836     8+1
-0.100978     -0.101111     0.000133     8+1
-0.125915     -0.130330     0.004415     8+1
-0.106738     -0.109235     0.002497     8+1
-0.078385     -0.078704     0.000319     8+1
-0.118539     -0.121252     0.002713     8+1
-0.261597     -0.257044     0.004553     8+1
-0.112333     -0.111983     0.000350     8+1
-0.580802     -0.582401     0.001599     8+1
-0.575885     -0.577529     0.001644     8+1
-0.259221     -0.258633     0.000588     8+1
-0.109755     -0.111829     0.002074     8+1
-0.134079     -0.132455     0.001624     8+1
-0.108361     -0.106611     0.001750     8+1
-0.086406     -0.088390     0.001984     8+1
-0.110976     -0.108131     0.002845     8+1
-0.138761     -0.137248     0.001513     8+1
-0.100384     -0.097922     0.002462     8+1
-0.523945     -0.522257     0.001688     8+1
-0.517881     -0.520615     0.002734     8+1
-0.085272     -0.083568     0.001704     8+1
-0.076784     -0.078122     0.001338     8+1
-0.057204     -0.059025     0.001821     8+1
-0.077261     -0.077578     0.000317     8+1
-0.123939     -0.123716     0.000223     8+1
-0.083744     -0.084027     0.000283     8+1
-0.558938     -0.561843     0.002905     8+1
-0.544994     -0.547481     0.002487     8+1
-0.123515     -0.124988     0.001473     8+1
-0.145357     -0.145211     0.000146     8+1
-0.126971     -0.126063     0.000908     8+1
-0.085764     -0.084923     0.000841     8+1
-0.527438     -0.528693     0.001255     8+1
-0.545834     -0.548528     0.002694     8+1
-0.131665     -0.131887     0.000222     8+1
-0.110160     -0.108171     0.001989     8+1
-0.541255     -0.540417     0.000838     8+1
-0.533573     -0.533358     0.000215     8+1
-0.555203     -0.559637     0.004434     8+1
-0.556378     -0.561126     0.004748     8+1
-0.138508     -0.139972     0.001464     8+1
-0.142156     -0.144668     0.002512     8+1
-0.159377     -0.152234     0.007143     8+1
-0.127460     -0.128658     0.001198     8+1
-0.127328     -0.132311     0.004983     8+1
-0.103636     -0.104946     0.001310     8+1
-0.084284     -0.086223     0.001939     8+1
-0.119201     -0.125338     0.006137     8+1
-0.302761     -0.301333     0.001428     8+1
-0.125553     -0.126760     0.001207     8+1
-0.571287     -0.576188     0.004901     8+1
-0.568052     -0.570882     0.002830     8+1
-0.294880     -0.291278     0.003602     8+1
-0.122252     -0.126169     0.003917     8+1
-0.145502     -0.147310     0.001808     8+1
-0.113005     -0.112075     0.000930     8+1
-0.124157     -0.127278     0.003121     8+1
-0.130004     -0.130215     0.000211     8+1
-0.153190     -0.151790     0.001400     8+1
-0.103082     -0.102966     0.000116     8+1
-0.534141     -0.533673     0.000468     8+1
-0.532246     -0.534019     0.001773     8+1
-0.090089     -0.086717     0.003372     8+1
-0.081591     -0.079153     0.002438     8+1
-0.067586     -0.067503     0.000083     8+1
-0.081553     -0.082850     0.001297     8+1
-0.128041     -0.125203     0.002838     8+1
-0.083350     -0.082317     0.001033     8+1
-0.556198     -0.553181     0.003017     8+1
-0.551571     -0.547302     0.004269     8+1
-0.125301     -0.124889     0.000412     8+1
-0.140633     -0.140531     0.000102     8+1
-0.126943     -0.125236     0.001707     8+1
-0.085704     -0.083864     0.001840     8+1
-0.533548     -0.529857     0.003691     8+1
-0.552302     -0.552358     0.000056     8+1
-0.135719     -0.137527     0.001808     8+1
-0.116721     -0.115252     0.001469     8+1
-0.570424     -0.566859     0.003565     8+1
-0.566152     -0.564798     0.001354     8+1
-0.591984     -0.591802     0.000182     8+1
-0.491972     -0.491404     0.000568     8+1
-0.151739     -0.153030     0.001291     8+1
-0.121439     -0.124962     0.003523     8+1
-0.128860     -0.129571     0.000711     8+1
-0.159332     -0.159005     0.000327     8+1
-0.152585     -0.152402     0.000183     8+1
-0.131044     -0.131321     0.000277     8+1
-0.588543     -0.588156     0.000387     8+1
-0.078593     -0.077194     0.001399     8+1
-0.116917     -0.119149     0.002232     8+1
-0.078194     -0.078334     0.000140     8+1
-0.117885     -0.119094     0.001209     8+1
-0.083191     -0.080516     0.002675     8+1
-0.454626     -0.457589     0.002963     8+1
-0.520136     -0.519652     0.000484     8+1
-0.079959     -0.078294     0.001665     8+1
-0.117120     -0.116244     0.000876     8+1
-0.112081     -0.109968     0.002113     8+1
-0.082376     -0.078655     0.003721     8+1
-0.146138     -0.145712     0.000426     8+1
-0.077743     -0.078010     0.000267     8+1
-0.123180     -0.123210     0.000030     8+1
-0.077410     -0.079302     0.001892     8+1
-0.127906     -0.128647     0.000741     8+1
-0.120406     -0.122059     0.001653     8+1
-0.547286     -0.547193     0.000093     8+1
-0.564092     -0.565089     0.000997     8+1
-0.107440     -0.109029     0.001589     8+1
-0.086259     -0.085554     0.000705     8+1
-0.156996     -0.157745     0.000749     8+1
-0.068962     -0.067583     0.001379     8+1
-0.099691     -0.101005     0.001314     8+1
-0.110660     -0.109673     0.000987     8+1
-0.150051     -0.148426     0.001625     8+1
-0.075472     -0.074044     0.001428     8+1
-0.565715     -0.566585     0.000870     8+1
-0.559842     -0.561776     0.001934     8+1
-0.286408     -0.282358     0.004050     8+1
-0.111517     -0.110995     0.000522     8+1
-0.149043     -0.148682     0.000361     8+1
-0.066955     -0.064810     0.002145     8+1
-0.096296     -0.094634     0.001662     8+1
-0.077529     -0.078133     0.000604     8+1
-0.558768     -0.558518     0.000250     8+1
-0.574116     -0.573516     0.000600     8+1
-0.082804     -0.083374     0.000570     8+1
-0.122509     -0.120506     0.002003     8+1
-0.125230     -0.122853     0.002377     8+1
-0.550633     -0.551244     0.000611     8+1
-0.578676     -0.579651     0.000975     8+1
-0.116809     -0.114725     0.002084     8+1
-0.540855     -0.540324     0.000531     8+1
-0.530499     -0.529559     0.000940     8+1
-0.530633     -0.529637     0.000996     8+1
-0.530513     -0.533334     0.002821     8+1
-0.120477     -0.117662     0.002815     8+1
-0.080881     -0.080764     0.000117     8+1
-0.079377     -0.081141     0.001764     8+1
-0.129675     -0.131864     0.002189     8+1
-0.535529     -0.533515     0.002014     8+1
-0.141050     -0.136279     0.004771     8+1
-0.102425     -0.107369     0.004944     8+1
-0.111047     -0.114509     0.003462     8+1
-0.273450     -0.281765     0.008315     8+1
-0.115963     -0.119222     0.003259     8+1
-0.538976     -0.539660     0.000684     8+1
-0.113040     -0.111364     0.001676     8+1
-0.077420     -0.080011     0.002591     8+1
-0.078552     -0.081217     0.002665     8+1
-0.280187     -0.289479     0.009292     8+1
-0.557237     -0.555316     0.001921     8+1
-0.127282     -0.123474     0.003808     8+1
-0.095075     -0.096432     0.001357     8+1
-0.115977     -0.124418     0.008441     8+1
-0.077886     -0.079578     0.001692     8+1
-0.112012     -0.113773     0.001761     8+1
-0.536365     -0.532540     0.003825     8+1
-0.118390     -0.118147     0.000243     8+1
-0.084730     -0.082197     0.002533     8+1
-0.121092     -0.123950     0.002858     8+1
-0.251494     -0.253365     0.001871     8+1
-0.527249     -0.530019     0.002770     8+1
-0.141054     -0.135041     0.006013     8+1
-0.112321     -0.110520     0.001801     8+1
-0.075068     -0.074442     0.000626     8+1
-0.072554     -0.076068     0.003514     8+1
-0.113813     -0.113884     0.000071     8+1
-0.526810     -0.528265     0.001455     8+1
-0.112718     -0.110419     0.002299     8+1
-0.095553     -0.096563     0.001010     8+1
-0.108176     -0.108910     0.000734     8+1
-0.276331     -0.269430     0.006901     8+1
-0.519073     -0.519613     0.000540     8+1
-0.135505     -0.130756     0.004749     8+1
-0.131755     -0.129649     0.002106     8+1
-0.078337     -0.077971     0.000366     8+1
-0.085939     -0.084513     0.001426     8+1
-0.123830     -0.128521     0.004691     8+1
-0.570497     -0.568005     0.002492     8+1
-0.138951     -0.132759     0.006192     8+1
-0.105640     -0.106269     0.000629     8+1
-0.123124     -0.120867     0.002257     8+1
-0.262916     -0.262170     0.000746     8+1
-0.568476     -0.569328     0.000852     8+1
-0.126463     -0.125862     0.000601     8+1
-0.119394     -0.119541     0.000147     8+1
-0.115449     -0.115997     0.000548     8+1
-0.091882     -0.092530     0.000648     8+1
-0.538846     -0.536670     0.002176     8+1
-0.540589     -0.541048     0.000459     8+1
-0.217215     -0.214726     0.002489     8+1
-0.115802     -0.117283     0.001481     8+1
-0.118154     -0.116469     0.001685     8+1
-0.129654     -0.129213     0.000441     8+1
-0.075397     -0.075975     0.000578     8+1
-0.108246     -0.107724     0.000522     8+1
-0.541761     -0.542280     0.000519     8+1
-0.084387     -0.084355     0.000032     8+1
-0.116664     -0.117748     0.001084     8+1
-0.106411     -0.108152     0.001741     8+1
-0.214012     -0.215529     0.001517     8+1
-0.547553     -0.547087     0.000466     8+1
-0.569074     -0.568225     0.000849     8+1
-0.108829     -0.107834     0.000995     8+1
-0.133482     -0.131375     0.002107     8+1
-0.540154     -0.540698     0.000544     8+1
-0.552609     -0.551758     0.000851     8+1
-0.566415     -0.570642     0.004227     8+1
-0.541206     -0.541509     0.000303     8+1
-0.210144     -0.208450     0.001694     8+1
-0.108475     -0.108511     0.000036     8+1
-0.103309     -0.101753     0.001556     8+1
-0.125555     -0.123231     0.002324     8+1
-0.079054     -0.078645     0.000409     8+1
-0.111053     -0.114742     0.003689     8+1
-0.545218     -0.544413     0.000805     8+1
-0.081457     -0.080763     0.000694     8+1
-0.116318     -0.119181     0.002863     8+1
-0.109004     -0.110289     0.001285     8+1
-0.232263     -0.233274     0.001011     8+1
-0.536358     -0.536450     0.000092     8+1
-0.553487     -0.554044     0.000557     8+1
-0.120076     -0.118975     0.001101     8+1
-0.137027     -0.133950     0.003077     8+1
-0.547437     -0.548837     0.001400     8+1
-0.562145     -0.563944     0.001799     8+1
-0.528787     -0.530049     0.001262     8+1
-0.552721     -0.554436     0.001715     8+1
-0.145634     -0.146434     0.000800     8+1
-0.138424     -0.141252     0.002828     8+1
-0.123358     -0.123404     0.000046     8+1
-0.266889     -0.269877     0.002988     8+1
-0.122864     -0.122461     0.000403     8+1
-0.086353     -0.086009     0.000344     8+1
-0.119723     -0.122573     0.002850     8+1
-0.109047     -0.112705     0.003658     8+1
-0.145473     -0.140244     0.005229     8+1
-0.143173     -0.139661     0.003512     8+1
-0.529287     -0.529049     0.000238     8+1
-0.542342     -0.544736     0.002394     8+1
-0.116731     -0.114273     0.002458     8+1
-0.159472     -0.154852     0.004620     8+1
-0.278810     -0.285135     0.006325     8+1
-0.117926     -0.120314     0.002388     8+1
-0.101330     -0.103189     0.001859     8+1
-0.110182     -0.114255     0.004073     8+1
-0.092694     -0.091541     0.001153     8+1
-0.106896     -0.106011     0.000885     8+1
-0.563694     -0.563956     0.000262     8+1
-0.574902     -0.571630     0.003272     8+1
-0.132417     -0.132072     0.000345     8+1
-0.089357     -0.090489     0.001132     8+1
-0.209490     -0.214963     0.005473     8+1
-0.142009     -0.143454     0.001445     8+1
-0.117377     -0.120266     0.002889     8+1
-0.103832     -0.105711     0.001879     8+1
-0.536339     -0.538966     0.002627     8+1
-0.561942     -0.563142     0.001200     8+1
-0.127967     -0.127434     0.000533     8+1
-0.218565     -0.219268     0.000703     8+1
-0.143806     -0.146343     0.002537     8+1
-0.224572     -0.231626     0.007054     8+1
-0.561735     -0.564354     0.002620     8+1
-0.566539     -0.568018     0.001479     8+1
-0.244389     -0.243078     0.001311     8+1
-0.144319     -0.142314     0.002005     8+1
-0.525951     -0.528815     0.002864     8+1
-0.549792     -0.549997     0.000205     8+1
-0.532349     -0.534036     0.001687     8+1
-0.545737     -0.546811     0.001074     8+1
-0.108220     -0.107733     0.000487     8+1
-0.141535     -0.140478     0.001057     8+1
-0.117449     -0.119178     0.001729     8+1
-0.215285     -0.215692     0.000407     8+1
-0.525443     -0.525461     0.000018     8+1
-0.550376     -0.551708     0.001332     8+1
-0.121884     -0.119426     0.002458     8+1
-0.143972     -0.143153     0.000819     8+1
-0.536970     -0.535656     0.001314     8+1
-0.526762     -0.527012     0.000250     8+1
-0.555696     -0.554142     0.001554     8+1
-0.113505     -0.110728     0.002777     8+1
-0.085499     -0.085874     0.000375     8+1
-0.088370     -0.090288     0.001918     8+1
-0.110855     -0.112034     0.001179     8+1
-0.559550     -0.560080     0.000530     8+1
-0.125457     -0.122038     0.003419     8+1
-0.098312     -0.095904     0.002408     8+1
-0.109618     -0.114982     0.005364     8+1
-0.239278     -0.243799     0.004521     8+1
-0.116437     -0.116590     0.000153     8+1
-0.561377     -0.562228     0.000851     8+1
-0.123091     -0.122418     0.000673     8+1
-0.092028     -0.092304     0.000276     8+1
-0.073773     -0.076263     0.002490     8+1
-0.230057     -0.230106     0.000049     8+1
-0.555007     -0.553649     0.001357     8+1
-0.141402     -0.137781     0.003621     8+1
-0.099199     -0.098551     0.000648     8+1
-0.108332     -0.113595     0.005263     8+1
-0.075011     -0.077263     0.002252     8+1
-0.115426     -0.115959     0.000533     8+1
-0.546845     -0.549239     0.002394     8+1
-0.111462     -0.108760     0.002702     8+1
-0.078309     -0.079890     0.001581     8+1
-0.109074     -0.110625     0.001551     8+1
-0.240500     -0.238882     0.001618     8+1
-0.544909     -0.545188     0.000279     8+1
-0.125347     -0.123687     0.001660     8+1
-0.098592     -0.100970     0.002378     8+1
-0.078020     -0.075902     0.002118     8+1
-0.084408     -0.085954     0.001546     8+1
-0.118298     -0.120269     0.001971     8+1
-0.567003     -0.569006     0.002003     8+1
-0.121074     -0.119983     0.001091     8+1
-0.104931     -0.107748     0.002817     8+1
-0.110412     -0.113101     0.002689     8+1
-0.216410     -0.216181     0.000229     8+1
-0.574587     -0.578005     0.003418     8+1
-0.140691     -0.136999     0.003692     8+1
-0.114145     -0.111570     0.002575     8+1
-0.073630     -0.072662     0.000968     8+1
-0.086850     -0.088145     0.001295     8+1
-0.124657     -0.124604     0.000053     8+1
-0.544407     -0.546566     0.002159     8+1
-0.129315     -0.126070     0.003245     8+1
-0.091309     -0.095474     0.004165     8+1
-0.106600     -0.108261     0.001661     8+1
-0.237149     -0.240516     0.003367     8+1
-0.556994     -0.563357     0.006363     8+1
-0.527612     -0.528515     0.000903     8+1
-0.529326     -0.529372     0.000046     8+1
-0.487859     -0.487773     0.000086     8+1
-0.415924     -0.416128     0.000204     8+1
-0.116721     -0.117650     0.000929     8+1
-0.545250     -0.545473     0.000223     8+1
-0.493964     -0.496235     0.002271     8+1
-0.125445     -0.128959     0.003514     8+1
-0.132222     -0.130882     0.001340     8+1
-0.136999     -0.136059     0.000940     8+1
-0.543870     -0.544263     0.000393     8+1
-0.565084     -0.563810     0.001274     8+1
-0.127799     -0.127643     0.000156     8+1
-0.106237     -0.104378     0.001859     8+1
-0.151624     -0.146429     0.005195     8+1
-0.116543     -0.113967     0.002576     8+1
-0.125297     -0.127313     0.002016     8+1
-0.110412     -0.111066     0.000654     8+1
-0.082024     -0.083562     0.001538     8+1
-0.129676     -0.132559     0.002883     8+1
-0.282137     -0.278982     0.003155     8+1
-0.117366     -0.118249     0.000883     8+1
-0.523297     -0.522911     0.000386     8+1
-0.532948     -0.533883     0.000935     8+1
-0.246843     -0.246784     0.000059     8+1
-0.116543     -0.116439     0.000104     8+1
-0.116526     -0.114945     0.001581     8+1
-0.091794     -0.091021     0.000773     8+1
-0.077191     -0.077751     0.000560     8+1
-0.106287     -0.105539     0.000748     8+1
-0.131825     -0.131418     0.000407     8+1
-0.102372     -0.101828     0.000544     8+1
-0.571557     -0.571492     0.000065     8+1
-0.565420     -0.564584     0.000836     8+1
-0.090201     -0.090125     0.000076     8+1
-0.083434     -0.082235     0.001199     8+1
-0.060459     -0.056919     0.003540     8+1
-0.083743     -0.082737     0.001006     8+1
-0.129856     -0.128182     0.001674     8+1
-0.088392     -0.089760     0.001368     8+1
-0.560507     -0.560929     0.000422     8+1
-0.547883     -0.547412     0.000471     8+1
-0.114005     -0.112816     0.001189     8+1
-0.148546     -0.145375     0.003171     8+1
-0.120842     -0.120427     0.000415     8+1
-0.084656     -0.084699     0.000043     8+1
-0.540458     -0.538425     0.002033     8+1
-0.549905     -0.549864     0.000041     8+1
-0.132874     -0.132116     0.000758     8+1
-0.112053     -0.107856     0.004197     8+1
-0.547367     -0.546491     0.000876     8+1
-0.550990     -0.556445     0.005455     8+1
-0.527523     -0.527439     0.000084     8+1
-0.529854     -0.528428     0.001426     8+1
-0.522156     -0.520835     0.001321     8+1
-0.521574     -0.520415     0.001159     8+1
-0.563578     -0.563740     0.000162     8+1
-0.555738     -0.555687     0.000051     8+1
-0.240059     -0.238169     0.001890     8+1
-0.118211     -0.118778     0.000567     8+1
-0.117649     -0.114984     0.002665     8+1
-0.135623     -0.132005     0.003618     8+1
-0.086363     -0.085779     0.000584     8+1
-0.122931     -0.125956     0.003025     8+1
-0.559198     -0.559560     0.000362     8+1
-0.086144     -0.084653     0.001491     8+1
-0.116297     -0.120168     0.003871     8+1
-0.117715     -0.119204     0.001489     8+1
-0.238982     -0.238607     0.000375     8+1
-0.559836     -0.558690     0.001146     8+1
-0.559827     -0.561581     0.001754     8+1
-0.124483     -0.122598     0.001885     8+1
-0.137847     -0.133588     0.004259     8+1
-0.553045     -0.552559     0.000486     8+1
-0.554676     -0.556382     0.001706     8+1
-0.152886     -0.152531     0.000355     8+1
-0.096777     -0.096762     0.000015     8+1
-0.552951     -0.553401     0.000450     8+1
-0.142208     -0.143066     0.000858     8+1
-0.115628     -0.116134     0.000506     8+1
-0.551550     -0.551798     0.000248     8+1
-0.532367     -0.531024     0.001343     8+1
-0.096082     -0.095851     0.000231     8+1
-0.280630     -0.278849     0.001781     8+1
-0.555164     -0.554204     0.000960     8+1
-0.118778     -0.117353     0.001425     8+1
-0.123521     -0.121479     0.002042     8+1
-0.079247     -0.080667     0.001420     8+1
-0.080669     -0.084574     0.003905     8+1
-0.040422     -0.039946     0.000476     8+1
-0.559466     -0.558583     0.000883     8+1
-0.374894     -0.368521     0.006373     8+1
-0.571909     -0.570845     0.001064     8+1
-0.135566     -0.141092     0.005526     8+1
-0.136235     -0.140012     0.003777     8+1
-0.059305     -0.060912     0.001607     8+1
-0.154388     -0.154052     0.000336     8+1
-0.565224     -0.564372     0.000852     8+1
-0.588202     -0.587785     0.000417     8+1
-0.109316     -0.108416     0.000900     8+1
-0.091640     -0.092526     0.000886     8+1
-0.530058     -0.526539     0.003519     8+1
-0.062725     -0.058588     0.004137     8+1
-0.550311     -0.548988     0.001323     8+1
-0.549389     -0.549883     0.000494     8+1
-0.229335     -0.231651     0.002316     8+1
-0.114452     -0.115640     0.001188     8+1
-0.115623     -0.112967     0.002656     8+1
-0.143590     -0.138959     0.004631     8+1
-0.086274     -0.086268     0.000006     8+1
-0.120049     -0.123268     0.003219     8+1
-0.551537     -0.552030     0.000493     8+1
-0.083276     -0.083138     0.000138     8+1
-0.118262     -0.122652     0.004390     8+1
-0.115991     -0.117229     0.001238     8+1
-0.246028     -0.246826     0.000798     8+1
-0.553584     -0.554518     0.000934     8+1
-0.557418     -0.557643     0.000225     8+1
-0.110609     -0.108110     0.002499     8+1
-0.131500     -0.128505     0.002995     8+1
-0.549864     -0.550191     0.000327     8+1
-0.537846     -0.537889     0.000043     8+1
-0.542031     -0.542844     0.000813     8+1
-0.532489     -0.533073     0.000584     8+1
-0.114666     -0.115467     0.000801     8+1
-0.143401     -0.144357     0.000956     8+1
-0.107885     -0.109927     0.002042     8+1
-0.205410     -0.205849     0.000439     8+1
-0.553191     -0.553355     0.000164     8+1
-0.554416     -0.555201     0.000785     8+1
-0.113297     -0.111240     0.002057     8+1
-0.136017     -0.135237     0.000780     8+1
-0.532344     -0.531615     0.000729     8+1
-0.546120     -0.545631     0.000489     8+1
-0.551932     -0.551051     0.000881     8+1
-0.126018     -0.124371     0.001647     8+1
-0.075702     -0.074468     0.001234     8+1
-0.081226     -0.082463     0.001237     8+1
-0.121025     -0.121103     0.000078     8+1
-0.540473     -0.543237     0.002764     8+1
-0.130252     -0.128145     0.002107     8+1
-0.091659     -0.090896     0.000763     8+1
-0.106824     -0.112113     0.005289     8+1
-0.217365     -0.218521     0.001156     8+1
-0.114310     -0.114591     0.000281     8+1
-0.546113     -0.544715     0.001398     8+1
-0.115420     -0.114110     0.001310     8+1
-0.077273     -0.075759     0.001514     8+1
-0.073898     -0.077178     0.003280     8+1
-0.252297     -0.254028     0.001731     8+1
-0.521361     -0.520800     0.000561     8+1
-0.118852     -0.115660     0.003192     8+1
-0.093151     -0.091539     0.001612     8+1
-0.100134     -0.101742     0.001608     8+1
-0.071665     -0.070299     0.001366     8+1
-0.113561     -0.114789     0.001228     8+1
-0.552836     -0.552010     0.000826     8+1
-0.119794     -0.116624     0.003170     8+1
-0.072929     -0.072017     0.000912     8+1
-0.104750     -0.105933     0.001183     8+1
-0.223688     -0.225157     0.001469     8+1
-0.554097     -0.555488     0.001391     8+1
-0.131119     -0.128106     0.003013     8+1
-0.090735     -0.089964     0.000771     8+1
-0.073153     -0.071255     0.001898     8+1
-0.075637     -0.074585     0.001052     8+1
-0.113353     -0.115602     0.002249     8+1
-0.551871     -0.553189     0.001318     8+1
-0.108708     -0.109026     0.000318     8+1
-0.094549     -0.098502     0.003953     8+1
-0.104226     -0.105091     0.000865     8+1
-0.228087     -0.230343     0.002256     8+1
-0.555343     -0.556340     0.000997     8+1
-0.129781     -0.126604     0.003177     8+1
-0.116903     -0.113434     0.003469     8+1
-0.073866     -0.073057     0.000809     8+1
-0.073058     -0.073604     0.000546     8+1
-0.118983     -0.120577     0.001594     8+1
-0.531983     -0.534915     0.002932     8+1
-0.124515     -0.118456     0.006059     8+1
-0.091223     -0.090190     0.001033     8+1
-0.099811     -0.104119     0.004308     8+1
-0.221131     -0.224186     0.003055     8+1
-0.556456     -0.555561     0.000895     8+1
-0.563731     -0.563605     0.000126     8+1
-0.559327     -0.559184     0.000143     8+1
-0.113109     -0.113670     0.000561     8+1
-0.141792     -0.143263     0.001471     8+1
-0.115617     -0.116484     0.000867     8+1
-0.212096     -0.209918     0.002178     8+1
-0.535751     -0.536286     0.000535     8+1
-0.554247     -0.553788     0.000459     8+1
-0.118568     -0.118136     0.000432     8+1
-0.142458     -0.143135     0.000677     8+1
-0.552047     -0.552663     0.000616     8+1
-0.559802     -0.560272     0.000470     8+1
-0.165832     -0.166829     0.000997     8+1
-0.112195     -0.111893     0.000302     8+1
-0.194997     -0.195076     0.000079     8+1
-0.529542     -0.530141     0.000599     8+1
-0.095277     -0.094896     0.000381     8+1
-0.119115     -0.120719     0.001604     8+1
-0.061562     -0.060136     0.001426     8+1
-0.069514     -0.069384     0.000130     8+1
-0.042312     -0.040874     0.001438     8+1
-0.535264     -0.534581     0.000683     8+1
-0.257198     -0.256509     0.000689     8+1
-0.557495     -0.556578     0.000917     8+1
-0.098328     -0.098964     0.000636     8+1
-0.115607     -0.114556     0.001051     8+1
-0.062008     -0.061528     0.000480     8+1
-0.137595     -0.135677     0.001918     8+1
-0.232912     -0.232715     0.000197     8+1
-0.539921     -0.538118     0.001803     8+1
-0.110404     -0.113573     0.003169     8+1
-0.081743     -0.082369     0.000626     8+1
-0.537225     -0.535703     0.001522     8+1
-0.053346     -0.055754     0.002408     8+1
-0.539389     -0.538715     0.000674     8+1
-0.172090     -0.173857     0.001767     8+1
-0.128328     -0.127885     0.000443     8+1
-0.540170     -0.539423     0.000747     8+1
-0.528312     -0.529587     0.001275     8+1
-0.101734     -0.102302     0.000568     8+1
-0.244298     -0.243389     0.000909     8+1
-0.534658     -0.534933     0.000275     8+1
-0.093521     -0.092545     0.000976     8+1
-0.113564     -0.114139     0.000575     8+1
-0.048078     -0.050154     0.002076     8+1
-0.071353     -0.071946     0.000593     8+1
-0.042150     -0.043317     0.001167     8+1
-0.544173     -0.545464     0.001291     8+1
-0.254765     -0.254469     0.000296     8+1
-0.538641     -0.537964     0.000677     8+1
-0.076998     -0.074393     0.002605     8+1
-0.122283     -0.121834     0.000449     8+1
-0.061976     -0.062440     0.000464     8+1
-0.146423     -0.145667     0.000756     8+1
-0.201308     -0.201899     0.000591     8+1
-0.560265     -0.562848     0.002583     8+1
-0.113409     -0.113285     0.000124     8+1
-0.086610     -0.085838     0.000772     8+1
-0.499661     -0.501567     0.001906     8+1
-0.049443     -0.048343     0.001100     8+1
-0.562188     -0.560921     0.001267     8+1
-0.542918     -0.542428     0.000490     8+1
-0.226378     -0.232014     0.005636     8+1
-0.134858     -0.137419     0.002561     8+1
-0.107366     -0.109182     0.001816     8+1
-0.212508     -0.213583     0.001075     8+1
-0.127322     -0.130203     0.002881     8+1
-0.082063     -0.084138     0.002075     8+1
-0.107033     -0.110665     0.003632     8+1
-0.105501     -0.106862     0.001361     8+1
-0.147035     -0.145398     0.001637     8+1
-0.138386     -0.139909     0.001523     8+1
-0.572437     -0.574962     0.002525     8+1
-0.555293     -0.563892     0.008599     8+1
-0.114733     -0.114278     0.000455     8+1
-0.160477     -0.161308     0.000831     8+1
-0.301251     -0.295364     0.005887     8+1
-0.120900     -0.119926     0.000974     8+1
-0.114436     -0.114320     0.000116     8+1
-0.125635     -0.126466     0.000831     8+1
-0.113951     -0.113056     0.000895     8+1
-0.117378     -0.117699     0.000321     8+1
-0.541419     -0.541032     0.000387     8+1
-0.569466     -0.572879     0.003413     8+1
-0.118800     -0.119277     0.000477     8+1
-0.076150     -0.077625     0.001475     8+1
-0.185434     -0.184921     0.000513     8+1
-0.124326     -0.122463     0.001863     8+1
-0.119932     -0.122584     0.002652     8+1
-0.095107     -0.099465     0.004358     8+1
-0.547845     -0.555702     0.007857     8+1
-0.550298     -0.552331     0.002033     8+1
-0.126215     -0.125345     0.000870     8+1
-0.231483     -0.232644     0.001161     8+1
-0.145767     -0.147244     0.001477     8+1
-0.192790     -0.191443     0.001347     8+1
-0.547514     -0.549584     0.002070     8+1
-0.564678     -0.565034     0.000356     8+1
-0.264942     -0.266228     0.001286     8+1
-0.148799     -0.151834     0.003035     8+1
-0.570386     -0.564518     0.005868     8+1
-0.565998     -0.562459     0.003539     8+1
-0.544709     -0.542000     0.002709     8+1
-0.552248     -0.553642     0.001394     8+1
-0.119953     -0.120312     0.000359     8+1
-0.111507     -0.111958     0.000451     8+1
-0.143231     -0.142893     0.000338     8+1
-0.110975     -0.113035     0.002060     8+1
-0.138120     -0.137596     0.000524     8+1
-0.113259     -0.112746     0.000513     8+1
-0.078204     -0.080893     0.002689     8+1
-0.113964     -0.116680     0.002716     8+1
-0.277280     -0.279918     0.002638     8+1
-0.117628     -0.117387     0.000241     8+1
-0.563591     -0.564834     0.001243     8+1
-0.536292     -0.535544     0.000748     8+1
-0.229989     -0.230323     0.000334     8+1
-0.113311     -0.115721     0.002410     8+1
-0.135534     -0.134891     0.000643     8+1
-0.104003     -0.103312     0.000691     8+1
-0.095739     -0.097237     0.001498     8+1
-0.121967     -0.123344     0.001377     8+1
-0.134858     -0.134438     0.000420     8+1
-0.108717     -0.106145     0.002572     8+1
-0.546373     -0.549777     0.003404     8+1
-0.511078     -0.515007     0.003929     8+1
-0.094540     -0.093250     0.001290     8+1
-0.086241     -0.087732     0.001491     8+1
-0.059659     -0.059004     0.000655     8+1
-0.077454     -0.077753     0.000299     8+1
-0.117520     -0.119978     0.002458     8+1
-0.086375     -0.089614     0.003239     8+1
-0.576752     -0.576798     0.000046     8+1
-0.556688     -0.556050     0.000638     8+1
-0.111915     -0.109341     0.002574     8+1
-0.138390     -0.136979     0.001411     8+1
-0.124310     -0.126329     0.002019     8+1
-0.084326     -0.083057     0.001269     8+1
-0.541024     -0.541408     0.000384     8+1
-0.550465     -0.549363     0.001102     8+1
-0.123504     -0.125497     0.001993     8+1
-0.102737     -0.101096     0.001641     8+1
-0.508231     -0.510150     0.001919     8+1
-0.545873     -0.546630     0.000757     8+1
-0.198051     -0.197847     0.000204     8+1
-0.540157     -0.541575     0.001418     8+1
-0.097347     -0.097469     0.000122     8+1
-0.105707     -0.104055     0.001652     8+1
-0.057697     -0.056046     0.001651     8+1
-0.075642     -0.075138     0.000504     8+1
-0.045624     -0.044343     0.001281     8+1
-0.545515     -0.545645     0.000130     8+1
-0.209823     -0.213164     0.003341     8+1
-0.526430     -0.527051     0.000621     8+1
-0.089173     -0.090502     0.001329     8+1
-0.114337     -0.115826     0.001489     8+1
-0.062801     -0.060725     0.002076     8+1
-0.125686     -0.125316     0.000370     8+1
-0.246576     -0.243691     0.002885     8+1
-0.570938     -0.570907     0.000031     8+1
-0.118651     -0.119382     0.000731     8+1
-0.083020     -0.085049     0.002029     8+1
-0.547094     -0.543196     0.003898     8+1
-0.052559     -0.053549     0.000990     8+1
-0.586871     -0.587322     0.000451     8+1
-0.495169     -0.493286     0.001883     8+1
-0.150658     -0.152818     0.002160     8+1
-0.121741     -0.124641     0.002900     8+1
-0.129290     -0.128962     0.000328     8+1
-0.161150     -0.160714     0.000436     8+1
-0.153445     -0.153423     0.000022     8+1
-0.129730     -0.129745     0.000015     8+1
-0.578471     -0.578381     0.000090     8+1
-0.078093     -0.076943     0.001150     8+1
-0.115808     -0.118274     0.002466     8+1
-0.077392     -0.078009     0.000617     8+1
-0.115344     -0.117075     0.001731     8+1
-0.084383     -0.081334     0.003049     8+1
-0.458216     -0.458753     0.000537     8+1
-0.525331     -0.524620     0.000711     8+1
-0.080811     -0.078437     0.002374     8+1
-0.118765     -0.117671     0.001094     8+1
-0.113127     -0.111127     0.002000     8+1
-0.082320     -0.078329     0.003991     8+1
-0.145264     -0.144499     0.000765     8+1
-0.077788     -0.078212     0.000424     8+1
-0.122603     -0.122742     0.000139     8+1
-0.077273     -0.079442     0.002169     8+1
-0.126143     -0.126941     0.000798     8+1
-0.122319     -0.123259     0.000940     8+1
-0.550322     -0.548697     0.001625     8+1
-0.571000     -0.570479     0.000521     8+1
-0.108636     -0.110139     0.001503     8+1
-0.086309     -0.084899     0.001410     8+1
-0.156436     -0.156451     0.000015     8+1
-0.069058     -0.067868     0.001190     8+1
-0.099543     -0.100836     0.001293     8+1
-0.109985     -0.109299     0.000686     8+1
-0.147390     -0.146295     0.001095     8+1
-0.077342     -0.075696     0.001646     8+1
-0.568773     -0.569779     0.001006     8+1
-0.559522     -0.559954     0.000432     8+1
-0.290029     -0.287196     0.002833     8+1
-0.110700     -0.110262     0.000438     8+1
-0.147588     -0.147387     0.000201     8+1
-0.066318     -0.064826     0.001492     8+1
-0.094418     -0.092851     0.001567     8+1
-0.078712     -0.079206     0.000494     8+1
-0.554422     -0.555030     0.000608     8+1
-0.563374     -0.563573     0.000199     8+1
-0.081953     -0.083199     0.001246     8+1
-0.119976     -0.118928     0.001048     8+1
-0.126549     -0.124200     0.002349     8+1
-0.547776     -0.548187     0.000411     8+1
-0.565834     -0.566961     0.001127     8+1
-0.118577     -0.116331     0.002246     8+1
-0.547047     -0.546445     0.000602     8+1
-0.538331     -0.536229     0.002102     8+1
-0.480818     -0.481892     0.001074     8+1
-0.144648     -0.144959     0.000311     8+1
-0.134478     -0.133216     0.001262     8+1
-0.127409     -0.127108     0.000301     8+1
-0.146436     -0.144908     0.001528     8+1
-0.143072     -0.143406     0.000334     8+1
-0.125142     -0.125370     0.000228     8+1
-0.561784     -0.563001     0.001217     8+1
-0.073773     -0.073158     0.000615     8+1
-0.108712     -0.110934     0.002222     8+1
-0.077982     -0.077827     0.000155     8+1
-0.111080     -0.111997     0.000917     8+1
-0.079582     -0.078959     0.000623     8+1
-0.443508     -0.444645     0.001137     8+1
-0.559547     -0.560295     0.000748     8+1
-0.082779     -0.082595     0.000184     8+1
-0.114027     -0.114706     0.000679     8+1
-0.110420     -0.112479     0.002059     8+1
-0.081841     -0.079365     0.002476     8+1
-0.146823     -0.147916     0.001093     8+1
-0.075871     -0.077833     0.001962     8+1
-0.123326     -0.123528     0.000202     8+1
-0.080118     -0.083132     0.003014     8+1
-0.129459     -0.128919     0.000540     8+1
-0.122963     -0.124919     0.001956     8+1
-0.555740     -0.555107     0.000633     8+1
-0.548760     -0.550226     0.001466     8+1
-0.102400     -0.105867     0.003467     8+1
-0.082851     -0.083092     0.000241     8+1
-0.149374     -0.151119     0.001745     8+1
-0.065216     -0.064302     0.000914     8+1
-0.093703     -0.094349     0.000646     8+1
-0.113380     -0.111817     0.001563     8+1
-0.138169     -0.135363     0.002806     8+1
-0.071668     -0.069434     0.002234     8+1
-0.558291     -0.556266     0.002025     8+1
-0.547830     -0.550030     0.002200     8+1
-0.277511     -0.278280     0.000769     8+1
-0.105656     -0.105356     0.000300     8+1
-0.133989     -0.136085     0.002096     8+1
-0.066338     -0.063919     0.002419     8+1
-0.091148     -0.090250     0.000898     8+1
-0.073409     -0.073934     0.000525     8+1
-0.537286     -0.538520     0.001234     8+1
-0.526447     -0.526928     0.000481     8+1
-0.080733     -0.081883     0.001150     8+1
-0.118068     -0.116933     0.001135     8+1
-0.118164     -0.116074     0.002090     8+1
-0.553642     -0.554233     0.000591     8+1
-0.533428     -0.529722     0.003706     8+1
-0.110296     -0.109552     0.000744     8+1
-0.520364     -0.520501     0.000137     8+1
-0.584011     -0.582640     0.001371     8+1
-0.583746     -0.582523     0.001223     8+1
-0.140263     -0.141334     0.001071     8+1
-0.124378     -0.124971     0.000593     8+1
-0.143359     -0.144763     0.001404     8+1
-0.120955     -0.122533     0.001578     8+1
-0.149527     -0.150082     0.000555     8+1
-0.122205     -0.119814     0.002391     8+1
-0.091210     -0.090779     0.000431     8+1
-0.122829     -0.123843     0.001014     8+1
-0.286933     -0.282249     0.004684     8+1
-0.127767     -0.126397     0.001370     8+1
-0.554191     -0.555775     0.001584     8+1
-0.539558     -0.542100     0.002542     8+1
-0.210436     -0.212903     0.002467     8+1
-0.117880     -0.119460     0.001580     8+1
-0.153944     -0.155669     0.001725     8+1
-0.108093     -0.108269     0.000176     8+1
-0.151559     -0.154095     0.002536     8+1
-0.146032     -0.146720     0.000688     8+1
-0.144475     -0.146146     0.001671     8+1
-0.112856     -0.113522     0.000666     8+1
-0.553837     -0.554022     0.000185     8+1
-0.529543     -0.529279     0.000264     8+1
-0.094579     -0.093692     0.000887     8+1
-0.082078     -0.080681     0.001397     8+1
-0.071154     -0.071819     0.000665     8+1
-0.082292     -0.080826     0.001466     8+1
-0.123254     -0.122540     0.000714     8+1
-0.089352     -0.090839     0.001487     8+1
-0.572507     -0.570165     0.002342     8+1
-0.563534     -0.561639     0.001895     8+1
-0.129649     -0.129530     0.000119     8+1
-0.140900     -0.142422     0.001522     8+1
-0.132116     -0.133397     0.001281     8+1
-0.089425     -0.089027     0.000398     8+1
-0.550518     -0.552493     0.001975     8+1
-0.562930     -0.563014     0.000084     8+1
-0.140521     -0.140443     0.000078     8+1
-0.118187     -0.116291     0.001896     8+1
-0.565420     -0.569278     0.003858     8+1
-0.567631     -0.566235     0.001396     8+1
-0.202756     -0.204025     0.001269     8+1
-0.539540     -0.539251     0.000289     8+1
-0.088028     -0.087853     0.000175     8+1
-0.102437     -0.103242     0.000805     8+1
-0.055062     -0.054289     0.000773     8+1
-0.073667     -0.074023     0.000356     8+1
-0.044110     -0.042940     0.001170     8+1
-0.539375     -0.539026     0.000349     8+1
-0.205423     -0.204483     0.000940     8+1
-0.541483     -0.541164     0.000319     8+1
-0.084106     -0.084704     0.000598     8+1
-0.111075     -0.110649     0.000426     8+1
-0.061526     -0.060923     0.000603     8+1
-0.113527     -0.113304     0.000223     8+1
-0.158478     -0.157834     0.000644     8+1
-0.514595     -0.513039     0.001556     8+1
-0.100640     -0.100775     0.000135     8+1
-0.071949     -0.070124     0.001825     8+1
-0.550098     -0.550413     0.000315     8+1
-0.047052     -0.047695     0.000643     8+1
-0.545539     -0.546081     0.000542     8+1
-0.553342     -0.553469     0.000127     8+1
-0.241338     -0.243530     0.002192     8+1
-0.116976     -0.118870     0.001894     8+1
-0.127390     -0.124322     0.003068     8+1
-0.149261     -0.145655     0.003606     8+1
-0.084466     -0.084724     0.000258     8+1
-0.117411     -0.121220     0.003809     8+1
-0.556059     -0.556309     0.000250     8+1
-0.097078     -0.096964     0.000114     8+1
-0.129850     -0.133410     0.003560     8+1
-0.120911     -0.122534     0.001623     8+1
-0.255926     -0.256832     0.000906     8+1
-0.565359     -0.563881     0.001478     8+1
-0.577386     -0.576515     0.000871     8+1
-0.116518     -0.113798     0.002720     8+1
-0.139046     -0.135914     0.003132     8+1
-0.554879     -0.553753     0.001126     8+1
-0.555777     -0.557141     0.001364     8+1
-0.522785     -0.522178     0.000607     8+1
-0.522157     -0.521830     0.000327     8+1
-0.116600     -0.116982     0.000382     8+1
-0.131937     -0.132992     0.001055     8+1
-0.583187     -0.582948     0.000239     8+1
-0.199031     -0.200981     0.001950     8+1
-0.142100     -0.141981     0.000119     8+1
-0.545601     -0.545906     0.000305     8+1
-0.561403     -0.560287     0.001116     8+1
-0.117030     -0.118236     0.001206     8+1
-0.539690     -0.538510     0.001180     8+1
-0.123304     -0.119124     0.004180     8+1
-0.083101     -0.083388     0.000287     8+1
-0.079009     -0.080488     0.001479     8+1
-0.125371     -0.127276     0.001905     8+1
-0.535933     -0.535313     0.000620     8+1
-0.148024     -0.140463     0.007561     8+1
-0.098562     -0.104055     0.005493     8+1
-0.111214     -0.112889     0.001675     8+1
-0.276567     -0.277141     0.000574     8+1
-0.123852     -0.124688     0.000836     8+1
-0.543016     -0.543024     0.000008     8+1
-0.123285     -0.120653     0.002632     8+1
-0.079415     -0.079895     0.000480     8+1
-0.076791     -0.078585     0.001794     8+1
-0.274531     -0.279455     0.004924     8+1
-0.565490     -0.563731     0.001759     8+1
-0.126620     -0.121879     0.004741     8+1
-0.097951     -0.096691     0.001260     8+1
-0.116038     -0.119234     0.003196     8+1
-0.079092     -0.080379     0.001287     8+1
-0.115285     -0.118003     0.002718     8+1
-0.540601     -0.538872     0.001729     8+1
-0.120914     -0.120362     0.000552     8+1
-0.080333     -0.079002     0.001331     8+1
-0.121037     -0.125593     0.004556     8+1
-0.257822     -0.263280     0.005458     8+1
-0.538101     -0.537173     0.000928     8+1
-0.143664     -0.136057     0.007607     8+1
-0.108158     -0.110621     0.002463     8+1
-0.076048     -0.075577     0.000471     8+1
-0.075806     -0.077542     0.001736     8+1
-0.114648     -0.114331     0.000317     8+1
-0.531585     -0.531017     0.000568     8+1
-0.108440     -0.107366     0.001074     8+1
-0.097586     -0.097402     0.000184     8+1
-0.113219     -0.115680     0.002461     8+1
-0.268143     -0.265673     0.002470     8+1
-0.530976     -0.527918     0.003058     8+1
-0.132149     -0.126205     0.005944     8+1
-0.125935     -0.123299     0.002636     8+1
-0.078695     -0.077040     0.001655     8+1
-0.084107     -0.082174     0.001933     8+1
-0.118244     -0.121477     0.003233     8+1
-0.553219     -0.550273     0.002946     8+1
-0.138593     -0.132719     0.005874     8+1
-0.107770     -0.108831     0.001061     8+1
-0.115348     -0.115378     0.000030     8+1
-0.249336     -0.247219     0.002117     8+1
-0.557077     -0.558220     0.001143     8+1
-0.552235     -0.552443     0.000208     8+1
-0.554938     -0.555722     0.000784     8+1
-0.115848     -0.115935     0.000087     8+1
-0.149898     -0.150918     0.001020     8+1
-0.125244     -0.127097     0.001853     8+1
-0.236119     -0.236277     0.000158     8+1
-0.539080     -0.540515     0.001435     8+1
-0.546685     -0.549483     0.002798     8+1
-0.118311     -0.117169     0.001142     8+1
-0.148999     -0.151317     0.002318     8+1
-0.553526     -0.555002     0.001476     8+1
-0.555357     -0.557822     0.002465     8+1
-0.518592     -0.519066     0.000474     8+1
-0.518106     -0.518632     0.000526     8+1
-0.604262     -0.597949     0.006313     8+1
-0.618449     -0.614797     0.003652     8+1
-0.120934     -0.123362     0.002428     8+1
-0.128737     -0.129522     0.000785     8+1
-0.128673     -0.127559     0.001114     8+1
-0.160474     -0.158199     0.002275     8+1
-0.143658     -0.144395     0.000737     8+1
-0.142575     -0.141787     0.000788     8+1
-0.380626     -0.381912     0.001286     8+1
-0.081621     -0.078488     0.003133     8+1
-0.114246     -0.115191     0.000945     8+1
-0.087025     -0.084091     0.002934     8+1
-0.111968     -0.110908     0.001060     8+1
-0.091627     -0.091216     0.000411     8+1
-0.403427     -0.406570     0.003143     8+1
-0.524374     -0.524699     0.000325     8+1
-0.079346     -0.079694     0.000348     8+1
-0.115036     -0.118155     0.003119     8+1
-0.094763     -0.096033     0.001270     8+1
-0.080053     -0.080934     0.000881     8+1
-0.125008     -0.128583     0.003575     8+1
-0.069284     -0.070947     0.001663     8+1
-0.098750     -0.100242     0.001492     8+1
-0.081842     -0.083315     0.001473     8+1
-0.142272     -0.143043     0.000771     8+1
-0.137964     -0.138260     0.000296     8+1
-0.538098     -0.533802     0.004296     8+1
-0.533847     -0.529426     0.004421     8+1
-0.118647     -0.119857     0.001210     8+1
-0.098012     -0.098887     0.000875     8+1
-0.142954     -0.140970     0.001984     8+1
-0.076661     -0.075011     0.001650     8+1
-0.133907     -0.133361     0.000546     8+1
-0.119007     -0.118586     0.000421     8+1
-0.122211     -0.127069     0.004858     8+1
-0.094144     -0.098217     0.004073     8+1
-0.457928     -0.455103     0.002825     8+1
-0.574340     -0.576265     0.001925     8+1
-0.493732     -0.494465     0.000733     8+1
-0.121230     -0.121545     0.000315     8+1
-0.132253     -0.127200     0.005053     8+1
-0.084906     -0.081694     0.003212     8+1
-0.094357     -0.092145     0.002212     8+1
-0.069692     -0.066244     0.003448     8+1
-0.534566     -0.529542     0.005024     8+1
-0.350309     -0.342582     0.007727     8+1
-0.129089     -0.129147     0.000058     8+1
-0.117827     -0.119023     0.001196     8+1
-0.075995     -0.077815     0.001820     8+1
-0.566402     -0.563608     0.002794     8+1
-0.285379     -0.278562     0.006817     8+1
-0.128486     -0.124514     0.003972     8+1
-0.556820     -0.559191     0.002371     8+1
-0.593463     -0.598271     0.004808     8+1
-0.570260     -0.570563     0.000303     8+1
-0.131660     -0.129791     0.001869     8+1
-0.129650     -0.128023     0.001627     8+1
-0.120340     -0.120927     0.000587     8+1
-0.153493     -0.151940     0.001553     8+1
-0.133008     -0.132849     0.000159     8+1
-0.129301     -0.129493     0.000192     8+1
-0.569257     -0.570022     0.000765     8+1
-0.099745     -0.097758     0.001987     8+1
-0.114770     -0.111364     0.003406     8+1
-0.081948     -0.082868     0.000920     8+1
-0.114755     -0.114546     0.000209     8+1
-0.100795     -0.103190     0.002395     8+1
-0.346578     -0.345374     0.001204     8+1
-0.548368     -0.546219     0.002149     8+1
-0.088510     -0.088549     0.000039     8+1
-0.124645     -0.125224     0.000579     8+1
-0.102510     -0.103928     0.001418     8+1
-0.083204     -0.082813     0.000391     8+1
-0.155389     -0.153742     0.001647     8+1
-0.092733     -0.093179     0.000446     8+1
-0.104724     -0.104619     0.000105     8+1
-0.085541     -0.084866     0.000675     8+1
-0.162278     -0.160060     0.002218     8+1
-0.169257     -0.165415     0.003842     8+1
-0.546960     -0.548800     0.001840     8+1
-0.559060     -0.562209     0.003149     8+1
-0.123895     -0.123316     0.000579     8+1
-0.082878     -0.082493     0.000385     8+1
-0.147431     -0.147563     0.000132     8+1
-0.091912     -0.090324     0.001588     8+1
-0.131425     -0.131733     0.000308     8+1
-0.116886     -0.115740     0.001146     8+1
-0.126567     -0.127809     0.001242     8+1
-0.108383     -0.109983     0.001600     8+1
-0.345888     -0.348200     0.002312     8+1
-0.550397     -0.549583     0.000814     8+1
-0.327775     -0.326054     0.001721     8+1
-0.172378     -0.170255     0.002123     8+1
-0.162165     -0.163593     0.001428     8+1
-0.085460     -0.085467     0.000007     8+1
-0.106654     -0.108860     0.002206     8+1
-0.080994     -0.078439     0.002555     8+1
-0.586375     -0.588797     0.002422     8+1
-0.553366     -0.549395     0.003971     8+1
-0.125857     -0.125396     0.000461     8+1
-0.127575     -0.127194     0.000381     8+1
-0.084895     -0.088303     0.003408     8+1
-0.552699     -0.549329     0.003370     8+1
-0.327240     -0.330619     0.003379     8+1
-0.149411     -0.148645     0.000766     8+1
-0.585858     -0.583962     0.001896     8+1
-0.581053     -0.580274     0.000779     8+1
-0.592107     -0.590266     0.001841     8+1
-0.115203     -0.118273     0.003070     8+1
-0.124531     -0.123899     0.000632     8+1
-0.126902     -0.124096     0.002806     8+1
-0.151033     -0.147569     0.003464     8+1
-0.137287     -0.137472     0.000185     8+1
-0.121672     -0.125461     0.003789     8+1
-0.531425     -0.529414     0.002011     8+1
-0.085085     -0.085807     0.000722     8+1
-0.112481     -0.113315     0.000834     8+1
-0.077541     -0.076261     0.001280     8+1
-0.113649     -0.113733     0.000084     8+1
-0.080380     -0.080190     0.000190     8+1
-0.381830     -0.377315     0.004515     8+1
-0.509512     -0.507602     0.001910     8+1
-0.076753     -0.075112     0.001641     8+1
-0.105031     -0.106595     0.001564     8+1
-0.092176     -0.090698     0.001478     8+1
-0.062995     -0.060735     0.002260     8+1
-0.128839     -0.129957     0.001118     8+1
-0.069286     -0.067589     0.001697     8+1
-0.093346     -0.091694     0.001652     8+1
-0.069603     -0.068713     0.000890     8+1
-0.145191     -0.144046     0.001145     8+1
-0.110359     -0.110942     0.000583     8+1
-0.560207     -0.557491     0.002716     8+1
-0.568104     -0.567638     0.000466     8+1
-0.116668     -0.115804     0.000864     8+1
-0.087052     -0.088042     0.000990     8+1
-0.139336     -0.137170     0.002166     8+1
-0.081088     -0.078357     0.002731     8+1
-0.131761     -0.127730     0.004031     8+1
-0.114969     -0.115881     0.000912     8+1
-0.125897     -0.129819     0.003922     8+1
-0.087026     -0.088189     0.001163     8+1
-0.346114     -0.347377     0.001263     8+1
-0.513150     -0.515611     0.002461     8+1
-0.331801     -0.333616     0.001815     8+1
-0.124077     -0.125761     0.001684     8+1
-0.130647     -0.126747     0.003900     8+1
-0.074498     -0.073696     0.000802     8+1
-0.093256     -0.089738     0.003518     8+1
-0.064521     -0.059465     0.005056     8+1
-0.553716     -0.552639     0.001077     8+1
-0.397110     -0.400335     0.003225     8+1
-0.117735     -0.119745     0.002010     8+1
-0.124741     -0.123022     0.001719     8+1
-0.080642     -0.082605     0.001963     8+1
-0.520871     -0.519477     0.001394     8+1
-0.265816     -0.259593     0.006223     8+1
-0.126513     -0.124360     0.002153     8+1
-0.555414     -0.553868     0.001546     8+1
-0.099659     -0.099668     0.000009     8+1
-0.145901     -0.146335     0.000434     8+1
-0.555878     -0.553620     0.002258     8+1
-0.552046     -0.550977     0.001069     8+1
-0.119194     -0.118658     0.000536     8+1
-0.154975     -0.155808     0.000833     8+1
-0.120279     -0.121949     0.001670     8+1
-0.261240     -0.265818     0.004578     8+1
-0.553593     -0.553911     0.000318     8+1
-0.566490     -0.569057     0.002567     8+1
-0.117325     -0.116116     0.001209     8+1
-0.163411     -0.162670     0.000741     8+1
-0.560129     -0.562380     0.002251     8+1
-0.565791     -0.565624     0.000167     8+1
-0.559382     -0.561084     0.001702     8+1
-0.118401     -0.115720     0.002681     8+1
-0.074107     -0.073169     0.000938     8+1
-0.075286     -0.076392     0.001106     8+1
-0.113716     -0.116545     0.002829     8+1
-0.576604     -0.577583     0.000979     8+1
-0.135998     -0.131320     0.004678     8+1
-0.094388     -0.094096     0.000292     8+1
-0.103210     -0.106370     0.003160     8+1
-0.218015     -0.221489     0.003474     8+1
-0.116544     -0.118821     0.002277     8+1
-0.557413     -0.556693     0.000720     8+1
-0.111764     -0.109947     0.001817     8+1
-0.074233     -0.072933     0.001300     8+1
-0.072710     -0.072522     0.000188     8+1
-0.234249     -0.234398     0.000149     8+1
-0.573843     -0.573858     0.000015     8+1
-0.127971     -0.123821     0.004150     8+1
-0.092550     -0.090105     0.002445     8+1
-0.102947     -0.106395     0.003448     8+1
-0.072799     -0.073104     0.000305     8+1
-0.119324     -0.121657     0.002333     8+1
-0.558882     -0.558942     0.000060     8+1
-0.114701     -0.113117     0.001584     8+1
-0.074756     -0.073940     0.000816     8+1
-0.105262     -0.108816     0.003554     8+1
-0.217225     -0.220081     0.002856     8+1
-0.577811     -0.577664     0.000147     8+1
-0.129640     -0.126530     0.003110     8+1
-0.093297     -0.093604     0.000307     8+1
-0.071058     -0.069880     0.001178     8+1
-0.075903     -0.075696     0.000207     8+1
-0.115191     -0.116566     0.001375     8+1
-0.560384     -0.560144     0.000240     8+1
-0.118524     -0.116786     0.001738     8+1
-0.093793     -0.093171     0.000622     8+1
-0.104312     -0.107272     0.002960     8+1
-0.221456     -0.222769     0.001313     8+1
-0.573584     -0.571946     0.001638     8+1
-0.128002     -0.123388     0.004614     8+1
-0.110623     -0.110630     0.000007     8+1
-0.073914     -0.073281     0.000633     8+1
-0.072935     -0.072737     0.000198     8+1
-0.118407     -0.120651     0.002244     8+1
-0.563003     -0.564347     0.001344     8+1
-0.126955     -0.124851     0.002104     8+1
-0.094120     -0.094065     0.000055     8+1
-0.102667     -0.107311     0.004644     8+1
-0.215649     -0.217604     0.001955     8+1
-0.573553     -0.576920     0.003367     8+1
-0.535088     -0.535492     0.000404     8+1
-0.541904     -0.543015     0.001111     8+1
-0.248577     -0.249585     0.001008     8+1
-0.118605     -0.118978     0.000373     8+1
-0.110199     -0.108936     0.001263     8+1
-0.139256     -0.138285     0.000971     8+1
-0.087298     -0.088572     0.001274     8+1
-0.114007     -0.116554     0.002547     8+1
-0.556701     -0.555619     0.001082     8+1
-0.086838     -0.085185     0.001653     8+1
-0.125635     -0.128690     0.003055     8+1
-0.116182     -0.117370     0.001188     8+1
-0.247530     -0.247420     0.000110     8+1
-0.561932     -0.560792     0.001140     8+1
-0.565563     -0.565017     0.000546     8+1
-0.126273     -0.124409     0.001864     8+1
-0.132334     -0.127771     0.004563     8+1
-0.546610     -0.546871     0.000261     8+1
-0.532840     -0.532516     0.000324     8+1
-0.540348     -0.541104     0.000756     8+1
-0.578708     -0.578705     0.000003     8+1
-0.137764     -0.137063     0.000701     8+1
-0.135218     -0.132907     0.002311     8+1
-0.121863     -0.122197     0.000334     8+1
-0.143999     -0.144767     0.000768     8+1
-0.129287     -0.126967     0.002320     8+1
-0.132344     -0.132472     0.000128     8+1
-0.364164     -0.364367     0.000203     8+1
-0.077459     -0.077486     0.000027     8+1
-0.104599     -0.104214     0.000385     8+1
-0.078184     -0.076122     0.002062     8+1
-0.109272     -0.109020     0.000252     8+1
-0.093209     -0.094831     0.001622     8+1
-0.483875     -0.478029     0.005846     8+1
-0.544841     -0.544076     0.000765     8+1
-0.084601     -0.083437     0.001164     8+1
-0.115133     -0.113132     0.002001     8+1
-0.095455     -0.094065     0.001390     8+1
-0.083160     -0.081825     0.001335     8+1
-0.126333     -0.127508     0.001175     8+1
-0.071998     -0.072858     0.000860     8+1
-0.098665     -0.099910     0.001245     8+1
-0.079868     -0.079703     0.000165     8+1
-0.153770     -0.149865     0.003905     8+1
-0.161908     -0.158679     0.003229     8+1
-0.550080     -0.550356     0.000276     8+1
-0.527718     -0.528314     0.000596     8+1
-0.112424     -0.111377     0.001047     8+1
-0.090271     -0.091796     0.001525     8+1
-0.148992     -0.149528     0.000536     8+1
-0.074215     -0.072381     0.001834     8+1
-0.124766     -0.122672     0.002094     8+1
-0.107983     -0.105919     0.002064     8+1
-0.120897     -0.122729     0.001832     8+1
-0.097145     -0.099574     0.002429     8+1
-0.436250     -0.440469     0.004219     8+1
-0.545978     -0.545981     0.000003     8+1
-0.446420     -0.443975     0.002445     8+1
-0.123150     -0.125003     0.001853     8+1
-0.129993     -0.130659     0.000666     8+1
-0.080968     -0.080045     0.000923     8+1
-0.095315     -0.096286     0.000971     8+1
-0.071207     -0.070511     0.000696     8+1
-0.509292     -0.511852     0.002560     8+1
-0.332395     -0.331849     0.000546     8+1
-0.117885     -0.118423     0.000538     8+1
-0.108091     -0.110089     0.001998     8+1
-0.070685     -0.069763     0.000922     8+1
-0.530341     -0.531200     0.000859     8+1
-0.282820     -0.284293     0.001473     8+1
-0.126574     -0.124388     0.002186     8+1
-0.549140     -0.548089     0.001051     8+1
-0.608371     -0.601722     0.006649     8+1
-0.625808     -0.619572     0.006236     8+1
-0.122731     -0.125620     0.002889     8+1
-0.125556     -0.128013     0.002457     8+1
-0.129252     -0.128173     0.001079     8+1
-0.162792     -0.161211     0.001581     8+1
-0.145684     -0.146240     0.000556     8+1
-0.142039     -0.140686     0.001353     8+1
-0.381229     -0.382938     0.001709     8+1
-0.081974     -0.078119     0.003855     8+1
-0.113748     -0.115129     0.001381     8+1
-0.085483     -0.081086     0.004397     8+1
-0.112999     -0.112713     0.000286     8+1
-0.090733     -0.089986     0.000747     8+1
-0.411254     -0.415463     0.004209     8+1
-0.511959     -0.514278     0.002319     8+1
-0.078570     -0.078693     0.000123     8+1
-0.114599     -0.117863     0.003264     8+1
-0.094598     -0.095970     0.001372     8+1
-0.078407     -0.079110     0.000703     8+1
-0.123986     -0.128273     0.004287     8+1
-0.068534     -0.070167     0.001633     8+1
-0.097529     -0.099233     0.001704     8+1
-0.079297     -0.080641     0.001344     8+1
-0.143313     -0.146141     0.002828     8+1
-0.133472     -0.134723     0.001251     8+1
-0.540653     -0.536331     0.004322     8+1
-0.546188     -0.543626     0.002562     8+1
-0.119865     -0.120763     0.000898     8+1
-0.098281     -0.098225     0.000056     8+1
-0.143242     -0.141260     0.001982     8+1
-0.077376     -0.075319     0.002057     8+1
-0.132977     -0.132838     0.000139     8+1
-0.117819     -0.117028     0.000791     8+1
-0.123141     -0.129490     0.006349     8+1
-0.094012     -0.098151     0.004139     8+1
-0.462537     -0.458744     0.003793     8+1
-0.570268     -0.570491     0.000223     8+1
-0.495724     -0.494464     0.001260     8+1
-0.121236     -0.121001     0.000235     8+1
-0.131161     -0.126120     0.005041     8+1
-0.083109     -0.079555     0.003554     8+1
-0.094669     -0.092743     0.001926     8+1
-0.069314     -0.065126     0.004188     8+1
-0.538551     -0.532407     0.006144     8+1
-0.349816     -0.340640     0.009176     8+1
-0.126378     -0.126777     0.000399     8+1
-0.118059     -0.120563     0.002504     8+1
-0.076368     -0.077947     0.001579     8+1
-0.559255     -0.556884     0.002371     8+1
-0.274245     -0.265347     0.008898     8+1
-0.128906     -0.124595     0.004311     8+1
-0.562689     -0.564341     0.001652     8+1
-0.599584     -0.598286     0.001298     8+1
-0.494105     -0.493723     0.000382     8+1
-0.156430     -0.157032     0.000602     8+1
-0.132414     -0.132140     0.000274     8+1
-0.115336     -0.115098     0.000238     8+1
-0.149728     -0.146469     0.003259     8+1
-0.128619     -0.132173     0.003554     8+1
-0.129385     -0.131543     0.002158     8+1
-0.355915     -0.359293     0.003378     8+1
-0.085147     -0.086474     0.001327     8+1
-0.115384     -0.119337     0.003953     8+1
-0.085780     -0.084675     0.001105     8+1
-0.107015     -0.105739     0.001276     8+1
-0.090823     -0.090207     0.000616     8+1
-0.571031     -0.574001     0.002970     8+1
-0.543072     -0.542865     0.000207     8+1
-0.077319     -0.081340     0.004021     8+1
-0.113645     -0.115179     0.001534     8+1
-0.099175     -0.101284     0.002109     8+1
-0.077265     -0.078043     0.000778     8+1
-0.125153     -0.124567     0.000586     8+1
-0.077733     -0.079122     0.001389     8+1
-0.107374     -0.107114     0.000260     8+1
-0.085573     -0.087646     0.002073     8+1
-0.147452     -0.141674     0.005778     8+1
-0.152224     -0.148364     0.003860     8+1
-0.529954     -0.531384     0.001430     8+1
-0.559410     -0.559160     0.000250     8+1
-0.117510     -0.118710     0.001200     8+1
-0.085153     -0.085654     0.000501     8+1
-0.139267     -0.138648     0.000619     8+1
-0.079631     -0.077248     0.002383     8+1
-0.137280     -0.132629     0.004651     8+1
-0.115414     -0.114673     0.000741     8+1
-0.115810     -0.117424     0.001614     8+1
-0.092267     -0.093687     0.001420     8+1
-0.292797     -0.291134     0.001663     8+1
-0.557621     -0.558437     0.000816     8+1
-0.505188     -0.502181     0.003007     8+1
-0.132176     -0.133132     0.000956     8+1
-0.137976     -0.141174     0.003198     8+1
-0.089637     -0.090667     0.001030     8+1
-0.094745     -0.095656     0.000911     8+1
-0.071625     -0.068692     0.002933     8+1
-0.562548     -0.565380     0.002832     8+1
-0.314353     -0.315991     0.001638     8+1
-0.136921     -0.138876     0.001955     8+1
-0.114042     -0.114223     0.000181     8+1
-0.075459     -0.073133     0.002326     8+1
-0.573605     -0.572763     0.000842     8+1
-0.288788     -0.293934     0.005146     8+1
-0.126523     -0.124579     0.001944     8+1
-0.549052     -0.549747     0.000695     8+1
-0.532442     -0.534994     0.002552     8+1
-0.529016     -0.531022     0.002006     8+1
-0.102212     -0.103391     0.001179     8+1
-0.140019     -0.142006     0.001987     8+1
-0.106150     -0.107230     0.001080     8+1
-0.214178     -0.213248     0.000930     8+1
-0.511902     -0.512998     0.001096     8+1
-0.527258     -0.528673     0.001415     8+1
-0.113287     -0.112699     0.000588     8+1
-0.130444     -0.130990     0.000546     8+1
-0.525287     -0.524705     0.000582     8+1
-0.524236     -0.522476     0.001760     8+1
-0.479811     -0.481137     0.001326     8+1
-0.485231     -0.484082     0.001149     8+1
-0.077997     -0.077621     0.000376     8+1
-0.531101     -0.531742     0.000641     8+1
-0.471566     -0.472358     0.000793     8+1
-0.133435     -0.133715     0.000280     8+1
-0.519086     -0.518933     0.000153     8+1
-0.119870     -0.121090     0.001220     8+1
-0.106347     -0.106864     0.000517     8+1
-0.509557     -0.509830     0.000273     8+1
-0.515430     -0.516386     0.000956     8+1
-0.084265     -0.083580     0.000685     8+1
-0.572305     -0.571545     0.000760     8+1
-0.564599     -0.564577     0.000022     8+1
-0.256542     -0.255499     0.001043     8+1
-0.123114     -0.123275     0.000161     8+1
-0.121362     -0.119047     0.002315     8+1
-0.145862     -0.143639     0.002223     8+1
-0.099318     -0.098192     0.001126     8+1
-0.130165     -0.133131     0.002966     8+1
-0.563779     -0.563453     0.000326     8+1
-0.086067     -0.086149     0.000082     8+1
-0.121097     -0.122619     0.001522     8+1
-0.134566     -0.135853     0.001287     8+1
-0.231246     -0.232599     0.001353     8+1
-0.563262     -0.564506     0.001244     8+1
-0.574129     -0.573525     0.000604     8+1
-0.122998     -0.120573     0.002425     8+1
-0.150642     -0.151009     0.000367     8+1
-0.566719     -0.566016     0.000703     8+1
-0.581544     -0.582239     0.000695     8+1
-0.085824     -0.086347     0.000523     8+1
-0.152721     -0.152136     0.000585     8+1
-0.155172     -0.154885     0.000287     8+1
-0.099784     -0.099835     0.000051     8+1
-0.570852     -0.568878     0.001974     8+1
-0.575157     -0.578323     0.003166     8+1
-0.137050     -0.137244     0.000194     8+1
-0.115322     -0.116420     0.001098     8+1
-0.143575     -0.146143     0.002568     8+1
-0.109088     -0.110749     0.001661     8+1
-0.141580     -0.144310     0.002730     8+1
-0.122158     -0.118979     0.003179     8+1
-0.089637     -0.087658     0.001979     8+1
-0.100892     -0.100608     0.000284     8+1
-0.322451     -0.324813     0.002362     8+1
-0.126675     -0.129203     0.002528     8+1
-0.546411     -0.548075     0.001664     8+1
-0.534754     -0.534793     0.000039     8+1
-0.224038     -0.225217     0.001179     8+1
-0.103330     -0.105752     0.002422     8+1
-0.147605     -0.148862     0.001257     8+1
-0.107690     -0.106464     0.001226     8+1
-0.147542     -0.147720     0.000178     8+1
-0.114403     -0.109476     0.004927     8+1
-0.154418     -0.149008     0.005410     8+1
-0.121262     -0.121449     0.000187     8+1
-0.527396     -0.528117     0.000721     8+1
-0.508136     -0.509184     0.001048     8+1
-0.088441     -0.088415     0.000026     8+1
-0.079042     -0.077448     0.001594     8+1
-0.069581     -0.068313     0.001268     8+1
-0.067692     -0.067726     0.000034     8+1
-0.127476     -0.125101     0.002375     8+1
-0.089402     -0.093493     0.004091     8+1
-0.560143     -0.563079     0.002936     8+1
-0.557491     -0.560600     0.003109     8+1
-0.130484     -0.129324     0.001160     8+1
-0.132463     -0.129342     0.003121     8+1
-0.148667     -0.144125     0.004542     8+1
-0.096076     -0.098432     0.002356     8+1
-0.540437     -0.545239     0.004802     8+1
-0.535297     -0.530934     0.004363     8+1
-0.126237     -0.129183     0.002946     8+1
-0.112335     -0.112849     0.000514     8+1
-0.536621     -0.538150     0.001529     8+1
-0.563780     -0.562628     0.001152     8+1
-0.568501     -0.565796     0.002705     8+1
-0.560618     -0.560899     0.000281     8+1
-0.276172     -0.278727     0.002555     8+1
-0.119369     -0.120392     0.001023     8+1
-0.123094     -0.119825     0.003269     8+1
-0.155675     -0.152298     0.003377     8+1
-0.095082     -0.093880     0.001202     8+1
-0.133494     -0.137930     0.004436     8+1
-0.561706     -0.561498     0.000208     8+1
-0.088014     -0.088008     0.000006     8+1
-0.133765     -0.135086     0.001321     8+1
-0.130438     -0.132295     0.001857     8+1
-0.255871     -0.255804     0.000067     8+1
-0.560927     -0.560509     0.000418     8+1
-0.567193     -0.565839     0.001354     8+1
-0.122458     -0.120531     0.001928     8+1
-0.153337     -0.152730     0.000607     8+1
-0.557362     -0.557656     0.000294     8+1
-0.573476     -0.573607     0.000131     8+1
-0.494047     -0.491452     0.002595     8+1
-0.474597     -0.478001     0.003404     8+1
-0.125357     -0.126672     0.001315     8+1
-0.117318     -0.116442     0.000876     8+1
-0.104689     -0.104723     0.000034     8+1
-0.125451     -0.125398     0.000053     8+1
-0.116444     -0.119336     0.002892     8+1
-0.121689     -0.124361     0.002672     8+1
-0.295984     -0.294555     0.001429     8+1
-0.073053     -0.075255     0.002202     8+1
-0.090857     -0.087845     0.003012     8+1
-0.076380     -0.074972     0.001408     8+1
-0.086545     -0.086154     0.000391     8+1
-0.067258     -0.066879     0.000379     8+1
-0.582772     -0.583810     0.001038     8+1
-0.564193     -0.563921     0.000272     8+1
-0.074366     -0.072951     0.001415     8+1
-0.103835     -0.107419     0.003584     8+1
-0.097680     -0.098476     0.000796     8+1
-0.070604     -0.068532     0.002072     8+1
-0.106258     -0.106653     0.000395     8+1
-0.069792     -0.067449     0.002343     8+1
-0.096197     -0.097061     0.000864     8+1
-0.080866     -0.082734     0.001868     8+1
-0.128821     -0.127399     0.001422     8+1
-0.111593     -0.111219     0.000374     8+1
-0.526872     -0.529077     0.002205     8+1
-0.526565     -0.524181     0.002384     8+1
-0.111705     -0.112982     0.001277     8+1
-0.087838     -0.087126     0.000712     8+1
-0.112614     -0.106658     0.005956     8+1
-0.075465     -0.074093     0.001372     8+1
-0.116307     -0.114684     0.001623     8+1
-0.122987     -0.122273     0.000714     8+1
-0.105432     -0.108279     0.002847     8+1
-0.077392     -0.080193     0.002801     8+1
-0.247450     -0.248217     0.000767     8+1
-0.549128     -0.546034     0.003094     8+1
-0.497973     -0.496681     0.001292     8+1
-0.117115     -0.117119     0.000004     8+1
-0.109804     -0.113962     0.004158     8+1
-0.082411     -0.084267     0.001856     8+1
-0.081199     -0.079450     0.001749     8+1
-0.060392     -0.056991     0.003401     8+1
-0.559346     -0.558323     0.001023     8+1
-0.273140     -0.275372     0.002232     8+1
-0.127338     -0.129826     0.002488     8+1
-0.108293     -0.110301     0.002008     8+1
-0.073147     -0.074784     0.001637     8+1
-0.550708     -0.553175     0.002467     8+1
-0.255135     -0.256901     0.001766     8+1
-0.113523     -0.113289     0.000234     8+1
-0.536014     -0.533084     0.002930     8+1
-0.545987     -0.545783     0.000204     8+1
-0.549924     -0.549321     0.000603     8+1
-0.109872     -0.109428     0.000444     8+1
-0.156055     -0.155172     0.000883     8+1
-0.118809     -0.120320     0.001511     8+1
-0.232143     -0.232489     0.000346     8+1
-0.522632     -0.523409     0.000777     8+1
-0.549015     -0.550122     0.001108     8+1
-0.120971     -0.118366     0.002605     8+1
-0.146944     -0.146430     0.000514     8+1
-0.548836     -0.546520     0.002316     8+1
-0.561718     -0.560855     0.000863     8+1
-0.541760     -0.541245     0.000515     8+1
-0.536906     -0.536644     0.000262     8+1
-0.233556     -0.237092     0.003536     8+1
-0.113428     -0.114116     0.000688     8+1
-0.114438     -0.112246     0.002192     8+1
-0.145195     -0.139279     0.005916     8+1
-0.086691     -0.088237     0.001546     8+1
-0.115348     -0.118180     0.002832     8+1
-0.553256     -0.552848     0.000408     8+1
-0.084148     -0.083989     0.000159     8+1
-0.120885     -0.124062     0.003177     8+1
-0.115831     -0.117978     0.002147     8+1
-0.246292     -0.247890     0.001598     8+1
-0.556805     -0.555712     0.001093     8+1
-0.560548     -0.560383     0.000165     8+1
-0.114890     -0.113706     0.001184     8+1
-0.129100     -0.126041     0.003059     8+1
-0.544986     -0.546610     0.001624     8+1
-0.537793     -0.541115     0.003322     8+1
-0.539422     -0.539278     0.000144     8+1
-0.560278     -0.561285     0.001007     8+1
-0.196259     -0.198058     0.001799     8+1
-0.135511     -0.135114     0.000397     8+1
-0.119318     -0.119020     0.000298     8+1
-0.243079     -0.241762     0.001317     8+1
-0.111078     -0.112115     0.001037     8+1
-0.076098     -0.073978     0.002121     8+1
-0.113907     -0.116168     0.002261     8+1
-0.097328     -0.095611     0.001717     8+1
-0.144123     -0.140535     0.003588     8+1
-0.131039     -0.125681     0.005358     8+1
-0.570322     -0.566489     0.003833     8+1
-0.565861     -0.562608     0.003253     8+1
-0.116292     -0.115174     0.001118     8+1
-0.165708     -0.161713     0.003995     8+1
-0.241314     -0.242618     0.001304     8+1
-0.113317     -0.113918     0.000601     8+1
-0.116849     -0.117254     0.000405     8+1
-0.117514     -0.120508     0.002994     8+1
-0.111948     -0.113719     0.001771     8+1
-0.108219     -0.108209     0.000010     8+1
-0.564672     -0.566202     0.001530     8+1
-0.572242     -0.570283     0.001959     8+1
-0.116731     -0.119571     0.002840     8+1
-0.080170     -0.080662     0.000492     8+1
-0.214391     -0.215577     0.001186     8+1
-0.126384     -0.126956     0.000572     8+1
-0.123247     -0.125648     0.002401     8+1
-0.094249     -0.093725     0.000524     8+1
-0.577141     -0.575952     0.001189     8+1
-0.554570     -0.556454     0.001884     8+1
-0.123926     -0.121850     0.002076     8+1
-0.208196     -0.206864     0.001332     8+1
-0.143251     -0.145165     0.001914     8+1
-0.159390     -0.161858     0.002468     8+1
-0.547215     -0.547881     0.000666     8+1
-0.549974     -0.549798     0.000176     8+1
-0.249683     -0.247568     0.002115     8+1
-0.134251     -0.131681     0.002570     8+1
-0.567694     -0.567719     0.000025     8+1
-0.559037     -0.558372     0.000665     8+1
-0.267288     -0.264349     0.002939     8+1
-0.561126     -0.562113     0.000987     8+1
-0.118679     -0.118814     0.000135     8+1
-0.123008     -0.121538     0.001470     8+1
-0.078342     -0.081274     0.002932     8+1
-0.081447     -0.085783     0.004336     8+1
-0.041195     -0.040448     0.000747     8+1
-0.562199     -0.562973     0.000774     8+1
-0.347711     -0.343352     0.004359     8+1
-0.572580     -0.570762     0.001818     8+1
-0.132445     -0.136250     0.003805     8+1
-0.136247     -0.138270     0.002023     8+1
-0.059886     -0.060686     0.000800     8+1
-0.153541     -0.153998     0.000457     8+1
-0.547037     -0.546379     0.000658     8+1
-0.588820     -0.586914     0.001906     8+1
-0.110437     -0.109572     0.000865     8+1
-0.091721     -0.094141     0.002420     8+1
-0.529371     -0.526612     0.002759     8+1
-0.061925     -0.058286     0.003639     8+1
-0.533343     -0.533315     0.000028     8+1
-0.528229     -0.529425     0.001196     8+1
-0.219793     -0.218895     0.000898     8+1
-0.118818     -0.120219     0.001401     8+1
-0.124674     -0.123863     0.000811     8+1
-0.135290     -0.136639     0.001349     8+1
-0.073268     -0.073223     0.000045     8+1
-0.106681     -0.107238     0.000557     8+1
-0.544130     -0.544278     0.000148     8+1
-0.086866     -0.086243     0.000623     8+1
-0.121836     -0.122030     0.000194     8+1
-0.108992     -0.109032     0.000040     8+1
-0.225341     -0.223900     0.001441     8+1
-0.545182     -0.545754     0.000572     8+1
-0.571336     -0.571343     0.000007     8+1
-0.101178     -0.099859     0.001319     8+1
-0.129840     -0.129288     0.000552     8+1
-0.538970     -0.536171     0.002799     8+1
-0.552191     -0.549193     0.002998     8+1
-0.564710     -0.566360     0.001650     8+1
-0.546997     -0.548136     0.001139     8+1
-0.176106     -0.182819     0.006713     8+1
-0.129610     -0.132306     0.002696     8+1
-0.118074     -0.117168     0.000906     8+1
-0.255176     -0.253634     0.001542     8+1
-0.116241     -0.116584     0.000343     8+1
-0.081698     -0.079613     0.002085     8+1
-0.107231     -0.108850     0.001619     8+1
-0.109209     -0.112207     0.002998     8+1
-0.128512     -0.124233     0.004279     8+1
-0.139393     -0.138255     0.001138     8+1
-0.557351     -0.556469     0.000882     8+1
-0.539986     -0.539558     0.000428     8+1
-0.112568     -0.111594     0.000974     8+1
-0.155550     -0.155413     0.000137     8+1
-0.235072     -0.232013     0.003059     8+1
-0.111209     -0.110322     0.000887     8+1
-0.095087     -0.096035     0.000948     8+1
-0.111526     -0.113789     0.002263     8+1
-0.086756     -0.084833     0.001923     8+1
-0.107000     -0.106536     0.000464     8+1
-0.541550     -0.540409     0.001141     8+1
-0.561035     -0.559823     0.001212     8+1
-0.111560     -0.111948     0.000388     8+1
-0.080008     -0.079896     0.000112     8+1
-0.183012     -0.183248     0.000236     8+1
-0.137143     -0.137133     0.000010     8+1
-0.100994     -0.102995     0.002001     8+1
-0.098720     -0.098988     0.000268     8+1
-0.529328     -0.529094     0.000234     8+1
-0.535243     -0.536150     0.000907     8+1
-0.109555     -0.111424     0.001869     8+1
-0.195361     -0.198455     0.003094     8+1
-0.128367     -0.128578     0.000211     8+1
-0.213647     -0.214324     0.000677     8+1
-0.543816     -0.544771     0.000955     8+1
-0.560020     -0.558663     0.001357     8+1
-0.197941     -0.198467     0.000526     8+1
-0.140802     -0.140328     0.000474     8+1
-0.541003     -0.539283     0.001720     8+1
-0.550988     -0.548270     0.002718     8+1
-0.548604     -0.548154     0.000450     8+1
-0.136612     -0.137611     0.000999     8+1
-0.112175     -0.112549     0.000374     8+1
-0.541638     -0.542176     0.000538     8+1
-0.507121     -0.506384     0.000737     8+1
-0.089961     -0.090258     0.000297     8+1
-0.199400     -0.199712     0.000312     8+1
-0.541218     -0.542488     0.001270     8+1
-0.092031     -0.091395     0.000636     8+1
-0.108505     -0.107626     0.000879     8+1
-0.056464     -0.055872     0.000592     8+1
-0.073085     -0.073997     0.000912     8+1
-0.042778     -0.043811     0.001033     8+1
-0.544511     -0.544184     0.000327     8+1
-0.224900     -0.227109     0.002209     8+1
-0.546216     -0.545333     0.000883     8+1
-0.088594     -0.090713     0.002119     8+1
-0.111888     -0.113590     0.001702     8+1
-0.060018     -0.059483     0.000535     8+1
-0.128084     -0.126782     0.001302     8+1
-0.230149     -0.228424     0.001725     8+1
-0.535554     -0.537689     0.002135     8+1
-0.105447     -0.107203     0.001756     8+1
-0.078458     -0.079465     0.001007     8+1
-0.518270     -0.517682     0.000588     8+1
-0.049935     -0.047598     0.002337     8+1
-0.202813     -0.202899     0.000086     1+8
-0.148181     -0.148397     0.000216     1+8
-0.116771     -0.117739     0.000968     1+8
-0.112437     -0.111354     0.001083     1+8
-0.117045     -0.116552     0.000493     1+8
-0.202471     -0.201400     0.001071     1+8
-0.129904     -0.129959     0.000055     1+8
-0.274397     -0.273194     0.001203     1+8
-0.150728     -0.149149     0.001579     1+8
-0.105129     -0.103779     0.001350     1+8
-0.116889     -0.115592     0.001297     1+8
-0.094988     -0.093727     0.001261     1+8
-0.261924     -0.263646     0.001722     1+8
-0.152304     -0.149329     0.002975     1+8
-0.144178     -0.144013     0.000165     1+8
-0.105765     -0.102211     0.003554     1+8
-0.113080     -0.111359     0.001721     1+8
-0.114391     -0.115932     0.001541     1+8
-0.099083     -0.098423     0.000660     1+8
-0.080117     -0.082315     0.002198     1+8
-0.085405     -0.085783     0.000378     1+8
-0.113532     -0.112349     0.001183     1+8
-0.289906     -0.293278     0.003372     1+8
-0.083614     -0.082616     0.000998     1+8
-0.085558     -0.087525     0.001967     1+8
-0.078966     -0.077098     0.001868     1+8
-0.084973     -0.083261     0.001712     1+8
-0.122786     -0.122003     0.000783     1+8
-0.097135     -0.097414     0.000279     1+8
-0.090163     -0.092007     0.001844     1+8
-0.121279     -0.119613     0.001666     1+8
-0.079104     -0.075228     0.003876     1+8
-0.119728     -0.119595     0.000133     1+8
-0.130003     -0.129674     0.000329     1+8
-0.272262     -0.269213     0.003049     1+8
-0.122590     -0.119464     0.003126     1+8
-0.460523     -0.465531     0.005008     1+8
-0.136393     -0.132727     0.003666     1+8
-0.091073     -0.086601     0.004472     1+8
-0.123842     -0.125568     0.001726     1+8
-0.080862     -0.082119     0.001257     1+8
-0.059822     -0.059846     0.000024     1+8
-0.123084     -0.124013     0.000929     1+8
-0.103043     -0.100142     0.002901     1+8
-0.087302     -0.082078     0.005224     1+8
-0.122288     -0.119771     0.002517     1+8
-0.082156     -0.080510     0.001646     1+8
-0.432719     -0.430234     0.002485     1+8
-0.126485     -0.122004     0.004481     1+8
-0.117738     -0.115529     0.002209     1+8
-0.581484     -0.577039     0.004445     1+8
-0.153451     -0.156268     0.002817     1+8
-0.273820     -0.278680     0.004860     1+8
-0.144335     -0.144002     0.000333     1+8
-0.100032     -0.100125     0.000093     1+8
-0.116910     -0.117649     0.000739     1+8
-0.105637     -0.106120     0.000483     1+8
-0.313853     -0.317067     0.003214     1+8
-0.143872     -0.140742     0.003130     1+8
-0.145804     -0.143511     0.002293     1+8
-0.097888     -0.094826     0.003062     1+8
-0.109966     -0.109223     0.000743     1+8
-0.121446     -0.120127     0.001319     1+8
-0.103511     -0.099912     0.003599     1+8
-0.094932     -0.091756     0.003176     1+8
-0.093824     -0.093983     0.000159     1+8
-0.135971     -0.136271     0.000300     1+8
-0.461311     -0.468627     0.007316     1+8
-0.075871     -0.074838     0.001033     1+8
-0.074333     -0.072666     0.001667     1+8
-0.061172     -0.059593     0.001579     1+8
-0.074028     -0.073081     0.000947     1+8
-0.115218     -0.115629     0.000411     1+8
-0.090431     -0.089377     0.001054     1+8
-0.085478     -0.086259     0.000781     1+8
-0.117932     -0.117219     0.000713     1+8
-0.082774     -0.082596     0.000178     1+8
-0.122610     -0.123585     0.000975     1+8
-0.124835     -0.121343     0.003492     1+8
-0.250145     -0.250732     0.000587     1+8
-0.129525     -0.128035     0.001490     1+8
-0.489281     -0.490175     0.000894     1+8
-0.141080     -0.139243     0.001837     1+8
-0.090929     -0.091203     0.000274     1+8
-0.120093     -0.119477     0.000616     1+8
-0.077354     -0.076893     0.000461     1+8
-0.063415     -0.062360     0.001055     1+8
-0.121630     -0.119811     0.001819     1+8
-0.109019     -0.107716     0.001303     1+8
-0.095635     -0.095080     0.000555     1+8
-0.147721     -0.145133     0.002588     1+8
-0.097773     -0.096663     0.001110     1+8
-0.326017     -0.325894     0.000123     1+8
-0.115898     -0.117889     0.001991     1+8
-0.121147     -0.123299     0.002152     1+8
-0.553339     -0.550912     0.002427     1+8
-0.149459     -0.149831     0.000372     1+8
-0.246206     -0.245466     0.000740     1+8
-0.127467     -0.133717     0.006250     1+8
-0.125530     -0.124474     0.001056     1+8
-0.130080     -0.131406     0.001326     1+8
-0.097798     -0.096868     0.000930     1+8
-0.568795     -0.570992     0.002197     1+8
-0.129916     -0.130900     0.000984     1+8
-0.149549     -0.148312     0.001237     1+8
-0.088099     -0.088663     0.000564     1+8
-0.118311     -0.116424     0.001887     1+8
-0.114953     -0.115569     0.000616     1+8
-0.263927     -0.265736     0.001809     1+8
-0.525463     -0.524708     0.000755     1+8
-0.200716     -0.200958     0.000242     1+8
-0.534798     -0.534199     0.000599     1+8
-0.103706     -0.103513     0.000193     1+8
-0.535647     -0.537393     0.001746     1+8
-0.542086     -0.542546     0.000460     1+8
-0.152179     -0.153910     0.001731     1+8
-0.283586     -0.285376     0.001790     1+8
-0.137933     -0.141322     0.003389     1+8
-0.097990     -0.095829     0.002161     1+8
-0.116452     -0.119495     0.003043     1+8
-0.109066     -0.110055     0.000989     1+8
-0.388399     -0.390777     0.002378     1+8
-0.138248     -0.138605     0.000357     1+8
-0.127988     -0.127594     0.000394     1+8
-0.103744     -0.102072     0.001672     1+8
-0.104675     -0.103829     0.000846     1+8
-0.131286     -0.131170     0.000116     1+8
-0.105920     -0.106296     0.000376     1+8
-0.101728     -0.101193     0.000535     1+8
-0.125180     -0.127002     0.001822     1+8
-0.124565     -0.126095     0.001530     1+8
-0.365373     -0.364988     0.000385     1+8
-0.080424     -0.080611     0.000187     1+8
-0.084368     -0.085741     0.001373     1+8
-0.083689     -0.085827     0.002138     1+8
-0.077227     -0.077978     0.000751     1+8
-0.115865     -0.115530     0.000335     1+8
-0.082669     -0.081321     0.001348     1+8
-0.068622     -0.069197     0.000575     1+8
-0.112839     -0.113131     0.000292     1+8
-0.074828     -0.074584     0.000244     1+8
-0.099999     -0.098447     0.001552     1+8
-0.095368     -0.095265     0.000103     1+8
-0.253256     -0.252750     0.000506     1+8
-0.118221     -0.118767     0.000546     1+8
-0.237771     -0.239133     0.001362     1+8
-0.087807     -0.088578     0.000771     1+8
-0.110586     -0.109939     0.000647     1+8
-0.112497     -0.112002     0.000495     1+8
-0.065285     -0.066942     0.001657     1+8
-0.074145     -0.073022     0.001123     1+8
-0.118468     -0.119321     0.000853     1+8
-0.097531     -0.097521     0.000010     1+8
-0.109772     -0.108670     0.001102     1+8
-0.078399     -0.078199     0.000200     1+8
-0.111865     -0.112086     0.000221     1+8
-0.118741     -0.117747     0.000994     1+8
-0.275950     -0.271843     0.004107     1+8
-0.108478     -0.109971     0.001493     1+8
-0.264087     -0.260895     0.003192     1+8
-0.556685     -0.557944     0.001259     1+8
-0.139298     -0.137946     0.001352     1+8
-0.071281     -0.071433     0.000152     1+8
-0.109338     -0.109882     0.000544     1+8
-0.076505     -0.076627     0.000122     1+8
-0.047451     -0.047297     0.000154     1+8
-0.503530     -0.501243     0.002287     1+8
-0.111266     -0.109349     0.001917     1+8
-0.110478     -0.110540     0.000062     1+8
-0.066544     -0.066324     0.000220     1+8
-0.463788     -0.462554     0.001234     1+8
-0.132320     -0.131760     0.000560     1+8
-0.160991     -0.155604     0.005387     1+8
-0.144940     -0.142121     0.002819     1+8
-0.138029     -0.138834     0.000805     1+8
-0.136002     -0.136328     0.000326     1+8
-0.323909     -0.321863     0.002046     1+8
-0.118700     -0.117791     0.000909     1+8
-0.113779     -0.115435     0.001656     1+8
-0.085858     -0.088308     0.002450     1+8
-0.087129     -0.087642     0.000513     1+8
-0.130494     -0.134805     0.004311     1+8
-0.149326     -0.151303     0.001977     1+8
-0.149755     -0.151372     0.001617     1+8
-0.110758     -0.109519     0.001239     1+8
-0.134875     -0.135219     0.000344     1+8
-0.205627     -0.204993     0.000634     1+8
-0.139339     -0.142947     0.003608     1+8
-0.116368     -0.116945     0.000577     1+8
-0.106643     -0.105750     0.000893     1+8
-0.086067     -0.086933     0.000866     1+8
-0.125358     -0.126536     0.001178     1+8
-0.089998     -0.091227     0.001229     1+8
-0.109688     -0.110401     0.000713     1+8
-0.146115     -0.146983     0.000868     1+8
-0.130324     -0.135802     0.005478     1+8
-0.142912     -0.141947     0.000965     1+8
-0.153264     -0.149648     0.003616     1+8
-0.112667     -0.113125     0.000458     1+8
-0.112888     -0.110658     0.002230     1+8
-0.144412     -0.144617     0.000205     1+8
-0.158733     -0.155354     0.003379     1+8
-0.204427     -0.203743     0.000684     1+8
-0.135617     -0.133920     0.001697     1+8
-0.103909     -0.105437     0.001528     1+8
-0.097831     -0.097081     0.000750     1+8
-0.111729     -0.111009     0.000720     1+8
-0.209745     -0.210320     0.000575     1+8
-0.104768     -0.105046     0.000278     1+8
-0.122835     -0.125334     0.002499     1+8
-0.203628     -0.201719     0.001909     1+8
-0.098205     -0.100269     0.002064     1+8
-0.133133     -0.133778     0.000646     1+8
-0.122051     -0.123134     0.001083     1+8
-0.229659     -0.228923     0.000736     1+8
-0.125729     -0.125810     0.000081     1+8
-0.085271     -0.084102     0.001169     1+8
-0.142321     -0.141175     0.001146     1+8
-0.122449     -0.121215     0.001234     1+8
-0.106963     -0.107742     0.000779     1+8
-0.109897     -0.109499     0.000398     1+8
-0.227333     -0.228076     0.000743     1+8
-0.120827     -0.118240     0.002587     1+8
-0.137166     -0.142488     0.005322     1+8
-0.105852     -0.108544     0.002692     1+8
-0.129422     -0.130133     0.000711     1+8
-0.103669     -0.101438     0.002231     1+8
-0.076088     -0.078138     0.002050     1+8
-0.118511     -0.116687     0.001824     1+8
-0.085765     -0.085115     0.000650     1+8
-0.057800     -0.059169     0.001369     1+8
-0.079987     -0.077820     0.002167     1+8
-0.224708     -0.220721     0.003987     1+8
-0.128965     -0.131359     0.002394     1+8
-0.105186     -0.106272     0.001086     1+8
-0.088221     -0.087142     0.001079     1+8
-0.118060     -0.118701     0.000641     1+8
-0.236702     -0.238307     0.001605     1+8
-0.121966     -0.119306     0.002660     1+8
-0.144811     -0.140670     0.004141     1+8
-0.116037     -0.116626     0.000589     1+8
-0.120600     -0.119083     0.001517     1+8
-0.262325     -0.260561     0.001764     1+8
-0.091169     -0.089384     0.001785     1+8
-0.115359     -0.114422     0.000937     1+8
-0.076730     -0.076277     0.000453     1+8
-0.082516     -0.082122     0.000394     1+8
-0.124782     -0.125331     0.000549     1+8
-0.119870     -0.121251     0.001381     1+8
-0.114726     -0.113591     0.001135     1+8
-0.078172     -0.076571     0.001601     1+8
-0.092850     -0.093580     0.000730     1+8
-0.198111     -0.195118     0.002993     1+8
-0.131527     -0.131883     0.000356     1+8
-0.099943     -0.101613     0.001670     1+8
-0.097122     -0.096420     0.000702     1+8
-0.081676     -0.081681     0.000005     1+8
-0.109168     -0.108011     0.001157     1+8
-0.084369     -0.083328     0.001041     1+8
-0.104405     -0.104136     0.000269     1+8
-0.131720     -0.130146     0.001574     1+8
-0.122010     -0.122651     0.000641     1+8
-0.122928     -0.121734     0.001194     1+8
-0.130318     -0.130593     0.000275     1+8
-0.095676     -0.093556     0.002120     1+8
-0.099696     -0.097508     0.002188     1+8
-0.127137     -0.123255     0.003882     1+8
-0.140447     -0.135911     0.004536     1+8
-0.138543     -0.134148     0.004395     1+8
-0.254932     -0.255946     0.001014     1+8
-0.124744     -0.128243     0.003499     1+8
-0.122715     -0.121872     0.000843     1+8
-0.114989     -0.114345     0.000644     1+8
-0.090181     -0.090328     0.000147     1+8
-0.519462     -0.509644     0.009818     1+8
-0.125444     -0.127411     0.001967     1+8
-0.144716     -0.140503     0.004213     1+8
-0.088693     -0.090646     0.001953     1+8
-0.127156     -0.128073     0.000917     1+8
-0.119666     -0.123650     0.003984     1+8
-0.281205     -0.278107     0.003098     1+8
-0.176588     -0.177812     0.001224     1+8
-0.481003     -0.481013     0.000010     1+8
-0.124072     -0.124502     0.000430     1+8
-0.144455     -0.146147     0.001692     1+8
-0.231657     -0.232619     0.000962     1+8
-0.109028     -0.109665     0.000637     1+8
-0.145541     -0.144980     0.000561     1+8
-0.122933     -0.123991     0.001058     1+8
-0.225694     -0.224645     0.001049     1+8
-0.127004     -0.127530     0.000526     1+8
-0.085107     -0.083046     0.002061     1+8
-0.148158     -0.146513     0.001645     1+8
-0.135176     -0.132857     0.002319     1+8
-0.118764     -0.117012     0.001752     1+8
-0.117340     -0.113991     0.003349     1+8
-0.224605     -0.226337     0.001732     1+8
-0.130067     -0.126567     0.003500     1+8
-0.165903     -0.162738     0.003165     1+8
-0.116188     -0.115371     0.000817     1+8
-0.127285     -0.126003     0.001282     1+8
-0.111204     -0.112068     0.000864     1+8
-0.079065     -0.080103     0.001038     1+8
-0.124364     -0.125193     0.000829     1+8
-0.102940     -0.105165     0.002225     1+8
-0.065135     -0.065710     0.000575     1+8
-0.090715     -0.089994     0.000721     1+8
-0.226186     -0.227111     0.000925     1+8
-0.128868     -0.129152     0.000284     1+8
-0.109762     -0.108701     0.001061     1+8
-0.086428     -0.085447     0.000981     1+8
-0.114685     -0.112331     0.002354     1+8
-0.202304     -0.198297     0.004007     1+8
-0.523544     -0.521808     0.001736     1+8
-0.123889     -0.125278     0.001389     1+8
-0.069280     -0.068985     0.000295     1+8
-0.103679     -0.103931     0.000252     1+8
-0.082567     -0.083449     0.000882     1+8
-0.051756     -0.051559     0.000197     1+8
-0.547062     -0.546152     0.000910     1+8
-0.116577     -0.115859     0.000718     1+8
-0.108785     -0.109370     0.000585     1+8
-0.069809     -0.069214     0.000595     1+8
-0.569758     -0.568682     0.001076     1+8
-0.123508     -0.123490     0.000018     1+8
-0.562617     -0.561435     0.001182     1+8
-0.122589     -0.123154     0.000565     1+8
-0.065110     -0.063864     0.001246     1+8
-0.118884     -0.118592     0.000292     1+8
-0.093405     -0.095492     0.002087     1+8
-0.049932     -0.051641     0.001709     1+8
-0.573120     -0.573397     0.000277     1+8
-0.111473     -0.113609     0.002136     1+8
-0.119863     -0.119882     0.000019     1+8
-0.067760     -0.067985     0.000225     1+8
-0.526826     -0.526019     0.000808     1+8
-0.106517     -0.105782     0.000735     1+8
-0.112041     -0.110453     0.001588     1+8
-0.124349     -0.126592     0.002243     1+8
-0.203798     -0.199521     0.004277     1+8
-0.118912     -0.121493     0.002581     1+8
-0.133407     -0.135690     0.002283     1+8
-0.131723     -0.131940     0.000217     1+8
-0.231759     -0.229819     0.001940     1+8
-0.131416     -0.133088     0.001672     1+8
-0.098128     -0.098004     0.000124     1+8
-0.148055     -0.149270     0.001215     1+8
-0.131460     -0.133190     0.001730     1+8
-0.108074     -0.112589     0.004515     1+8
-0.098896     -0.099047     0.000151     1+8
-0.214242     -0.214659     0.000417     1+8
-0.137566     -0.136689     0.000877     1+8
-0.165706     -0.168853     0.003147     1+8
-0.108273     -0.109716     0.001443     1+8
-0.147640     -0.153322     0.005682     1+8
-0.106813     -0.105082     0.001731     1+8
-0.078318     -0.079761     0.001443     1+8
-0.121999     -0.121579     0.000420     1+8
-0.078442     -0.079892     0.001450     1+8
-0.057194     -0.056993     0.000201     1+8
-0.081152     -0.083164     0.002012     1+8
-0.260565     -0.258900     0.001666     1+8
-0.129409     -0.132526     0.003117     1+8
-0.115434     -0.115712     0.000278     1+8
-0.085988     -0.087719     0.001731     1+8
-0.120505     -0.123032     0.002527     1+8
-0.252657     -0.252365     0.000292     1+8
-0.133031     -0.133384     0.000353     1+8
-0.156789     -0.153520     0.003269     1+8
-0.126546     -0.130036     0.003490     1+8
-0.135084     -0.136532     0.001448     1+8
-0.275232     -0.277063     0.001831     1+8
-0.096537     -0.096109     0.000428     1+8
-0.128287     -0.127988     0.000299     1+8
-0.083329     -0.084479     0.001150     1+8
-0.092882     -0.092296     0.000586     1+8
-0.130404     -0.133781     0.003377     1+8
-0.123016     -0.124879     0.001863     1+8
-0.125005     -0.125508     0.000503     1+8
-0.088208     -0.086617     0.001591     1+8
-0.096500     -0.097795     0.001295     1+8
-0.244721     -0.240931     0.003790     1+8
-0.140439     -0.141115     0.000676     1+8
-0.119740     -0.119141     0.000599     1+8
-0.103588     -0.103213     0.000375     1+8
-0.084811     -0.084384     0.000427     1+8
-0.111362     -0.110664     0.000698     1+8
-0.082544     -0.081659     0.000885     1+8
-0.107918     -0.107156     0.000762     1+8
-0.139286     -0.137674     0.001612     1+8
-0.126674     -0.129104     0.002430     1+8
-0.137296     -0.136536     0.000760     1+8
-0.126542     -0.126783     0.000241     1+8
-0.116612     -0.116795     0.000183     1+8
-0.107845     -0.106489     0.001356     1+8
-0.139378     -0.137820     0.001558     1+8
-0.158018     -0.154555     0.003463     1+8
-0.143712     -0.145104     0.001392     1+8
-0.466085     -0.466795     0.000710     1+8
-0.135978     -0.134717     0.001261     1+8
-0.138301     -0.136728     0.001573     1+8
-0.114718     -0.118937     0.004219     1+8
-0.118929     -0.121044     0.002115     1+8
-0.262455     -0.261102     0.001353     1+8
-0.107406     -0.105127     0.002279     1+8
-0.117379     -0.115795     0.001584     1+8
-0.076325     -0.074455     0.001870     1+8
-0.079780     -0.077660     0.002120     1+8
-0.116004     -0.116743     0.000739     1+8
-0.130257     -0.133050     0.002793     1+8
-0.114741     -0.117654     0.002913     1+8
-0.090716     -0.091360     0.000644     1+8
-0.110674     -0.112929     0.002255     1+8
-0.179508     -0.178757     0.000751     1+8
-0.121342     -0.119758     0.001584     1+8
-0.104742     -0.104115     0.000627     1+8
-0.099317     -0.097767     0.001550     1+8
-0.074487     -0.074072     0.000415     1+8
-0.106799     -0.107272     0.000473     1+8
-0.084549     -0.085574     0.001025     1+8
-0.095493     -0.093639     0.001854     1+8
-0.128848     -0.127285     0.001563     1+8
-0.123881     -0.126766     0.002885     1+8
-0.136987     -0.138431     0.001444     1+8
-0.146854     -0.146177     0.000677     1+8
-0.110857     -0.111493     0.000636     1+8
-0.103738     -0.101386     0.002352     1+8
-0.133463     -0.134514     0.001051     1+8
-0.146978     -0.146232     0.000746     1+8
-0.209751     -0.208636     0.001115     1+8
-0.133387     -0.132730     0.000657     1+8
-0.108690     -0.109703     0.001013     1+8
-0.101138     -0.100021     0.001117     1+8
-0.110441     -0.110309     0.000132     1+8
-0.213920     -0.213515     0.000405     1+8
-0.127141     -0.122780     0.004361     1+8
-0.217770     -0.216636     0.001134     1+8
-0.107051     -0.113256     0.006205     1+8
-0.122573     -0.120504     0.002069     1+8
-0.113236     -0.113211     0.000025     1+8
-0.082106     -0.081959     0.000147     1+8
-0.555062     -0.556730     0.001668     1+8
-0.117389     -0.119758     0.002369     1+8
-0.131863     -0.128034     0.003829     1+8
-0.081362     -0.081351     0.000011     1+8
-0.110136     -0.108149     0.001987     1+8
-0.112285     -0.112506     0.000221     1+8
-0.245829     -0.247203     0.001374     1+8
-0.140462     -0.141430     0.000968     1+8
-0.262180     -0.260491     0.001689     1+8
-0.140077     -0.139588     0.000489     1+8
-0.094063     -0.093175     0.000888     1+8
-0.110826     -0.110420     0.000406     1+8
-0.106628     -0.107181     0.000553     1+8
-0.436758     -0.439344     0.002586     1+8
-0.130626     -0.132653     0.002027     1+8
-0.116278     -0.116438     0.000160     1+8
-0.095980     -0.097106     0.001126     1+8
-0.103110     -0.105300     0.002190     1+8
-0.131842     -0.130629     0.001213     1+8
-0.111944     -0.107841     0.004103     1+8
-0.105709     -0.102681     0.003028     1+8
-0.125046     -0.122948     0.002098     1+8
-0.132735     -0.132629     0.000106     1+8
-0.380852     -0.385149     0.004297     1+8
-0.082756     -0.083698     0.000942     1+8
-0.097254     -0.099354     0.002100     1+8
-0.096914     -0.099680     0.002766     1+8
-0.081279     -0.083048     0.001769     1+8
-0.141308     -0.142816     0.001508     1+8
-0.079467     -0.079128     0.000339     1+8
-0.065122     -0.065063     0.000059     1+8
-0.115691     -0.115572     0.000119     1+8
-0.076195     -0.075890     0.000305     1+8
-0.096001     -0.093246     0.002755     1+8
-0.088802     -0.088765     0.000037     1+8
-0.261152     -0.258785     0.002367     1+8
-0.116405     -0.115945     0.000460     1+8
-0.248772     -0.248580     0.000192     1+8
-0.085374     -0.086743     0.001369     1+8
-0.113791     -0.113460     0.000331     1+8
-0.114028     -0.112565     0.001463     1+8
-0.064019     -0.063447     0.000572     1+8
-0.075219     -0.074600     0.000619     1+8
-0.110024     -0.109609     0.000415     1+8
-0.089187     -0.087156     0.002031     1+8
-0.105813     -0.107142     0.001329     1+8
-0.080917     -0.079621     0.001296     1+8
-0.117023     -0.120232     0.003209     1+8
-0.113898     -0.118292     0.004394     1+8
-0.283464     -0.281194     0.002270     1+8
-0.111604     -0.114986     0.003382     1+8
-0.284983     -0.286415     0.001432     1+8
-0.527990     -0.526777     0.001213     1+8
-0.158957     -0.158764     0.000193     1+8
-0.514203     -0.514324     0.000121     1+8
-0.091326     -0.091000     0.000326     1+8
-0.538913     -0.540912     0.001999     1+8
-0.532141     -0.531164     0.000977     1+8
-0.550065     -0.549075     0.000990     1+8
-0.198030     -0.197152     0.000878     1+8
-0.530531     -0.529371     0.001160     1+8
-0.107533     -0.106949     0.000584     1+8
-0.519963     -0.519948     0.000015     1+8
-0.543911     -0.544468     0.000557     1+8
-0.119805     -0.121042     0.001237     1+8
-0.124970     -0.128865     0.003895     1+8
-0.167246     -0.162404     0.004842     1+8
-0.102710     -0.102234     0.000476     1+8
-0.129658     -0.128270     0.001388     1+8
-0.128520     -0.130914     0.002394     1+8
-0.226343     -0.230346     0.004003     1+8
-0.118099     -0.117234     0.000865     1+8
-0.086603     -0.084409     0.002194     1+8
-0.135517     -0.132660     0.002857     1+8
-0.136940     -0.136698     0.000242     1+8
-0.139166     -0.139325     0.000159     1+8
-0.106379     -0.104405     0.001974     1+8
-0.174362     -0.174519     0.000157     1+8
-0.139972     -0.138842     0.001130     1+8
-0.226674     -0.229840     0.003166     1+8
-0.108815     -0.108057     0.000758     1+8
-0.128442     -0.131528     0.003086     1+8
-0.108500     -0.107404     0.001096     1+8
-0.076100     -0.079199     0.003099     1+8
-0.120266     -0.119305     0.000961     1+8
-0.076414     -0.073885     0.002529     1+8
-0.055023     -0.054779     0.000244     1+8
-0.080017     -0.077359     0.002658     1+8
-0.253835     -0.253998     0.000163     1+8
-0.127081     -0.124519     0.002562     1+8
-0.111943     -0.110796     0.001147     1+8
-0.085811     -0.084092     0.001719     1+8
-0.114460     -0.112935     0.001525     1+8
-0.229843     -0.225982     0.003861     1+8
-0.151548     -0.147361     0.004187     1+8
-0.152965     -0.150188     0.002777     1+8
-0.137522     -0.137046     0.000476     1+8
-0.137670     -0.139025     0.001355     1+8
-0.337729     -0.332917     0.004812     1+8
-0.123569     -0.122519     0.001050     1+8
-0.122756     -0.123392     0.000636     1+8
-0.089669     -0.090303     0.000634     1+8
-0.087054     -0.087881     0.000827     1+8
-0.127820     -0.129896     0.002076     1+8
-0.157954     -0.158252     0.000298     1+8
-0.145655     -0.148783     0.003128     1+8
-0.106391     -0.104874     0.001517     1+8
-0.128218     -0.126675     0.001543     1+8
-0.212550     -0.210700     0.001850     1+8
-0.138888     -0.143709     0.004821     1+8
-0.110676     -0.108935     0.001741     1+8
-0.103699     -0.101949     0.001750     1+8
-0.089547     -0.089590     0.000043     1+8
-0.124843     -0.126382     0.001539     1+8
-0.092068     -0.091946     0.000122     1+8
-0.117049     -0.116513     0.000536     1+8
-0.149715     -0.150677     0.000962     1+8
-0.137729     -0.141978     0.004249     1+8
-0.138112     -0.138037     0.000075     1+8
-0.146358     -0.142579     0.003779     1+8
-0.114387     -0.115668     0.001281     1+8
-0.113472     -0.110185     0.003287     1+8
-0.138489     -0.136713     0.001776     1+8
-0.159120     -0.155643     0.003477     1+8
-0.146646     -0.144824     0.001822     1+8
-0.254064     -0.256239     0.002175     1+8
-0.137942     -0.136215     0.001727     1+8
-0.092521     -0.094273     0.001752     1+8
-0.106570     -0.106841     0.000271     1+8
-0.094595     -0.096249     0.001654     1+8
-0.392545     -0.393506     0.000961     1+8
-0.137724     -0.139326     0.001602     1+8
-0.127359     -0.128008     0.000649     1+8
-0.091365     -0.091703     0.000338     1+8
-0.104493     -0.103984     0.000509     1+8
-0.118948     -0.117193     0.001755     1+8
-0.122951     -0.123137     0.000186     1+8
-0.104556     -0.105307     0.000751     1+8
-0.099486     -0.099110     0.000376     1+8
-0.133231     -0.133702     0.000471     1+8
-0.284792     -0.283397     0.001395     1+8
-0.087214     -0.087972     0.000758     1+8
-0.084911     -0.085487     0.000576     1+8
-0.071920     -0.071743     0.000177     1+8
-0.083245     -0.082938     0.000307     1+8
-0.128557     -0.129500     0.000943     1+8
-0.091140     -0.089876     0.001264     1+8
-0.082533     -0.083515     0.000982     1+8
-0.113530     -0.112203     0.001327     1+8
-0.077330     -0.076719     0.000611     1+8
-0.118164     -0.118841     0.000677     1+8
-0.119831     -0.120370     0.000539     1+8
-0.234442     -0.233221     0.001221     1+8
-0.120305     -0.120405     0.000100     1+8
-0.393292     -0.391873     0.001419     1+8
-0.122955     -0.123762     0.000807     1+8
-0.081172     -0.080838     0.000334     1+8
-0.108955     -0.108430     0.000525     1+8
-0.072685     -0.071464     0.001221     1+8
-0.058377     -0.057387     0.000990     1+8
-0.119079     -0.118316     0.000763     1+8
-0.105272     -0.102782     0.002490     1+8
-0.088846     -0.087375     0.001471     1+8
-0.126067     -0.124112     0.001955     1+8
-0.084689     -0.087162     0.002473     1+8
-0.371787     -0.367982     0.003805     1+8
-0.112228     -0.113418     0.001190     1+8
-0.117010     -0.119761     0.002751     1+8
-0.417699     -0.417952     0.000253     1+8
-0.137671     -0.134290     0.003381     1+8
-0.139211     -0.137436     0.001775     1+8
-0.128628     -0.130346     0.001718     1+8
-0.128683     -0.128611     0.000072     1+8
-0.294709     -0.295194     0.000485     1+8
-0.106750     -0.104923     0.001827     1+8
-0.111854     -0.109728     0.002126     1+8
-0.083352     -0.083501     0.000149     1+8
-0.083901     -0.083137     0.000764     1+8
-0.124320     -0.125036     0.000716     1+8
-0.152511     -0.147642     0.004869     1+8
-0.144280     -0.141222     0.003058     1+8
-0.103034     -0.102504     0.000530     1+8
-0.117599     -0.119147     0.001548     1+8
-0.201931     -0.201428     0.000503     1+8
-0.133626     -0.134677     0.001051     1+8
-0.108946     -0.112416     0.003470     1+8
-0.097800     -0.098542     0.000742     1+8
-0.083190     -0.082157     0.001033     1+8
-0.107522     -0.107621     0.000099     1+8
-0.084532     -0.085056     0.000524     1+8
-0.112391     -0.115117     0.002726     1+8
-0.145192     -0.144881     0.000311     1+8
-0.128949     -0.134596     0.005647     1+8
-0.134695     -0.135369     0.000674     1+8
-0.139809     -0.139423     0.000386     1+8
-0.103108     -0.104663     0.001555     1+8
-0.109356     -0.109284     0.000072     1+8
-0.142677     -0.141547     0.001130     1+8
-0.152131     -0.150309     0.001822     1+8
-0.139668     -0.139183     0.000485     1+8
-0.525996     -0.527142     0.001146     1+8
-0.201175     -0.203679     0.002504     1+8
-0.137073     -0.138694     0.001621     1+8
-0.116385     -0.117233     0.000848     1+8
-0.120468     -0.120726     0.000258     1+8
-0.109606     -0.110151     0.000545     1+8
-0.201957     -0.203078     0.001121     1+8
-0.214093     -0.212932     0.001161     1+8
-0.143087     -0.141220     0.001867     1+8
-0.110088     -0.110431     0.000343     1+8
-0.113177     -0.111902     0.001275     1+8
-0.123375     -0.121676     0.001699     1+8
-0.225099     -0.224987     0.000112     1+8
-0.535947     -0.539445     0.003498     1+8
-0.165979     -0.167905     0.001926     1+8
-0.525840     -0.525371     0.000469     1+8
-0.125977     -0.126521     0.000544     1+8
-0.548172     -0.549940     0.001768     1+8
-0.522553     -0.522173     0.000380     1+8
-0.173241     -0.174186     0.000945     1+8
-0.176131     -0.173749     0.002382     1+8
-0.143314     -0.142530     0.000784     1+8
-0.125673     -0.126579     0.000906     1+8
-0.122083     -0.125285     0.003202     1+8
-0.123383     -0.125254     0.001871     1+8
-0.303177     -0.301956     0.001221     1+8
-0.109602     -0.106686     0.002916     1+8
-0.104554     -0.105789     0.001235     1+8
-0.077341     -0.078198     0.000857     1+8
-0.081450     -0.079571     0.001879     1+8
-0.117193     -0.119161     0.001968     1+8
-0.143692     -0.144629     0.000937     1+8
-0.140098     -0.140807     0.000709     1+8
-0.108752     -0.107065     0.001687     1+8
-0.127206     -0.128652     0.001446     1+8
-0.188045     -0.186957     0.001088     1+8
-0.130633     -0.129832     0.000801     1+8
-0.113579     -0.112146     0.001433     1+8
-0.101675     -0.100466     0.001209     1+8
-0.076752     -0.077063     0.000311     1+8
-0.113304     -0.114387     0.001083     1+8
-0.082703     -0.084635     0.001932     1+8
-0.107181     -0.105667     0.001514     1+8
-0.145939     -0.144498     0.001441     1+8
-0.125588     -0.128617     0.003029     1+8
-0.148569     -0.147096     0.001473     1+8
-0.148950     -0.147249     0.001701     1+8
-0.108671     -0.108252     0.000419     1+8
-0.111840     -0.110577     0.001263     1+8
-0.139947     -0.141366     0.001419     1+8
-0.147999     -0.147723     0.000276     1+8
-0.172293     -0.173426     0.001133     1+8
-0.175551     -0.175392     0.000159     1+8
-0.566347     -0.566359     0.000012     1+8
-0.126714     -0.125682     0.001032     1+8
-0.069680     -0.068921     0.000759     1+8
-0.107747     -0.107738     0.000009     1+8
-0.081759     -0.081956     0.000197     1+8
-0.049160     -0.047931     0.001229     1+8
-0.494989     -0.495081     0.000092     1+8
-0.101582     -0.102251     0.000669     1+8
-0.111645     -0.110502     0.001143     1+8
-0.069869     -0.069639     0.000230     1+8
-0.555013     -0.554522     0.000491     1+8
-0.113373     -0.113632     0.000259     1+8
-0.548360     -0.546130     0.002230     1+8
-0.120087     -0.120644     0.000557     1+8
-0.063273     -0.062412     0.000861     1+8
-0.117424     -0.116784     0.000640     1+8
-0.093387     -0.094981     0.001594     1+8
-0.049723     -0.051511     0.001788     1+8
-0.578037     -0.577232     0.000805     1+8
-0.111676     -0.114043     0.002367     1+8
-0.118443     -0.118753     0.000310     1+8
-0.066712     -0.067231     0.000519     1+8
-0.515786     -0.515099     0.000687     1+8
-0.105202     -0.104467     0.000735     1+8
-0.128874     -0.125863     0.003011     1+8
-0.133961     -0.133002     0.000959     1+8
-0.237267     -0.236160     0.001107     1+8
-0.127040     -0.128714     0.001674     1+8
-0.154710     -0.152647     0.002063     1+8
-0.136141     -0.134913     0.001228     1+8
-0.260072     -0.256101     0.003971     1+8
-0.132273     -0.133749     0.001476     1+8
-0.096990     -0.095493     0.001497     1+8
-0.158005     -0.155052     0.002953     1+8
-0.134459     -0.134649     0.000190     1+8
-0.127088     -0.128495     0.001407     1+8
-0.109986     -0.110899     0.000913     1+8
-0.231081     -0.225940     0.005141     1+8
-0.127340     -0.124663     0.002677     1+8
-0.177872     -0.178959     0.001087     1+8
-0.099762     -0.100573     0.000811     1+8
-0.132010     -0.134164     0.002154     1+8
-0.106476     -0.106531     0.000055     1+8
-0.077253     -0.078834     0.001581     1+8
-0.127487     -0.125091     0.002396     1+8
-0.089048     -0.089806     0.000758     1+8
-0.062807     -0.059237     0.003570     1+8
-0.092599     -0.091205     0.001394     1+8
-0.238163     -0.239003     0.000840     1+8
-0.137151     -0.134869     0.002282     1+8
-0.117354     -0.117840     0.000486     1+8
-0.093052     -0.092135     0.000917     1+8
-0.122196     -0.120613     0.001583     1+8
-0.240574     -0.243552     0.002978     1+8
-0.126045     -0.127890     0.001845     1+8
-0.126882     -0.131385     0.004503     1+8
-0.179022     -0.174761     0.004261     1+8
-0.108637     -0.110378     0.001741     1+8
-0.141118     -0.140582     0.000536     1+8
-0.124480     -0.125675     0.001195     1+8
-0.211698     -0.214732     0.003034     1+8
-0.117256     -0.117549     0.000293     1+8
-0.086100     -0.086018     0.000082     1+8
-0.135712     -0.134011     0.001701     1+8
-0.139052     -0.138584     0.000468     1+8
-0.141635     -0.141463     0.000172     1+8
-0.107893     -0.106864     0.001029     1+8
-0.189168     -0.189481     0.000313     1+8
-0.133310     -0.131855     0.001455     1+8
-0.207268     -0.208902     0.001634     1+8
-0.102977     -0.102104     0.000873     1+8
-0.124961     -0.128720     0.003759     1+8
-0.106143     -0.104699     0.001444     1+8
-0.074155     -0.077222     0.003067     1+8
-0.119024     -0.118272     0.000752     1+8
-0.071981     -0.071265     0.000716     1+8
-0.051767     -0.053991     0.002224     1+8
-0.076883     -0.076167     0.000716     1+8
-0.250416     -0.247989     0.002427     1+8
-0.128229     -0.127420     0.000809     1+8
-0.110312     -0.109518     0.000794     1+8
-0.086013     -0.084934     0.001079     1+8
-0.111092     -0.109983     0.001109     1+8
-0.228345     -0.223690     0.004655     1+8
-0.132061     -0.131515     0.000546     1+8
-0.127241     -0.127932     0.000691     1+8
-0.179859     -0.181459     0.001600     1+8
-0.105412     -0.106152     0.000740     1+8
-0.150980     -0.148041     0.002939     1+8
-0.146719     -0.150958     0.004239     1+8
-0.257823     -0.260349     0.002526     1+8
-0.123962     -0.127036     0.003074     1+8
-0.088958     -0.087225     0.001733     1+8
-0.146884     -0.145780     0.001104     1+8
-0.139608     -0.140092     0.000484     1+8
-0.134156     -0.131736     0.002420     1+8
-0.133754     -0.133013     0.000741     1+8
-0.192869     -0.196378     0.003509     1+8
-0.148240     -0.145445     0.002795     1+8
-0.227270     -0.228439     0.001169     1+8
-0.127746     -0.129164     0.001418     1+8
-0.132722     -0.133065     0.000343     1+8
-0.116162     -0.116527     0.000365     1+8
-0.087254     -0.084215     0.003039     1+8
-0.126214     -0.125536     0.000678     1+8
-0.088851     -0.088849     0.000002     1+8
-0.060538     -0.058823     0.001715     1+8
-0.082638     -0.078386     0.004252     1+8
-0.232619     -0.229846     0.002773     1+8
-0.128623     -0.126552     0.002071     1+8
-0.113289     -0.113373     0.000084     1+8
-0.088584     -0.088912     0.000328     1+8
-0.128676     -0.126862     0.001814     1+8
-0.250840     -0.245143     0.005697     1+8
-0.153119     -0.151161     0.001958     1+8
-0.294667     -0.295265     0.000598     1+8
-0.145925     -0.147060     0.001135     1+8
-0.101196     -0.100126     0.001070     1+8
-0.122787     -0.124212     0.001425     1+8
-0.114631     -0.115115     0.000484     1+8
-0.336474     -0.334020     0.002454     1+8
-0.134020     -0.135374     0.001354     1+8
-0.141617     -0.142415     0.000798     1+8
-0.104704     -0.105732     0.001028     1+8
-0.101717     -0.103006     0.001289     1+8
-0.126022     -0.125933     0.000089     1+8
-0.110626     -0.110644     0.000018     1+8
-0.111753     -0.113034     0.001281     1+8
-0.129476     -0.129561     0.000085     1+8
-0.127689     -0.127002     0.000687     1+8
-0.338092     -0.337582     0.000510     1+8
-0.078105     -0.076875     0.001230     1+8
-0.080683     -0.080762     0.000079     1+8
-0.079792     -0.080101     0.000309     1+8
-0.078465     -0.078563     0.000098     1+8
-0.116672     -0.115655     0.001017     1+8
-0.086032     -0.086366     0.000334     1+8
-0.071302     -0.071118     0.000184     1+8
-0.122087     -0.122301     0.000214     1+8
-0.079760     -0.080819     0.001059     1+8
-0.106287     -0.105559     0.000728     1+8
-0.099681     -0.100716     0.001035     1+8
-0.264913     -0.265878     0.000965     1+8
-0.129077     -0.130168     0.001091     1+8
-0.264175     -0.263796     0.000379     1+8
-0.097257     -0.097088     0.000169     1+8
-0.126254     -0.125455     0.000799     1+8
-0.120916     -0.120051     0.000865     1+8
-0.069616     -0.070026     0.000410     1+8
-0.080405     -0.080775     0.000370     1+8
-0.121240     -0.121592     0.000352     1+8
-0.102266     -0.102934     0.000668     1+8
-0.113720     -0.113535     0.000185     1+8
-0.084075     -0.084499     0.000424     1+8
-0.126501     -0.126581     0.000080     1+8
-0.124903     -0.122412     0.002491     1+8
-0.279460     -0.281678     0.002218     1+8
-0.121901     -0.122799     0.000898     1+8
-0.272789     -0.273919     0.001130     1+8
-0.551297     -0.553037     0.001740     1+8
-0.208676     -0.208092     0.000584     1+8
-0.524901     -0.526805     0.001904     1+8
-0.102349     -0.102527     0.000178     1+8
-0.534141     -0.534029     0.000112     1+8
-0.524275     -0.525416     0.001141     1+8
-0.524806     -0.524454     0.000352     1+8
-0.159455     -0.160732     0.001277     1+8
-0.531045     -0.530595     0.000450     1+8
-0.092845     -0.092107     0.000738     1+8
-0.530420     -0.532363     0.001943     1+8
-0.508022     -0.506410     0.001612     1+8
-0.137756     -0.134889     0.002867     1+8
-0.228002     -0.230830     0.002828     1+8
-0.109246     -0.108645     0.000601     1+8
-0.108089     -0.106799     0.001290     1+8
-0.114458     -0.116522     0.002064     1+8
-0.076081     -0.076786     0.000705     1+8
-0.561554     -0.560140     0.001414     1+8
-0.112554     -0.112848     0.000294     1+8
-0.122426     -0.121381     0.001045     1+8
-0.090376     -0.090809     0.000433     1+8
-0.128859     -0.128277     0.000582     1+8
-0.109012     -0.109731     0.000719     1+8
-0.211139     -0.210165     0.000974     1+8
-0.136111     -0.131270     0.004841     1+8
-0.206718     -0.210215     0.003497     1+8
-0.112167     -0.112569     0.000402     1+8
-0.106039     -0.104460     0.001579     1+8
-0.104295     -0.106739     0.002444     1+8
-0.076738     -0.075398     0.001340     1+8
-0.565195     -0.559963     0.005232     1+8
-0.114420     -0.117979     0.003559     1+8
-0.131557     -0.126084     0.005473     1+8
-0.085073     -0.086096     0.001023     1+8
-0.121001     -0.120587     0.000414     1+8
-0.115606     -0.114945     0.000661     1+8
-0.226565     -0.226969     0.000404     1+8
-0.118364     -0.119223     0.000859     1+8
-0.134879     -0.131648     0.003231     1+8
-0.126757     -0.129031     0.002274     1+8
-0.123816     -0.123298     0.000518     1+8
-0.290763     -0.289604     0.001159     1+8
-0.094598     -0.093836     0.000762     1+8
-0.123053     -0.122082     0.000971     1+8
-0.083503     -0.085899     0.002396     1+8
-0.087510     -0.085943     0.001567     1+8
-0.120043     -0.121418     0.001375     1+8
-0.129782     -0.129810     0.000028     1+8
-0.128320     -0.128942     0.000622     1+8
-0.085709     -0.083304     0.002405     1+8
-0.094455     -0.094413     0.000042     1+8
-0.243134     -0.242338     0.000796     1+8
-0.143939     -0.146883     0.002944     1+8
-0.113420     -0.115109     0.001689     1+8
-0.099480     -0.098983     0.000497     1+8
-0.088321     -0.089288     0.000967     1+8
-0.112324     -0.111952     0.000372     1+8
-0.083465     -0.082741     0.000724     1+8
-0.123917     -0.126795     0.002878     1+8
-0.152596     -0.151703     0.000893     1+8
-0.131137     -0.135624     0.004487     1+8
-0.134218     -0.137363     0.003145     1+8
-0.131811     -0.133447     0.001636     1+8
-0.115657     -0.115929     0.000272     1+8
-0.114333     -0.112640     0.001693     1+8
-0.132524     -0.133877     0.001353     1+8
-0.149888     -0.149277     0.000611     1+8
-0.208172     -0.208467     0.000295     1+8
-0.134385     -0.135343     0.000958     1+8
-0.113105     -0.114418     0.001313     1+8
-0.111047     -0.110491     0.000556     1+8
-0.113405     -0.113746     0.000341     1+8
-0.220428     -0.219506     0.000922     1+8
-0.231622     -0.232483     0.000861     1+8
-0.263130     -0.264829     0.001699     1+8
-0.561838     -0.559101     0.002737     1+8
-0.198358     -0.197379     0.000979     1+8
-0.539919     -0.537785     0.002135     1+8
-0.106122     -0.105342     0.000780     1+8
-0.550140     -0.549228     0.000912     1+8
-0.543520     -0.542712     0.000808     1+8
-0.114842     -0.115032     0.000190     1+8
-0.132846     -0.136373     0.003527     1+8
-0.189502     -0.186601     0.002901     1+8
-0.115594     -0.119157     0.003563     1+8
-0.143151     -0.144510     0.001359     1+8
-0.121030     -0.121090     0.000060     1+8
-0.235529     -0.235846     0.000317     1+8
-0.121401     -0.120896     0.000505     1+8
-0.092136     -0.091525     0.000611     1+8
-0.142409     -0.141909     0.000500     1+8
-0.136514     -0.134769     0.001745     1+8
-0.124857     -0.123860     0.000997     1+8
-0.106763     -0.108084     0.001321     1+8
-0.208799     -0.207765     0.001034     1+8
-0.128684     -0.128476     0.000208     1+8
-0.150162     -0.154619     0.004457     1+8
-0.093308     -0.095868     0.002560     1+8
-0.114379     -0.118733     0.004354     1+8
-0.110659     -0.108121     0.002538     1+8
-0.080380     -0.082075     0.001695     1+8
-0.125823     -0.125299     0.000524     1+8
-0.084927     -0.083856     0.001071     1+8
-0.060477     -0.057028     0.003449     1+8
-0.084566     -0.084226     0.000340     1+8
-0.243143     -0.242112     0.001031     1+8
-0.122800     -0.125605     0.002805     1+8
-0.115104     -0.114417     0.000687     1+8
-0.086396     -0.087194     0.000798     1+8
-0.114637     -0.115553     0.000916     1+8
-0.234188     -0.235508     0.001320     1+8
-0.135876     -0.130695     0.005181     1+8
-0.226508     -0.225791     0.000717     1+8
-0.120675     -0.124923     0.004248     1+8
-0.123974     -0.121241     0.002733     1+8
-0.111888     -0.112978     0.001090     1+8
-0.085260     -0.085712     0.000452     1+8
-0.572388     -0.571569     0.000819     1+8
-0.120249     -0.122899     0.002650     1+8
-0.145487     -0.139860     0.005627     1+8
-0.081528     -0.081757     0.000229     1+8
-0.114176     -0.112221     0.001955     1+8
-0.129042     -0.130308     0.001266     1+8
-0.237303     -0.236927     0.000376     1+8
-0.526714     -0.526359     0.000355     1+8
-0.143980     -0.144441     0.000461     1+8
-0.509031     -0.509685     0.000654     1+8
-0.094342     -0.095463     0.001121     1+8
-0.541515     -0.541541     0.000026     1+8
-0.517890     -0.517629     0.000261     1+8
-0.147310     -0.145678     0.001632     1+8
-0.546399     -0.546493     0.000094     1+8
-0.581303     -0.586874     0.005571     1+8
-0.144294     -0.150411     0.006117     1+8
-0.088480     -0.088268     0.000212     1+8
-0.145680     -0.145060     0.000620     1+8
-0.092936     -0.092378     0.000558     1+8
-0.063011     -0.060553     0.002458     1+8
-0.416389     -0.421565     0.005176     1+8
-0.124463     -0.128560     0.004097     1+8
-0.146424     -0.146209     0.000215     1+8
-0.091706     -0.092307     0.000601     1+8
-0.283970     -0.283110     0.000860     1+8
-0.234909     -0.236947     0.002038     1+8
-0.135034     -0.131054     0.003980     1+8
-0.251733     -0.255098     0.003365     1+8
-0.121351     -0.123777     0.002426     1+8
-0.110441     -0.108290     0.002151     1+8
-0.121043     -0.122475     0.001432     1+8
-0.088159     -0.089172     0.001013     1+8
-0.564140     -0.560277     0.003863     1+8
-0.120995     -0.123879     0.002884     1+8
-0.143667     -0.134509     0.009158     1+8
-0.087548     -0.087827     0.000279     1+8
-0.121196     -0.117945     0.003251     1+8
-0.115649     -0.117308     0.001659     1+8
-0.232279     -0.238170     0.005891     1+8
-0.212239     -0.212564     0.000325     1+8
-0.142167     -0.142685     0.000518     1+8
-0.114705     -0.115043     0.000338     1+8
-0.108550     -0.107340     0.001210     1+8
-0.117419     -0.117168     0.000251     1+8
-0.200364     -0.199779     0.000585     1+8
-0.207185     -0.207496     0.000311     1+8
-0.146068     -0.148005     0.001937     1+8
-0.117316     -0.117090     0.000226     1+8
-0.121266     -0.120784     0.000482     1+8
-0.109134     -0.108967     0.000167     1+8
-0.210834     -0.208860     0.001974     1+8
-0.530284     -0.530335     0.000051     1+8
-0.149155     -0.148618     0.000537     1+8
-0.533225     -0.532147     0.001078     1+8
-0.098627     -0.098568     0.000059     1+8
-0.539474     -0.540992     0.001518     1+8
-0.533348     -0.534762     0.001414     1+8
-0.573485     -0.573935     0.000450     1+8
-0.147756     -0.148321     0.000565     1+8
-0.079763     -0.078898     0.000865     1+8
-0.109428     -0.109582     0.000154     1+8
-0.077203     -0.077473     0.000270     1+8
-0.050868     -0.049888     0.000980     1+8
-0.514922     -0.520460     0.005538     1+8
-0.122391     -0.119085     0.003306     1+8
-0.116829     -0.117456     0.000627     1+8
-0.073852     -0.073244     0.000608     1+8
-0.584230     -0.584410     0.000180     1+8
-0.156726     -0.156871     0.000145     1+8
-0.173077     -0.172552     0.000525     1+8
-0.514293     -0.514428     0.000135     1+8
-0.509507     -0.506790     0.002717     1+8
-0.133256     -0.134510     0.001254     1+8
-0.065085     -0.066414     0.001329     1+8
-0.119099     -0.118550     0.000549     1+8
-0.082030     -0.082728     0.000698     1+8
-0.047221     -0.047851     0.000630     1+8
-0.534482     -0.533185     0.001297     1+8
-0.112910     -0.111050     0.001860     1+8
-0.121688     -0.122307     0.000619     1+8
-0.065378     -0.064820     0.000558     1+8
-0.434095     -0.435385     0.001290     1+8
-0.160103     -0.160464     0.000361     1+8
-0.141335     -0.140388     0.000947     1+8
-0.133734     -0.132419     0.001315     1+8
-0.121702     -0.123065     0.001363     1+8
-0.124382     -0.127927     0.003545     1+8
-0.284996     -0.282650     0.002346     1+8
-0.108676     -0.108568     0.000108     1+8
-0.103745     -0.105146     0.001401     1+8
-0.080101     -0.081570     0.001469     1+8
-0.077843     -0.078988     0.001145     1+8
-0.117962     -0.120549     0.002587     1+8
-0.152494     -0.153889     0.001395     1+8
-0.149483     -0.155320     0.005837     1+8
-0.108981     -0.109168     0.000187     1+8
-0.129355     -0.130719     0.001364     1+8
-0.218796     -0.217366     0.001430     1+8
-0.146065     -0.151173     0.005108     1+8
-0.119355     -0.118415     0.000940     1+8
-0.107149     -0.106237     0.000912     1+8
-0.081369     -0.081407     0.000038     1+8
-0.106116     -0.107402     0.001286     1+8
-0.084203     -0.084110     0.000093     1+8
-0.104247     -0.104126     0.000121     1+8
-0.130054     -0.134249     0.004195     1+8
-0.124003     -0.127508     0.003505     1+8
-0.140174     -0.140226     0.000052     1+8
-0.145832     -0.145983     0.000151     1+8
-0.107459     -0.108161     0.000702     1+8
-0.109565     -0.109816     0.000251     1+8
-0.138358     -0.138434     0.000076     1+8
-0.170024     -0.163162     0.006862     1+8
-0.120354     -0.119044     0.001310     1+8
-0.132890     -0.133704     0.000814     1+8
-0.223705     -0.225499     0.001794     1+8
-0.107817     -0.108051     0.000234     1+8
-0.137217     -0.135706     0.001511     1+8
-0.114695     -0.114135     0.000560     1+8
-0.204093     -0.206460     0.002367     1+8
-0.124343     -0.125318     0.000975     1+8
-0.084117     -0.081769     0.002348     1+8
-0.135419     -0.134361     0.001058     1+8
-0.131023     -0.133342     0.002319     1+8
-0.126929     -0.126994     0.000065     1+8
-0.117794     -0.116481     0.001313     1+8
-0.210471     -0.210302     0.000169     1+8
-0.125376     -0.124863     0.000513     1+8
-0.186305     -0.186434     0.000129     1+8
-0.110704     -0.111363     0.000659     1+8
-0.123048     -0.124147     0.001099     1+8
-0.115744     -0.117301     0.001557     1+8
-0.080299     -0.077975     0.002324     1+8
-0.127351     -0.128602     0.001251     1+8
-0.094225     -0.097539     0.003314     1+8
-0.058459     -0.060071     0.001612     1+8
-0.079526     -0.079456     0.000070     1+8
-0.221906     -0.223629     0.001723     1+8
-0.125339     -0.126858     0.001519     1+8
-0.111129     -0.109507     0.001622     1+8
-0.086403     -0.087690     0.001287     1+8
-0.110314     -0.110408     0.000094     1+8
-0.208640     -0.207012     0.001628     1+8
-0.522122     -0.520794     0.001328     1+8
-0.129604     -0.129070     0.000534     1+8
-0.070508     -0.070874     0.000366     1+8
-0.102851     -0.101967     0.000884     1+8
-0.080407     -0.082319     0.001912     1+8
-0.051120     -0.050759     0.000361     1+8
-0.591426     -0.593603     0.002177     1+8
-0.140910     -0.140399     0.000511     1+8
-0.109773     -0.109020     0.000753     1+8
-0.068203     -0.066153     0.002050     1+8
-0.511857     -0.509208     0.002649     1+8
-0.146600     -0.146454     0.000146     1+8
-0.153827     -0.151575     0.002252     1+8
-0.297715     -0.298037     0.000322     1+8
-0.144869     -0.146009     0.001140     1+8
-0.100657     -0.099636     0.001021     1+8
-0.122119     -0.123148     0.001029     1+8
-0.115388     -0.115771     0.000383     1+8
-0.335475     -0.333588     0.001887     1+8
-0.135612     -0.135866     0.000254     1+8
-0.141163     -0.141343     0.000180     1+8
-0.104199     -0.105233     0.001034     1+8
-0.101362     -0.102534     0.001172     1+8
-0.126715     -0.126112     0.000603     1+8
-0.110429     -0.110559     0.000130     1+8
-0.111095     -0.112714     0.001619     1+8
-0.128087     -0.128778     0.000691     1+8
-0.125598     -0.125134     0.000464     1+8
-0.335356     -0.336220     0.000864     1+8
-0.079316     -0.077915     0.001401     1+8
-0.081107     -0.081233     0.000126     1+8
-0.080306     -0.080806     0.000500     1+8
-0.079012     -0.079212     0.000200     1+8
-0.119248     -0.118096     0.001152     1+8
-0.086550     -0.086563     0.000013     1+8
-0.071667     -0.071414     0.000253     1+8
-0.122530     -0.122197     0.000333     1+8
-0.080899     -0.081568     0.000669     1+8
-0.107211     -0.106798     0.000413     1+8
-0.100100     -0.101774     0.001674     1+8
-0.260990     -0.262621     0.001631     1+8
-0.130877     -0.132872     0.001995     1+8
-0.262820     -0.263369     0.000549     1+8
-0.097018     -0.097152     0.000134     1+8
-0.127472     -0.127397     0.000075     1+8
-0.120928     -0.120148     0.000780     1+8
-0.068994     -0.069730     0.000736     1+8
-0.080709     -0.081074     0.000365     1+8
-0.120641     -0.120921     0.000280     1+8
-0.100882     -0.101683     0.000801     1+8
-0.113617     -0.113439     0.000178     1+8
-0.083281     -0.083672     0.000391     1+8
-0.127229     -0.127299     0.000070     1+8
-0.123176     -0.121118     0.002058     1+8
-0.281192     -0.285739     0.004547     1+8
-0.122630     -0.123714     0.001084     1+8
-0.275173     -0.278810     0.003637     1+8
-0.146839     -0.147020     0.000181     1+8
-0.298559     -0.300030     0.001471     1+8
-0.133855     -0.133917     0.000062     1+8
-0.092837     -0.092435     0.000402     1+8
-0.117180     -0.119269     0.002089     1+8
-0.103428     -0.104067     0.000639     1+8
-0.359168     -0.356604     0.002564     1+8
-0.133474     -0.133900     0.000426     1+8
-0.137218     -0.137363     0.000145     1+8
-0.102949     -0.103930     0.000981     1+8
-0.103114     -0.103584     0.000470     1+8
-0.124153     -0.125089     0.000936     1+8
-0.107901     -0.107092     0.000809     1+8
-0.106219     -0.106385     0.000166     1+8
-0.125426     -0.127077     0.001651     1+8
-0.128784     -0.129714     0.000930     1+8
-0.349334     -0.348134     0.001200     1+8
-0.083763     -0.082323     0.001440     1+8
-0.086871     -0.086730     0.000141     1+8
-0.084294     -0.085069     0.000775     1+8
-0.083416     -0.082852     0.000564     1+8
-0.119231     -0.119062     0.000169     1+8
-0.084139     -0.083321     0.000818     1+8
-0.068982     -0.068392     0.000590     1+8
-0.120614     -0.121741     0.001127     1+8
-0.076031     -0.076464     0.000433     1+8
-0.099184     -0.096905     0.002279     1+8
-0.093029     -0.091445     0.001584     1+8
-0.267718     -0.268274     0.000556     1+8
-0.117341     -0.115416     0.001925     1+8
-0.249627     -0.250750     0.001123     1+8
-0.093446     -0.092374     0.001072     1+8
-0.115207     -0.114048     0.001159     1+8
-0.111416     -0.110729     0.000687     1+8
-0.066874     -0.067345     0.000471     1+8
-0.073756     -0.074248     0.000492     1+8
-0.115283     -0.116469     0.001186     1+8
-0.098958     -0.099852     0.000894     1+8
-0.106421     -0.106365     0.000056     1+8
-0.079533     -0.080454     0.000921     1+8
-0.112373     -0.114236     0.001863     1+8
-0.120976     -0.121264     0.000288     1+8
-0.281277     -0.282589     0.001312     1+8
-0.114312     -0.116900     0.002588     1+8
-0.279338     -0.280649     0.001311     1+8
-0.126502     -0.125643     0.000859     1+8
-0.127215     -0.128508     0.001293     1+8
-0.231526     -0.230436     0.001090     1+8
-0.117393     -0.118805     0.001412     1+8
-0.149167     -0.147763     0.001404     1+8
-0.132336     -0.134271     0.001935     1+8
-0.222125     -0.221130     0.000995     1+8
-0.139074     -0.140299     0.001225     1+8
-0.096618     -0.095452     0.001166     1+8
-0.154887     -0.152795     0.002092     1+8
-0.138263     -0.140425     0.002162     1+8
-0.135981     -0.134912     0.001069     1+8
-0.150812     -0.147370     0.003442     1+8
-0.229141     -0.232682     0.003541     1+8
-0.125702     -0.125000     0.000702     1+8
-0.199526     -0.199173     0.000353     1+8
-0.137290     -0.136216     0.001074     1+8
-0.124602     -0.127056     0.002454     1+8
-0.109098     -0.108904     0.000194     1+8
-0.086907     -0.086331     0.000576     1+8
-0.127294     -0.127501     0.000207     1+8
-0.093953     -0.095416     0.001463     1+8
-0.065693     -0.069837     0.004144     1+8
-0.086457     -0.085455     0.001002     1+8
-0.249356     -0.248974     0.000382     1+8
-0.133060     -0.130671     0.002389     1+8
-0.118041     -0.118507     0.000466     1+8
-0.090039     -0.090338     0.000299     1+8
-0.128170     -0.125887     0.002283     1+8
-0.236283     -0.233367     0.002916     1+8
-0.545001     -0.545736     0.000735     1+8
-0.114478     -0.115089     0.000611     1+8
-0.066654     -0.067999     0.001345     1+8
-0.115547     -0.115283     0.000264     1+8
-0.085022     -0.085628     0.000606     1+8
-0.051263     -0.050513     0.000750     1+8
-0.474084     -0.473785     0.000299     1+8
-0.095115     -0.096271     0.001156     1+8
-0.110048     -0.109362     0.000686     1+8
-0.070432     -0.071611     0.001179     1+8
-0.567245     -0.568225     0.000980     1+8
-0.102648     -0.102110     0.000538     1+8
-0.138911     -0.133075     0.005836     1+8
-0.265345     -0.269980     0.004635     1+8
-0.118475     -0.121980     0.003505     1+8
-0.119249     -0.116107     0.003142     1+8
-0.119579     -0.120569     0.000990     1+8
-0.084847     -0.086341     0.001494     1+8
-0.568607     -0.558564     0.010043     1+8
-0.131316     -0.133640     0.002324     1+8
-0.145383     -0.137818     0.007565     1+8
-0.086914     -0.086235     0.000679     1+8
-0.118585     -0.116535     0.002050     1+8
-0.132630     -0.134085     0.001455     1+8
-0.233318     -0.234236     0.000918     1+8
-0.540007     -0.540406     0.000399     1+8
-0.211332     -0.212926     0.001594     1+8
-0.535218     -0.537047     0.001829     1+8
-0.110360     -0.110542     0.000182     1+8
-0.525901     -0.524355     0.001546     1+8
-0.546473     -0.545942     0.000531     1+8
-0.233760     -0.234731     0.000971     1+8
-0.571537     -0.575663     0.004126     1+8
-0.235802     -0.236831     0.001029     1+8
-0.152220     -0.155306     0.003086     1+8
-0.116154     -0.117404     0.001250     1+8
-0.119354     -0.117754     0.001600     1+8
-0.111053     -0.112031     0.000978     1+8
-0.230518     -0.232482     0.001964     1+8
-0.140892     -0.143024     0.002132     1+8
-0.269672     -0.268596     0.001076     1+8
-0.158903     -0.155619     0.003284     1+8
-0.100430     -0.101349     0.000919     1+8
-0.117980     -0.117368     0.000612     1+8
-0.096709     -0.094913     0.001796     1+8
-0.276218     -0.281544     0.005326     1+8
-0.162919     -0.165025     0.002106     1+8
-0.155366     -0.157111     0.001745     1+8
-0.102878     -0.102373     0.000505     1+8
-0.119192     -0.120268     0.001076     1+8
-0.117814     -0.120719     0.002905     1+8
-0.098671     -0.102682     0.004011     1+8
-0.083938     -0.083282     0.000656     1+8
-0.082500     -0.082279     0.000221     1+8
-0.119772     -0.120448     0.000676     1+8
-0.328755     -0.326761     0.001994     1+8
-0.079339     -0.081269     0.001930     1+8
-0.082230     -0.082487     0.000257     1+8
-0.068286     -0.066821     0.001465     1+8
-0.080427     -0.079374     0.001053     1+8
-0.113859     -0.114675     0.000816     1+8
-0.095774     -0.095440     0.000334     1+8
-0.082510     -0.084593     0.002083     1+8
-0.115378     -0.113709     0.001669     1+8
-0.076046     -0.073950     0.002096     1+8
-0.124810     -0.123826     0.000984     1+8
-0.125359     -0.126784     0.001425     1+8
-0.271724     -0.268634     0.003090     1+8
-0.122989     -0.119038     0.003951     1+8
-0.345224     -0.347189     0.001965     1+8
-0.134577     -0.131378     0.003199     1+8
-0.087102     -0.085741     0.001361     1+8
-0.127714     -0.127784     0.000070     1+8
-0.088186     -0.088720     0.000534     1+8
-0.065978     -0.066033     0.000055     1+8
-0.131783     -0.131866     0.000083     1+8
-0.113197     -0.114828     0.001631     1+8
-0.089192     -0.089037     0.000155     1+8
-0.123000     -0.119689     0.003311     1+8
-0.077754     -0.078724     0.000970     1+8
-0.478198     -0.481490     0.003292     1+8
-0.127293     -0.127318     0.000025     1+8
-0.129595     -0.126446     0.003149     1+8
-0.556909     -0.559520     0.002611     1+8
-0.162673     -0.161209     0.001464     1+8
-0.268349     -0.273207     0.004858     1+8
-0.163242     -0.161742     0.001500     1+8
-0.108207     -0.108103     0.000104     1+8
-0.123029     -0.124297     0.001268     1+8
-0.108870     -0.109171     0.000301     1+8
-0.326351     -0.317726     0.008625     1+8
-0.145468     -0.147178     0.001710     1+8
-0.155734     -0.155285     0.000449     1+8
-0.101931     -0.102151     0.000220     1+8
-0.113981     -0.116791     0.002810     1+8
-0.125014     -0.127277     0.002263     1+8
-0.114234     -0.113072     0.001162     1+8
-0.106521     -0.104406     0.002115     1+8
-0.104576     -0.105808     0.001232     1+8
-0.155828     -0.156179     0.000351     1+8
-0.543559     -0.544424     0.000865     1+8
-0.082000     -0.083505     0.001505     1+8
-0.082734     -0.082066     0.000668     1+8
-0.066690     -0.065945     0.000745     1+8
-0.081202     -0.080454     0.000748     1+8
-0.125603     -0.125123     0.000480     1+8
-0.093261     -0.093998     0.000737     1+8
-0.087554     -0.089965     0.002411     1+8
-0.121989     -0.123461     0.001472     1+8
-0.084911     -0.086698     0.001787     1+8
-0.125852     -0.129781     0.003929     1+8
-0.127173     -0.126412     0.000761     1+8
-0.250148     -0.252867     0.002719     1+8
-0.128351     -0.127924     0.000427     1+8
-0.546287     -0.543936     0.002351     1+8
-0.156373     -0.155646     0.000727     1+8
-0.098672     -0.100659     0.001987     1+8
-0.126294     -0.124601     0.001693     1+8
-0.081195     -0.081234     0.000039     1+8
-0.066097     -0.066316     0.000219     1+8
-0.125249     -0.126881     0.001632     1+8
-0.113963     -0.117107     0.003144     1+8
-0.101229     -0.103232     0.002003     1+8
-0.148964     -0.147203     0.001761     1+8
-0.098617     -0.097820     0.000797     1+8
-0.326063     -0.325685     0.000378     1+8
-0.122117     -0.123926     0.001809     1+8
-0.127750     -0.127935     0.000185     1+8
-0.553799     -0.555493     0.001694     1+8
-0.132293     -0.133778     0.001485     1+8
-0.266826     -0.265634     0.001192     1+8
-0.161593     -0.160352     0.001241     1+8
-0.110272     -0.109936     0.000336     1+8
-0.118342     -0.118521     0.000179     1+8
-0.097261     -0.095777     0.001484     1+8
-0.264683     -0.264320     0.000363     1+8
-0.153705     -0.151738     0.001967     1+8
-0.145809     -0.145444     0.000365     1+8
-0.107078     -0.105419     0.001659     1+8
-0.112681     -0.111149     0.001532     1+8
-0.115082     -0.117247     0.002165     1+8
-0.097850     -0.098056     0.000206     1+8
-0.078941     -0.079643     0.000702     1+8
-0.085596     -0.087096     0.001500     1+8
-0.114523     -0.115360     0.000837     1+8
-0.319972     -0.320435     0.000463     1+8
-0.077232     -0.077734     0.000502     1+8
-0.079707     -0.081734     0.002027     1+8
-0.073229     -0.071436     0.001793     1+8
-0.077384     -0.075165     0.002219     1+8
-0.111859     -0.112253     0.000394     1+8
-0.096021     -0.095431     0.000590     1+8
-0.089470     -0.091632     0.002162     1+8
-0.118511     -0.117348     0.001163     1+8
-0.078151     -0.073680     0.004471     1+8
-0.118732     -0.119322     0.000590     1+8
-0.128681     -0.130432     0.001751     1+8
-0.259228     -0.257668     0.001560     1+8
-0.118662     -0.115434     0.003228     1+8
-0.492557     -0.496952     0.004395     1+8
-0.139429     -0.136336     0.003093     1+8
-0.093414     -0.091870     0.001544     1+8
-0.116713     -0.119876     0.003163     1+8
-0.074440     -0.074670     0.000230     1+8
-0.055963     -0.055821     0.000142     1+8
-0.126486     -0.129565     0.003079     1+8
-0.105400     -0.102967     0.002433     1+8
-0.090461     -0.087164     0.003297     1+8
-0.122410     -0.119691     0.002719     1+8
-0.082780     -0.081353     0.001427     1+8
-0.409929     -0.410022     0.000093     1+8
-0.125525     -0.122059     0.003466     1+8
-0.113346     -0.112901     0.000445     1+8
-0.581009     -0.572377     0.008632     1+8
-0.525890     -0.524697     0.001193     1+8
-0.102052     -0.101833     0.000219     1+8
-0.511704     -0.509914     0.001790     1+8
-0.099378     -0.098982     0.000396     1+8
-0.537767     -0.535324     0.002443     1+8
-0.537093     -0.536177     0.000916     1+8
-0.246657     -0.246011     0.000646     1+8
-0.158203     -0.158522     0.000319     1+8
-0.120752     -0.121105     0.000353     1+8
-0.127456     -0.125164     0.002292     1+8
-0.119465     -0.120462     0.000997     1+8
-0.239556     -0.240752     0.001196     1+8
-0.135875     -0.130486     0.005389     1+8
-0.243772     -0.249842     0.006070     1+8
-0.116232     -0.117495     0.001263     1+8
-0.121118     -0.118414     0.002704     1+8
-0.115112     -0.115120     0.000008     1+8
-0.085994     -0.086176     0.000182     1+8
-0.552344     -0.546732     0.005612     1+8
-0.123826     -0.126687     0.002861     1+8
-0.137964     -0.131915     0.006049     1+8
-0.096443     -0.097094     0.000651     1+8
-0.130324     -0.129477     0.000847     1+8
-0.118531     -0.119762     0.001231     1+8
-0.230430     -0.229488     0.000942     1+8
-0.141644     -0.141494     0.000150     1+8
-0.247973     -0.245602     0.002371     1+8
-0.135075     -0.135486     0.000411     1+8
-0.085390     -0.087687     0.002297     1+8
-0.105419     -0.106770     0.001351     1+8
-0.094494     -0.094538     0.000044     1+8
-0.293583     -0.291681     0.001902     1+8
-0.147323     -0.148454     0.001131     1+8
-0.157393     -0.156664     0.000729     1+8
-0.096102     -0.097186     0.001084     1+8
-0.112673     -0.114008     0.001335     1+8
-0.119031     -0.121490     0.002459     1+8
-0.107815     -0.105902     0.001913     1+8
-0.099602     -0.098220     0.001382     1+8
-0.087980     -0.088092     0.000112     1+8
-0.129840     -0.128236     0.001604     1+8
-0.285578     -0.286979     0.001401     1+8
-0.085538     -0.086446     0.000908     1+8
-0.086460     -0.086331     0.000129     1+8
-0.066965     -0.066585     0.000380     1+8
-0.084285     -0.085188     0.000903     1+8
-0.127616     -0.129041     0.001425     1+8
-0.093607     -0.093854     0.000247     1+8
-0.080146     -0.081529     0.001383     1+8
-0.118140     -0.117311     0.000829     1+8
-0.081233     -0.080785     0.000448     1+8
-0.113556     -0.113511     0.000045     1+8
-0.108062     -0.111222     0.003160     1+8
-0.239858     -0.241983     0.002125     1+8
-0.120733     -0.121116     0.000383     1+8
-0.354594     -0.355717     0.001123     1+8
-0.129839     -0.129051     0.000788     1+8
-0.087260     -0.087513     0.000253     1+8
-0.117894     -0.117222     0.000672     1+8
-0.082897     -0.081595     0.001302     1+8
-0.066590     -0.066039     0.000551     1+8
-0.123981     -0.122574     0.001407     1+8
-0.112537     -0.113456     0.000919     1+8
-0.090629     -0.092175     0.001546     1+8
-0.122734     -0.119684     0.003050     1+8
-0.078528     -0.080132     0.001604     1+8
-0.444113     -0.438740     0.005373     1+8
-0.122548     -0.120370     0.002178     1+8
-0.121630     -0.120635     0.000995     1+8
-0.555528     -0.555137     0.000391     1+8
-0.138944     -0.139641     0.000697     1+8
-0.270389     -0.269638     0.000751     1+8
-0.162729     -0.157541     0.005188     1+8
-0.102331     -0.103082     0.000751     1+8
-0.118902     -0.117385     0.001517     1+8
-0.097141     -0.095343     0.001798     1+8
-0.268290     -0.273882     0.005592     1+8
-0.164354     -0.166619     0.002265     1+8
-0.157004     -0.157570     0.000566     1+8
-0.103987     -0.103472     0.000515     1+8
-0.119408     -0.120249     0.000841     1+8
-0.117801     -0.121383     0.003582     1+8
-0.100237     -0.103986     0.003749     1+8
-0.084648     -0.082680     0.001968     1+8
-0.083362     -0.082474     0.000888     1+8
-0.120173     -0.121064     0.000891     1+8
-0.321215     -0.318291     0.002924     1+8
-0.077442     -0.080271     0.002829     1+8
-0.080287     -0.080984     0.000697     1+8
-0.066989     -0.066161     0.000828     1+8
-0.078160     -0.077612     0.000548     1+8
-0.110381     -0.113266     0.002885     1+8
-0.096186     -0.095191     0.000995     1+8
-0.083071     -0.085345     0.002274     1+8
-0.115583     -0.113562     0.002021     1+8
-0.076415     -0.074741     0.001674     1+8
-0.126449     -0.125591     0.000858     1+8
-0.126961     -0.128873     0.001912     1+8
-0.270265     -0.266514     0.003751     1+8
-0.123884     -0.121237     0.002647     1+8
-0.345348     -0.350296     0.004948     1+8
-0.135011     -0.131985     0.003026     1+8
-0.088027     -0.087618     0.000409     1+8
-0.127811     -0.127835     0.000024     1+8
-0.087747     -0.088143     0.000396     1+8
-0.065748     -0.065908     0.000160     1+8
-0.132962     -0.133230     0.000268     1+8
-0.113362     -0.115050     0.001688     1+8
-0.089664     -0.089374     0.000290     1+8
-0.123271     -0.119872     0.003399     1+8
-0.078193     -0.079968     0.001775     1+8
-0.475058     -0.478681     0.003623     1+8
-0.128162     -0.128348     0.000186     1+8
-0.127561     -0.125348     0.002213     1+8
-0.576197     -0.583484     0.007287     1+8
-0.144267     -0.147540     0.003273     1+8
-0.221077     -0.226241     0.005164     1+8
-0.153613     -0.151900     0.001713     1+8
-0.096964     -0.096660     0.000304     1+8
-0.111048     -0.113992     0.002944     1+8
-0.096352     -0.095984     0.000368     1+8
-0.329468     -0.332952     0.003484     1+8
-0.132889     -0.133550     0.000661     1+8
-0.144558     -0.142294     0.002264     1+8
-0.096271     -0.093813     0.002458     1+8
-0.109532     -0.110509     0.000977     1+8
-0.116043     -0.114621     0.001422     1+8
-0.115131     -0.115415     0.000284     1+8
-0.112004     -0.113414     0.001410     1+8
-0.101787     -0.102233     0.000446     1+8
-0.137376     -0.139224     0.001848     1+8
-0.261733     -0.265740     0.004007     1+8
-0.081964     -0.082626     0.000662     1+8
-0.089742     -0.091651     0.001909     1+8
-0.073496     -0.072238     0.001258     1+8
-0.086550     -0.088358     0.001808     1+8
-0.128077     -0.129789     0.001712     1+8
-0.090939     -0.091759     0.000820     1+8
-0.080730     -0.082436     0.001706     1+8
-0.113364     -0.116069     0.002705     1+8
-0.075305     -0.073704     0.001601     1+8
-0.119472     -0.121187     0.001715     1+8
-0.116948     -0.117827     0.000879     1+8
-0.229059     -0.230012     0.000953     1+8
-0.118375     -0.117746     0.000629     1+8
-0.588391     -0.589852     0.001461     1+8
-0.162354     -0.158450     0.003904     1+8
-0.097657     -0.098906     0.001249     1+8
-0.120212     -0.117931     0.002281     1+8
-0.081439     -0.081239     0.000200     1+8
-0.062608     -0.062507     0.000101     1+8
-0.135495     -0.132237     0.003258     1+8
-0.114698     -0.115676     0.000978     1+8
-0.090195     -0.093755     0.003560     1+8
-0.139485     -0.136885     0.002600     1+8
-0.086407     -0.087207     0.000800     1+8
-0.552703     -0.553743     0.001040     1+8
-0.136861     -0.134441     0.002420     1+8
-0.131489     -0.132486     0.000997     1+8
-0.518522     -0.518918     0.000396     1+8
-0.203450     -0.204803     0.001353     1+8
-0.141597     -0.145233     0.003636     1+8
-0.111791     -0.112915     0.001124     1+8
-0.115767     -0.116563     0.000796     1+8
-0.112300     -0.112735     0.000435     1+8
-0.194999     -0.195634     0.000636     1+8
-0.144460     -0.144478     0.000018     1+8
-0.145920     -0.146746     0.000826     1+8
-0.134185     -0.134391     0.000206     1+8
-0.494686     -0.494866     0.000180     1+8
-0.151863     -0.147748     0.004115     1+8
-0.262210     -0.268138     0.005928     1+8
-0.132779     -0.133774     0.000995     1+8
-0.127601     -0.124664     0.002937     1+8
-0.135588     -0.138446     0.002858     1+8
-0.099347     -0.099753     0.000406     1+8
-0.568425     -0.564312     0.004113     1+8
-0.122145     -0.123646     0.001501     1+8
-0.141457     -0.139264     0.002193     1+8
-0.089108     -0.090954     0.001846     1+8
-0.119072     -0.115478     0.003594     1+8
-0.118502     -0.120405     0.001903     1+8
-0.245229     -0.252181     0.006952     1+8
-0.522653     -0.520680     0.001973     1+8
-0.095382     -0.095308     0.000074     1+8
-0.532692     -0.531638     0.001054     1+8
-0.097070     -0.097302     0.000232     1+8
-0.505942     -0.505903     0.000039     1+8
-0.516074     -0.515817     0.000257     1+8
-0.529744     -0.529206     0.000538     1+8
-0.147299     -0.146698     0.000601     1+8
-0.515371     -0.515422     0.000051     1+8
-0.093421     -0.093522     0.000101     1+8
-0.539448     -0.539489     0.000041     1+8
-0.524486     -0.523078     0.001408     1+8
-0.127265     -0.127173     0.000092     1+8
-0.125081     -0.126256     0.001175     1+8
-0.241645     -0.241779     0.000134     1+8
-0.103793     -0.105953     0.002160     1+8
-0.157852     -0.159355     0.001503     1+8
-0.125355     -0.126319     0.000964     1+8
-0.210321     -0.208318     0.002003     1+8
-0.133841     -0.138827     0.004986     1+8
-0.082813     -0.081512     0.001301     1+8
-0.147331     -0.149390     0.002059     1+8
-0.129429     -0.131771     0.002342     1+8
-0.141523     -0.144031     0.002508     1+8
-0.138524     -0.137908     0.000616     1+8
-0.271345     -0.270360     0.000985     1+8
-0.114349     -0.113884     0.000465     1+8
-0.184088     -0.183572     0.000516     1+8
-0.117510     -0.118637     0.001127     1+8
-0.130334     -0.134794     0.004460     1+8
-0.109516     -0.111251     0.001735     1+8
-0.078381     -0.080019     0.001638     1+8
-0.127440     -0.127169     0.000271     1+8
-0.079697     -0.081201     0.001504     1+8
-0.054200     -0.055806     0.001606     1+8
-0.080823     -0.080436     0.000387     1+8
-0.243769     -0.246479     0.002710     1+8
-0.151945     -0.152718     0.000773     1+8
-0.112781     -0.113906     0.001125     1+8
-0.099615     -0.101985     0.002370     1+8
-0.150553     -0.150920     0.000367     1+8
-0.192807     -0.195008     0.002201     1+8
-0.148690     -0.145223     0.003467     1+8
-0.278033     -0.283165     0.005132     1+8
-0.131185     -0.132467     0.001282     1+8
-0.127657     -0.125134     0.002523     1+8
-0.134069     -0.136670     0.002601     1+8
-0.097379     -0.097819     0.000440     1+8
-0.566180     -0.563859     0.002321     1+8
-0.134468     -0.140230     0.005762     1+8
-0.151312     -0.147247     0.004065     1+8
-0.090552     -0.091496     0.000944     1+8
-0.122456     -0.117668     0.004788     1+8
-0.117970     -0.119026     0.001056     1+8
-0.272788     -0.283108     0.010320     1+8
-0.115794     -0.118983     0.003189     1+8
-0.223205     -0.225296     0.002091     1+8
-0.149138     -0.147584     0.001554     1+8
-0.093287     -0.096020     0.002733     1+8
-0.099281     -0.101611     0.002330     1+8
-0.080773     -0.082780     0.002007     1+8
-0.249526     -0.252921     0.003395     1+8
-0.121050     -0.121249     0.000199     1+8
-0.125247     -0.123343     0.001904     1+8
-0.087597     -0.087690     0.000093     1+8
-0.092467     -0.093827     0.001360     1+8
-0.095823     -0.097044     0.001221     1+8
-0.104198     -0.107662     0.003464     1+8
-0.093083     -0.095742     0.002659     1+8
-0.092358     -0.094189     0.001831     1+8
-0.115106     -0.119663     0.004557     1+8
-0.229986     -0.234166     0.004180     1+8
-0.079706     -0.079420     0.000286     1+8
-0.086933     -0.088596     0.001663     1+8
-0.078522     -0.078959     0.000437     1+8
-0.083623     -0.083603     0.000020     1+8
-0.123519     -0.122865     0.000654     1+8
-0.090458     -0.089040     0.001418     1+8
-0.081071     -0.083032     0.001961     1+8
-0.107689     -0.109775     0.002086     1+8
-0.071101     -0.067498     0.003603     1+8
-0.112417     -0.114052     0.001635     1+8
-0.118194     -0.121147     0.002953     1+8
-0.243074     -0.248637     0.005563     1+8
-0.109216     -0.108018     0.001198     1+8
-0.588588     -0.589993     0.001405     1+8
-0.148021     -0.144135     0.003886     1+8
-0.096214     -0.097640     0.001427     1+8
-0.111491     -0.110069     0.001422     1+8
-0.074791     -0.074309     0.000482     1+8
-0.057503     -0.055009     0.002494     1+8
-0.118672     -0.112731     0.005941     1+8
-0.091395     -0.092026     0.000631     1+8
-0.075490     -0.075795     0.000305     1+8
-0.116071     -0.113005     0.003066     1+8
-0.077897     -0.075963     0.001934     1+8
-0.492653     -0.490625     0.002028     1+8
-0.131765     -0.132179     0.000414     1+8
-0.121135     -0.122320     0.001185     1+8
-0.495605     -0.496904     0.001299     1+8
-0.236590     -0.236931     0.000341     1+8
-0.155235     -0.155174     0.000061     1+8
-0.116142     -0.117370     0.001228     1+8
-0.115583     -0.114127     0.001456     1+8
-0.116940     -0.117657     0.000717     1+8
-0.247998     -0.249757     0.001759     1+8
-0.131291     -0.126924     0.004367     1+8
-0.258719     -0.268138     0.009419     1+8
-0.119456     -0.120775     0.001319     1+8
-0.112299     -0.110946     0.001353     1+8
-0.116490     -0.118582     0.002092     1+8
-0.086510     -0.087615     0.001105     1+8
-0.562311     -0.564359     0.002048     1+8
-0.121801     -0.125340     0.003539     1+8
-0.141140     -0.133850     0.007290     1+8
-0.091874     -0.093663     0.001789     1+8
-0.128870     -0.127548     0.001322     1+8
-0.115119     -0.117810     0.002691     1+8
-0.234345     -0.239782     0.005437     1+8
-0.136032     -0.135305     0.000727     1+8
-0.139986     -0.138308     0.001678     1+8
-0.111673     -0.114889     0.003216     1+8
-0.122527     -0.127120     0.004593     1+8
-0.275851     -0.275772     0.000079     1+8
-0.107464     -0.104928     0.002536     1+8
-0.119367     -0.118195     0.001172     1+8
-0.077321     -0.076970     0.000351     1+8
-0.083406     -0.082780     0.000626     1+8
-0.119438     -0.120506     0.001068     1+8
-0.148079     -0.148236     0.000157     1+8
-0.136882     -0.138776     0.001894     1+8
-0.105394     -0.104767     0.000627     1+8
-0.119143     -0.121370     0.002227     1+8
-0.212955     -0.215472     0.002517     1+8
-0.130970     -0.130546     0.000424     1+8
-0.114752     -0.114420     0.000332     1+8
-0.100039     -0.099840     0.000199     1+8
-0.081454     -0.079462     0.001992     1+8
-0.115857     -0.116934     0.001077     1+8
-0.086794     -0.086145     0.000649     1+8
-0.103192     -0.099263     0.003929     1+8
-0.136618     -0.135851     0.000767     1+8
-0.124775     -0.125041     0.000266     1+8
-0.140294     -0.141241     0.000947     1+8
-0.128565     -0.128851     0.000286     1+8
-0.114577     -0.115613     0.001036     1+8
-0.099868     -0.097870     0.001998     1+8
-0.136115     -0.136969     0.000854     1+8
-0.141134     -0.140367     0.000767     1+8
-0.591071     -0.594185     0.003114     1+8
-0.147545     -0.152627     0.005082     1+8
-0.088592     -0.087832     0.000760     1+8
-0.145099     -0.143152     0.001947     1+8
-0.093493     -0.093202     0.000291     1+8
-0.062603     -0.058974     0.003629     1+8
-0.465538     -0.467936     0.002398     1+8
-0.130164     -0.134344     0.004180     1+8
-0.143632     -0.143345     0.000287     1+8
-0.088721     -0.089776     0.001055     1+8
-0.291373     -0.290095     0.001278     1+8
-0.234717     -0.237372     0.002655     1+8
-0.132305     -0.132239     0.000066     1+8
-0.240499     -0.237592     0.002907     1+8
-0.107508     -0.110322     0.002814     1+8
-0.113238     -0.113604     0.000366     1+8
-0.108977     -0.108765     0.000212     1+8
-0.076489     -0.077312     0.000823     1+8
-0.556740     -0.563014     0.006274     1+8
-0.121727     -0.124801     0.003074     1+8
-0.134532     -0.135204     0.000672     1+8
-0.092188     -0.091168     0.001020     1+8
-0.128356     -0.125450     0.002906     1+8
-0.106979     -0.107801     0.000822     1+8
-0.207524     -0.207990     0.000466     1+8
-0.130601     -0.129415     0.001186     1+8
-0.146597     -0.143509     0.003088     1+8
-0.125118     -0.125881     0.000763     1+8
-0.131637     -0.130945     0.000692     1+8
-0.269215     -0.270435     0.001220     1+8
-0.096999     -0.096046     0.000953     1+8
-0.121701     -0.122100     0.000399     1+8
-0.078751     -0.080660     0.001909     1+8
-0.086917     -0.086459     0.000458     1+8
-0.118295     -0.120208     0.001913     1+8
-0.142736     -0.143290     0.000554     1+8
-0.132046     -0.132958     0.000912     1+8
-0.094830     -0.093488     0.001342     1+8
-0.104637     -0.106937     0.002300     1+8
-0.213335     -0.210147     0.003188     1+8
-0.130984     -0.132834     0.001850     1+8
-0.108421     -0.108822     0.000401     1+8
-0.093658     -0.093915     0.000257     1+8
-0.076961     -0.076408     0.000553     1+8
-0.102668     -0.101400     0.001268     1+8
-0.077446     -0.078583     0.001137     1+8
-0.108952     -0.107437     0.001515     1+8
-0.143382     -0.142891     0.000491     1+8
-0.122051     -0.126315     0.004264     1+8
-0.119737     -0.118581     0.001156     1+8
-0.127621     -0.126626     0.000995     1+8
-0.105764     -0.105251     0.000513     1+8
-0.108426     -0.106407     0.002019     1+8
-0.117813     -0.117750     0.000063     1+8
-0.148471     -0.145892     0.002579     1+8
-0.141577     -0.140809     0.000768     1+8
-0.507244     -0.506919     0.000325     1+8
-0.559750     -0.561787     0.002037     1+8
-0.130470     -0.130999     0.000529     1+8
-0.071485     -0.071566     0.000081     1+8
-0.106041     -0.105541     0.000500     1+8
-0.077230     -0.078847     0.001617     1+8
-0.049182     -0.049199     0.000017     1+8
-0.518232     -0.517813     0.000419     1+8
-0.120054     -0.118819     0.001235     1+8
-0.108366     -0.108049     0.000317     1+8
-0.067759     -0.067336     0.000423     1+8
-0.496408     -0.496385     0.000023     1+8
-0.132882     -0.131962     0.000920     1+8
