# Supplementary material for: Explainable chemical artificial intelligence from accurate machine learning of real-space chemical descriptors
Source: Nat Commun. 2024 May 21;15:4345. doi: 10.1038/s41467-024-48567-9 (PMC11522690; doi:10.1038/s41467-024-48567-9)
Supplement: Supplementary file 4 — Source Data [file 41467_2024_48567_MOESM4_ESM.zip › main/Fig2/panelC/plot.gnu]

set xlabel "Observed data (a.u.)"
set ylabel "Predicted data (a.u.)"
set term pngcairo enhanced size 1200,  1050 font "Helvetica, 40"
set label 1 at graph 0.01, graph 0.95 "MAE   : 1.3 kcal/mol"
set label 2 at graph 0, graph 0.84 "RMSE : 1.3 kcal/mol"
set grid lw 3
set format x "%2.2f"
set format y "%2.2f"
set xrange [-0.65:0.0]
set yrange [-0.65:0.0]
set ytics "0.15"
set xtics "0.15"
set title "SchNet4AIM (U) E_{inter}(O-H)"
set output "SPK_aimwise_inter_HO_paper_new.png"
plot "./prediction_train_inter_HO.out" u 1:2 w p pt 7 ps 0.75 lc "blue" notitle , "./prediction_test_inter_HO.out" u 1:2 w p pt 7 ps 0.75 lc "red" notitle ,  x lc "black" lw 2 notitle
