# Supplementary material for: Explainable chemical artificial intelligence from accurate machine learning of real-space chemical descriptors
Source: Nat Commun. 2024 May 21;15:4345. doi: 10.1038/s41467-024-48567-9 (PMC11522690; doi:10.1038/s41467-024-48567-9)
Supplement: Supplementary file 4 — Source Data [file 41467_2024_48567_MOESM4_ESM.zip › main/Fig2/panelD/prediction_train_inter_HO.out]

#Observed (a.u.) Predicted (a.u.) Error (a.u.) Label
-0.518749     -0.520202     0.001453     8+1
-0.519529     -0.520889     0.001360     8+1
-0.561404     -0.559091     0.002313     8+1
-0.122355     -0.119092     0.003263     8+1
-0.076967     -0.075975     0.000992     8+1
-0.078778     -0.079523     0.000745     8+1
-0.127261     -0.128152     0.000891     8+1
-0.565790     -0.565480     0.000310     8+1
-0.133089     -0.130061     0.003028     8+1
-0.099534     -0.097931     0.001603     8+1
-0.113039     -0.116869     0.003830     8+1
-0.258121     -0.258584     0.000463     8+1
-0.122174     -0.124420     0.002246     8+1
-0.556295     -0.554289     0.002006     8+1
-0.125015     -0.121288     0.003727     8+1
-0.078189     -0.077149     0.001040     8+1
-0.082797     -0.083867     0.001070     8+1
-0.247395     -0.246904     0.000491     8+1
-0.535264     -0.533735     0.001529     8+1
-0.135794     -0.134063     0.001731     8+1
-0.102391     -0.101336     0.001055     8+1
-0.115764     -0.118707     0.002943     8+1
-0.076080     -0.076548     0.000468     8+1
-0.124706     -0.127388     0.002682     8+1
-0.558018     -0.558752     0.000734     8+1
-0.122516     -0.118992     0.003524     8+1
-0.080769     -0.079891     0.000878     8+1
-0.111693     -0.116380     0.004687     8+1
-0.270983     -0.271197     0.000214     8+1
-0.557572     -0.557397     0.000175     8+1
-0.138600     -0.136818     0.001782     8+1
-0.102801     -0.101761     0.001040     8+1
-0.076941     -0.076478     0.000463     8+1
-0.078632     -0.078606     0.000026     8+1
-0.127297     -0.129648     0.002351     8+1
-0.563849     -0.562635     0.001214     8+1
-0.126054     -0.123825     0.002229     8+1
-0.100857     -0.098808     0.002049     8+1
-0.116130     -0.119043     0.002913     8+1
-0.268583     -0.269215     0.000632     8+1
-0.554642     -0.554469     0.000174     8+1
-0.140352     -0.137923     0.002429     8+1
-0.122522     -0.119559     0.002963     8+1
-0.078038     -0.076765     0.001273     8+1
-0.079379     -0.079202     0.000177     8+1
-0.125960     -0.128663     0.002703     8+1
-0.558937     -0.558795     0.000142     8+1
-0.138949     -0.136908     0.002041     8+1
-0.102814     -0.100807     0.002007     8+1
-0.115161     -0.118514     0.003353     8+1
-0.267155     -0.266958     0.000197     8+1
-0.562975     -0.564097     0.001122     8+1
-0.135713     -0.134902     0.000811     8+1
-0.116083     -0.117051     0.000968     8+1
-0.520316     -0.520228     0.000088     8+1
-0.145068     -0.145790     0.000722     8+1
-0.126522     -0.126519     0.000003     8+1
-0.510133     -0.509782     0.000351     8+1
-0.485176     -0.485367     0.000191     8+1
-0.091450     -0.091872     0.000422     8+1
-0.570379     -0.570316     0.000063     8+1
-0.539271     -0.540785     0.001514     8+1
-0.109881     -0.108412     0.001469     8+1
-0.144379     -0.144493     0.000114     8+1
-0.113983     -0.116079     0.002096     8+1
-0.230077     -0.229341     0.000736     8+1
-0.530144     -0.530694     0.000550     8+1
-0.550674     -0.551540     0.000866     8+1
-0.105548     -0.102664     0.002884     8+1
-0.146823     -0.147349     0.000526     8+1
-0.538756     -0.538821     0.000065     8+1
-0.567000     -0.566595     0.000405     8+1
-0.533767     -0.534845     0.001078     8+1
-0.127708     -0.125405     0.002303     8+1
-0.075265     -0.074113     0.001152     8+1
-0.073086     -0.074098     0.001012     8+1
-0.118455     -0.120073     0.001618     8+1
-0.525509     -0.524534     0.000975     8+1
-0.136398     -0.135233     0.001165     8+1
-0.105096     -0.104388     0.000708     8+1
-0.111862     -0.115459     0.003597     8+1
-0.288743     -0.289716     0.000973     8+1
-0.119334     -0.122908     0.003574     8+1
-0.537645     -0.536708     0.000937     8+1
-0.118031     -0.115081     0.002950     8+1
-0.073032     -0.072918     0.000114     8+1
-0.080812     -0.083282     0.002470     8+1
-0.289599     -0.290174     0.000575     8+1
-0.539471     -0.541548     0.002077     8+1
-0.140332     -0.137989     0.002343     8+1
-0.101007     -0.100133     0.000874     8+1
-0.118467     -0.122750     0.004283     8+1
-0.073994     -0.074617     0.000623     8+1
-0.118004     -0.119850     0.001846     8+1
-0.540416     -0.539021     0.001395     8+1
-0.117900     -0.115765     0.002135     8+1
-0.079192     -0.078714     0.000478     8+1
-0.119133     -0.122185     0.003052     8+1
-0.266702     -0.265978     0.000724     8+1
-0.550127     -0.551118     0.000991     8+1
-0.134904     -0.132179     0.002725     8+1
-0.102052     -0.100728     0.001324     8+1
-0.072791     -0.072762     0.000029     8+1
-0.074398     -0.074201     0.000197     8+1
-0.120585     -0.122145     0.001560     8+1
-0.540243     -0.538827     0.001416     8+1
-0.128649     -0.127272     0.001377     8+1
-0.101686     -0.099829     0.001857     8+1
-0.114966     -0.117945     0.002979     8+1
-0.250405     -0.248513     0.001892     8+1
-0.544512     -0.542470     0.002042     8+1
-0.131530     -0.128767     0.002763     8+1
-0.118378     -0.116973     0.001405     8+1
-0.078285     -0.077689     0.000596     8+1
-0.077265     -0.076593     0.000672     8+1
-0.117454     -0.119699     0.002245     8+1
-0.545454     -0.545869     0.000415     8+1
-0.140632     -0.138569     0.002063     8+1
-0.104922     -0.102759     0.002163     8+1
-0.120412     -0.123765     0.003353     8+1
-0.273423     -0.274521     0.001098     8+1
-0.516409     -0.518372     0.001963     8+1
-0.527409     -0.527431     0.000022     8+1
-0.527623     -0.527534     0.000089     8+1
-0.562439     -0.562355     0.000084     8+1
-0.462483     -0.463191     0.000708     8+1
-0.139637     -0.139648     0.000011     8+1
-0.126763     -0.126880     0.000117     8+1
-0.122935     -0.122124     0.000811     8+1
-0.147116     -0.146896     0.000220     8+1
-0.139224     -0.140615     0.001391     8+1
-0.124557     -0.125614     0.001057     8+1
-0.558603     -0.560774     0.002171     8+1
-0.074179     -0.074353     0.000174     8+1
-0.106323     -0.104736     0.001587     8+1
-0.074415     -0.074799     0.000384     8+1
-0.105595     -0.103096     0.002499     8+1
-0.085201     -0.085325     0.000124     8+1
-0.423307     -0.423348     0.000041     8+1
-0.525585     -0.525905     0.000320     8+1
-0.077105     -0.078582     0.001477     8+1
-0.110313     -0.112386     0.002073     8+1
-0.104147     -0.104529     0.000382     8+1
-0.079214     -0.078769     0.000445     8+1
-0.143614     -0.142259     0.001355     8+1
-0.073610     -0.073083     0.000527     8+1
-0.118233     -0.119092     0.000859     8+1
-0.073863     -0.074553     0.000690     8+1
-0.119909     -0.122855     0.002946     8+1
-0.128495     -0.127707     0.000788     8+1
-0.538534     -0.540711     0.002177     8+1
-0.555858     -0.556629     0.000771     8+1
-0.099431     -0.100983     0.001552     8+1
-0.082450     -0.083215     0.000765     8+1
-0.146403     -0.148080     0.001677     8+1
-0.065274     -0.064946     0.000328     8+1
-0.091216     -0.093633     0.002417     8+1
-0.108165     -0.107459     0.000706     8+1
-0.129361     -0.130315     0.000954     8+1
-0.076044     -0.076748     0.000704     8+1
-0.563925     -0.564336     0.000411     8+1
-0.552275     -0.551975     0.000300     8+1
-0.273726     -0.274773     0.001047     8+1
-0.107134     -0.107928     0.000794     8+1
-0.129719     -0.131927     0.002208     8+1
-0.063087     -0.063563     0.000476     8+1
-0.087248     -0.088308     0.001060     8+1
-0.077972     -0.080341     0.002369     8+1
-0.542736     -0.544589     0.001853     8+1
-0.521391     -0.523475     0.002084     8+1
-0.077214     -0.078307     0.001093     8+1
-0.115836     -0.116720     0.000884     8+1
-0.126513     -0.125738     0.000775     8+1
-0.534882     -0.536950     0.002068     8+1
-0.512539     -0.512086     0.000453     8+1
-0.114770     -0.114340     0.000430     8+1
-0.550653     -0.548313     0.002340     8+1
-0.544462     -0.544198     0.000264     8+1
-0.123907     -0.122096     0.001811     8+1
-0.077785     -0.078024     0.000239     8+1
-0.082122     -0.081603     0.000519     8+1
-0.122651     -0.124953     0.002302     8+1
-0.530029     -0.532434     0.002405     8+1
-0.136732     -0.134189     0.002543     8+1
-0.106506     -0.104722     0.001784     8+1
-0.118967     -0.121888     0.002921     8+1
-0.241614     -0.241683     0.000069     8+1
-0.117681     -0.119528     0.001847     8+1
-0.543596     -0.541126     0.002470     8+1
-0.120431     -0.118223     0.002208     8+1
-0.080940     -0.079298     0.001642     8+1
-0.078319     -0.080124     0.001805     8+1
-0.266096     -0.264651     0.001445     8+1
-0.518470     -0.517571     0.000899     8+1
-0.138256     -0.136799     0.001457     8+1
-0.106363     -0.106999     0.000636     8+1
-0.107385     -0.109989     0.002604     8+1
-0.078055     -0.078331     0.000276     8+1
-0.121085     -0.122478     0.001393     8+1
-0.553068     -0.554648     0.001580     8+1
-0.135517     -0.131645     0.003872     8+1
-0.079170     -0.079236     0.000066     8+1
-0.119986     -0.124103     0.004117     8+1
-0.264046     -0.261030     0.003016     8+1
-0.560843     -0.559248     0.001595     8+1
-0.141792     -0.141189     0.000603     8+1
-0.104148     -0.104326     0.000178     8+1
-0.080036     -0.080187     0.000151     8+1
-0.079611     -0.079733     0.000122     8+1
-0.123414     -0.126649     0.003235     8+1
-0.562052     -0.561277     0.000775     8+1
-0.124369     -0.123386     0.000983     8+1
-0.104858     -0.104071     0.000787     8+1
-0.121377     -0.125212     0.003835     8+1
-0.285682     -0.285483     0.000199     8+1
-0.553117     -0.554669     0.001552     8+1
-0.139937     -0.137716     0.002221     8+1
-0.122194     -0.119220     0.002974     8+1
-0.074961     -0.074118     0.000843     8+1
-0.075186     -0.076580     0.001394     8+1
-0.131110     -0.133182     0.002072     8+1
-0.559876     -0.560918     0.001042     8+1
-0.129168     -0.125481     0.003687     8+1
-0.098708     -0.096479     0.002229     8+1
-0.117303     -0.120036     0.002733     8+1
-0.264762     -0.263414     0.001348     8+1
-0.556497     -0.559382     0.002885     8+1
-0.524230     -0.526293     0.002063     8+1
-0.101985     -0.099558     0.002427     8+1
-0.069506     -0.069081     0.000425     8+1
-0.070815     -0.073482     0.002667     8+1
-0.107801     -0.109966     0.002165     8+1
-0.541225     -0.542144     0.000919     8+1
-0.118531     -0.117079     0.001452     8+1
-0.097075     -0.096597     0.000478     8+1
-0.101094     -0.104359     0.003265     8+1
-0.223292     -0.225375     0.002083     8+1
-0.112687     -0.115721     0.003034     8+1
-0.524319     -0.522164     0.002155     8+1
-0.112600     -0.109390     0.003210     8+1
-0.072356     -0.072466     0.000110     8+1
-0.073154     -0.074384     0.001230     8+1
-0.218324     -0.217891     0.000433     8+1
-0.517877     -0.516633     0.001244     8+1
-0.139629     -0.138602     0.001027     8+1
-0.091894     -0.089933     0.001961     8+1
-0.106386     -0.110776     0.004390     8+1
-0.070963     -0.072036     0.001073     8+1
-0.114476     -0.116256     0.001780     8+1
-0.537984     -0.539107     0.001123     8+1
-0.115645     -0.113716     0.001929     8+1
-0.075201     -0.074958     0.000243     8+1
-0.105184     -0.109187     0.004003     8+1
-0.262392     -0.264596     0.002204     8+1
-0.557849     -0.555256     0.002593     8+1
-0.125793     -0.123480     0.002313     8+1
-0.097298     -0.095959     0.001339     8+1
-0.068528     -0.067891     0.000637     8+1
-0.068163     -0.067558     0.000605     8+1
-0.115832     -0.117849     0.002017     8+1
-0.533275     -0.532674     0.000601     8+1
-0.117772     -0.117475     0.000297     8+1
-0.093036     -0.090571     0.002465     8+1
-0.104442     -0.106281     0.001839     8+1
-0.227473     -0.228694     0.001221     8+1
-0.544127     -0.543018     0.001109     8+1
-0.131688     -0.130670     0.001018     8+1
-0.108749     -0.107405     0.001344     8+1
-0.067767     -0.067929     0.000162     8+1
-0.073962     -0.073872     0.000090     8+1
-0.111643     -0.115295     0.003652     8+1
-0.546444     -0.548823     0.002379     8+1
-0.127884     -0.127265     0.000619     8+1
-0.093347     -0.092642     0.000705     8+1
-0.111331     -0.114745     0.003414     8+1
-0.242916     -0.244522     0.001606     8+1
-0.561996     -0.563540     0.001544     8+1
-0.247131     -0.247218     0.000087     8+1
-0.522662     -0.524806     0.002144     8+1
-0.096892     -0.095488     0.001404     8+1
-0.113401     -0.113542     0.000141     8+1
-0.042896     -0.043835     0.000939     8+1
-0.070207     -0.071226     0.001019     8+1
-0.039144     -0.037493     0.001651     8+1
-0.531751     -0.531494     0.000257     8+1
-0.245039     -0.243964     0.001075     8+1
-0.552403     -0.552113     0.000290     8+1
-0.071791     -0.071458     0.000333     8+1
-0.125743     -0.124947     0.000796     8+1
-0.059945     -0.058901     0.001044     8+1
-0.149691     -0.149663     0.000028     8+1
-0.188872     -0.187779     0.001093     8+1
-0.568217     -0.568049     0.000168     8+1
-0.107580     -0.106477     0.001103     8+1
-0.087001     -0.087033     0.000032     8+1
-0.461867     -0.462450     0.000583     8+1
-0.045095     -0.047089     0.001994     8+1
-0.542228     -0.540612     0.001616     8+1
-0.560924     -0.562113     0.001189     8+1
-0.180822     -0.182183     0.001361     8+1
-0.133432     -0.133960     0.000528     8+1
-0.112177     -0.113169     0.000992     8+1
-0.224403     -0.223251     0.001152     8+1
-0.118241     -0.119968     0.001727     8+1
-0.084352     -0.085269     0.000917     8+1
-0.119416     -0.119010     0.000406     8+1
-0.090572     -0.089363     0.001209     8+1
-0.143914     -0.141475     0.002439     8+1
-0.141059     -0.140585     0.000474     8+1
-0.568447     -0.567657     0.000790     8+1
-0.567156     -0.566960     0.000196     8+1
-0.112679     -0.112245     0.000434     8+1
-0.153696     -0.153251     0.000445     8+1
-0.233169     -0.232406     0.000763     8+1
-0.112997     -0.114922     0.001925     8+1
-0.107386     -0.107093     0.000293     8+1
-0.092761     -0.093992     0.001231     8+1
-0.098368     -0.097718     0.000650     8+1
-0.109056     -0.109857     0.000801     8+1
-0.548343     -0.546793     0.001550     8+1
-0.566374     -0.565474     0.000900     8+1
-0.112461     -0.113182     0.000721     8+1
-0.079376     -0.080659     0.001283     8+1
-0.225354     -0.224569     0.000785     8+1
-0.118772     -0.117691     0.001081     8+1
-0.114865     -0.115587     0.000722     8+1
-0.096481     -0.095982     0.000499     8+1
-0.544968     -0.543141     0.001827     8+1
-0.550180     -0.551646     0.001466     8+1
-0.120757     -0.120746     0.000011     8+1
-0.145970     -0.144486     0.001484     8+1
-0.140770     -0.142348     0.001578     8+1
-0.213947     -0.211892     0.002055     8+1
-0.541476     -0.542529     0.001053     8+1
-0.538938     -0.538086     0.000852     8+1
-0.234354     -0.233150     0.001204     8+1
-0.130556     -0.131830     0.001274     8+1
-0.532612     -0.532471     0.000141     8+1
-0.554339     -0.554718     0.000379     8+1
-0.550865     -0.548310     0.002555     8+1
-0.552793     -0.553797     0.001004     8+1
-0.131895     -0.131076     0.000819     8+1
-0.153235     -0.152897     0.000338     8+1
-0.117637     -0.119858     0.002221     8+1
-0.246724     -0.248468     0.001744     8+1
-0.560736     -0.559560     0.001176     8+1
-0.557358     -0.557179     0.000179     8+1
-0.110094     -0.108130     0.001964     8+1
-0.151300     -0.151093     0.000207     8+1
-0.555355     -0.554479     0.000876     8+1
-0.559016     -0.559739     0.000723     8+1
-0.535359     -0.534801     0.000558     8+1
-0.557809     -0.557837     0.000028     8+1
-0.128166     -0.126496     0.001670     8+1
-0.127867     -0.125730     0.002137     8+1
-0.143836     -0.142953     0.000883     8+1
-0.108454     -0.106107     0.002347     8+1
-0.131864     -0.133982     0.002118     8+1
-0.101193     -0.100367     0.000826     8+1
-0.085938     -0.085184     0.000754     8+1
-0.117912     -0.118934     0.001022     8+1
-0.257110     -0.257668     0.000558     8+1
-0.121681     -0.122707     0.001026     8+1
-0.569540     -0.571818     0.002278     8+1
-0.569605     -0.570986     0.001381     8+1
-0.225581     -0.226131     0.000550     8+1
-0.107389     -0.109498     0.002109     8+1
-0.156915     -0.158295     0.001380     8+1
-0.121543     -0.121248     0.000295     8+1
-0.128974     -0.129386     0.000412     8+1
-0.133317     -0.131462     0.001855     8+1
-0.154868     -0.155677     0.000809     8+1
-0.118625     -0.119465     0.000840     8+1
-0.537151     -0.536860     0.000291     8+1
-0.516728     -0.517086     0.000358     8+1
-0.089849     -0.089924     0.000075     8+1
-0.079915     -0.079477     0.000438     8+1
-0.065531     -0.065290     0.000241     8+1
-0.076556     -0.076428     0.000128     8+1
-0.115284     -0.117823     0.002539     8+1
-0.084182     -0.086835     0.002653     8+1
-0.567348     -0.566214     0.001134     8+1
-0.562119     -0.563318     0.001199     8+1
-0.133164     -0.131167     0.001997     8+1
-0.145101     -0.144663     0.000438     8+1
-0.127327     -0.127465     0.000138     8+1
-0.088537     -0.089234     0.000697     8+1
-0.557819     -0.557455     0.000364     8+1
-0.554790     -0.552521     0.002269     8+1
-0.141171     -0.137877     0.003294     8+1
-0.115897     -0.112191     0.003706     8+1
-0.584593     -0.585154     0.000561     8+1
-0.571716     -0.569242     0.002474     8+1
-0.535563     -0.535618     0.000055     8+1
-0.535743     -0.536126     0.000383     8+1
-0.566801     -0.567224     0.000423     8+1
-0.560121     -0.560332     0.000211     8+1
-0.147658     -0.148617     0.000959     8+1
-0.135864     -0.137835     0.001971     8+1
-0.121380     -0.123251     0.001871     8+1
-0.281538     -0.282462     0.000924     8+1
-0.131483     -0.131632     0.000149     8+1
-0.084689     -0.084068     0.000621     8+1
-0.129038     -0.129810     0.000772     8+1
-0.106021     -0.103383     0.002638     8+1
-0.146004     -0.141104     0.004900     8+1
-0.144383     -0.142588     0.001795     8+1
-0.547244     -0.546976     0.000268     8+1
-0.552755     -0.550837     0.001918     8+1
-0.115128     -0.113118     0.002010     8+1
-0.149983     -0.148647     0.001336     8+1
-0.272879     -0.273082     0.000203     8+1
-0.120389     -0.120492     0.000103     8+1
-0.112741     -0.113176     0.000435     8+1
-0.104858     -0.106188     0.001330     8+1
-0.091283     -0.090182     0.001101     8+1
-0.107035     -0.109433     0.002398     8+1
-0.550679     -0.550101     0.000578     8+1
-0.543085     -0.542325     0.000760     8+1
-0.140277     -0.144027     0.003750     8+1
-0.086050     -0.085994     0.000056     8+1
-0.226042     -0.225747     0.000295     8+1
-0.127902     -0.127276     0.000626     8+1
-0.114678     -0.113978     0.000700     8+1
-0.103443     -0.104442     0.000999     8+1
-0.571598     -0.570475     0.001123     8+1
-0.549486     -0.550829     0.001343     8+1
-0.143326     -0.142190     0.001136     8+1
-0.212293     -0.210399     0.001894     8+1
-0.138379     -0.140036     0.001657     8+1
-0.221017     -0.223790     0.002773     8+1
-0.575105     -0.574852     0.000253     8+1
-0.570693     -0.569873     0.000820     8+1
-0.249963     -0.247849     0.002114     8+1
-0.152888     -0.151763     0.001125     8+1
-0.531708     -0.530392     0.001316     8+1
-0.552557     -0.552091     0.000466     8+1
-0.516371     -0.517025     0.000654     8+1
-0.549472     -0.551978     0.002506     8+1
-0.218412     -0.220204     0.001792     8+1
-0.138471     -0.141022     0.002551     8+1
-0.110065     -0.110845     0.000780     8+1
-0.214601     -0.215126     0.000525     8+1
-0.123613     -0.121832     0.001781     8+1
-0.081350     -0.081336     0.000014     8+1
-0.111758     -0.114308     0.002550     8+1
-0.100792     -0.102059     0.001267     8+1
-0.145915     -0.145488     0.000427     8+1
-0.143808     -0.144444     0.000636     8+1
-0.563540     -0.563030     0.000510     8+1
-0.549153     -0.549093     0.000060     8+1
-0.112092     -0.110812     0.001280     8+1
-0.156712     -0.154099     0.002613     8+1
-0.292501     -0.291153     0.001348     8+1
-0.119511     -0.120549     0.001038     8+1
-0.117539     -0.117893     0.000354     8+1
-0.116562     -0.119855     0.003293     8+1
-0.110307     -0.109355     0.000952     8+1
-0.119002     -0.120151     0.001149     8+1
-0.541259     -0.542574     0.001315     8+1
-0.565318     -0.566500     0.001182     8+1
-0.115565     -0.112427     0.003138     8+1
-0.076165     -0.078090     0.001925     8+1
-0.187952     -0.185802     0.002150     8+1
-0.117590     -0.118995     0.001405     8+1
-0.117094     -0.117144     0.000050     8+1
-0.097225     -0.098762     0.001537     8+1
-0.548981     -0.546791     0.002190     8+1
-0.558141     -0.557590     0.000551     8+1
-0.131574     -0.132217     0.000643     8+1
-0.214796     -0.215268     0.000472     8+1
-0.142818     -0.145046     0.002228     8+1
-0.191247     -0.188802     0.002445     8+1
-0.544211     -0.543920     0.000291     8+1
-0.561464     -0.561719     0.000255     8+1
-0.253361     -0.253227     0.000134     8+1
-0.151558     -0.150297     0.001261     8+1
-0.578350     -0.579189     0.000839     8+1
-0.576773     -0.575168     0.001605     8+1
-0.544224     -0.544607     0.000383     8+1
-0.474496     -0.471789     0.002707     8+1
-0.126855     -0.125510     0.001345     8+1
-0.133466     -0.133407     0.000059     8+1
-0.127265     -0.126040     0.001225     8+1
-0.151949     -0.151933     0.000016     8+1
-0.126649     -0.126931     0.000282     8+1
-0.128580     -0.128763     0.000183     8+1
-0.388739     -0.392357     0.003618     8+1
-0.078436     -0.079668     0.001232     8+1
-0.107030     -0.106180     0.000850     8+1
-0.079179     -0.079510     0.000331     8+1
-0.098203     -0.096188     0.002015     8+1
-0.084743     -0.084698     0.000045     8+1
-0.471177     -0.470681     0.000497     8+1
-0.560191     -0.561830     0.001639     8+1
-0.085356     -0.085161     0.000195     8+1
-0.118357     -0.118582     0.000225     8+1
-0.091528     -0.091366     0.000162     8+1
-0.078034     -0.078252     0.000218     8+1
-0.125377     -0.124629     0.000748     8+1
-0.072436     -0.073110     0.000674     8+1
-0.098633     -0.097828     0.000805     8+1
-0.081011     -0.081487     0.000476     8+1
-0.131405     -0.131943     0.000538     8+1
-0.144267     -0.144791     0.000524     8+1
-0.557104     -0.558176     0.001072     8+1
-0.547899     -0.547214     0.000685     8+1
-0.113384     -0.113271     0.000113     8+1
-0.091638     -0.092423     0.000785     8+1
-0.142098     -0.142214     0.000116     8+1
-0.077293     -0.076403     0.000890     8+1
-0.134081     -0.131907     0.002174     8+1
-0.113654     -0.111695     0.001959     8+1
-0.116351     -0.117342     0.000991     8+1
-0.091436     -0.092738     0.001302     8+1
-0.400842     -0.398668     0.002174     8+1
-0.546304     -0.547449     0.001145     8+1
-0.431700     -0.430030     0.001670     8+1
-0.119041     -0.119496     0.000455     8+1
-0.128057     -0.129026     0.000969     8+1
-0.079097     -0.079673     0.000576     8+1
-0.085670     -0.085585     0.000085     8+1
-0.064844     -0.063932     0.000912     8+1
-0.520985     -0.522744     0.001759     8+1
-0.357302     -0.357230     0.000072     8+1
-0.122480     -0.119768     0.002712     8+1
-0.109964     -0.109551     0.000413     8+1
-0.070138     -0.069175     0.000963     8+1
-0.539289     -0.539687     0.000398     8+1
-0.312837     -0.310700     0.002137     8+1
-0.116045     -0.116682     0.000637     8+1
-0.528916     -0.528571     0.000345     8+1
-0.536255     -0.535531     0.000724     8+1
-0.157749     -0.157802     0.000053     8+1
-0.118949     -0.118328     0.000621     8+1
-0.518104     -0.517214     0.000890     8+1
-0.491326     -0.491320     0.000006     8+1
-0.089167     -0.089237     0.000070     8+1
-0.550861     -0.550228     0.000633     8+1
-0.532516     -0.532663     0.000147     8+1
-0.119312     -0.118657     0.000655     8+1
-0.152420     -0.151878     0.000542     8+1
-0.115258     -0.117672     0.002414     8+1
-0.243520     -0.243926     0.000406     8+1
-0.551159     -0.551410     0.000251     8+1
-0.546517     -0.546849     0.000332     8+1
-0.119570     -0.118279     0.001291     8+1
-0.149706     -0.149389     0.000317     8+1
-0.532568     -0.533510     0.000942     8+1
-0.547571     -0.547764     0.000193     8+1
-0.557364     -0.556454     0.000910     8+1
-0.118484     -0.114338     0.004146     8+1
-0.082117     -0.080439     0.001678     8+1
-0.080810     -0.081746     0.000936     8+1
-0.120198     -0.121997     0.001799     8+1
-0.542108     -0.539971     0.002137     8+1
-0.144957     -0.141225     0.003732     8+1
-0.110428     -0.108864     0.001564     8+1
-0.118465     -0.121915     0.003450     8+1
-0.270246     -0.271620     0.001374     8+1
-0.124068     -0.127031     0.002963     8+1
-0.560947     -0.560750     0.000197     8+1
-0.129895     -0.125819     0.004076     8+1
-0.080643     -0.079071     0.001572     8+1
-0.079396     -0.080377     0.000981     8+1
-0.275565     -0.275745     0.000180     8+1
-0.576178     -0.574007     0.002171     8+1
-0.151390     -0.148097     0.003293     8+1
-0.103330     -0.101354     0.001976     8+1
-0.119178     -0.122481     0.003303     8+1
-0.081433     -0.082479     0.001046     8+1
-0.133599     -0.135034     0.001435     8+1
-0.562477     -0.563349     0.000872     8+1
-0.116925     -0.113806     0.003119     8+1
-0.085502     -0.086470     0.000968     8+1
-0.122649     -0.125249     0.002600     8+1
-0.293677     -0.294277     0.000600     8+1
-0.559879     -0.558843     0.001036     8+1
-0.136706     -0.133635     0.003071     8+1
-0.109595     -0.108044     0.001551     8+1
-0.079225     -0.078223     0.001002     8+1
-0.084455     -0.085154     0.000699     8+1
-0.120295     -0.123632     0.003337     8+1
-0.552413     -0.552724     0.000311     8+1
-0.125796     -0.122863     0.002933     8+1
-0.108009     -0.105193     0.002816     8+1
-0.123529     -0.127772     0.004243     8+1
-0.277283     -0.280377     0.003094     8+1
-0.531098     -0.527503     0.003595     8+1
-0.148887     -0.145607     0.003280     8+1
-0.116159     -0.113200     0.002959     8+1
-0.075201     -0.075426     0.000225     8+1
-0.079985     -0.080251     0.000266     8+1
-0.121580     -0.123706     0.002126     8+1
-0.531793     -0.532555     0.000762     8+1
-0.133191     -0.130283     0.002908     8+1
-0.103912     -0.103252     0.000660     8+1
-0.121905     -0.126111     0.004206     8+1
-0.290155     -0.292115     0.001960     8+1
-0.548802     -0.550654     0.001852     8+1
-0.559580     -0.558827     0.000753     8+1
-0.543037     -0.542750     0.000287     8+1
-0.120869     -0.120004     0.000865     8+1
-0.153164     -0.152150     0.001014     8+1
-0.122879     -0.124759     0.001880     8+1
-0.228083     -0.226986     0.001097     8+1
-0.563128     -0.561855     0.001273     8+1
-0.560689     -0.559502     0.001187     8+1
-0.122111     -0.120008     0.002103     8+1
-0.147271     -0.147914     0.000643     8+1
-0.537516     -0.536321     0.001195     8+1
-0.545375     -0.544328     0.001047     8+1
-0.605414     -0.603445     0.001969     8+1
-0.606832     -0.605663     0.001169     8+1
-0.120752     -0.120969     0.000217     8+1
-0.123550     -0.122648     0.000902     8+1
-0.116447     -0.117595     0.001148     8+1
-0.141620     -0.143025     0.001405     8+1
-0.120608     -0.123077     0.002469     8+1
-0.133989     -0.136871     0.002882     8+1
-0.320436     -0.319698     0.000738     8+1
-0.077713     -0.080356     0.002643     8+1
-0.112439     -0.112597     0.000158     8+1
-0.080553     -0.081231     0.000678     8+1
-0.101392     -0.099438     0.001954     8+1
-0.078837     -0.079844     0.001007     8+1
-0.453142     -0.452846     0.000296     8+1
-0.500462     -0.499225     0.001237     8+1
-0.073232     -0.072236     0.000996     8+1
-0.100443     -0.098431     0.002012     8+1
-0.086431     -0.085670     0.000761     8+1
-0.069580     -0.068510     0.001070     8+1
-0.115126     -0.116978     0.001852     8+1
-0.064450     -0.064646     0.000196     8+1
-0.102271     -0.102034     0.000237     8+1
-0.074633     -0.074132     0.000501     8+1
-0.130689     -0.129329     0.001360     8+1
-0.113960     -0.112423     0.001537     8+1
-0.542917     -0.542430     0.000487     8+1
-0.560093     -0.559063     0.001030     8+1
-0.103202     -0.103300     0.000098     8+1
-0.088947     -0.089697     0.000750     8+1
-0.130541     -0.130883     0.000342     8+1
-0.073350     -0.074071     0.000721     8+1
-0.133453     -0.133058     0.000395     8+1
-0.115992     -0.115600     0.000392     8+1
-0.111599     -0.114958     0.003359     8+1
-0.082448     -0.083751     0.001303     8+1
-0.259597     -0.260006     0.000409     8+1
-0.549870     -0.549292     0.000578     8+1
-0.576394     -0.578752     0.002358     8+1
-0.114232     -0.116414     0.002182     8+1
-0.123742     -0.126753     0.003011     8+1
-0.080038     -0.077784     0.002254     8+1
-0.087671     -0.085544     0.002127     8+1
-0.064305     -0.062097     0.002208     8+1
-0.535445     -0.534510     0.000935     8+1
-0.262734     -0.264137     0.001403     8+1
-0.117071     -0.119627     0.002556     8+1
-0.108871     -0.110497     0.001626     8+1
-0.071850     -0.070953     0.000897     8+1
-0.546677     -0.548074     0.001397     8+1
-0.253884     -0.251361     0.002523     8+1
-0.119583     -0.119584     0.000001     8+1
-0.550753     -0.552096     0.001343     8+1
-0.550721     -0.552036     0.001315     8+1
-0.121726     -0.118856     0.002870     8+1
-0.072754     -0.072373     0.000381     8+1
-0.074402     -0.074658     0.000256     8+1
-0.111815     -0.113512     0.001697     8+1
-0.569096     -0.570590     0.001494     8+1
-0.140165     -0.139121     0.001044     8+1
-0.093752     -0.092873     0.000879     8+1
-0.102840     -0.106282     0.003442     8+1
-0.218771     -0.219611     0.000840     8+1
-0.115735     -0.118210     0.002475     8+1
-0.546166     -0.546191     0.000025     8+1
-0.107093     -0.104976     0.002117     8+1
-0.072085     -0.071372     0.000713     8+1
-0.072254     -0.072736     0.000482     8+1
-0.243381     -0.243335     0.000046     8+1
-0.568318     -0.568555     0.000237     8+1
-0.124331     -0.123102     0.001229     8+1
-0.091654     -0.089887     0.001767     8+1
-0.102995     -0.106040     0.003045     8+1
-0.070880     -0.071171     0.000291     8+1
-0.118159     -0.120337     0.002178     8+1
-0.549252     -0.548102     0.001150     8+1
-0.112331     -0.109567     0.002764     8+1
-0.074982     -0.074028     0.000954     8+1
-0.105178     -0.107508     0.002330     8+1
-0.207872     -0.208572     0.000700     8+1
-0.568656     -0.568238     0.000418     8+1
-0.129625     -0.127926     0.001699     8+1
-0.092909     -0.091170     0.001739     8+1
-0.068521     -0.068834     0.000313     8+1
-0.075104     -0.074537     0.000567     8+1
-0.111914     -0.113020     0.001106     8+1
-0.549479     -0.548312     0.001167     8+1
-0.120534     -0.118906     0.001628     8+1
-0.092543     -0.091267     0.001276     8+1
-0.102261     -0.104276     0.002015     8+1
-0.217268     -0.216891     0.000377     8+1
-0.565136     -0.565007     0.000129     8+1
-0.126481     -0.124679     0.001802     8+1
-0.108357     -0.107800     0.000557     8+1
-0.074953     -0.075214     0.000261     8+1
-0.071484     -0.072316     0.000832     8+1
-0.116867     -0.118377     0.001510     8+1
-0.559780     -0.562027     0.002247     8+1
-0.127022     -0.127565     0.000543     8+1
-0.095063     -0.093474     0.001589     8+1
-0.101441     -0.103695     0.002254     8+1
-0.208118     -0.209860     0.001742     8+1
-0.571293     -0.572168     0.000875     8+1
-0.204404     -0.204764     0.000360     8+1
-0.545168     -0.545103     0.000065     8+1
-0.098474     -0.097396     0.001078     8+1
-0.105564     -0.105500     0.000064     8+1
-0.053989     -0.053748     0.000241     8+1
-0.073780     -0.073045     0.000735     8+1
-0.043533     -0.043453     0.000080     8+1
-0.548818     -0.547807     0.001011     8+1
-0.216821     -0.214574     0.002247     8+1
-0.535946     -0.535987     0.000041     8+1
-0.081933     -0.081641     0.000292     8+1
-0.112686     -0.112593     0.000093     8+1
-0.060900     -0.061299     0.000399     8+1
-0.127207     -0.127401     0.000194     8+1
-0.204781     -0.204600     0.000181     8+1
-0.555517     -0.555405     0.000112     8+1
-0.111212     -0.112274     0.001062     8+1
-0.081352     -0.081392     0.000040     8+1
-0.530887     -0.532296     0.001409     8+1
-0.048411     -0.049569     0.001158     8+1
-0.549805     -0.546915     0.002890     8+1
-0.121444     -0.117136     0.004308     8+1
-0.089655     -0.089701     0.000046     8+1
-0.088721     -0.092262     0.003541     8+1
-0.128258     -0.127935     0.000323     8+1
-0.568250     -0.564517     0.003733     8+1
-0.132680     -0.128935     0.003745     8+1
-0.112402     -0.111458     0.000944     8+1
-0.117364     -0.121261     0.003897     8+1
-0.292828     -0.296351     0.003523     8+1
-0.124787     -0.127656     0.002869     8+1
-0.551270     -0.550170     0.001100     8+1
-0.127382     -0.124384     0.002998     8+1
-0.092144     -0.092716     0.000572     8+1
-0.082493     -0.083358     0.000865     8+1
-0.260055     -0.260674     0.000619     8+1
-0.549978     -0.549485     0.000493     8+1
-0.153747     -0.150206     0.003541     8+1
-0.101947     -0.099528     0.002419     8+1
-0.116273     -0.119212     0.002939     8+1
-0.082104     -0.082206     0.000102     8+1
-0.124769     -0.125845     0.001076     8+1
-0.547573     -0.548383     0.000810     8+1
-0.118174     -0.115969     0.002205     8+1
-0.091762     -0.091458     0.000304     8+1
-0.125448     -0.128812     0.003364     8+1
-0.270333     -0.269241     0.001092     8+1
-0.558639     -0.561788     0.003149     8+1
-0.132374     -0.129663     0.002711     8+1
-0.106235     -0.104799     0.001436     8+1
-0.078131     -0.077755     0.000376     8+1
-0.089688     -0.092560     0.002872     8+1
-0.115775     -0.118432     0.002657     8+1
-0.541963     -0.544929     0.002966     8+1
-0.127272     -0.125619     0.001653     8+1
-0.113611     -0.114004     0.000393     8+1
-0.114699     -0.118223     0.003524     8+1
-0.255009     -0.256045     0.001036     8+1
-0.536937     -0.535977     0.000960     8+1
-0.139059     -0.136778     0.002281     8+1
-0.118689     -0.115007     0.003682     8+1
-0.081432     -0.082227     0.000795     8+1
-0.091373     -0.091941     0.000568     8+1
-0.124244     -0.124803     0.000559     8+1
-0.560668     -0.561724     0.001056     8+1
-0.149067     -0.148048     0.001019     8+1
-0.099711     -0.098135     0.001576     8+1
-0.126783     -0.130624     0.003841     8+1
-0.281584     -0.283166     0.001582     8+1
-0.530187     -0.528703     0.001484     8+1
-0.202206     -0.200852     0.001354     8+1
-0.546411     -0.545728     0.000683     8+1
-0.090400     -0.089396     0.001004     8+1
-0.104587     -0.104812     0.000225     8+1
-0.054247     -0.054476     0.000229     8+1
-0.077006     -0.078673     0.001667     8+1
-0.044636     -0.044655     0.000019     8+1
-0.543420     -0.543844     0.000424     8+1
-0.191688     -0.191625     0.000063     8+1
-0.531815     -0.531388     0.000427     8+1
-0.080044     -0.081268     0.001224     8+1
-0.111161     -0.112114     0.000953     8+1
-0.060340     -0.059965     0.000375     8+1
-0.111288     -0.110666     0.000622     8+1
-0.156468     -0.156392     0.000076     8+1
-0.523924     -0.522699     0.001225     8+1
-0.102861     -0.102775     0.000086     8+1
-0.074364     -0.073622     0.000742     8+1
-0.550080     -0.549669     0.000411     8+1
-0.046553     -0.046938     0.000385     8+1
-0.545651     -0.544734     0.000917     8+1
-0.550049     -0.549180     0.000869     8+1
-0.115889     -0.116258     0.000369     8+1
-0.141109     -0.140579     0.000530     8+1
-0.114417     -0.115284     0.000867     8+1
-0.226138     -0.225359     0.000779     8+1
-0.540141     -0.540204     0.000063     8+1
-0.537772     -0.537755     0.000017     8+1
-0.113951     -0.112561     0.001390     8+1
-0.145454     -0.146043     0.000589     8+1
-0.545847     -0.545782     0.000065     8+1
-0.528979     -0.528555     0.000424     8+1
-0.120991     -0.121184     0.000193     8+1
-0.124190     -0.124916     0.000726     8+1
-0.553595     -0.552221     0.001374     8+1
-0.536637     -0.535860     0.000777     8+1
-0.117806     -0.117265     0.000541     8+1
-0.154824     -0.154664     0.000160     8+1
-0.115389     -0.117559     0.002170     8+1
-0.234643     -0.233387     0.001256     8+1
-0.525916     -0.526235     0.000319     8+1
-0.545399     -0.545003     0.000396     8+1
-0.113095     -0.110632     0.002463     8+1
-0.147338     -0.148162     0.000824     8+1
-0.530844     -0.530236     0.000608     8+1
-0.536876     -0.535642     0.001234     8+1
-0.563168     -0.561731     0.001437     8+1
-0.546664     -0.547101     0.000437     8+1
-0.120314     -0.119616     0.000698     8+1
-0.148911     -0.147185     0.001726     8+1
-0.114197     -0.115767     0.001570     8+1
-0.231869     -0.232406     0.000537     8+1
-0.551688     -0.552118     0.000430     8+1
-0.553819     -0.553708     0.000111     8+1
-0.117739     -0.115577     0.002162     8+1
-0.151037     -0.151169     0.000132     8+1
-0.536059     -0.536280     0.000221     8+1
-0.539883     -0.539582     0.000301     8+1
-0.562003     -0.561686     0.000318     8+1
-0.547751     -0.547651     0.000100     8+1
-0.261353     -0.259586     0.001767     8+1
-0.118460     -0.121075     0.002615     8+1
-0.128406     -0.127767     0.000639     8+1
-0.139133     -0.136942     0.002191     8+1
-0.085820     -0.085504     0.000316     8+1
-0.124743     -0.126375     0.001632     8+1
-0.548024     -0.548495     0.000471     8+1
-0.092010     -0.092976     0.000966     8+1
-0.124509     -0.126876     0.002367     8+1
-0.121045     -0.122685     0.001640     8+1
-0.291502     -0.290897     0.000605     8+1
-0.541443     -0.540368     0.001075     8+1
-0.541304     -0.542397     0.001093     8+1
-0.115666     -0.115237     0.000429     8+1
-0.137773     -0.136669     0.001104     8+1
-0.542833     -0.542753     0.000080     8+1
-0.526629     -0.527168     0.000539     8+1
-0.517569     -0.519834     0.002265     8+1
-0.534420     -0.532314     0.002106     8+1
-0.084254     -0.083611     0.000643     8+1
-0.570777     -0.570708     0.000069     8+1
-0.474928     -0.475338     0.000410     8+1
-0.142640     -0.142973     0.000333     8+1
-0.545441     -0.545185     0.000256     8+1
-0.114852     -0.112651     0.002201     8+1
-0.073087     -0.072383     0.000704     8+1
-0.070910     -0.071870     0.000960     8+1
-0.119720     -0.120185     0.000465     8+1
-0.576157     -0.577368     0.001211     8+1
-0.127622     -0.125367     0.002255     8+1
-0.096775     -0.094934     0.001841     8+1
-0.107162     -0.110403     0.003241     8+1
-0.233255     -0.233530     0.000275     8+1
-0.110740     -0.112829     0.002089     8+1
-0.529652     -0.529054     0.000598     8+1
-0.114719     -0.113557     0.001162     8+1
-0.070088     -0.069410     0.000678     8+1
-0.074453     -0.074652     0.000199     8+1
-0.218092     -0.217332     0.000760     8+1
-0.536355     -0.536225     0.000130     8+1
-0.127294     -0.125550     0.001744     8+1
-0.093895     -0.091371     0.002524     8+1
-0.100837     -0.101926     0.001089     8+1
-0.069685     -0.071076     0.001391     8+1
-0.108999     -0.110536     0.001537     8+1
-0.529457     -0.530411     0.000954     8+1
-0.105859     -0.103298     0.002561     8+1
-0.070502     -0.069605     0.000897     8+1
-0.107321     -0.110930     0.003609     8+1
-0.229560     -0.228411     0.001149     8+1
-0.547695     -0.547775     0.000080     8+1
-0.120495     -0.118143     0.002352     8+1
-0.090632     -0.090374     0.000258     8+1
-0.069603     -0.070347     0.000744     8+1
-0.069780     -0.070101     0.000321     8+1
-0.110648     -0.112725     0.002077     8+1
-0.534686     -0.534135     0.000551     8+1
-0.118476     -0.117727     0.000749     8+1
-0.098747     -0.097598     0.001149     8+1
-0.105865     -0.108270     0.002405     8+1
-0.201168     -0.201319     0.000151     8+1
-0.546979     -0.546707     0.000272     8+1
-0.124682     -0.123830     0.000852     8+1
-0.109023     -0.107286     0.001737     8+1
-0.069380     -0.069104     0.000276     8+1
-0.069820     -0.069622     0.000198     8+1
-0.107151     -0.108885     0.001734     8+1
-0.551200     -0.550698     0.000502     8+1
-0.136255     -0.133874     0.002381     8+1
-0.091551     -0.089245     0.002306     8+1
-0.101399     -0.102567     0.001168     8+1
-0.224047     -0.224183     0.000136     8+1
-0.565370     -0.565323     0.000047     8+1
-0.540662     -0.542492     0.001830     8+1
-0.542362     -0.543946     0.001584     8+1
-0.129219     -0.129424     0.000205     8+1
-0.151835     -0.152494     0.000659     8+1
-0.115281     -0.117164     0.001883     8+1
-0.237252     -0.237686     0.000434     8+1
-0.556834     -0.555861     0.000973     8+1
-0.555489     -0.554965     0.000524     8+1
-0.107859     -0.105896     0.001963     8+1
-0.149653     -0.151552     0.001899     8+1
-0.550240     -0.549815     0.000425     8+1
-0.558585     -0.557455     0.001130     8+1
-0.203564     -0.204270     0.000706     8+1
-0.549295     -0.548998     0.000297     8+1
-0.100131     -0.100713     0.000582     8+1
-0.121011     -0.121151     0.000140     8+1
-0.060339     -0.061149     0.000810     8+1
-0.074808     -0.073616     0.001192     8+1
-0.044941     -0.045770     0.000829     8+1
-0.552449     -0.552935     0.000486     8+1
-0.263795     -0.261253     0.002542     8+1
-0.535047     -0.534320     0.000727     8+1
-0.094089     -0.094203     0.000114     8+1
-0.117848     -0.116148     0.001700     8+1
-0.061955     -0.062322     0.000367     8+1
-0.135894     -0.134678     0.001216     8+1
-0.304711     -0.304252     0.000459     8+1
-0.559734     -0.557523     0.002211     8+1
-0.116030     -0.116116     0.000086     8+1
-0.084119     -0.083470     0.000649     8+1
-0.535216     -0.535276     0.000060     8+1
-0.055690     -0.056024     0.000334     8+1
-0.558275     -0.558142     0.000133     8+1
-0.551457     -0.550928     0.000529     8+1
-0.289897     -0.290471     0.000574     8+1
-0.118682     -0.120523     0.001841     8+1
-0.115683     -0.113881     0.001802     8+1
-0.148758     -0.145758     0.003000     8+1
-0.090183     -0.089713     0.000470     8+1
-0.136262     -0.138506     0.002244     8+1
-0.543568     -0.543567     0.000001     8+1
-0.083663     -0.084109     0.000446     8+1
-0.127683     -0.129562     0.001879     8+1
-0.114186     -0.117214     0.003028     8+1
-0.281362     -0.280672     0.000690     8+1
-0.534980     -0.536225     0.001245     8+1
-0.530665     -0.531073     0.000408     8+1
-0.121284     -0.119644     0.001640     8+1
-0.145082     -0.142729     0.002353     8+1
-0.539966     -0.539423     0.000543     8+1
-0.530552     -0.532718     0.002166     8+1
-0.530771     -0.530700     0.000071     8+1
-0.530735     -0.530879     0.000144     8+1
-0.531649     -0.533627     0.001978     8+1
-0.538520     -0.539588     0.001068     8+1
-0.150157     -0.150825     0.000668     8+1
-0.125557     -0.126768     0.001211     8+1
-0.112830     -0.114582     0.001752     8+1
-0.286297     -0.286386     0.000089     8+1
-0.117193     -0.118449     0.001256     8+1
-0.080522     -0.081718     0.001196     8+1
-0.119689     -0.121747     0.002058     8+1
-0.103170     -0.102932     0.000238     8+1
-0.130528     -0.129160     0.001368     8+1
-0.133352     -0.132688     0.000664     8+1
-0.573057     -0.575259     0.002202     8+1
-0.566568     -0.564889     0.001679     8+1
-0.106044     -0.103981     0.002063     8+1
-0.152140     -0.151831     0.000309     8+1
-0.236427     -0.233416     0.003011     8+1
-0.113071     -0.113226     0.000155     8+1
-0.103982     -0.103268     0.000714     8+1
-0.107807     -0.109089     0.001282     8+1
-0.089227     -0.089025     0.000202     8+1
-0.102140     -0.102752     0.000612     8+1
-0.523363     -0.522381     0.000982     8+1
-0.510884     -0.510456     0.000428     8+1
-0.125384     -0.129336     0.003952     8+1
-0.081242     -0.081824     0.000582     8+1
-0.204135     -0.202058     0.002077     8+1
-0.131873     -0.132754     0.000881     8+1
-0.107320     -0.106581     0.000739     8+1
-0.097323     -0.097517     0.000194     8+1
-0.568530     -0.567990     0.000540     8+1
-0.547177     -0.545464     0.001713     8+1
-0.125419     -0.125561     0.000142     8+1
-0.206221     -0.207220     0.000999     8+1
-0.135690     -0.138196     0.002506     8+1
-0.196929     -0.196972     0.000043     8+1
-0.564382     -0.566636     0.002254     8+1
-0.561375     -0.562844     0.001469     8+1
-0.239078     -0.238794     0.000284     8+1
-0.142065     -0.142909     0.000844     8+1
-0.526293     -0.526826     0.000533     8+1
-0.552233     -0.551111     0.001122     8+1
-0.529287     -0.528722     0.000565     8+1
-0.127517     -0.127515     0.000002     8+1
-0.108432     -0.107914     0.000518     8+1
-0.516828     -0.516437     0.000391     8+1
-0.487005     -0.487095     0.000090     8+1
-0.081873     -0.082266     0.000393     8+1
-0.560943     -0.559159     0.001784     8+1
-0.552044     -0.553635     0.001591     8+1
-0.124173     -0.124997     0.000824     8+1
-0.140301     -0.140374     0.000073     8+1
-0.146640     -0.147348     0.000708     8+1
-0.107429     -0.105644     0.001785     8+1
-0.135148     -0.133958     0.001190     8+1
-0.107392     -0.106598     0.000794     8+1
-0.079095     -0.080311     0.001216     8+1
-0.124689     -0.126400     0.001711     8+1
-0.302355     -0.301147     0.001208     8+1
-0.122886     -0.125211     0.002325     8+1
-0.563190     -0.562124     0.001066     8+1
-0.571901     -0.571233     0.000668     8+1
-0.256366     -0.256048     0.000318     8+1
-0.114548     -0.115707     0.001159     8+1
-0.135328     -0.134887     0.000441     8+1
-0.106154     -0.106883     0.000729     8+1
-0.088473     -0.088419     0.000054     8+1
-0.119033     -0.115772     0.003261     8+1
-0.158633     -0.158313     0.000320     8+1
-0.107556     -0.105448     0.002108     8+1
-0.536779     -0.536745     0.000034     8+1
-0.520726     -0.521634     0.000908     8+1
-0.088825     -0.087462     0.001363     8+1
-0.080608     -0.080630     0.000022     8+1
-0.057197     -0.057506     0.000309     8+1
-0.078153     -0.077727     0.000426     8+1
-0.119649     -0.120785     0.001136     8+1
-0.080044     -0.081445     0.001401     8+1
-0.546413     -0.545971     0.000442     8+1
-0.540494     -0.540197     0.000297     8+1
-0.117768     -0.117599     0.000169     8+1
-0.153937     -0.153778     0.000159     8+1
-0.144905     -0.146552     0.001647     8+1
-0.087365     -0.087043     0.000322     8+1
-0.532791     -0.531179     0.001612     8+1
-0.554502     -0.554555     0.000053     8+1
-0.139371     -0.140263     0.000892     8+1
-0.105311     -0.102062     0.003249     8+1
-0.544842     -0.545334     0.000492     8+1
-0.537362     -0.537920     0.000558     8+1
-0.536890     -0.541110     0.004220     8+1
-0.549114     -0.547211     0.001903     8+1
-0.134342     -0.136218     0.001876     8+1
-0.138882     -0.139120     0.000238     8+1
-0.148061     -0.147139     0.000922     8+1
-0.117299     -0.114341     0.002958     8+1
-0.142482     -0.145289     0.002807     8+1
-0.111397     -0.112272     0.000875     8+1
-0.089960     -0.089966     0.000006     8+1
-0.130385     -0.133006     0.002621     8+1
-0.300524     -0.299198     0.001326     8+1
-0.124877     -0.126312     0.001435     8+1
-0.551772     -0.553318     0.001546     8+1
-0.541704     -0.539749     0.001955     8+1
-0.279196     -0.281920     0.002724     8+1
-0.122119     -0.124781     0.002662     8+1
-0.145301     -0.145775     0.000474     8+1
-0.120586     -0.121374     0.000788     8+1
-0.113841     -0.114107     0.000266     8+1
-0.132557     -0.130904     0.001653     8+1
-0.153173     -0.154059     0.000886     8+1
-0.122050     -0.122133     0.000083     8+1
-0.521548     -0.517998     0.003550     8+1
-0.550411     -0.549824     0.000587     8+1
-0.094553     -0.094241     0.000312     8+1
-0.088149     -0.088213     0.000064     8+1
-0.068129     -0.068350     0.000221     8+1
-0.085397     -0.085992     0.000595     8+1
-0.124621     -0.125605     0.000984     8+1
-0.092641     -0.094439     0.001798     8+1
-0.541312     -0.539858     0.001454     8+1
-0.560157     -0.562252     0.002095     8+1
-0.141373     -0.140838     0.000535     8+1
-0.150689     -0.151092     0.000403     8+1
-0.134791     -0.133097     0.001694     8+1
-0.092109     -0.092812     0.000703     8+1
-0.559618     -0.559167     0.000451     8+1
-0.547492     -0.544867     0.002625     8+1
-0.146273     -0.147815     0.001542     8+1
-0.119372     -0.116205     0.003167     8+1
-0.532269     -0.532275     0.000006     8+1
-0.563497     -0.563283     0.000214     8+1
-0.552799     -0.554094     0.001295     8+1
-0.551308     -0.552640     0.001332     8+1
-0.153467     -0.155010     0.001543     8+1
-0.140653     -0.140054     0.000599     8+1
-0.118003     -0.118715     0.000712     8+1
-0.265935     -0.265153     0.000782     8+1
-0.117058     -0.117668     0.000610     8+1
-0.080220     -0.081140     0.000920     8+1
-0.114362     -0.114330     0.000032     8+1
-0.101043     -0.099514     0.001529     8+1
-0.148908     -0.147118     0.001790     8+1
-0.133614     -0.131101     0.002513     8+1
-0.551769     -0.553585     0.001816     8+1
-0.543938     -0.547017     0.003079     8+1
-0.119155     -0.116739     0.002416     8+1
-0.164050     -0.160724     0.003326     8+1
-0.242683     -0.242819     0.000136     8+1
-0.118048     -0.119965     0.001917     8+1
-0.111362     -0.111494     0.000132     8+1
-0.112941     -0.115749     0.002808     8+1
-0.104973     -0.104097     0.000876     8+1
-0.102295     -0.102730     0.000435     8+1
-0.544760     -0.544265     0.000495     8+1
-0.561970     -0.562198     0.000228     8+1
-0.123334     -0.123867     0.000533     8+1
-0.080229     -0.081511     0.001282     8+1
-0.198174     -0.198802     0.000628     8+1
-0.127456     -0.127799     0.000343     8+1
-0.124264     -0.125028     0.000764     8+1
-0.095246     -0.095253     0.000007     8+1
-0.559141     -0.561567     0.002426     8+1
-0.548282     -0.549162     0.000880     8+1
-0.129284     -0.128528     0.000756     8+1
-0.212284     -0.210894     0.001390     8+1
-0.142812     -0.145002     0.002190     8+1
-0.166390     -0.162322     0.004068     8+1
-0.566764     -0.565367     0.001397     8+1
-0.570659     -0.570913     0.000254     8+1
-0.267501     -0.265269     0.002232     8+1
-0.140570     -0.141575     0.001005     8+1
-0.547378     -0.548355     0.000977     8+1
-0.561835     -0.559850     0.001985     8+1
-0.106331     -0.105819     0.000512     8+1
-0.180262     -0.180854     0.000592     8+1
-0.592062     -0.591205     0.000857     8+1
-0.421216     -0.421779     0.000563     8+1
-0.156301     -0.155642     0.000659     8+1
-0.132009     -0.131558     0.000451     8+1
-0.121188     -0.119009     0.002179     8+1
-0.156192     -0.156113     0.000079     8+1
-0.122409     -0.122767     0.000358     8+1
-0.126030     -0.123939     0.002091     8+1
-0.513988     -0.513668     0.000320     8+1
-0.089517     -0.090094     0.000577     8+1
-0.108185     -0.106936     0.001249     8+1
-0.080080     -0.079892     0.000188     8+1
-0.100382     -0.097621     0.002761     8+1
-0.086679     -0.087763     0.001084     8+1
-0.579986     -0.583724     0.003738     8+1
-0.551694     -0.551259     0.000435     8+1
-0.081546     -0.082108     0.000562     8+1
-0.119818     -0.120259     0.000441     8+1
-0.089569     -0.091130     0.001561     8+1
-0.075425     -0.074170     0.001255     8+1
-0.138748     -0.135966     0.002782     8+1
-0.082008     -0.082239     0.000231     8+1
-0.096938     -0.097876     0.000938     8+1
-0.081237     -0.081029     0.000208     8+1
-0.134377     -0.135301     0.000924     8+1
-0.152235     -0.155851     0.003616     8+1
-0.544547     -0.545889     0.001342     8+1
-0.573537     -0.572746     0.000791     8+1
-0.109327     -0.110311     0.000984     8+1
-0.084739     -0.085126     0.000387     8+1
-0.155475     -0.154769     0.000706     8+1
-0.084791     -0.083908     0.000883     8+1
-0.128281     -0.126616     0.001665     8+1
-0.110908     -0.108866     0.002042     8+1
-0.115926     -0.115616     0.000310     8+1
-0.090808     -0.093255     0.002447     8+1
-0.353071     -0.352003     0.001068     8+1
-0.531520     -0.533201     0.001681     8+1
-0.344910     -0.346061     0.001151     8+1
-0.135738     -0.136387     0.000649     8+1
-0.133925     -0.132620     0.001305     8+1
-0.079638     -0.080334     0.000696     8+1
-0.086714     -0.085811     0.000903     8+1
-0.065427     -0.065252     0.000175     8+1
-0.550985     -0.550306     0.000679     8+1
-0.427802     -0.427563     0.000239     8+1
-0.125360     -0.124565     0.000795     8+1
-0.110980     -0.109871     0.001109     8+1
-0.070518     -0.070815     0.000297     8+1
-0.539217     -0.540024     0.000807     8+1
-0.327602     -0.327142     0.000460     8+1
-0.117593     -0.117850     0.000257     8+1
-0.533980     -0.536240     0.002260     8+1
-0.542128     -0.540477     0.001651     8+1
-0.119343     -0.115932     0.003411     8+1
-0.087334     -0.088330     0.000996     8+1
-0.087069     -0.089309     0.002240     8+1
-0.123320     -0.124788     0.001468     8+1
-0.561180     -0.559892     0.001288     8+1
-0.137314     -0.134748     0.002566     8+1
-0.108605     -0.107687     0.000918     8+1
-0.119422     -0.123217     0.003795     8+1
-0.277347     -0.279241     0.001894     8+1
-0.120891     -0.122608     0.001717     8+1
-0.542693     -0.542863     0.000170     8+1
-0.122843     -0.119957     0.002886     8+1
-0.090933     -0.090403     0.000530     8+1
-0.080122     -0.080654     0.000532     8+1
-0.266103     -0.264343     0.001760     8+1
-0.543386     -0.544365     0.000979     8+1
-0.147586     -0.144892     0.002694     8+1
-0.104081     -0.101250     0.002831     8+1
-0.113372     -0.115932     0.002560     8+1
-0.076602     -0.076310     0.000292     8+1
-0.119030     -0.120536     0.001506     8+1
-0.534620     -0.534977     0.000357     8+1
-0.113694     -0.111286     0.002408     8+1
-0.086328     -0.085724     0.000604     8+1
-0.121674     -0.124441     0.002767     8+1
-0.264650     -0.263912     0.000738     8+1
-0.549921     -0.551968     0.002047     8+1
-0.132063     -0.129900     0.002163     8+1
-0.101239     -0.099673     0.001566     8+1
-0.076497     -0.075538     0.000959     8+1
-0.087738     -0.089542     0.001804     8+1
-0.113486     -0.115037     0.001551     8+1
-0.536878     -0.537892     0.001014     8+1
-0.125882     -0.124785     0.001097     8+1
-0.114440     -0.113754     0.000686     8+1
-0.115935     -0.118401     0.002466     8+1
-0.245367     -0.246303     0.000936     8+1
-0.541166     -0.540720     0.000446     8+1
-0.136938     -0.134811     0.002127     8+1
-0.113670     -0.109405     0.004265     8+1
-0.078579     -0.079222     0.000643     8+1
-0.088519     -0.089567     0.001048     8+1
-0.119239     -0.119560     0.000321     8+1
-0.558139     -0.557809     0.000330     8+1
-0.145945     -0.144352     0.001593     8+1
-0.100784     -0.100247     0.000537     8+1
-0.121685     -0.125995     0.004310     8+1
-0.281913     -0.283475     0.001562     8+1
-0.533970     -0.533068     0.000902     8+1
-0.553844     -0.552790     0.001054     8+1
-0.554181     -0.554656     0.000475     8+1
-0.256568     -0.256072     0.000496     8+1
-0.123672     -0.126092     0.002420     8+1
-0.131574     -0.130503     0.001071     8+1
-0.138313     -0.136196     0.002117     8+1
-0.084533     -0.084227     0.000306     8+1
-0.121142     -0.123202     0.002060     8+1
-0.555628     -0.555196     0.000432     8+1
-0.101529     -0.101379     0.000150     8+1
-0.127596     -0.130032     0.002436     8+1
-0.119241     -0.121322     0.002081     8+1
-0.255952     -0.256445     0.000493     8+1
-0.555384     -0.555233     0.000151     8+1
-0.547679     -0.548363     0.000684     8+1
-0.118610     -0.117474     0.001136     8+1
-0.146535     -0.145213     0.001322     8+1
-0.559472     -0.559871     0.000399     8+1
-0.568163     -0.569264     0.001101     8+1
-0.546750     -0.545321     0.001429     8+1
-0.115111     -0.112376     0.002735     8+1
-0.079008     -0.078092     0.000916     8+1
-0.082690     -0.083242     0.000552     8+1
-0.120906     -0.123165     0.002259     8+1
-0.534487     -0.535958     0.001471     8+1
-0.140162     -0.136778     0.003384     8+1
-0.104190     -0.102836     0.001354     8+1
-0.125243     -0.128839     0.003596     8+1
-0.281737     -0.282444     0.000707     8+1
-0.123824     -0.126985     0.003161     8+1
-0.555533     -0.554321     0.001212     8+1
-0.132144     -0.128552     0.003592     8+1
-0.080586     -0.079056     0.001530     8+1
-0.078161     -0.078975     0.000814     8+1
-0.267668     -0.263857     0.003811     8+1
-0.558498     -0.557217     0.001281     8+1
-0.137764     -0.134278     0.003486     8+1
-0.107700     -0.106513     0.001187     8+1
-0.113048     -0.116536     0.003488     8+1
-0.079603     -0.079645     0.000042     8+1
-0.126374     -0.127959     0.001585     8+1
-0.547606     -0.546544     0.001062     8+1
-0.123791     -0.120109     0.003682     8+1
-0.078980     -0.078799     0.000181     8+1
-0.120168     -0.123576     0.003408     8+1
-0.288334     -0.287719     0.000615     8+1
-0.516193     -0.515606     0.000587     8+1
-0.141461     -0.138573     0.002888     8+1
-0.101088     -0.100878     0.000210     8+1
-0.082956     -0.081930     0.001026     8+1
-0.078117     -0.077796     0.000321     8+1
-0.124341     -0.127141     0.002800     8+1
-0.560812     -0.560614     0.000198     8+1
-0.133688     -0.131320     0.002368     8+1
-0.107594     -0.104713     0.002881     8+1
-0.122147     -0.125464     0.003317     8+1
-0.294796     -0.293416     0.001380     8+1
-0.554059     -0.554398     0.000339     8+1
-0.142032     -0.139849     0.002183     8+1
-0.127421     -0.125106     0.002315     8+1
-0.074497     -0.074860     0.000363     8+1
-0.078042     -0.079429     0.001387     8+1
-0.136091     -0.139549     0.003458     8+1
-0.563007     -0.564607     0.001600     8+1
-0.135847     -0.133899     0.001948     8+1
-0.103287     -0.102735     0.000552     8+1
-0.117886     -0.122075     0.004189     8+1
-0.294794     -0.296430     0.001636     8+1
-0.538604     -0.540087     0.001483     8+1
-0.534914     -0.534925     0.000011     8+1
-0.157955     -0.157705     0.000250     8+1
-0.119684     -0.119342     0.000342     8+1
-0.507458     -0.507335     0.000123     8+1
-0.490490     -0.490363     0.000127     8+1
-0.090224     -0.090302     0.000078     8+1
-0.122658     -0.123226     0.000568     8+1
-0.120161     -0.120706     0.000545     8+1
-0.527881     -0.527786     0.000095     8+1
-0.157743     -0.157853     0.000110     8+1
-0.119393     -0.118910     0.000483     8+1
-0.515625     -0.516089     0.000464     8+1
-0.491557     -0.491807     0.000250     8+1
-0.089300     -0.089347     0.000047     8+1
-0.543605     -0.542654     0.000951     8+1
-0.573187     -0.572497     0.000690     8+1
-0.149830     -0.149576     0.000254     8+1
-0.124919     -0.123711     0.001208     8+1
-0.080253     -0.080166     0.000087     8+1
-0.082111     -0.082299     0.000188     8+1
-0.042044     -0.042287     0.000243     8+1
-0.573070     -0.573562     0.000492     8+1
-0.572465     -0.571284     0.001181     8+1
-0.579117     -0.580114     0.000997     8+1
-0.140369     -0.140000     0.000369     8+1
-0.138772     -0.138251     0.000521     8+1
-0.061626     -0.060626     0.001000     8+1
-0.160271     -0.160884     0.000613     8+1
-0.587181     -0.587046     0.000135     8+1
-0.586718     -0.587276     0.000558     8+1
-0.109579     -0.105911     0.003668     8+1
-0.096035     -0.097496     0.001461     8+1
-0.516678     -0.514976     0.001702     8+1
-0.063652     -0.064060     0.000408     8+1
-0.583248     -0.583897     0.000649     8+1
-0.574507     -0.574384     0.000123     8+1
-0.130032     -0.129976     0.000056     8+1
-0.124894     -0.125974     0.001080     8+1
-0.118651     -0.119400     0.000749     8+1
-0.154924     -0.155266     0.000342     8+1
-0.132113     -0.133969     0.001856     8+1
-0.129221     -0.130689     0.001468     8+1
-0.564484     -0.564618     0.000134     8+1
-0.100831     -0.100354     0.000477     8+1
-0.114293     -0.113493     0.000800     8+1
-0.081854     -0.083380     0.001526     8+1
-0.115852     -0.114897     0.000955     8+1
-0.102575     -0.102825     0.000250     8+1
-0.341925     -0.338381     0.003544     8+1
-0.537125     -0.535263     0.001862     8+1
-0.086322     -0.085850     0.000472     8+1
-0.124883     -0.125890     0.001007     8+1
-0.101104     -0.101175     0.000071     8+1
-0.082453     -0.081744     0.000709     8+1
-0.152557     -0.152765     0.000208     8+1
-0.093029     -0.092668     0.000361     8+1
-0.103210     -0.103413     0.000203     8+1
-0.084802     -0.084601     0.000201     8+1
-0.163417     -0.163365     0.000052     8+1
-0.172644     -0.170867     0.001777     8+1
-0.536379     -0.537489     0.001110     8+1
-0.555236     -0.555581     0.000345     8+1
-0.123310     -0.122972     0.000338     8+1
-0.083124     -0.084740     0.001616     8+1
-0.148345     -0.149089     0.000744     8+1
-0.093081     -0.091827     0.001254     8+1
-0.131114     -0.131287     0.000173     8+1
-0.115963     -0.117348     0.001385     8+1
-0.127390     -0.127394     0.000004     8+1
-0.109614     -0.110894     0.001280     8+1
-0.343125     -0.344335     0.001210     8+1
-0.551749     -0.551511     0.000238     8+1
-0.330713     -0.329438     0.001275     8+1
-0.174483     -0.173434     0.001049     8+1
-0.162153     -0.162680     0.000527     8+1
-0.085920     -0.086354     0.000434     8+1
-0.107598     -0.108858     0.001260     8+1
-0.082398     -0.081886     0.000512     8+1
-0.593762     -0.593907     0.000145     8+1
-0.555876     -0.556097     0.000221     8+1
-0.127717     -0.127587     0.000130     8+1
-0.129021     -0.129232     0.000211     8+1
-0.086558     -0.086130     0.000428     8+1
-0.555967     -0.557042     0.001075     8+1
-0.321267     -0.325207     0.003940     8+1
-0.151957     -0.150645     0.001312     8+1
-0.593269     -0.594162     0.000893     8+1
-0.195824     -0.196515     0.000691     8+1
-0.530357     -0.530010     0.000347     8+1
-0.089516     -0.090264     0.000748     8+1
-0.106637     -0.106546     0.000091     8+1
-0.054335     -0.055351     0.001016     8+1
-0.069069     -0.069074     0.000005     8+1
-0.040852     -0.041146     0.000294     8+1
-0.535839     -0.534548     0.001291     8+1
-0.231022     -0.230411     0.000611     8+1
-0.555209     -0.557211     0.002002     8+1
-0.085772     -0.087447     0.001675     8+1
-0.108406     -0.108616     0.000210     8+1
-0.058737     -0.059405     0.000668     8+1
-0.123078     -0.124041     0.000963     8+1
-0.190375     -0.191652     0.001277     8+1
-0.514156     -0.514602     0.000446     8+1
-0.096908     -0.097370     0.000462     8+1
-0.073477     -0.073084     0.000393     8+1
-0.512911     -0.512636     0.000275     8+1
-0.046718     -0.047314     0.000596     8+1
-0.094442     -0.094566     0.000124     8+1
-0.166123     -0.165184     0.000939     8+1
-0.204597     -0.205141     0.000544     8+1
-0.546117     -0.546907     0.000790     8+1
-0.101033     -0.101463     0.000430     8+1
-0.102520     -0.102467     0.000053     8+1
-0.050854     -0.050723     0.000131     8+1
-0.076512     -0.077194     0.000682     8+1
-0.042030     -0.041708     0.000322     8+1
-0.547229     -0.547324     0.000095     8+1
-0.206693     -0.206656     0.000037     8+1
-0.536484     -0.537131     0.000647     8+1
-0.076937     -0.076975     0.000038     8+1
-0.114594     -0.114554     0.000040     8+1
-0.058362     -0.058063     0.000299     8+1
-0.117596     -0.118299     0.000703     8+1
-0.169116     -0.168498     0.000618     8+1
-0.548324     -0.547887     0.000437     8+1
-0.103320     -0.103631     0.000311     8+1
-0.078927     -0.077443     0.001484     8+1
-0.510363     -0.510452     0.000089     8+1
-0.044280     -0.044831     0.000551     8+1
-0.577562     -0.577048     0.000514     8+1
-0.451329     -0.451531     0.000202     8+1
-0.139316     -0.139092     0.000224     8+1
-0.127233     -0.128029     0.000796     8+1
-0.124584     -0.124194     0.000390     8+1
-0.148435     -0.148170     0.000265     8+1
-0.138739     -0.139845     0.001106     8+1
-0.125016     -0.126383     0.001367     8+1
-0.569535     -0.569314     0.000221     8+1
-0.074741     -0.075233     0.000492     8+1
-0.107682     -0.105974     0.001708     8+1
-0.074380     -0.074926     0.000546     8+1
-0.105831     -0.102990     0.002841     8+1
-0.083481     -0.083292     0.000189     8+1
-0.421448     -0.421178     0.000270     8+1
-0.522379     -0.523425     0.001046     8+1
-0.077514     -0.078875     0.001361     8+1
-0.110484     -0.112543     0.002059     8+1
-0.103096     -0.103339     0.000243     8+1
-0.079006     -0.078410     0.000596     8+1
-0.145395     -0.143678     0.001717     8+1
-0.073553     -0.072909     0.000644     8+1
-0.118913     -0.119379     0.000466     8+1
-0.073339     -0.073933     0.000594     8+1
-0.119037     -0.121364     0.002327     8+1
-0.125401     -0.124507     0.000894     8+1
-0.541703     -0.544397     0.002694     8+1
-0.560852     -0.562756     0.001904     8+1
-0.099430     -0.100524     0.001094     8+1
-0.083131     -0.083720     0.000589     8+1
-0.148185     -0.149827     0.001642     8+1
-0.066027     -0.065750     0.000277     8+1
-0.092609     -0.094537     0.001928     8+1
-0.108623     -0.108243     0.000380     8+1
-0.130588     -0.130542     0.000046     8+1
-0.074753     -0.075434     0.000681     8+1
-0.564698     -0.565953     0.001255     8+1
-0.553847     -0.553676     0.000171     8+1
-0.270192     -0.271060     0.000868     8+1
-0.107852     -0.109034     0.001182     8+1
-0.131267     -0.133139     0.001872     8+1
-0.062804     -0.063480     0.000676     8+1
-0.087309     -0.088260     0.000951     8+1
-0.076040     -0.078668     0.002628     8+1
-0.545845     -0.547463     0.001618     8+1
-0.535540     -0.537505     0.001965     8+1
-0.077419     -0.078508     0.001089     8+1
-0.117005     -0.117515     0.000510     8+1
-0.124424     -0.123473     0.000951     8+1
-0.534622     -0.536806     0.002184     8+1
-0.523886     -0.524391     0.000505     8+1
-0.112032     -0.111444     0.000588     8+1
-0.540096     -0.540786     0.000690     8+1
-0.534892     -0.537630     0.002738     8+1
-0.541255     -0.544416     0.003161     8+1
-0.215176     -0.216720     0.001544     8+1
-0.113648     -0.115351     0.001703     8+1
-0.115374     -0.115567     0.000193     8+1
-0.137218     -0.136544     0.000674     8+1
-0.080539     -0.081056     0.000517     8+1
-0.115777     -0.117807     0.002030     8+1
-0.537203     -0.537821     0.000618     8+1
-0.083721     -0.083967     0.000246     8+1
-0.113304     -0.114545     0.001241     8+1
-0.107244     -0.108477     0.001233     8+1
-0.229285     -0.230230     0.000945     8+1
-0.540013     -0.540714     0.000701     8+1
-0.562059     -0.561455     0.000604     8+1
-0.105400     -0.104312     0.001088     8+1
-0.128202     -0.126940     0.001262     8+1
-0.540164     -0.539747     0.000417     8+1
-0.543433     -0.543135     0.000298     8+1
-0.547566     -0.547125     0.000441     8+1
-0.516112     -0.513348     0.002764     8+1
-0.134339     -0.132417     0.001922     8+1
-0.121756     -0.118240     0.003516     8+1
-0.119463     -0.119902     0.000439     8+1
-0.138651     -0.135545     0.003106     8+1
-0.134672     -0.134481     0.000191     8+1
-0.130984     -0.132471     0.001487     8+1
-0.359044     -0.360117     0.001073     8+1
-0.079255     -0.078842     0.000413     8+1
-0.113485     -0.112269     0.001216     8+1
-0.079125     -0.079567     0.000442     8+1
-0.099435     -0.096685     0.002750     8+1
-0.070257     -0.069947     0.000310     8+1
-0.574881     -0.572140     0.002741     8+1
-0.535350     -0.533509     0.001841     8+1
-0.076878     -0.077429     0.000551     8+1
-0.109079     -0.109002     0.000077     8+1
-0.093824     -0.093286     0.000538     8+1
-0.072204     -0.072880     0.000676     8+1
-0.111705     -0.113154     0.001449     8+1
-0.070242     -0.069601     0.000641     8+1
-0.101627     -0.100326     0.001301     8+1
-0.076604     -0.076827     0.000223     8+1
-0.138576     -0.137786     0.000790     8+1
-0.106032     -0.103279     0.002753     8+1
-0.538621     -0.539184     0.000563     8+1
-0.507256     -0.507746     0.000490     8+1
-0.115190     -0.112390     0.002800     8+1
-0.101416     -0.102847     0.001431     8+1
-0.125449     -0.126201     0.000752     8+1
-0.079415     -0.077087     0.002328     8+1
-0.148051     -0.145210     0.002841     8+1
-0.125008     -0.126001     0.000993     8+1
-0.116863     -0.118619     0.001756     8+1
-0.079646     -0.079227     0.000419     8+1
-0.428121     -0.432841     0.004720     8+1
-0.540928     -0.541925     0.000997     8+1
-0.431244     -0.433736     0.002492     8+1
-0.121557     -0.123099     0.001542     8+1
-0.133123     -0.136341     0.003218     8+1
-0.079562     -0.080418     0.000856     8+1
-0.085534     -0.083876     0.001658     8+1
-0.059260     -0.059162     0.000098     8+1
-0.552731     -0.552602     0.000129     8+1
-0.350080     -0.347447     0.002633     8+1
-0.131280     -0.131504     0.000224     8+1
-0.121453     -0.121774     0.000321     8+1
-0.078758     -0.078696     0.000062     8+1
-0.548670     -0.550668     0.001998     8+1
-0.258043     -0.260337     0.002294     8+1
-0.118706     -0.118896     0.000190     8+1
-0.544620     -0.545524     0.000904     8+1
-0.203679     -0.204852     0.001173     8+1
-0.538812     -0.539323     0.000511     8+1
-0.095517     -0.095785     0.000268     8+1
-0.105860     -0.106260     0.000400     8+1
-0.056023     -0.055841     0.000182     8+1
-0.072411     -0.071738     0.000673     8+1
-0.043494     -0.043764     0.000270     8+1
-0.544416     -0.543798     0.000618     8+1
-0.220993     -0.220850     0.000143     8+1
-0.538791     -0.539279     0.000488     8+1
-0.085574     -0.086390     0.000816     8+1
-0.111167     -0.111319     0.000152     8+1
-0.061257     -0.062048     0.000791     8+1
-0.127269     -0.127576     0.000307     8+1
-0.204882     -0.204999     0.000117     8+1
-0.545625     -0.544505     0.001120     8+1
-0.110757     -0.112037     0.001280     8+1
-0.080153     -0.080079     0.000074     8+1
-0.541442     -0.541529     0.000087     8+1
-0.049577     -0.050777     0.001200     8+1
-0.531275     -0.530123     0.001152     8+1
-0.537772     -0.538174     0.000402     8+1
-0.206622     -0.205806     0.000816     8+1
-0.114627     -0.116132     0.001505     8+1
-0.113275     -0.111361     0.001914     8+1
-0.130929     -0.129054     0.001875     8+1
-0.079350     -0.078455     0.000895     8+1
-0.107782     -0.109124     0.001342     8+1
-0.540688     -0.540928     0.000240     8+1
-0.086500     -0.085984     0.000516     8+1
-0.113083     -0.114573     0.001490     8+1
-0.109628     -0.111167     0.001539     8+1
-0.213007     -0.213076     0.000069     8+1
-0.533854     -0.533690     0.000164     8+1
-0.551573     -0.552194     0.000621     8+1
-0.108617     -0.105983     0.002634     8+1
-0.129541     -0.127608     0.001933     8+1
-0.535469     -0.534981     0.000488     8+1
-0.539291     -0.539093     0.000198     8+1
-0.535838     -0.534096     0.001742     8+1
-0.529004     -0.529659     0.000655     8+1
-0.132815     -0.132673     0.000142     8+1
-0.134412     -0.133415     0.000997     8+1
-0.157676     -0.154469     0.003207     8+1
-0.116856     -0.113919     0.002937     8+1
-0.132123     -0.134545     0.002422     8+1
-0.105595     -0.104567     0.001028     8+1
-0.089618     -0.089412     0.000206     8+1
-0.126878     -0.128648     0.001770     8+1
-0.314400     -0.314166     0.000234     8+1
-0.124106     -0.125017     0.000911     8+1
-0.542643     -0.541430     0.001213     8+1
-0.536419     -0.535147     0.001272     8+1
-0.289667     -0.290823     0.001156     8+1
-0.118117     -0.122129     0.004012     8+1
-0.132614     -0.133473     0.000859     8+1
-0.115307     -0.115610     0.000303     8+1
-0.113010     -0.113779     0.000769     8+1
-0.125697     -0.124077     0.001620     8+1
-0.144379     -0.143456     0.000923     8+1
-0.113098     -0.112878     0.000220     8+1
-0.507952     -0.507436     0.000516     8+1
-0.530991     -0.531647     0.000656     8+1
-0.088210     -0.087940     0.000270     8+1
-0.083785     -0.083322     0.000463     8+1
-0.067578     -0.068533     0.000955     8+1
-0.082965     -0.083358     0.000393     8+1
-0.121603     -0.121028     0.000575     8+1
-0.088179     -0.090680     0.002501     8+1
-0.510972     -0.510619     0.000353     8+1
-0.555886     -0.557217     0.001331     8+1
-0.144076     -0.144073     0.000003     8+1
-0.145472     -0.145585     0.000113     8+1
-0.131072     -0.129031     0.002041     8+1
-0.090302     -0.091570     0.001268     8+1
-0.554887     -0.554189     0.000698     8+1
-0.528616     -0.527320     0.001296     8+1
-0.143467     -0.143899     0.000432     8+1
-0.120601     -0.117119     0.003482     8+1
-0.505663     -0.507195     0.001532     8+1
-0.561592     -0.562325     0.000733     8+1
-0.563267     -0.566166     0.002899     8+1
-0.565671     -0.566569     0.000898     8+1
-0.257227     -0.259921     0.002694     8+1
-0.127203     -0.128710     0.001507     8+1
-0.119740     -0.121536     0.001796     8+1
-0.233740     -0.233996     0.000256     8+1
-0.122428     -0.123850     0.001422     8+1
-0.083913     -0.083723     0.000190     8+1
-0.120364     -0.123695     0.003331     8+1
-0.111923     -0.113821     0.001898     8+1
-0.152283     -0.149510     0.002773     8+1
-0.145725     -0.147169     0.001444     8+1
-0.526553     -0.525990     0.000563     8+1
-0.531549     -0.530457     0.001092     8+1
-0.098355     -0.098460     0.000105     8+1
-0.136468     -0.135665     0.000803     8+1
-0.238085     -0.237744     0.000341     8+1
-0.109207     -0.109866     0.000659     8+1
-0.111174     -0.111388     0.000214     8+1
-0.120337     -0.123089     0.002752     8+1
-0.110090     -0.109335     0.000755     8+1
-0.113540     -0.116175     0.002635     8+1
-0.556064     -0.556724     0.000660     8+1
-0.569317     -0.570766     0.001449     8+1
-0.104949     -0.104581     0.000368     8+1
-0.071905     -0.072189     0.000284     8+1
-0.215321     -0.213763     0.001558     8+1
-0.128859     -0.130621     0.001762     8+1
-0.123420     -0.123975     0.000555     8+1
-0.094174     -0.094716     0.000542     8+1
-0.562538     -0.561173     0.001365     8+1
-0.544950     -0.544511     0.000439     8+1
-0.122211     -0.122165     0.000046     8+1
-0.212962     -0.213913     0.000951     8+1
-0.153090     -0.152628     0.000462     8+1
-0.196204     -0.192048     0.004156     8+1
-0.566344     -0.568454     0.002110     8+1
-0.568221     -0.570608     0.002387     8+1
-0.271703     -0.274061     0.002358     8+1
-0.140127     -0.141470     0.001343     8+1
-0.566963     -0.568128     0.001165     8+1
-0.569478     -0.569249     0.000229     8+1
-0.543408     -0.544422     0.001014     8+1
-0.568981     -0.570170     0.001189     8+1
-0.243431     -0.243356     0.000075     8+1
-0.133507     -0.132453     0.001054     8+1
-0.119079     -0.119712     0.000633     8+1
-0.244032     -0.243413     0.000619     8+1
-0.126391     -0.127279     0.000888     8+1
-0.090370     -0.089000     0.001370     8+1
-0.125499     -0.127407     0.001908     8+1
-0.109966     -0.109380     0.000586     8+1
-0.146218     -0.144470     0.001748     8+1
-0.149181     -0.148159     0.001022     8+1
-0.525377     -0.520560     0.004817     8+1
-0.531921     -0.531099     0.000822     8+1
-0.097330     -0.096360     0.000970     8+1
-0.144769     -0.142956     0.001813     8+1
-0.238693     -0.237526     0.001167     8+1
-0.111640     -0.112125     0.000485     8+1
-0.112700     -0.111478     0.001222     8+1
-0.116505     -0.117240     0.000735     8+1
-0.104140     -0.103020     0.001120     8+1
-0.116377     -0.116944     0.000567     8+1
-0.558407     -0.556994     0.001413     8+1
-0.574216     -0.574225     0.000009     8+1
-0.106986     -0.106306     0.000680     8+1
-0.076664     -0.076722     0.000058     8+1
-0.230980     -0.228445     0.002535     8+1
-0.130704     -0.129525     0.001179     8+1
-0.121089     -0.120205     0.000884     8+1
-0.098480     -0.097400     0.001080     8+1
-0.565031     -0.561237     0.003794     8+1
-0.558951     -0.557997     0.000954     8+1
-0.125953     -0.124807     0.001146     8+1
-0.207872     -0.208957     0.001085     8+1
-0.151266     -0.149167     0.002099     8+1
-0.223029     -0.221253     0.001776     8+1
-0.566334     -0.568381     0.002047     8+1
-0.571606     -0.571313     0.000293     8+1
-0.271932     -0.270799     0.001133     8+1
-0.147484     -0.150103     0.002619     8+1
-0.546240     -0.545249     0.000991     8+1
-0.555846     -0.555148     0.000698     8+1
-0.104194     -0.103422     0.000772     8+1
-0.194210     -0.194087     0.000123     8+1
-0.545429     -0.545189     0.000240     8+1
-0.548936     -0.548856     0.000080     8+1
-0.112696     -0.112234     0.000462     8+1
-0.146119     -0.145667     0.000452     8+1
-0.107828     -0.108979     0.001151     8+1
-0.225927     -0.225767     0.000160     8+1
-0.525399     -0.526543     0.001144     8+1
-0.556448     -0.556298     0.000150     8+1
-0.101579     -0.099971     0.001608     8+1
-0.139929     -0.140152     0.000223     8+1
-0.539367     -0.540245     0.000878     8+1
-0.544796     -0.543562     0.001234     8+1
-0.565912     -0.564281     0.001631     8+1
-0.553864     -0.552732     0.001132     8+1
-0.283701     -0.282728     0.000973     8+1
-0.121234     -0.122673     0.001439     8+1
-0.117082     -0.113995     0.003087     8+1
-0.149975     -0.146721     0.003254     8+1
-0.086430     -0.085396     0.001034     8+1
-0.118991     -0.120231     0.001240     8+1
-0.549737     -0.548616     0.001121     8+1
-0.085362     -0.085445     0.000083     8+1
-0.130837     -0.134383     0.003546     8+1
-0.118877     -0.120334     0.001457     8+1
-0.262094     -0.261124     0.000969     8+1
-0.548316     -0.548428     0.000112     8+1
-0.543484     -0.544528     0.001044     8+1
-0.120854     -0.118122     0.002732     8+1
-0.132256     -0.129841     0.002415     8+1
-0.536511     -0.534286     0.002225     8+1
-0.508306     -0.506562     0.001744     8+1
-0.541563     -0.543862     0.002299     8+1
-0.119314     -0.117751     0.001563     8+1
-0.084163     -0.084217     0.000054     8+1
-0.083339     -0.084291     0.000952     8+1
-0.119110     -0.122020     0.002910     8+1
-0.548631     -0.549534     0.000903     8+1
-0.141056     -0.140782     0.000274     8+1
-0.106289     -0.106323     0.000034     8+1
-0.112102     -0.116115     0.004013     8+1
-0.267207     -0.266957     0.000250     8+1
-0.118536     -0.119552     0.001016     8+1
-0.553340     -0.553631     0.000291     8+1
-0.115880     -0.111342     0.004538     8+1
-0.081598     -0.081521     0.000077     8+1
-0.076912     -0.077379     0.000467     8+1
-0.278682     -0.281336     0.002654     8+1
-0.552426     -0.551860     0.000566     8+1
-0.135247     -0.132267     0.002980     8+1
-0.094391     -0.094061     0.000330     8+1
-0.117964     -0.122704     0.004740     8+1
-0.080099     -0.081142     0.001043     8+1
-0.122297     -0.126645     0.004348     8+1
-0.550368     -0.549331     0.001037     8+1
-0.120951     -0.118260     0.002691     8+1
-0.086075     -0.085392     0.000683     8+1
-0.123955     -0.127492     0.003537     8+1
-0.258684     -0.259079     0.000395     8+1
-0.536655     -0.535145     0.001510     8+1
-0.132968     -0.130788     0.002180     8+1
-0.116119     -0.114664     0.001455     8+1
-0.081960     -0.082058     0.000098     8+1
-0.079703     -0.080662     0.000959     8+1
-0.124529     -0.126501     0.001972     8+1
-0.553155     -0.552651     0.000504     8+1
-0.127971     -0.125902     0.002069     8+1
-0.103632     -0.102618     0.001014     8+1
-0.110801     -0.112729     0.001928     8+1
-0.267708     -0.269691     0.001983     8+1
-0.529326     -0.529406     0.000080     8+1
-0.146897     -0.145370     0.001527     8+1
-0.131545     -0.129289     0.002256     8+1
-0.078617     -0.079061     0.000444     8+1
-0.090422     -0.090264     0.000158     8+1
-0.129095     -0.130939     0.001844     8+1
-0.563946     -0.565378     0.001432     8+1
-0.139248     -0.136288     0.002960     8+1
-0.103560     -0.100529     0.003031     8+1
-0.124671     -0.127620     0.002949     8+1
-0.290846     -0.291237     0.000391     8+1
-0.564812     -0.564546     0.000266     8+1
-0.199962     -0.199376     0.000586     8+1
-0.543369     -0.543867     0.000498     8+1
-0.095017     -0.095316     0.000299     8+1
-0.100235     -0.100467     0.000232     8+1
-0.054155     -0.053701     0.000454     8+1
-0.076135     -0.077381     0.001246     8+1
-0.044557     -0.043942     0.000615     8+1
-0.542536     -0.542886     0.000350     8+1
-0.195004     -0.197467     0.002463     8+1
-0.526982     -0.526493     0.000489     8+1
-0.081482     -0.083172     0.001690     8+1
-0.111188     -0.111384     0.000196     8+1
-0.060268     -0.059853     0.000415     8+1
-0.110410     -0.110450     0.000040     8+1
-0.164007     -0.163410     0.000597     8+1
-0.537448     -0.538936     0.001488     8+1
-0.104736     -0.105901     0.001165     8+1
-0.076220     -0.075444     0.000776     8+1
-0.538149     -0.537648     0.000501     8+1
-0.046829     -0.047942     0.001113     8+1
-0.528453     -0.529207     0.000754     8+1
-0.538662     -0.538451     0.000211     8+1
-0.266567     -0.267545     0.000978     8+1
-0.114525     -0.116151     0.001626     8+1
-0.111340     -0.109457     0.001883     8+1
-0.134940     -0.132831     0.002109     8+1
-0.090737     -0.090289     0.000448     8+1
-0.118416     -0.119500     0.001084     8+1
-0.545433     -0.544743     0.000690     8+1
-0.087500     -0.086578     0.000922     8+1
-0.131659     -0.132485     0.000826     8+1
-0.133730     -0.136456     0.002726     8+1
-0.253009     -0.253122     0.000113     8+1
-0.544289     -0.544658     0.000369     8+1
-0.563728     -0.563910     0.000182     8+1
-0.130046     -0.127916     0.002130     8+1
-0.150934     -0.148354     0.002580     8+1
-0.542304     -0.541608     0.000696     8+1
-0.544088     -0.542795     0.001293     8+1
-0.141303     -0.140694     0.000609     8+1
-0.114709     -0.115661     0.000952     8+1
-0.557681     -0.555510     0.002171     8+1
-0.566202     -0.567548     0.001346     8+1
-0.143523     -0.144185     0.000662     8+1
-0.146833     -0.148578     0.001745     8+1
-0.127765     -0.128431     0.000666     8+1
-0.288986     -0.287000     0.001986     8+1
-0.129934     -0.129188     0.000746     8+1
-0.085340     -0.085637     0.000297     8+1
-0.120665     -0.120704     0.000039     8+1
-0.106085     -0.105022     0.001063     8+1
-0.142002     -0.138546     0.003456     8+1
-0.141149     -0.138079     0.003070     8+1
-0.528902     -0.529537     0.000635     8+1
-0.544952     -0.545948     0.000996     8+1
-0.118129     -0.114698     0.003431     8+1
-0.158241     -0.155575     0.002666     8+1
-0.290502     -0.293484     0.002982     8+1
-0.122371     -0.123683     0.001312     8+1
-0.110587     -0.110915     0.000328     8+1
-0.102503     -0.105135     0.002632     8+1
-0.091379     -0.092255     0.000876     8+1
-0.102942     -0.104244     0.001302     8+1
-0.570274     -0.569674     0.000600     8+1
-0.569544     -0.569021     0.000523     8+1
-0.140733     -0.141313     0.000580     8+1
-0.089890     -0.090772     0.000882     8+1
-0.218310     -0.217735     0.000575     8+1
-0.131065     -0.131390     0.000325     8+1
-0.117086     -0.118166     0.001080     8+1
-0.102913     -0.102944     0.000031     8+1
-0.556728     -0.558220     0.001492     8+1
-0.555613     -0.554662     0.000951     8+1
-0.145140     -0.144273     0.000867     8+1
-0.209984     -0.208477     0.001507     8+1
-0.144560     -0.148159     0.003599     8+1
-0.208379     -0.207884     0.000495     8+1
-0.574974     -0.575791     0.000817     8+1
-0.570443     -0.567183     0.003260     8+1
-0.246643     -0.247824     0.001181     8+1
-0.143047     -0.141780     0.001267     8+1
-0.532274     -0.533540     0.001266     8+1
-0.552655     -0.551205     0.001450     8+1
-0.152981     -0.152614     0.000367     8+1
-0.110578     -0.111411     0.000833     8+1
-0.572022     -0.573015     0.000993     8+1
-0.552997     -0.551124     0.001873     8+1
-0.134405     -0.133140     0.001265     8+1
-0.147515     -0.147193     0.000322     8+1
-0.147797     -0.147374     0.000423     8+1
-0.117046     -0.114781     0.002265     8+1
-0.137205     -0.137600     0.000395     8+1
-0.107012     -0.106767     0.000245     8+1
-0.082428     -0.082805     0.000377     8+1
-0.126952     -0.129276     0.002324     8+1
-0.291607     -0.289847     0.001760     8+1
-0.120341     -0.123002     0.002661     8+1
-0.585059     -0.587343     0.002284     8+1
-0.581692     -0.578598     0.003094     8+1
-0.264637     -0.263823     0.000814     8+1
-0.122866     -0.124050     0.001184     8+1
-0.143748     -0.143118     0.000630     8+1
-0.122814     -0.123312     0.000498     8+1
-0.096587     -0.098099     0.001512     8+1
-0.122055     -0.120447     0.001608     8+1
-0.152249     -0.151074     0.001175     8+1
-0.108936     -0.108548     0.000388     8+1
-0.539526     -0.538089     0.001437     8+1
-0.552327     -0.554202     0.001875     8+1
-0.092284     -0.090377     0.001907     8+1
-0.086394     -0.085358     0.001036     8+1
-0.060899     -0.060958     0.000059     8+1
-0.080207     -0.080001     0.000206     8+1
-0.117154     -0.116514     0.000640     8+1
-0.079865     -0.080825     0.000960     8+1
-0.547933     -0.548531     0.000598     8+1
-0.549890     -0.551335     0.001445     8+1
-0.124939     -0.124165     0.000774     8+1
-0.155133     -0.155312     0.000179     8+1
-0.135218     -0.134645     0.000573     8+1
-0.091092     -0.091904     0.000812     8+1
-0.539939     -0.539109     0.000830     8+1
-0.545721     -0.544897     0.000823     8+1
-0.134186     -0.134662     0.000476     8+1
-0.118033     -0.115027     0.003006     8+1
-0.520519     -0.521341     0.000822     8+1
-0.542871     -0.541784     0.001087     8+1
-0.534882     -0.532893     0.001989     8+1
-0.541621     -0.541677     0.000056     8+1
-0.226551     -0.224735     0.001816     8+1
-0.112019     -0.113540     0.001521     8+1
-0.120762     -0.118353     0.002409     8+1
-0.126163     -0.125030     0.001133     8+1
-0.080959     -0.080621     0.000338     8+1
-0.113256     -0.114854     0.001598     8+1
-0.554767     -0.553966     0.000801     8+1
-0.085266     -0.084624     0.000642     8+1
-0.112807     -0.114781     0.001974     8+1
-0.115224     -0.116721     0.001497     8+1
-0.224232     -0.222412     0.001820     8+1
-0.553003     -0.552826     0.000177     8+1
-0.553448     -0.554623     0.001175     8+1
-0.115785     -0.113281     0.002504     8+1
-0.135150     -0.133380     0.001770     8+1
-0.552263     -0.550887     0.001376     8+1
-0.551196     -0.550743     0.000453     8+1
-0.536276     -0.536206     0.000070     8+1
-0.131384     -0.128311     0.003073     8+1
-0.072693     -0.072394     0.000299     8+1
-0.071972     -0.071424     0.000548     8+1
-0.113377     -0.113704     0.000327     8+1
-0.553191     -0.553347     0.000156     8+1
-0.132215     -0.130914     0.001301     8+1
-0.094480     -0.093996     0.000484     8+1
-0.103669     -0.106638     0.002969     8+1
-0.227745     -0.227120     0.000625     8+1
-0.112298     -0.114964     0.002666     8+1
-0.538621     -0.538308     0.000313     8+1
-0.107819     -0.106601     0.001218     8+1
-0.070678     -0.069453     0.001225     8+1
-0.070857     -0.072133     0.001276     8+1
-0.253207     -0.251713     0.001494     8+1
-0.558106     -0.558620     0.000514     8+1
-0.123623     -0.122363     0.001260     8+1
-0.090191     -0.088449     0.001742     8+1
-0.100228     -0.102428     0.002200     8+1
-0.068862     -0.068744     0.000118     8+1
-0.113995     -0.115130     0.001135     8+1
-0.536248     -0.534829     0.001419     8+1
-0.115363     -0.113357     0.002006     8+1
-0.071467     -0.071008     0.000459     8+1
-0.107773     -0.110581     0.002808     8+1
-0.213479     -0.214903     0.001424     8+1
-0.553296     -0.552563     0.000733     8+1
-0.125049     -0.122993     0.002056     8+1
-0.088419     -0.086586     0.001833     8+1
-0.067128     -0.066873     0.000255     8+1
-0.074261     -0.073585     0.000676     8+1
-0.109871     -0.111487     0.001616     8+1
-0.532926     -0.532335     0.000591     8+1
-0.111466     -0.110760     0.000706     8+1
-0.094003     -0.093375     0.000628     8+1
-0.098956     -0.100401     0.001445     8+1
-0.222560     -0.222430     0.000130     8+1
-0.555129     -0.555853     0.000724     8+1
-0.118750     -0.116798     0.001952     8+1
-0.106688     -0.104746     0.001942     8+1
-0.075269     -0.075017     0.000252     8+1
-0.068524     -0.069041     0.000517     8+1
-0.103968     -0.104260     0.000292     8+1
-0.528493     -0.528036     0.000457     8+1
-0.126997     -0.125456     0.001541     8+1
-0.088760     -0.085796     0.002964     8+1
-0.098649     -0.100358     0.001709     8+1
-0.206282     -0.207782     0.001500     8+1
-0.550018     -0.548775     0.001243     8+1
-0.515639     -0.517056     0.001417     8+1
-0.516705     -0.517595     0.000890     8+1
-0.551194     -0.550127     0.001067     8+1
-0.180281     -0.181826     0.001545     8+1
-0.134912     -0.134645     0.000267     8+1
-0.542423     -0.543258     0.000835     8+1
-0.547609     -0.548769     0.001160     8+1
-0.111781     -0.112120     0.000339     8+1
-0.548764     -0.547464     0.001300     8+1
-0.545283     -0.545619     0.000336     8+1
-0.116020     -0.115108     0.000912     8+1
-0.155568     -0.154736     0.000832     8+1
-0.112370     -0.113866     0.001496     8+1
-0.263722     -0.263142     0.000580     8+1
-0.520032     -0.519934     0.000098     8+1
-0.527700     -0.527326     0.000374     8+1
-0.112623     -0.110722     0.001901     8+1
-0.151739     -0.151403     0.000336     8+1
-0.534022     -0.535011     0.000989     8+1
-0.538119     -0.539630     0.001511     8+1
-0.530866     -0.529257     0.001609     8+1
-0.530947     -0.529576     0.001371     8+1
-0.531385     -0.530161     0.001224     8+1
-0.109078     -0.105560     0.003518     8+1
-0.082401     -0.082640     0.000239     8+1
-0.083117     -0.084669     0.001552     8+1
-0.113107     -0.114267     0.001160     8+1
-0.544912     -0.543260     0.001652     8+1
-0.134900     -0.131762     0.003138     8+1
-0.092699     -0.090740     0.001959     8+1
-0.116158     -0.120440     0.004282     8+1
-0.218464     -0.219869     0.001405     8+1
-0.117961     -0.119193     0.001232     8+1
-0.540824     -0.541884     0.001060     8+1
-0.115567     -0.113818     0.001749     8+1
-0.086659     -0.085711     0.000948     8+1
-0.076689     -0.077907     0.001218     8+1
-0.234098     -0.232320     0.001778     8+1
-0.540209     -0.540533     0.000324     8+1
-0.131133     -0.129356     0.001777     8+1
-0.106232     -0.103468     0.002764     8+1
-0.102195     -0.105299     0.003104     8+1
-0.073387     -0.073989     0.000602     8+1
-0.113706     -0.115532     0.001826     8+1
-0.532877     -0.532770     0.000107     8+1
-0.107343     -0.103772     0.003571     8+1
-0.082927     -0.082526     0.000401     8+1
-0.106122     -0.109399     0.003277     8+1
-0.246646     -0.247849     0.001203     8+1
-0.541707     -0.540277     0.001430     8+1
-0.135628     -0.132365     0.003263     8+1
-0.093518     -0.093512     0.000006     8+1
-0.074635     -0.073354     0.001281     8+1
-0.085598     -0.086042     0.000444     8+1
-0.118511     -0.121201     0.002690     8+1
-0.553514     -0.551556     0.001958     8+1
-0.127044     -0.125987     0.001057     8+1
-0.106965     -0.105055     0.001910     8+1
-0.119542     -0.120735     0.001193     8+1
-0.221033     -0.221713     0.000680     8+1
-0.568679     -0.568950     0.000271     8+1
-0.134473     -0.133280     0.001193     8+1
-0.103433     -0.100095     0.003338     8+1
-0.071854     -0.072568     0.000714     8+1
-0.085765     -0.087464     0.001699     8+1
-0.118946     -0.120081     0.001135     8+1
-0.559175     -0.561048     0.001873     8+1
-0.126848     -0.125879     0.000969     8+1
-0.097304     -0.096938     0.000366     8+1
-0.102979     -0.105038     0.002059     8+1
-0.245921     -0.246849     0.000928     8+1
-0.559987     -0.561931     0.001944     8+1
-0.564892     -0.565352     0.000460     8+1
-0.555051     -0.555574     0.000523     8+1
-0.237426     -0.237439     0.000013     8+1
-0.123173     -0.124811     0.001638     8+1
-0.116928     -0.116098     0.000830     8+1
-0.143725     -0.143386     0.000339     8+1
-0.089566     -0.089295     0.000271     8+1
-0.126474     -0.129399     0.002925     8+1
-0.558419     -0.557857     0.000562     8+1
-0.082780     -0.082718     0.000062     8+1
-0.120087     -0.122619     0.002532     8+1
-0.119364     -0.122065     0.002701     8+1
-0.248597     -0.250697     0.002100     8+1
-0.557272     -0.557529     0.000257     8+1
-0.557915     -0.556327     0.001588     8+1
-0.129478     -0.128006     0.001472     8+1
-0.139675     -0.137971     0.001704     8+1
-0.554862     -0.555174     0.000311     8+1
-0.554441     -0.556017     0.001576     8+1
-0.526488     -0.524658     0.001830     8+1
-0.526619     -0.524706     0.001913     8+1
-0.515699     -0.516194     0.000495     8+1
-0.514440     -0.515683     0.001243     8+1
-0.577378     -0.579181     0.001803     8+1
-0.571791     -0.572778     0.000987     8+1
-0.144812     -0.142597     0.002215     8+1
-0.127397     -0.127761     0.000364     8+1
-0.160269     -0.160466     0.000197     8+1
-0.144346     -0.142886     0.001460     8+1
-0.157609     -0.157045     0.000564     8+1
-0.123536     -0.122028     0.001508     8+1
-0.090765     -0.091205     0.000440     8+1
-0.142393     -0.144491     0.002098     8+1
-0.314124     -0.312886     0.001238     8+1
-0.132266     -0.134889     0.002623     8+1
-0.549389     -0.548596     0.000793     8+1
-0.537526     -0.536133     0.001393     8+1
-0.242437     -0.242051     0.000386     8+1
-0.123741     -0.124260     0.000519     8+1
-0.125159     -0.123465     0.001694     8+1
-0.101887     -0.102597     0.000710     8+1
-0.083616     -0.084863     0.001247     8+1
-0.111866     -0.111846     0.000020     8+1
-0.142883     -0.141348     0.001535     8+1
-0.119030     -0.119429     0.000399     8+1
-0.555603     -0.555353     0.000250     8+1
-0.564185     -0.562679     0.001506     8+1
-0.092662     -0.090949     0.001713     8+1
-0.082654     -0.083140     0.000486     8+1
-0.061089     -0.062126     0.001037     8+1
-0.084699     -0.086527     0.001828     8+1
-0.132663     -0.133998     0.001335     8+1
-0.102006     -0.104708     0.002702     8+1
-0.571013     -0.569430     0.001583     8+1
-0.559929     -0.559665     0.000264     8+1
-0.114223     -0.113672     0.000551     8+1
-0.142930     -0.142307     0.000623     8+1
-0.131769     -0.131320     0.000449     8+1
-0.089736     -0.088892     0.000844     8+1
-0.542666     -0.544630     0.001964     8+1
-0.550658     -0.551262     0.000604     8+1
-0.143947     -0.143268     0.000679     8+1
-0.113965     -0.111280     0.002685     8+1
-0.518948     -0.518833     0.000115     8+1
-0.556866     -0.557365     0.000499     8+1
-0.542651     -0.542099     0.000552     8+1
-0.574650     -0.573791     0.000859     8+1
-0.119069     -0.118903     0.000166     8+1
-0.116893     -0.116927     0.000034     8+1
-0.145215     -0.147985     0.002770     8+1
-0.119527     -0.116961     0.002566     8+1
-0.121872     -0.121996     0.000124     8+1
-0.101647     -0.102154     0.000507     8+1
-0.076231     -0.075437     0.000794     8+1
-0.106762     -0.106447     0.000315     8+1
-0.257352     -0.254191     0.003161     8+1
-0.128085     -0.126952     0.001133     8+1
-0.568059     -0.570226     0.002167     8+1
-0.578294     -0.578344     0.000050     8+1
-0.279860     -0.280114     0.000254     8+1
-0.126740     -0.128830     0.002090     8+1
-0.139475     -0.140846     0.001371     8+1
-0.106056     -0.107516     0.001460     8+1
-0.126331     -0.126574     0.000243     8+1
-0.146016     -0.145555     0.000461     8+1
-0.137925     -0.134897     0.003028     8+1
-0.114480     -0.112514     0.001966     8+1
-0.536964     -0.536747     0.000217     8+1
-0.548453     -0.547467     0.000986     8+1
-0.093717     -0.092415     0.001302     8+1
-0.082563     -0.082338     0.000225     8+1
-0.070207     -0.069093     0.001114     8+1
-0.088524     -0.088869     0.000345     8+1
-0.129321     -0.129686     0.000365     8+1
-0.102760     -0.102989     0.000229     8+1
-0.549774     -0.550604     0.000830     8+1
-0.548336     -0.550586     0.002250     8+1
-0.123649     -0.123829     0.000180     8+1
-0.139042     -0.140217     0.001175     8+1
-0.129542     -0.129769     0.000227     8+1
-0.088654     -0.088548     0.000106     8+1
-0.539302     -0.539106     0.000196     8+1
-0.550899     -0.550586     0.000313     8+1
-0.131151     -0.129809     0.001342     8+1
-0.108490     -0.106221     0.002269     8+1
-0.569625     -0.567654     0.001971     8+1
-0.566567     -0.563407     0.003160     8+1
-0.546417     -0.546903     0.000486     8+1
-0.546003     -0.546719     0.000716     8+1
-0.269662     -0.268184     0.001478     8+1
-0.117743     -0.118824     0.001081     8+1
-0.115221     -0.113605     0.001616     8+1
-0.145171     -0.143608     0.001563     8+1
-0.095868     -0.095509     0.000359     8+1
-0.123899     -0.125537     0.001638     8+1
-0.546654     -0.545791     0.000863     8+1
-0.085384     -0.084779     0.000605     8+1
-0.128003     -0.130035     0.002032     8+1
-0.117302     -0.118196     0.000894     8+1
-0.254430     -0.253275     0.001155     8+1
-0.540200     -0.540287     0.000087     8+1
-0.559639     -0.558677     0.000962     8+1
-0.130842     -0.131639     0.000797     8+1
-0.133520     -0.131813     0.001707     8+1
-0.537963     -0.537811     0.000152     8+1
-0.545138     -0.545843     0.000705     8+1
-0.531603     -0.529941     0.001662     8+1
-0.543343     -0.543494     0.000151     8+1
-0.185394     -0.186322     0.000928     8+1
-0.126301     -0.128876     0.002575     8+1
-0.118282     -0.119267     0.000985     8+1
-0.230504     -0.230606     0.000102     8+1
-0.108973     -0.109607     0.000634     8+1
-0.073595     -0.073593     0.000002     8+1
-0.108989     -0.109806     0.000817     8+1
-0.098893     -0.098214     0.000679     8+1
-0.141137     -0.136189     0.004948     8+1
-0.135455     -0.131672     0.003783     8+1
-0.574543     -0.577955     0.003412     8+1
-0.563789     -0.562084     0.001705     8+1
-0.117471     -0.116228     0.001243     8+1
-0.165756     -0.165775     0.000019     8+1
-0.243606     -0.244033     0.000427     8+1
-0.114985     -0.116138     0.001153     8+1
-0.120894     -0.121425     0.000531     8+1
-0.117816     -0.119858     0.002042     8+1
-0.109802     -0.108426     0.001376     8+1
-0.111403     -0.112216     0.000813     8+1
-0.558343     -0.557192     0.001151     8+1
-0.568412     -0.567554     0.000858     8+1
-0.115879     -0.117251     0.001372     8+1
-0.077597     -0.078320     0.000723     8+1
-0.206315     -0.205715     0.000600     8+1
-0.121433     -0.123182     0.001749     8+1
-0.121666     -0.120358     0.001308     8+1
-0.095293     -0.094131     0.001162     8+1
-0.570767     -0.570236     0.000531     8+1
-0.547335     -0.546712     0.000623     8+1
-0.129292     -0.126990     0.002302     8+1
-0.221467     -0.222324     0.000857     8+1
-0.139472     -0.140079     0.000607     8+1
-0.159991     -0.162217     0.002226     8+1
-0.551212     -0.549434     0.001778     8+1
-0.556637     -0.555685     0.000952     8+1
-0.260467     -0.258504     0.001963     8+1
-0.137632     -0.132998     0.004634     8+1
-0.563958     -0.565154     0.001196     8+1
-0.560013     -0.557975     0.002038     8+1
-0.537753     -0.536323     0.001430     8+1
-0.534528     -0.534385     0.000143     8+1
-0.244979     -0.244544     0.000435     8+1
-0.120318     -0.122909     0.002591     8+1
-0.111035     -0.109147     0.001888     8+1
-0.141004     -0.139343     0.001661     8+1
-0.087790     -0.087256     0.000534     8+1
-0.116801     -0.119339     0.002538     8+1
-0.554300     -0.554542     0.000242     8+1
-0.085244     -0.085405     0.000161     8+1
-0.130362     -0.133662     0.003300     8+1
-0.132521     -0.135914     0.003393     8+1
-0.234672     -0.234971     0.000299     8+1
-0.555678     -0.555968     0.000290     8+1
-0.573797     -0.574243     0.000446     8+1
-0.129469     -0.126961     0.002508     8+1
-0.143586     -0.141021     0.002565     8+1
-0.553171     -0.552309     0.000862     8+1
-0.558099     -0.557120     0.000979     8+1
-0.502487     -0.502867     0.000380     8+1
-0.445895     -0.445835     0.000060     8+1
-0.114960     -0.114747     0.000213     8+1
-0.545455     -0.545892     0.000437     8+1
-0.490585     -0.490317     0.000268     8+1
-0.126196     -0.126026     0.000170     8+1
-0.566010     -0.562937     0.003073     8+1
-0.543607     -0.543435     0.000172     8+1
-0.161256     -0.161113     0.000143     8+1
-0.126969     -0.129477     0.002508     8+1
-0.114209     -0.115268     0.001059     8+1
-0.235577     -0.236894     0.001317     8+1
-0.117166     -0.118158     0.000992     8+1
-0.079352     -0.079907     0.000555     8+1
-0.112524     -0.113150     0.000626     8+1
-0.097312     -0.096620     0.000692     8+1
-0.134682     -0.131075     0.003607     8+1
-0.132803     -0.130996     0.001807     8+1
-0.570432     -0.573953     0.003521     8+1
-0.556543     -0.557785     0.001242     8+1
-0.103994     -0.103085     0.000909     8+1
-0.148718     -0.149839     0.001121     8+1
-0.257401     -0.256955     0.000446     8+1
-0.118449     -0.118367     0.000082     8+1
-0.101240     -0.101182     0.000058     8+1
-0.101149     -0.103523     0.002374     8+1
-0.092660     -0.092421     0.000239     8+1
-0.106826     -0.108629     0.001803     8+1
-0.539188     -0.538153     0.001035     8+1
-0.558881     -0.558209     0.000672     8+1
-0.116989     -0.116892     0.000097     8+1
-0.082013     -0.082359     0.000346     8+1
-0.211857     -0.213520     0.001663     8+1
-0.126687     -0.127196     0.000509     8+1
-0.110369     -0.109978     0.000391     8+1
-0.096390     -0.095232     0.001158     8+1
-0.535614     -0.537254     0.001640     8+1
-0.542733     -0.544373     0.001640     8+1
-0.119303     -0.118025     0.001278     8+1
-0.181363     -0.178684     0.002679     8+1
-0.134894     -0.138005     0.003111     8+1
-0.205242     -0.207079     0.001837     8+1
-0.551101     -0.551323     0.000222     8+1
-0.548076     -0.549572     0.001496     8+1
-0.221904     -0.220994     0.000910     8+1
-0.134344     -0.134252     0.000092     8+1
-0.533995     -0.532987     0.001008     8+1
-0.551891     -0.553206     0.001315     8+1
-0.547923     -0.548803     0.000880     8+1
-0.590782     -0.592983     0.002201     8+1
-0.130245     -0.130737     0.000491     8+1
-0.129529     -0.129534     0.000005     8+1
-0.123300     -0.123327     0.000027     8+1
-0.148777     -0.150807     0.002030     8+1
-0.127063     -0.130617     0.003554     8+1
-0.127295     -0.126764     0.000531     8+1
-0.473915     -0.472663     0.001252     8+1
-0.086348     -0.086511     0.000163     8+1
-0.106340     -0.106794     0.000454     8+1
-0.073468     -0.074304     0.000836     8+1
-0.110292     -0.109485     0.000807     8+1
-0.095737     -0.095810     0.000073     8+1
-0.453600     -0.453312     0.000288     8+1
-0.528485     -0.528153     0.000332     8+1
-0.082981     -0.083114     0.000133     8+1
-0.115521     -0.114678     0.000843     8+1
-0.089479     -0.087658     0.001821     8+1
-0.077438     -0.076938     0.000500     8+1
-0.129843     -0.129282     0.000561     8+1
-0.077727     -0.076950     0.000777     8+1
-0.093832     -0.093387     0.000445     8+1
-0.072868     -0.072385     0.000483     8+1
-0.150073     -0.149009     0.001064     8+1
-0.165742     -0.166747     0.001005     8+1
-0.553913     -0.550145     0.003768     8+1
-0.532079     -0.532351     0.000272     8+1
-0.113181     -0.111786     0.001395     8+1
-0.087613     -0.088095     0.000482     8+1
-0.160147     -0.158541     0.001606     8+1
-0.083307     -0.081548     0.001759     8+1
-0.124300     -0.123950     0.000350     8+1
-0.102846     -0.101831     0.001015     8+1
-0.124680     -0.124556     0.000124     8+1
-0.101315     -0.101804     0.000489     8+1
-0.438083     -0.439780     0.001697     8+1
-0.532515     -0.529126     0.003389     8+1
-0.336877     -0.338958     0.002081     8+1
-0.136045     -0.134880     0.001165     8+1
-0.140162     -0.138645     0.001517     8+1
-0.074631     -0.074070     0.000561     8+1
-0.094472     -0.094478     0.000006     8+1
-0.071364     -0.070655     0.000709     8+1
-0.538514     -0.536979     0.001535     8+1
-0.481473     -0.481322     0.000151     8+1
-0.116118     -0.115975     0.000143     8+1
-0.114111     -0.113204     0.000907     8+1
-0.074674     -0.075054     0.000380     8+1
-0.515922     -0.518488     0.002566     8+1
-0.290345     -0.291366     0.001021     8+1
-0.130615     -0.130444     0.000171     8+1
-0.556351     -0.557787     0.001436     8+1
-0.534544     -0.534809     0.000265     8+1
-0.534959     -0.535091     0.000132     8+1
-0.571276     -0.571970     0.000694     8+1
-0.545330     -0.546701     0.001371     8+1
-0.198747     -0.196890     0.001857     8+1
-0.128466     -0.130152     0.001686     8+1
-0.114569     -0.116698     0.002129     8+1
-0.248155     -0.248718     0.000563     8+1
-0.109801     -0.110794     0.000993     8+1
-0.073687     -0.073411     0.000276     8+1
-0.111423     -0.114811     0.003388     8+1
-0.091541     -0.091155     0.000386     8+1
-0.144977     -0.141746     0.003231     8+1
-0.123321     -0.121076     0.002245     8+1
-0.521420     -0.521562     0.000142     8+1
-0.553282     -0.553109     0.000173     8+1
-0.100151     -0.100049     0.000102     8+1
-0.143667     -0.144276     0.000609     8+1
-0.207130     -0.209279     0.002149     8+1
-0.106130     -0.106964     0.000834     8+1
-0.106871     -0.106413     0.000458     8+1
-0.102801     -0.102355     0.000446     8+1
-0.105524     -0.103552     0.001972     8+1
-0.103078     -0.102897     0.000181     8+1
-0.540777     -0.541030     0.000252     8+1
-0.548417     -0.548564     0.000147     8+1
-0.106559     -0.107655     0.001096     8+1
-0.076180     -0.076766     0.000586     8+1
-0.202880     -0.205136     0.002256     8+1
-0.116745     -0.118411     0.001666     8+1
-0.122093     -0.123981     0.001888     8+1
-0.092302     -0.091128     0.001174     8+1
-0.562370     -0.563883     0.001513     8+1
-0.537807     -0.539022     0.001215     8+1
-0.122038     -0.119964     0.002074     8+1
-0.196460     -0.197971     0.001511     8+1
-0.141410     -0.144472     0.003062     8+1
-0.175408     -0.178025     0.002617     8+1
-0.559066     -0.560435     0.001369     8+1
-0.540097     -0.543415     0.003318     8+1
-0.223309     -0.222730     0.000579     8+1
-0.134834     -0.134804     0.000030     8+1
-0.585254     -0.584071     0.001184     8+1
-0.566314     -0.564028     0.002286     8+1
-0.160629     -0.159632     0.000997     8+1
-0.100845     -0.100618     0.000227     8+1
-0.519001     -0.517791     0.001210     8+1
-0.534520     -0.533311     0.001209     8+1
-0.178808     -0.178217     0.000591     8+1
-0.127888     -0.128310     0.000422     8+1
-0.123956     -0.123852     0.000104     8+1
-0.236007     -0.235566     0.000441     8+1
-0.112450     -0.114326     0.001876     8+1
-0.075704     -0.075807     0.000103     8+1
-0.108832     -0.108428     0.000404     8+1
-0.098752     -0.097529     0.001223     8+1
-0.143569     -0.140961     0.002608     8+1
-0.132592     -0.130678     0.001914     8+1
-0.575321     -0.575840     0.000519     8+1
-0.558247     -0.557096     0.001151     8+1
-0.122638     -0.120188     0.002450     8+1
-0.166771     -0.165637     0.001134     8+1
-0.242185     -0.241139     0.001046     8+1
-0.119339     -0.120644     0.001305     8+1
-0.120621     -0.121326     0.000705     8+1
-0.115184     -0.116806     0.001622     8+1
-0.107848     -0.106397     0.001451     8+1
-0.109968     -0.110906     0.000938     8+1
-0.559605     -0.557641     0.001964     8+1
-0.570334     -0.570624     0.000290     8+1
-0.119267     -0.120102     0.000835     8+1
-0.079825     -0.080650     0.000825     8+1
-0.202726     -0.205031     0.002305     8+1
-0.122135     -0.122444     0.000309     8+1
-0.124523     -0.125001     0.000478     8+1
-0.097789     -0.097168     0.000621     8+1
-0.565779     -0.567508     0.001729     8+1
-0.543814     -0.542766     0.001048     8+1
-0.132547     -0.131292     0.001255     8+1
-0.220485     -0.219875     0.000610     8+1
-0.135511     -0.136653     0.001142     8+1
-0.169364     -0.170614     0.001250     8+1
-0.549899     -0.550558     0.000659     8+1
-0.555411     -0.555227     0.000184     8+1
-0.264823     -0.267249     0.002426     8+1
-0.143702     -0.143885     0.000183     8+1
-0.543863     -0.543906     0.000043     8+1
-0.549191     -0.551403     0.002212     8+1
-0.120632     -0.121188     0.000556     8+1
-0.136000     -0.135743     0.000257     8+1
-0.560180     -0.560246     0.000066     8+1
-0.561886     -0.562880     0.000994     8+1
-0.214732     -0.216072     0.001340     8+1
-0.143846     -0.145787     0.001941     8+1
-0.114951     -0.114940     0.000011     8+1
-0.244756     -0.244426     0.000330     8+1
-0.127131     -0.126723     0.000408     8+1
-0.087983     -0.086593     0.001390     8+1
-0.113240     -0.116366     0.003126     8+1
-0.106420     -0.107780     0.001360     8+1
-0.140645     -0.139522     0.001123     8+1
-0.147089     -0.147817     0.000728     8+1
-0.553653     -0.554452     0.000799     8+1
-0.538579     -0.538088     0.000491     8+1
-0.100854     -0.101028     0.000174     8+1
-0.146304     -0.148270     0.001966     8+1
-0.246121     -0.246885     0.000764     8+1
-0.117854     -0.117717     0.000137     8+1
-0.100130     -0.100951     0.000821     8+1
-0.103144     -0.104558     0.001414     8+1
-0.092577     -0.091562     0.001015     8+1
-0.109543     -0.109352     0.000191     8+1
-0.540809     -0.538526     0.002283     8+1
-0.564801     -0.567008     0.002207     8+1
-0.108735     -0.107873     0.000862     8+1
-0.080243     -0.080485     0.000242     8+1
-0.203182     -0.200857     0.002325     8+1
-0.125090     -0.126487     0.001397     8+1
-0.110233     -0.111724     0.001491     8+1
-0.097479     -0.097242     0.000237     8+1
-0.553306     -0.552991     0.000315     8+1
-0.559337     -0.558109     0.001228     8+1
-0.114665     -0.111842     0.002823     8+1
-0.176054     -0.174911     0.001143     8+1
-0.130861     -0.133283     0.002422     8+1
-0.208896     -0.211643     0.002747     8+1
-0.545341     -0.543958     0.001383     8+1
-0.546266     -0.544943     0.001323     8+1
-0.216393     -0.215492     0.000901     8+1
-0.135767     -0.136331     0.000564     8+1
-0.528358     -0.528489     0.000131     8+1
-0.553724     -0.552028     0.001696     8+1
-0.558721     -0.555835     0.002886     8+1
-0.551022     -0.550074     0.000948     8+1
-0.114288     -0.112050     0.002238     8+1
-0.115644     -0.112388     0.003256     8+1
-0.110926     -0.111619     0.000693     8+1
-0.122522     -0.119586     0.002936     8+1
-0.106421     -0.107853     0.001432     8+1
-0.106250     -0.106330     0.000080     8+1
-0.188729     -0.188972     0.000243     8+1
-0.082429     -0.081450     0.000979     8+1
-0.094464     -0.092512     0.001952     8+1
-0.075992     -0.074116     0.001876     8+1
-0.088170     -0.087875     0.000295     8+1
-0.068321     -0.067464     0.000857     8+1
-0.497639     -0.501582     0.003943     8+1
-0.531786     -0.531787     0.000000     8+1
-0.066228     -0.066806     0.000578     8+1
-0.087913     -0.086539     0.001374     8+1
-0.080089     -0.079409     0.000680     8+1
-0.063065     -0.063239     0.000174     8+1
-0.085516     -0.084114     0.001402     8+1
-0.077083     -0.078292     0.001209     8+1
-0.079980     -0.076174     0.003806     8+1
-0.070835     -0.070033     0.000802     8+1
-0.118773     -0.118090     0.000683     8+1
-0.104231     -0.101039     0.003192     8+1
-0.517623     -0.519214     0.001591     8+1
-0.532813     -0.531137     0.001676     8+1
-0.088502     -0.089603     0.001101     8+1
-0.081141     -0.083248     0.002107     8+1
-0.096050     -0.097852     0.001802     8+1
-0.076481     -0.076838     0.000357     8+1
-0.121056     -0.122415     0.001359     8+1
-0.107617     -0.107518     0.000099     8+1
-0.096241     -0.101710     0.005469     8+1
-0.068669     -0.069076     0.000407     8+1
-0.231308     -0.231079     0.000229     8+1
-0.537998     -0.539097     0.001099     8+1
-0.537784     -0.535137     0.002647     8+1
-0.106712     -0.105528     0.001184     8+1
-0.096194     -0.098894     0.002700     8+1
-0.072583     -0.072580     0.000003     8+1
-0.068993     -0.071695     0.002702     8+1
-0.053985     -0.054947     0.000962     8+1
-0.536219     -0.537648     0.001429     8+1
-0.221104     -0.221732     0.000628     8+1
-0.120557     -0.121557     0.001000     8+1
-0.097112     -0.099020     0.001908     8+1
-0.071621     -0.070942     0.000679     8+1
-0.540594     -0.543404     0.002810     8+1
-0.195476     -0.198113     0.002637     8+1
-0.105854     -0.106663     0.000809     8+1
-0.560038     -0.557641     0.002397     8+1
-0.155219     -0.154609     0.000610     8+1
-0.122098     -0.122619     0.000521     8+1
-0.148196     -0.147322     0.000874     8+1
-0.100321     -0.099981     0.000340     8+1
-0.203134     -0.203274     0.000140     8+1
-0.541400     -0.542242     0.000842     8+1
-0.100446     -0.100523     0.000077     8+1
-0.103168     -0.103257     0.000089     8+1
-0.049496     -0.049330     0.000166     8+1
-0.076188     -0.076916     0.000728     8+1
-0.040753     -0.040491     0.000262     8+1
-0.543727     -0.543684     0.000043     8+1
-0.206591     -0.206124     0.000467     8+1
-0.545683     -0.545577     0.000106     8+1
-0.076296     -0.076490     0.000194     8+1
-0.116426     -0.116433     0.000007     8+1
-0.057598     -0.057409     0.000189     8+1
-0.118144     -0.119190     0.001046     8+1
-0.166585     -0.166058     0.000527     8+1
-0.549237     -0.548996     0.000241     8+1
-0.100511     -0.101011     0.000500     8+1
-0.078246     -0.076889     0.001357     8+1
-0.495777     -0.497209     0.001432     8+1
-0.042939     -0.043181     0.000242     8+1
-0.538482     -0.537580     0.000902     8+1
-0.537911     -0.537023     0.000888     8+1
-0.565861     -0.566047     0.000186     8+1
-0.556865     -0.556400     0.000465     8+1
-0.230092     -0.229503     0.000589     8+1
-0.125367     -0.125850     0.000483     8+1
-0.119632     -0.116671     0.002961     8+1
-0.144340     -0.142728     0.001612     8+1
-0.097965     -0.097961     0.000004     8+1
-0.124724     -0.126116     0.001392     8+1
-0.562003     -0.561786     0.000217     8+1
-0.085808     -0.084691     0.001117     8+1
-0.117603     -0.119226     0.001623     8+1
-0.128929     -0.132224     0.003295     8+1
-0.223049     -0.222477     0.000572     8+1
-0.567894     -0.568062     0.000168     8+1
-0.576147     -0.576902     0.000755     8+1
-0.126838     -0.124989     0.001849     8+1
-0.147605     -0.146131     0.001474     8+1
-0.562361     -0.564693     0.002332     8+1
-0.579319     -0.581659     0.002340     8+1
-0.548239     -0.548473     0.000234     8+1
-0.111872     -0.109777     0.002095     8+1
-0.082927     -0.083272     0.000345     8+1
-0.077710     -0.079585     0.001875     8+1
-0.119550     -0.122136     0.002586     8+1
-0.557471     -0.557104     0.000367     8+1
-0.124133     -0.122134     0.001999     8+1
-0.105250     -0.104880     0.000370     8+1
-0.105286     -0.108640     0.003354     8+1
-0.250760     -0.250957     0.000197     8+1
-0.112247     -0.114091     0.001844     8+1
-0.524792     -0.526161     0.001369     8+1
-0.118299     -0.117199     0.001100     8+1
-0.078636     -0.079191     0.000555     8+1
-0.077063     -0.077184     0.000121     8+1
-0.224016     -0.225215     0.001199     8+1
-0.526276     -0.526422     0.000146     8+1
-0.138565     -0.138366     0.000199     8+1
-0.091973     -0.089621     0.002352     8+1
-0.106618     -0.109207     0.002589     8+1
-0.076956     -0.076435     0.000521     8+1
-0.111224     -0.113715     0.002491     8+1
-0.547413     -0.547360     0.000053     8+1
-0.114775     -0.113549     0.001226     8+1
-0.091319     -0.090295     0.001024     8+1
-0.114729     -0.117644     0.002915     8+1
-0.263779     -0.262901     0.000878     8+1
-0.561579     -0.561128     0.000450     8+1
-0.132180     -0.130572     0.001608     8+1
-0.105725     -0.104159     0.001566     8+1
-0.075254     -0.074039     0.001215     8+1
-0.076150     -0.078136     0.001986     8+1
-0.114337     -0.116295     0.001958     8+1
-0.534744     -0.536932     0.002188     8+1
-0.121295     -0.119201     0.002094     8+1
-0.096508     -0.094882     0.001626     8+1
-0.107166     -0.109786     0.002620     8+1
-0.245746     -0.247157     0.001411     8+1
-0.558870     -0.558036     0.000834     8+1
-0.133973     -0.132428     0.001545     8+1
-0.116144     -0.114933     0.001211     8+1
-0.073062     -0.074272     0.001210     8+1
-0.087084     -0.086804     0.000280     8+1
-0.113211     -0.113851     0.000640     8+1
-0.541356     -0.542037     0.000681     8+1
-0.132371     -0.131050     0.001321     8+1
-0.094979     -0.093149     0.001830     8+1
-0.123016     -0.126024     0.003008     8+1
-0.235901     -0.236631     0.000730     8+1
-0.539624     -0.540122     0.000498     8+1
-0.525746     -0.527557     0.001811     8+1
-0.526059     -0.527310     0.001251     8+1
-0.109187     -0.109613     0.000426     8+1
-0.226763     -0.226439     0.000324     8+1
-0.522366     -0.525096     0.002730     8+1
-0.455788     -0.454854     0.000934     8+1
-0.120403     -0.120973     0.000570     8+1
-0.110117     -0.108944     0.001173     8+1
-0.105570     -0.104663     0.000907     8+1
-0.126863     -0.124861     0.002002     8+1
-0.116836     -0.120165     0.003329     8+1
-0.120518     -0.120229     0.000289     8+1
-0.286342     -0.284946     0.001396     8+1
-0.074029     -0.075175     0.001146     8+1
-0.096802     -0.096638     0.000164     8+1
-0.076264     -0.076325     0.000061     8+1
-0.092033     -0.090596     0.001437     8+1
-0.068915     -0.070204     0.001289     8+1
-0.545352     -0.548057     0.002705     8+1
-0.527471     -0.527607     0.000136     8+1
-0.070448     -0.070663     0.000215     8+1
-0.099655     -0.099692     0.000037     8+1
-0.092544     -0.092431     0.000113     8+1
-0.065938     -0.066827     0.000889     8+1
-0.100188     -0.101373     0.001185     8+1
-0.067039     -0.066258     0.000781     8+1
-0.096659     -0.096588     0.000071     8+1
-0.076254     -0.075772     0.000482     8+1
-0.133784     -0.133313     0.000471     8+1
-0.107847     -0.106485     0.001362     8+1
-0.525476     -0.526009     0.000533     8+1
-0.520918     -0.521386     0.000468     8+1
-0.111961     -0.111398     0.000563     8+1
-0.087469     -0.088563     0.001094     8+1
-0.111412     -0.110714     0.000698     8+1
-0.076378     -0.074912     0.001466     8+1
-0.126474     -0.126017     0.000457     8+1
-0.123261     -0.121682     0.001579     8+1
-0.110708     -0.113170     0.002462     8+1
-0.079604     -0.080295     0.000691     8+1
-0.245716     -0.244309     0.001408     8+1
-0.537996     -0.538519     0.000523     8+1
-0.500005     -0.502132     0.002127     8+1
-0.116202     -0.118340     0.002138     8+1
-0.113208     -0.117022     0.003814     8+1
-0.080415     -0.080512     0.000097     8+1
-0.083496     -0.083113     0.000383     8+1
-0.060848     -0.061938     0.001090     8+1
-0.564590     -0.563956     0.000634     8+1
-0.271777     -0.273245     0.001468     8+1
-0.128603     -0.128984     0.000381     8+1
-0.113440     -0.115585     0.002145     8+1
-0.076796     -0.076844     0.000048     8+1
-0.558907     -0.557929     0.000978     8+1
-0.244469     -0.242762     0.001707     8+1
-0.120144     -0.119214     0.000930     8+1
-0.554017     -0.553572     0.000445     8+1
-0.547563     -0.547198     0.000365     8+1
-0.533427     -0.532755     0.000672     8+1
-0.103916     -0.102936     0.000980     8+1
-0.145612     -0.145270     0.000342     8+1
-0.108797     -0.110957     0.002160     8+1
-0.212244     -0.212369     0.000125     8+1
-0.527531     -0.527708     0.000177     8+1
-0.550168     -0.549495     0.000673     8+1
-0.103618     -0.101528     0.002090     8+1
-0.138277     -0.138749     0.000472     8+1
-0.527117     -0.527113     0.000004     8+1
-0.545980     -0.544843     0.001137     8+1
-0.119223     -0.119945     0.000722     8+1
-0.133944     -0.134529     0.000585     8+1
-0.516213     -0.517900     0.001687     8+1
-0.161158     -0.161810     0.000652     8+1
-0.124636     -0.125836     0.001200     8+1
-0.499354     -0.499858     0.000504     8+1
-0.485490     -0.484677     0.000813     8+1
-0.092822     -0.092690     0.000132     8+1
-0.541935     -0.541769     0.000166     8+1
-0.550308     -0.550075     0.000233     8+1
-0.110649     -0.110376     0.000273     8+1
-0.142360     -0.142068     0.000292     8+1
-0.116983     -0.118477     0.001494     8+1
-0.235120     -0.235529     0.000409     8+1
-0.547243     -0.547273     0.000030     8+1
-0.546156     -0.547077     0.000921     8+1
-0.119079     -0.116686     0.002393     8+1
-0.149270     -0.149530     0.000260     8+1
-0.540447     -0.540580     0.000133     8+1
-0.523173     -0.522655     0.000518     8+1
-0.549579     -0.549059     0.000520     8+1
-0.137591     -0.135522     0.002069     8+1
-0.078178     -0.077524     0.000654     8+1
-0.076801     -0.077497     0.000696     8+1
-0.128670     -0.128054     0.000616     8+1
-0.540664     -0.540689     0.000025     8+1
-0.134000     -0.132293     0.001707     8+1
-0.099280     -0.097938     0.001342     8+1
-0.109344     -0.111976     0.002632     8+1
-0.244210     -0.244153     0.000057     8+1
-0.116278     -0.118908     0.002630     8+1
-0.554805     -0.554202     0.000603     8+1
-0.122634     -0.121662     0.000972     8+1
-0.076439     -0.076303     0.000136     8+1
-0.076012     -0.077061     0.001049     8+1
-0.256775     -0.257016     0.000241     8+1
-0.551545     -0.550562     0.000983     8+1
-0.131082     -0.130579     0.000503     8+1
-0.093966     -0.092577     0.001389     8+1
-0.108160     -0.110593     0.002433     8+1
-0.073922     -0.073337     0.000585     8+1
-0.114876     -0.115236     0.000360     8+1
-0.549274     -0.549643     0.000369     8+1
-0.124064     -0.122488     0.001576     8+1
-0.073086     -0.072078     0.001008     8+1
-0.109503     -0.112387     0.002884     8+1
-0.248176     -0.248240     0.000064     8+1
-0.535682     -0.534673     0.001009     8+1
-0.125828     -0.124328     0.001500     8+1
-0.096107     -0.095461     0.000646     8+1
-0.075165     -0.074739     0.000426     8+1
-0.076121     -0.076231     0.000110     8+1
-0.117194     -0.119093     0.001899     8+1
-0.548379     -0.548358     0.000021     8+1
-0.111253     -0.110363     0.000890     8+1
-0.096530     -0.095437     0.001093     8+1
-0.107382     -0.109951     0.002569     8+1
-0.245288     -0.245300     0.000012     8+1
-0.550443     -0.551317     0.000874     8+1
-0.132554     -0.131586     0.000968     8+1
-0.122358     -0.120894     0.001464     8+1
-0.077474     -0.077663     0.000189     8+1
-0.073091     -0.072534     0.000557     8+1
-0.110115     -0.111242     0.001127     8+1
-0.529168     -0.528651     0.000517     8+1
-0.127864     -0.126171     0.001693     8+1
-0.092986     -0.090988     0.001998     8+1
-0.104363     -0.106309     0.001946     8+1
-0.229388     -0.229423     0.000035     8+1
-0.549291     -0.548590     0.000701     8+1
-0.530854     -0.533406     0.002552     8+1
-0.535587     -0.536586     0.000999     8+1
-0.210893     -0.210290     0.000603     8+1
-0.135954     -0.136370     0.000416     8+1
-0.113811     -0.114886     0.001075     8+1
-0.235585     -0.235642     0.000057     8+1
-0.127942     -0.129557     0.001615     8+1
-0.083112     -0.082686     0.000426     8+1
-0.114647     -0.117036     0.002389     8+1
-0.102607     -0.103816     0.001209     8+1
-0.137834     -0.136429     0.001405     8+1
-0.142097     -0.142525     0.000428     8+1
-0.571773     -0.569845     0.001928     8+1
-0.550263     -0.554410     0.004147     8+1
-0.117749     -0.118015     0.000266     8+1
-0.153393     -0.154613     0.001220     8+1
-0.247633     -0.249396     0.001763     8+1
-0.113392     -0.114857     0.001465     8+1
-0.104601     -0.105642     0.001041     8+1
-0.108414     -0.111019     0.002605     8+1
-0.097622     -0.098046     0.000424     8+1
-0.109122     -0.109792     0.000670     8+1
-0.541860     -0.542212     0.000352     8+1
-0.561765     -0.559945     0.001820     8+1
-0.114110     -0.113290     0.000820     8+1
-0.077276     -0.078183     0.000907     8+1
-0.197568     -0.201934     0.004366     8+1
-0.128969     -0.131636     0.002667     8+1
-0.113325     -0.115856     0.002531     8+1
-0.096482     -0.096285     0.000197     8+1
-0.550202     -0.550026     0.000176     8+1
-0.540131     -0.542070     0.001939     8+1
-0.116791     -0.114017     0.002774     8+1
-0.175255     -0.171009     0.004246     8+1
-0.137682     -0.137900     0.000218     8+1
-0.208868     -0.209403     0.000535     8+1
-0.553443     -0.554418     0.000975     8+1
-0.556659     -0.557785     0.001126     8+1
-0.258719     -0.257741     0.000978     8+1
-0.139128     -0.139895     0.000767     8+1
-0.512898     -0.514071     0.001173     8+1
-0.561814     -0.561482     0.000332     8+1
-0.191260     -0.190945     0.000315     8+1
-0.113572     -0.113659     0.000087     8+1
-0.560140     -0.559196     0.000944     8+1
-0.544227     -0.542123     0.002104     8+1
-0.160920     -0.161215     0.000295     8+1
-0.128558     -0.131977     0.003419     8+1
-0.120192     -0.121623     0.001431     8+1
-0.255140     -0.253509     0.001631     8+1
-0.122343     -0.122030     0.000313     8+1
-0.080699     -0.080720     0.000021     8+1
-0.112362     -0.114560     0.002198     8+1
-0.104396     -0.104826     0.000430     8+1
-0.129943     -0.126939     0.003004     8+1
-0.135168     -0.133216     0.001952     8+1
-0.559586     -0.561505     0.001919     8+1
-0.542168     -0.543928     0.001760     8+1
-0.103251     -0.102379     0.000872     8+1
-0.143293     -0.143510     0.000217     8+1
-0.266317     -0.264277     0.002040     8+1
-0.117341     -0.115900     0.001441     8+1
-0.098921     -0.099136     0.000215     8+1
-0.101884     -0.104201     0.002317     8+1
-0.087090     -0.086911     0.000179     8+1
-0.106634     -0.108531     0.001897     8+1
-0.548800     -0.548627     0.000173     8+1
-0.560163     -0.563047     0.002883     8+1
-0.125167     -0.123650     0.001517     8+1
-0.085624     -0.085797     0.000173     8+1
-0.210865     -0.212289     0.001424     8+1
-0.131665     -0.133597     0.001932     8+1
-0.109063     -0.108554     0.000509     8+1
-0.101348     -0.100129     0.001219     8+1
-0.535059     -0.535683     0.000624     8+1
-0.542200     -0.543967     0.001767     8+1
-0.122815     -0.121778     0.001037     8+1
-0.198220     -0.198539     0.000319     8+1
-0.132676     -0.135347     0.002671     8+1
-0.214201     -0.216453     0.002252     8+1
-0.558738     -0.559854     0.001116     8+1
-0.556790     -0.553989     0.002801     8+1
-0.217010     -0.217370     0.000360     8+1
-0.140534     -0.139816     0.000718     8+1
-0.528513     -0.527659     0.000854     8+1
-0.551849     -0.549302     0.002547     8+1
-0.555949     -0.556089     0.000140     8+1
-0.170486     -0.170978     0.000492     8+1
-0.129681     -0.129434     0.000247     8+1
-0.553809     -0.554366     0.000557     8+1
-0.566705     -0.566653     0.000052     8+1
-0.109075     -0.108298     0.000777     8+1
-0.540443     -0.539915     0.000528     8+1
-0.504853     -0.504688     0.000165     8+1
-0.110110     -0.110207     0.000097     8+1
-0.542656     -0.542559     0.000097     8+1
-0.483510     -0.483049     0.000461     8+1
-0.127963     -0.127379     0.000584     8+1
-0.522368     -0.522618     0.000250     8+1
-0.523475     -0.523795     0.000320     8+1
-0.561411     -0.561296     0.000115     8+1
-0.559571     -0.557106     0.002465     8+1
-0.111994     -0.111977     0.000017     8+1
-0.143437     -0.142542     0.000895     8+1
-0.125963     -0.126988     0.001025     8+1
-0.208995     -0.207019     0.001976     8+1
-0.541056     -0.542115     0.001059     8+1
-0.551821     -0.552075     0.000254     8+1
-0.119513     -0.117611     0.001902     8+1
-0.146364     -0.147583     0.001219     8+1
-0.549577     -0.549417     0.000160     8+1
-0.546355     -0.545574     0.000781     8+1
-0.537312     -0.539060     0.001748     8+1
-0.481135     -0.478587     0.002548     8+1
-0.125387     -0.124424     0.000963     8+1
-0.132192     -0.132591     0.000399     8+1
-0.121784     -0.122047     0.000263     8+1
-0.145064     -0.144681     0.000383     8+1
-0.122463     -0.123673     0.001210     8+1
-0.128226     -0.130095     0.001869     8+1
-0.330991     -0.330451     0.000540     8+1
-0.080190     -0.081655     0.001465     8+1
-0.112157     -0.111920     0.000237     8+1
-0.079431     -0.080801     0.001370     8+1
-0.104574     -0.103265     0.001309     8+1
-0.087425     -0.088249     0.000824     8+1
-0.468258     -0.466175     0.002083     8+1
-0.546422     -0.546471     0.000049     8+1
-0.080004     -0.081818     0.001814     8+1
-0.110417     -0.112882     0.002465     8+1
-0.090086     -0.088977     0.001109     8+1
-0.073592     -0.073752     0.000160     8+1
-0.122803     -0.123741     0.000938     8+1
-0.072174     -0.071819     0.000355     8+1
-0.101544     -0.101147     0.000397     8+1
-0.078408     -0.079259     0.000851     8+1
-0.139507     -0.139763     0.000256     8+1
-0.141983     -0.141565     0.000418     8+1
-0.548449     -0.549259     0.000810     8+1
-0.536779     -0.537139     0.000360     8+1
-0.113909     -0.112189     0.001720     8+1
-0.086750     -0.087944     0.001194     8+1
-0.137822     -0.138119     0.000297     8+1
-0.078506     -0.077309     0.001197     8+1
-0.140458     -0.136693     0.003765     8+1
-0.111599     -0.110380     0.001219     8+1
-0.119281     -0.120828     0.001547     8+1
-0.092717     -0.093775     0.001058     8+1
-0.301992     -0.304105     0.002113     8+1
-0.554028     -0.553541     0.000487     8+1
-0.552682     -0.552196     0.000486     8+1
-0.120228     -0.120851     0.000623     8+1
-0.132741     -0.135630     0.002889     8+1
-0.081963     -0.082252     0.000289     8+1
-0.092645     -0.092335     0.000310     8+1
-0.069275     -0.067838     0.001437     8+1
-0.536339     -0.533708     0.002631     8+1
-0.319954     -0.317966     0.001988     8+1
-0.127301     -0.127775     0.000474     8+1
-0.114885     -0.115464     0.000579     8+1
-0.074078     -0.073561     0.000517     8+1
-0.549143     -0.549993     0.000850     8+1
-0.290951     -0.292959     0.002008     8+1
-0.121801     -0.122731     0.000930     8+1
-0.544671     -0.543178     0.001493     8+1
-0.548779     -0.549259     0.000480     8+1
-0.126551     -0.124981     0.001570     8+1
-0.077833     -0.077046     0.000787     8+1
-0.077980     -0.078212     0.000232     8+1
-0.117345     -0.120776     0.003431     8+1
-0.543547     -0.544731     0.001185     8+1
-0.135164     -0.133310     0.001854     8+1
-0.110136     -0.108674     0.001462     8+1
-0.117708     -0.119957     0.002249     8+1
-0.270271     -0.270192     0.000079     8+1
-0.121747     -0.125213     0.003466     8+1
-0.540781     -0.540709     0.000072     8+1
-0.115293     -0.113346     0.001947     8+1
-0.074328     -0.073924     0.000404     8+1
-0.071138     -0.072629     0.001491     8+1
-0.282482     -0.281583     0.000899     8+1
-0.515689     -0.515032     0.000657     8+1
-0.135195     -0.133880     0.001315     8+1
-0.096581     -0.096099     0.000482     8+1
-0.110165     -0.113421     0.003256     8+1
-0.079582     -0.080419     0.000837     8+1
-0.116773     -0.119666     0.002893     8+1
-0.547712     -0.548748     0.001036     8+1
-0.126636     -0.123430     0.003206     8+1
-0.071651     -0.071410     0.000241     8+1
-0.122922     -0.127054     0.004132     8+1
-0.271659     -0.271687     0.000028     8+1
-0.529006     -0.529361     0.000355     8+1
-0.131102     -0.128534     0.002568     8+1
-0.103569     -0.102001     0.001568     8+1
-0.080133     -0.080973     0.000840     8+1
-0.073253     -0.074104     0.000851     8+1
-0.120430     -0.123133     0.002703     8+1
-0.536169     -0.535728     0.000441     8+1
-0.108537     -0.107967     0.000570     8+1
-0.103691     -0.103002     0.000689     8+1
-0.111137     -0.115443     0.004306     8+1
-0.282354     -0.281647     0.000707     8+1
-0.519968     -0.519585     0.000383     8+1
-0.137104     -0.134943     0.002161     8+1
-0.127269     -0.123709     0.003560     8+1
-0.072325     -0.072393     0.000068     8+1
-0.073037     -0.073439     0.000402     8+1
-0.114488     -0.117277     0.002789     8+1
-0.526428     -0.527535     0.001107     8+1
-0.130665     -0.127264     0.003401     8+1
-0.093006     -0.091170     0.001836     8+1
-0.114822     -0.117851     0.003029     8+1
-0.266021     -0.267370     0.001349     8+1
-0.530408     -0.532159     0.001751     8+1
-0.586366     -0.587056     0.000690     8+1
-0.583278     -0.586899     0.003621     8+1
-0.120729     -0.121290     0.000561     8+1
-0.132445     -0.130768     0.001677     8+1
-0.128372     -0.126656     0.001716     8+1
-0.157045     -0.156007     0.001038     8+1
-0.138845     -0.137813     0.001032     8+1
-0.139845     -0.139318     0.000527     8+1
-0.379458     -0.381739     0.002281     8+1
-0.080287     -0.081725     0.001438     8+1
-0.112883     -0.114063     0.001180     8+1
-0.086043     -0.086407     0.000364     8+1
-0.107898     -0.103959     0.003939     8+1
-0.090431     -0.090300     0.000131     8+1
-0.410777     -0.410283     0.000494     8+1
-0.539047     -0.541834     0.002787     8+1
-0.081206     -0.081195     0.000011     8+1
-0.115720     -0.115625     0.000095     8+1
-0.094188     -0.094985     0.000797     8+1
-0.080618     -0.081098     0.000480     8+1
-0.125529     -0.126703     0.001174     8+1
-0.069959     -0.071025     0.001066     8+1
-0.099426     -0.100261     0.000835     8+1
-0.082972     -0.084237     0.001265     8+1
-0.138659     -0.137954     0.000705     8+1
-0.141124     -0.142168     0.001044     8+1
-0.540800     -0.540314     0.000486     8+1
-0.529003     -0.526794     0.002209     8+1
-0.116797     -0.116553     0.000244     8+1
-0.096676     -0.097235     0.000559     8+1
-0.142285     -0.142451     0.000166     8+1
-0.075992     -0.074682     0.001310     8+1
-0.134328     -0.133281     0.001047     8+1
-0.118422     -0.117241     0.001181     8+1
-0.119874     -0.119372     0.000502     8+1
-0.093437     -0.094362     0.000925     8+1
-0.443668     -0.440664     0.003004     8+1
-0.571653     -0.572163     0.000510     8+1
-0.482046     -0.484662     0.002616     8+1
-0.120241     -0.120928     0.000687     8+1
-0.131981     -0.135091     0.003110     8+1
-0.084660     -0.084985     0.000325     8+1
-0.092029     -0.090252     0.001777     8+1
-0.068845     -0.067328     0.001517     8+1
-0.528225     -0.528893     0.000668     8+1
-0.350874     -0.346364     0.004510     8+1
-0.128863     -0.126316     0.002547     8+1
-0.115458     -0.113055     0.002403     8+1
-0.074410     -0.072804     0.001606     8+1
-0.565486     -0.564421     0.001065     8+1
-0.296318     -0.290619     0.005699     8+1
-0.125479     -0.124182     0.001297     8+1
-0.548066     -0.545006     0.003060     8+1
-0.108703     -0.107830     0.000873     8+1
-0.200247     -0.200837     0.000590     8+1
-0.532504     -0.532101     0.000403     8+1
-0.531165     -0.531216     0.000051     8+1
-0.555050     -0.555535     0.000485     8+1
-0.134485     -0.133532     0.000953     8+1
-0.081286     -0.080804     0.000482     8+1
-0.082845     -0.083673     0.000828     8+1
-0.125038     -0.126032     0.000994     8+1
-0.534652     -0.536040     0.001388     8+1
-0.129087     -0.128070     0.001017     8+1
-0.096626     -0.095538     0.001088     8+1
-0.106217     -0.109092     0.002875     8+1
-0.232612     -0.233528     0.000916     8+1
-0.114333     -0.115786     0.001453     8+1
-0.549305     -0.548147     0.001158     8+1
-0.119778     -0.117859     0.001919     8+1
-0.077473     -0.076057     0.001416     8+1
-0.076274     -0.077792     0.001518     8+1
-0.262596     -0.262188     0.000408     8+1
-0.516210     -0.515128     0.001082     8+1
-0.122381     -0.121640     0.000741     8+1
-0.090417     -0.089258     0.001159     8+1
-0.102994     -0.106541     0.003547     8+1
-0.075105     -0.073755     0.001350     8+1
-0.117727     -0.117822     0.000095     8+1
-0.562792     -0.563408     0.000616     8+1
-0.124410     -0.122527     0.001883     8+1
-0.079055     -0.078028     0.001027     8+1
-0.108114     -0.109995     0.001881     8+1
-0.229490     -0.227997     0.001493     8+1
-0.558255     -0.558546     0.000291     8+1
-0.131718     -0.130402     0.001316     8+1
-0.096153     -0.093934     0.002219     8+1
-0.074105     -0.073046     0.001059     8+1
-0.077062     -0.076355     0.000707     8+1
-0.119017     -0.119589     0.000572     8+1
-0.554557     -0.556719     0.002162     8+1
-0.113352     -0.112351     0.001001     8+1
-0.092866     -0.092953     0.000087     8+1
-0.101643     -0.103310     0.001667     8+1
-0.242129     -0.241885     0.000244     8+1
-0.547314     -0.548453     0.001139     8+1
-0.130237     -0.129245     0.000992     8+1
-0.123339     -0.120485     0.002854     8+1
-0.077813     -0.076782     0.001031     8+1
-0.079362     -0.079051     0.000311     8+1
-0.122126     -0.123689     0.001563     8+1
-0.547477     -0.547181     0.000296     8+1
-0.124406     -0.122803     0.001603     8+1
-0.091028     -0.088757     0.002271     8+1
-0.105495     -0.107980     0.002485     8+1
-0.227439     -0.228097     0.000658     8+1
-0.556821     -0.557595     0.000774     8+1
-0.565809     -0.565358     0.000451     8+1
-0.543658     -0.543385     0.000273     8+1
-0.264208     -0.265242     0.001034     8+1
-0.117365     -0.118480     0.001115     8+1
-0.121135     -0.120481     0.000654     8+1
-0.143348     -0.141385     0.001963     8+1
-0.091087     -0.089729     0.001358     8+1
-0.134465     -0.137747     0.003282     8+1
-0.547045     -0.546354     0.000691     8+1
-0.080724     -0.080690     0.000034     8+1
-0.119760     -0.120759     0.000999     8+1
-0.120657     -0.122776     0.002119     8+1
-0.294302     -0.293710     0.000592     8+1
-0.536328     -0.535909     0.000419     8+1
-0.543470     -0.540862     0.002608     8+1
-0.126399     -0.124376     0.002023     8+1
-0.139658     -0.138197     0.001461     8+1
-0.531062     -0.532039     0.000977     8+1
-0.498879     -0.500636     0.001757     8+1
-0.530216     -0.530723     0.000507     8+1
-0.135071     -0.136105     0.001034     8+1
-0.114647     -0.115860     0.001213     8+1
-0.530549     -0.531552     0.001003     8+1
-0.554149     -0.554170     0.000021     8+1
-0.095097     -0.094280     0.000817     8+1
-0.523323     -0.524293     0.000970     8+1
-0.136490     -0.137080     0.000590     8+1
-0.113767     -0.113584     0.000183     8+1
-0.522833     -0.522405     0.000428     8+1
-0.517159     -0.517739     0.000580     8+1
-0.088567     -0.088171     0.000396     8+1
-0.536091     -0.535968     0.000123     8+1
-0.536021     -0.535394     0.000627     8+1
-0.560162     -0.559829     0.000333     8+1
-0.544897     -0.543524     0.001373     8+1
-0.216636     -0.215875     0.000761     8+1
-0.131171     -0.133280     0.002109     8+1
-0.112075     -0.111916     0.000159     8+1
-0.225606     -0.225619     0.000013     8+1
-0.125568     -0.124872     0.000696     8+1
-0.086998     -0.085920     0.001078     8+1
-0.118111     -0.118926     0.000815     8+1
-0.099759     -0.098980     0.000779     8+1
-0.137318     -0.134994     0.002324     8+1
-0.139864     -0.138354     0.001510     8+1
-0.525920     -0.524910     0.001010     8+1
-0.551254     -0.554749     0.003496     8+1
-0.089342     -0.088629     0.000713     8+1
-0.132795     -0.131103     0.001692     8+1
-0.251645     -0.252113     0.000468     8+1
-0.118561     -0.119560     0.000999     8+1
-0.110915     -0.111424     0.000509     8+1
-0.102632     -0.103614     0.000982     8+1
-0.095626     -0.095318     0.000308     8+1
-0.112498     -0.114647     0.002149     8+1
-0.540690     -0.540007     0.000683     8+1
-0.561421     -0.560170     0.001251     8+1
-0.107841     -0.109145     0.001304     8+1
-0.073461     -0.074022     0.000561     8+1
-0.226552     -0.225996     0.000556     8+1
-0.119371     -0.118063     0.001308     8+1
-0.113611     -0.115119     0.001508     8+1
-0.096547     -0.095201     0.001346     8+1
-0.551416     -0.548842     0.002573     8+1
-0.551842     -0.551902     0.000060     8+1
-0.126543     -0.127205     0.000662     8+1
-0.179539     -0.185506     0.005967     8+1
-0.137264     -0.141192     0.003928     8+1
-0.230983     -0.231320     0.000337     8+1
-0.560075     -0.557825     0.002250     8+1
-0.565081     -0.565076     0.000005     8+1
-0.239900     -0.239577     0.000323     8+1
-0.147311     -0.147174     0.000137     8+1
-0.544106     -0.541826     0.002280     8+1
-0.558115     -0.557805     0.000310     8+1
-0.551331     -0.550273     0.001058     8+1
-0.555110     -0.555239     0.000129     8+1
-0.268857     -0.268178     0.000679     8+1
-0.121568     -0.122988     0.001420     8+1
-0.126926     -0.125355     0.001571     8+1
-0.138383     -0.136226     0.002157     8+1
-0.088098     -0.087610     0.000488     8+1
-0.123690     -0.125460     0.001770     8+1
-0.559752     -0.559089     0.000663     8+1
-0.091279     -0.090775     0.000504     8+1
-0.126837     -0.128683     0.001846     8+1
-0.118898     -0.119702     0.000804     8+1
-0.264929     -0.264366     0.000563     8+1
-0.558837     -0.559068     0.000231     8+1
-0.563519     -0.562768     0.000751     8+1
-0.125594     -0.124668     0.000926     8+1
-0.141037     -0.140420     0.000617     8+1
-0.555456     -0.554835     0.000621     8+1
-0.547999     -0.547334     0.000665     8+1
-0.554872     -0.553261     0.001611     8+1
-0.536623     -0.535707     0.000916     8+1
-0.116703     -0.115533     0.001170     8+1
-0.149355     -0.147693     0.001662     8+1
-0.113111     -0.114855     0.001744     8+1
-0.234566     -0.234387     0.000179     8+1
-0.536360     -0.535669     0.000691     8+1
-0.547183     -0.545810     0.001373     8+1
-0.111639     -0.108854     0.002785     8+1
-0.147282     -0.146645     0.000637     8+1
-0.526942     -0.525873     0.001069     8+1
-0.529909     -0.528066     0.001843     8+1
-0.551609     -0.550784     0.000825     8+1
-0.554549     -0.554571     0.000022     8+1
-0.113917     -0.114746     0.000829     8+1
-0.150725     -0.151551     0.000825     8+1
-0.116265     -0.117786     0.001521     8+1
-0.233354     -0.234220     0.000866     8+1
-0.535718     -0.536886     0.001168     8+1
-0.551041     -0.552907     0.001866     8+1
-0.122527     -0.121544     0.000983     8+1
-0.148747     -0.149647     0.000900     8+1
-0.549991     -0.550607     0.000616     8+1
-0.543522     -0.543925     0.000403     8+1
-0.537665     -0.537291     0.000374     8+1
-0.434818     -0.434399     0.000419     8+1
-0.144570     -0.145191     0.000621     8+1
-0.127659     -0.127891     0.000232     8+1
-0.119140     -0.118699     0.000441     8+1
-0.144510     -0.143256     0.001254     8+1
-0.125280     -0.128739     0.003459     8+1
-0.120800     -0.122034     0.001234     8+1
-0.327032     -0.322161     0.004871     8+1
-0.080836     -0.082798     0.001962     8+1
-0.115259     -0.115888     0.000629     8+1
-0.078811     -0.080043     0.001232     8+1
-0.100760     -0.099408     0.001352     8+1
-0.085021     -0.085820     0.000799     8+1
-0.557628     -0.554620     0.003008     8+1
-0.543329     -0.542066     0.001263     8+1
-0.080460     -0.082001     0.001541     8+1
-0.112075     -0.113593     0.001518     8+1
-0.097043     -0.096683     0.000360     8+1
-0.071755     -0.071799     0.000044     8+1
-0.125513     -0.125055     0.000458     8+1
-0.075033     -0.075393     0.000360     8+1
-0.108719     -0.107682     0.001037     8+1
-0.079988     -0.080082     0.000094     8+1
-0.138171     -0.138082     0.000089     8+1
-0.143786     -0.144639     0.000853     8+1
-0.546782     -0.550332     0.003550     8+1
-0.552343     -0.553085     0.000742     8+1
-0.119169     -0.119401     0.000232     8+1
-0.081892     -0.083945     0.002053     8+1
-0.139431     -0.140017     0.000586     8+1
-0.079059     -0.079145     0.000086     8+1
-0.145494     -0.142537     0.002957     8+1
-0.110698     -0.109767     0.000931     8+1
-0.115634     -0.117375     0.001741     8+1
-0.090327     -0.092459     0.002132     8+1
-0.284010     -0.283661     0.000349     8+1
-0.538661     -0.539609     0.000948     8+1
-0.557561     -0.557715     0.000154     8+1
-0.123857     -0.125594     0.001737     8+1
-0.136667     -0.141620     0.004953     8+1
-0.082932     -0.083272     0.000340     8+1
-0.091056     -0.090687     0.000369     8+1
-0.068288     -0.067210     0.001078     8+1
-0.553643     -0.552248     0.001395     8+1
-0.308804     -0.306736     0.002068     8+1
-0.131355     -0.132829     0.001474     8+1
-0.115188     -0.115747     0.000559     8+1
-0.074358     -0.073515     0.000843     8+1
-0.546173     -0.544861     0.001312     8+1
-0.297766     -0.300528     0.002762     8+1
-0.118831     -0.120375     0.001544     8+1
-0.536116     -0.534521     0.001595     8+1
-0.535394     -0.534723     0.000671     8+1
-0.546345     -0.546368     0.000023     8+1
-0.189111     -0.185215     0.003896     8+1
-0.120823     -0.122678     0.001855     8+1
-0.120688     -0.123312     0.002624     8+1
-0.238248     -0.242465     0.004217     8+1
-0.122454     -0.122771     0.000317     8+1
-0.081233     -0.081262     0.000029     8+1
-0.110669     -0.114202     0.003533     8+1
-0.097711     -0.097851     0.000140     8+1
-0.137840     -0.136752     0.001088     8+1
-0.141439     -0.140778     0.000661     8+1
-0.531636     -0.531120     0.000516     8+1
-0.532771     -0.531362     0.001409     8+1
-0.097258     -0.096271     0.000987     8+1
-0.143686     -0.143558     0.000128     8+1
-0.242297     -0.239861     0.002436     8+1
-0.109190     -0.109759     0.000569     8+1
-0.093768     -0.095187     0.001419     8+1
-0.091924     -0.093804     0.001880     8+1
-0.087585     -0.087828     0.000243     8+1
-0.107559     -0.109261     0.001702     8+1
-0.560128     -0.558159     0.001969     8+1
-0.568298     -0.569292     0.000994     8+1
-0.116993     -0.117980     0.000987     8+1
-0.082186     -0.084438     0.002252     8+1
-0.213067     -0.211492     0.001575     8+1
-0.124566     -0.125956     0.001390     8+1
-0.114622     -0.115825     0.001203     8+1
-0.104753     -0.103741     0.001012     8+1
-0.562393     -0.563207     0.000814     8+1
-0.545558     -0.547694     0.002136     8+1
-0.116390     -0.114033     0.002357     8+1
-0.168462     -0.167398     0.001064     8+1
-0.129318     -0.130592     0.001274     8+1
-0.222411     -0.225505     0.003094     8+1
-0.546244     -0.545973     0.000271     8+1
-0.542750     -0.542563     0.000187     8+1
-0.231172     -0.231208     0.000036     8+1
-0.148466     -0.150571     0.002105     8+1
-0.528508     -0.528821     0.000313     8+1
-0.568174     -0.568358     0.000184     8+1
-0.526056     -0.525818     0.000238     8+1
-0.496432     -0.496882     0.000450     8+1
-0.105646     -0.105937     0.000291     8+1
-0.559040     -0.559099     0.000059     8+1
-0.484676     -0.485230     0.000554     8+1
-0.134320     -0.134834     0.000514     8+1
-0.549158     -0.550090     0.000932     8+1
-0.137358     -0.136431     0.000927     8+1
-0.078353     -0.078294     0.000059     8+1
-0.082011     -0.083262     0.001251     8+1
-0.121679     -0.123929     0.002250     8+1
-0.535347     -0.536581     0.001234     8+1
-0.126522     -0.125319     0.001203     8+1
-0.094080     -0.093871     0.000209     8+1
-0.104141     -0.107384     0.003243     8+1
-0.244759     -0.244948     0.000189     8+1
-0.113936     -0.115229     0.001293     8+1
-0.551378     -0.548809     0.002569     8+1
-0.113718     -0.111342     0.002376     8+1
-0.079365     -0.077783     0.001582     8+1
-0.077756     -0.079077     0.001321     8+1
-0.260002     -0.259044     0.000958     8+1
-0.526366     -0.525108     0.001258     8+1
-0.122586     -0.120890     0.001696     8+1
-0.090296     -0.088321     0.001975     8+1
-0.108942     -0.113349     0.004407     8+1
-0.071832     -0.069960     0.001872     8+1
-0.113669     -0.113455     0.000214     8+1
-0.548397     -0.547899     0.000498     8+1
-0.123199     -0.120034     0.003165     8+1
-0.078942     -0.078092     0.000850     8+1
-0.104000     -0.106267     0.002267     8+1
-0.224746     -0.224533     0.000213     8+1
-0.549986     -0.550912     0.000926     8+1
-0.125734     -0.123571     0.002163     8+1
-0.097118     -0.096083     0.001035     8+1
-0.074551     -0.072939     0.001612     8+1
-0.080044     -0.079969     0.000075     8+1
-0.124258     -0.125095     0.000837     8+1
-0.560940     -0.560640     0.000300     8+1
-0.121392     -0.120566     0.000826     8+1
-0.094226     -0.093265     0.000961     8+1
-0.103397     -0.105296     0.001899     8+1
-0.241711     -0.240096     0.001615     8+1
-0.555327     -0.556643     0.001316     8+1
-0.136536     -0.135109     0.001427     8+1
-0.124086     -0.122396     0.001690     8+1
-0.081317     -0.081346     0.000029     8+1
-0.081265     -0.081259     0.000006     8+1
-0.123504     -0.124287     0.000783     8+1
-0.558946     -0.559543     0.000597     8+1
-0.126939     -0.126372     0.000567     8+1
-0.092781     -0.090562     0.002219     8+1
-0.106168     -0.108410     0.002242     8+1
-0.233245     -0.234329     0.001084     8+1
-0.562453     -0.564066     0.001613     8+1
-0.506600     -0.509072     0.002472     8+1
-0.542550     -0.542841     0.000291     8+1
-0.260089     -0.260063     0.000026     8+1
-0.130367     -0.130071     0.000296     8+1
-0.113768     -0.113577     0.000191     8+1
-0.237878     -0.237631     0.000247     8+1
-0.131168     -0.131207     0.000039     8+1
-0.083168     -0.082497     0.000671     8+1
-0.120016     -0.120980     0.000964     8+1
-0.103633     -0.103478     0.000155     8+1
-0.143637     -0.139741     0.003896     8+1
-0.144538     -0.144846     0.000308     8+1
-0.574288     -0.574840     0.000552     8+1
-0.575202     -0.574661     0.000541     8+1
-0.101831     -0.100289     0.001542     8+1
-0.163631     -0.162284     0.001347     8+1
-0.282890     -0.283922     0.001032     8+1
-0.116752     -0.118112     0.001360     8+1
-0.119783     -0.119031     0.000752     8+1
-0.116243     -0.117348     0.001105     8+1
-0.107190     -0.105671     0.001519     8+1
-0.123990     -0.127105     0.003115     8+1
-0.537449     -0.538366     0.000917     8+1
-0.557681     -0.559937     0.002256     8+1
-0.111559     -0.110781     0.000778     8+1
-0.073169     -0.073881     0.000712     8+1
-0.222281     -0.221236     0.001045     8+1
-0.124258     -0.122215     0.002043     8+1
-0.118901     -0.117609     0.001292     8+1
-0.100392     -0.099725     0.000667     8+1
-0.554300     -0.555696     0.001396     8+1
-0.543211     -0.544266     0.001055     8+1
-0.126280     -0.126259     0.000021     8+1
-0.190707     -0.191259     0.000552     8+1
-0.136978     -0.136593     0.000385     8+1
-0.224285     -0.222295     0.001990     8+1
-0.560585     -0.556532     0.004053     8+1
-0.564212     -0.561737     0.002475     8+1
-0.261604     -0.263501     0.001897     8+1
-0.155416     -0.156303     0.000887     8+1
-0.539066     -0.536965     0.002101     8+1
-0.569408     -0.569165     0.000243     8+1
-0.531795     -0.533190     0.001395     8+1
-0.529993     -0.532388     0.002395     8+1
-0.103139     -0.102990     0.000149     8+1
-0.146397     -0.147943     0.001546     8+1
-0.108423     -0.107969     0.000454     8+1
-0.213513     -0.212443     0.001070     8+1
-0.528717     -0.530967     0.002250     8+1
-0.528954     -0.530057     0.001103     8+1
-0.510923     -0.513606     0.002683     8+1
-0.546644     -0.547405     0.000761     8+1
-0.244026     -0.243451     0.000575     8+1
-0.127050     -0.128195     0.001145     8+1
-0.119168     -0.119293     0.000125     8+1
-0.238576     -0.241428     0.002852     8+1
-0.126442     -0.125979     0.000463     8+1
-0.084630     -0.083307     0.001323     8+1
-0.120868     -0.122625     0.001757     8+1
-0.103293     -0.104049     0.000756     8+1
-0.144573     -0.142193     0.002380     8+1
-0.152990     -0.153774     0.000784     8+1
-0.574404     -0.576557     0.002153     8+1
-0.563042     -0.565032     0.001990     8+1
-0.100578     -0.098563     0.002015     8+1
-0.156916     -0.156282     0.000634     8+1
-0.286748     -0.285712     0.001036     8+1
-0.119051     -0.119542     0.000491     8+1
-0.121218     -0.122052     0.000834     8+1
-0.113200     -0.114075     0.000875     8+1
-0.108457     -0.107741     0.000716     8+1
-0.129885     -0.132831     0.002946     8+1
-0.545153     -0.544433     0.000720     8+1
-0.560082     -0.559464     0.000618     8+1
-0.115202     -0.115793     0.000591     8+1
-0.074370     -0.075252     0.000882     8+1
-0.232115     -0.231460     0.000655     8+1
-0.124178     -0.122338     0.001840     8+1
-0.122507     -0.121615     0.000892     8+1
-0.105223     -0.104470     0.000753     8+1
-0.562543     -0.563811     0.001268     8+1
-0.546189     -0.547425     0.001236     8+1
-0.132673     -0.132162     0.000511     8+1
-0.193455     -0.193268     0.000187     8+1
-0.144211     -0.144742     0.000531     8+1
-0.234385     -0.234250     0.000135     8+1
-0.562875     -0.561891     0.000984     8+1
-0.575299     -0.573484     0.001815     8+1
-0.278839     -0.278994     0.000155     8+1
-0.158603     -0.158781     0.000178     8+1
-0.539334     -0.539559     0.000225     8+1
-0.573101     -0.571400     0.001701     8+1
-0.196657     -0.195930     0.000727     8+1
-0.537043     -0.538762     0.001719     8+1
-0.096621     -0.096029     0.000592     8+1
-0.100494     -0.101199     0.000705     8+1
-0.052957     -0.052167     0.000790     8+1
-0.076546     -0.077713     0.001167     8+1
-0.043638     -0.042610     0.001028     8+1
-0.538038     -0.539185     0.001147     8+1
-0.193275     -0.194689     0.001414     8+1
-0.533529     -0.532288     0.001241     8+1
-0.081076     -0.082433     0.001357     8+1
-0.113224     -0.112934     0.000290     8+1
-0.059835     -0.058794     0.001041     8+1
-0.110679     -0.110927     0.000248     8+1
-0.164925     -0.163744     0.001181     8+1
-0.547162     -0.547971     0.000809     8+1
-0.104741     -0.105626     0.000885     8+1
-0.077116     -0.076216     0.000900     8+1
-0.526389     -0.524836     0.001553     8+1
-0.045804     -0.046877     0.001073     8+1
-0.574224     -0.575635     0.001411     8+1
-0.568867     -0.569752     0.000884     8+1
-0.127054     -0.127822     0.000768     8+1
-0.125202     -0.125518     0.000316     8+1
-0.148402     -0.148705     0.000303     8+1
-0.122629     -0.120671     0.001958     8+1
-0.142594     -0.143035     0.000441     8+1
-0.118097     -0.117767     0.000330     8+1
-0.089237     -0.090611     0.001374     8+1
-0.129627     -0.133389     0.003762     8+1
-0.309454     -0.309380     0.000074     8+1
-0.130956     -0.133249     0.002293     8+1
-0.560170     -0.560025     0.000145     8+1
-0.548648     -0.551507     0.002859     8+1
-0.243928     -0.246035     0.002107     8+1
-0.112973     -0.114278     0.001305     8+1
-0.129923     -0.128710     0.001213     8+1
-0.099231     -0.099195     0.000036     8+1
-0.085235     -0.086192     0.000957     8+1
-0.109899     -0.109810     0.000089     8+1
-0.143947     -0.142863     0.001084     8+1
-0.116762     -0.115230     0.001532     8+1
-0.545338     -0.545529     0.000191     8+1
-0.549365     -0.548200     0.001165     8+1
-0.090178     -0.087326     0.002852     8+1
-0.079233     -0.078639     0.000594     8+1
-0.061712     -0.062608     0.000896     8+1
-0.081140     -0.082698     0.001558     8+1
-0.132797     -0.133968     0.001171     8+1
-0.101694     -0.104433     0.002739     8+1
-0.567812     -0.566512     0.001300     8+1
-0.556458     -0.556591     0.000133     8+1
-0.120460     -0.119455     0.001005     8+1
-0.139979     -0.139435     0.000544     8+1
-0.135651     -0.132457     0.003194     8+1
-0.089196     -0.087790     0.001406     8+1
-0.564056     -0.563824     0.000232     8+1
-0.564226     -0.565346     0.001120     8+1
-0.148685     -0.148836     0.000151     8+1
-0.111534     -0.108256     0.003278     8+1
-0.555985     -0.554051     0.001934     8+1
-0.567113     -0.569139     0.002026     8+1
-0.538096     -0.537519     0.000577     8+1
-0.530080     -0.529575     0.000505     8+1
-0.106974     -0.107227     0.000253     8+1
-0.136682     -0.135656     0.001026     8+1
-0.110548     -0.113761     0.003213     8+1
-0.214204     -0.213873     0.000331     8+1
-0.531733     -0.532775     0.001042     8+1
-0.546239     -0.547013     0.000774     8+1
-0.120494     -0.118827     0.001667     8+1
-0.149671     -0.150045     0.000374     8+1
-0.522981     -0.523685     0.000704     8+1
-0.545787     -0.547267     0.001480     8+1
-0.527776     -0.528890     0.001114     8+1
-0.528605     -0.528004     0.000601     8+1
-0.524790     -0.524833     0.000043     8+1
-0.538457     -0.535220     0.003237     8+1
-0.185636     -0.180208     0.005428     8+1
-0.121699     -0.121315     0.000384     8+1
-0.124827     -0.125664     0.000837     8+1
-0.237591     -0.242650     0.005059     8+1
-0.122538     -0.122309     0.000229     8+1
-0.081539     -0.080824     0.000715     8+1
-0.114464     -0.116832     0.002368     8+1
-0.099023     -0.099684     0.000661     8+1
-0.135818     -0.132526     0.003292     8+1
-0.140366     -0.137124     0.003242     8+1
-0.535214     -0.536380     0.001166     8+1
-0.538589     -0.541712     0.003123     8+1
-0.097964     -0.096966     0.000998     8+1
-0.150198     -0.152009     0.001811     8+1
-0.229748     -0.230087     0.000339     8+1
-0.106532     -0.106533     0.000001     8+1
-0.094462     -0.094600     0.000138     8+1
-0.093531     -0.095069     0.001538     8+1
-0.089242     -0.088030     0.001212     8+1
-0.105794     -0.106363     0.000569     8+1
-0.555924     -0.555281     0.000643     8+1
-0.568125     -0.569142     0.001017     8+1
-0.118739     -0.121193     0.002454     8+1
-0.083659     -0.085831     0.002172     8+1
-0.220975     -0.222208     0.001233     8+1
-0.129379     -0.134672     0.005293     8+1
-0.115172     -0.116033     0.000861     8+1
-0.100988     -0.100249     0.000739     8+1
-0.559568     -0.561401     0.001833     8+1
-0.542519     -0.544726     0.002207     8+1
-0.117596     -0.114577     0.003019     8+1
-0.173902     -0.175932     0.002030     8+1
-0.137960     -0.137542     0.000418     8+1
-0.212819     -0.214764     0.001945     8+1
-0.547864     -0.549455     0.001591     8+1
-0.541482     -0.543626     0.002144     8+1
-0.238504     -0.237705     0.000799     8+1
-0.136997     -0.136102     0.000895     8+1
-0.528346     -0.528883     0.000537     8+1
-0.569832     -0.568161     0.001671     8+1
-0.522203     -0.522508     0.000305     8+1
-0.522736     -0.523011     0.000275     8+1
-0.553774     -0.555395     0.001621     8+1
-0.544924     -0.543895     0.001029     8+1
-0.220120     -0.221335     0.001215     8+1
-0.109531     -0.110945     0.001414     8+1
-0.118159     -0.114785     0.003374     8+1
-0.132636     -0.130024     0.002612     8+1
-0.079647     -0.079761     0.000114     8+1
-0.117761     -0.121381     0.003620     8+1
-0.546306     -0.545228     0.001078     8+1
-0.082709     -0.082584     0.000125     8+1
-0.112626     -0.115296     0.002670     8+1
-0.111409     -0.113745     0.002336     8+1
-0.216481     -0.218339     0.001858     8+1
-0.540058     -0.539729     0.000329     8+1
-0.553478     -0.554493     0.001015     8+1
-0.107458     -0.106581     0.000877     8+1
-0.132438     -0.131684     0.000754     8+1
-0.542645     -0.542509     0.000136     8+1
-0.552999     -0.552446     0.000553     8+1
-0.200183     -0.201317     0.001134     8+1
-0.547430     -0.547140     0.000290     8+1
-0.096076     -0.096753     0.000677     8+1
-0.114694     -0.115084     0.000390     8+1
-0.051264     -0.051757     0.000493     8+1
-0.074067     -0.073807     0.000260     8+1
-0.042727     -0.043257     0.000530     8+1
-0.550391     -0.550367     0.000024     8+1
-0.236362     -0.237425     0.001063     8+1
-0.538934     -0.541256     0.002322     8+1
-0.079740     -0.081240     0.001500     8+1
-0.117958     -0.118748     0.000790     8+1
-0.060578     -0.062245     0.001667     8+1
-0.135006     -0.135080     0.000074     8+1
-0.218345     -0.219363     0.001018     8+1
-0.551625     -0.551390     0.000235     8+1
-0.108639     -0.110515     0.001876     8+1
-0.082334     -0.081264     0.001070     8+1
-0.507332     -0.506382     0.000950     8+1
-0.048528     -0.048820     0.000292     8+1
-0.586794     -0.586757     0.000037     8+1
-0.571260     -0.570908     0.000352     8+1
-0.123760     -0.122841     0.000919     8+1
-0.112379     -0.110253     0.002126     8+1
-0.150021     -0.149374     0.000647     8+1
-0.134977     -0.131818     0.003159     8+1
-0.140273     -0.140741     0.000468     8+1
-0.105443     -0.105045     0.000398     8+1
-0.088303     -0.088189     0.000114     8+1
-0.125930     -0.126093     0.000163     8+1
-0.306034     -0.303669     0.002365     8+1
-0.124663     -0.125805     0.001142     8+1
-0.564972     -0.563667     0.001305     8+1
-0.567529     -0.568712     0.001183     8+1
-0.245297     -0.244955     0.000342     8+1
-0.126353     -0.125889     0.000464     8+1
-0.118954     -0.119232     0.000278     8+1
-0.091750     -0.094160     0.002410     8+1
-0.109651     -0.112498     0.002847     8+1
-0.119267     -0.117411     0.001856     8+1
-0.142434     -0.140190     0.002244     8+1
-0.111732     -0.111132     0.000600     8+1
-0.575367     -0.576254     0.000887     8+1
-0.574383     -0.573674     0.000709     8+1
-0.097922     -0.095874     0.002048     8+1
-0.084273     -0.084343     0.000070     8+1
-0.071463     -0.071820     0.000357     8+1
-0.086947     -0.087330     0.000383     8+1
-0.139141     -0.139869     0.000728     8+1
-0.091605     -0.092820     0.001215     8+1
-0.546060     -0.545262     0.000798     8+1
-0.542970     -0.540643     0.002327     8+1
-0.134881     -0.132431     0.002450     8+1
-0.146292     -0.145113     0.001179     8+1
-0.135202     -0.134884     0.000318     8+1
-0.089234     -0.089295     0.000061     8+1
-0.540918     -0.540725     0.000193     8+1
-0.533251     -0.534310     0.001059     8+1
-0.139198     -0.139631     0.000433     8+1
-0.118126     -0.117388     0.000738     8+1
-0.554312     -0.553801     0.000511     8+1
-0.555537     -0.553573     0.001964     8+1
-0.545095     -0.545113     0.000018     8+1
-0.110872     -0.108892     0.001980     8+1
-0.074241     -0.073630     0.000611     8+1
-0.068217     -0.069685     0.001468     8+1
-0.112879     -0.113878     0.000999     8+1
-0.579440     -0.579483     0.000043     8+1
-0.125536     -0.122798     0.002738     8+1
-0.103050     -0.101715     0.001335     8+1
-0.104359     -0.107330     0.002971     8+1
-0.232097     -0.231911     0.000186     8+1
-0.109151     -0.111420     0.002269     8+1
-0.525741     -0.526406     0.000665     8+1
-0.113747     -0.112978     0.000769     8+1
-0.067167     -0.067491     0.000324     8+1
-0.070998     -0.071774     0.000776     8+1
-0.215420     -0.215028     0.000392     8+1
-0.538093     -0.539194     0.001101     8+1
-0.132804     -0.131087     0.001717     8+1
-0.090696     -0.089022     0.001674     8+1
-0.101799     -0.103642     0.001843     8+1
-0.071580     -0.073066     0.001486     8+1
-0.109244     -0.111429     0.002185     8+1
-0.535437     -0.536748     0.001311     8+1
-0.104027     -0.103044     0.000983     8+1
-0.070305     -0.070270     0.000035     8+1
-0.111122     -0.114860     0.003738     8+1
-0.228800     -0.228167     0.000633     8+1
-0.556796     -0.556541     0.000255     8+1
-0.120522     -0.119454     0.001068     8+1
-0.095034     -0.094667     0.000367     8+1
-0.068158     -0.068883     0.000725     8+1
-0.067416     -0.068872     0.001456     8+1
-0.110105     -0.113886     0.003781     8+1
-0.522010     -0.524724     0.002714     8+1
-0.115067     -0.115320     0.000253     8+1
-0.098297     -0.098283     0.000014     8+1
-0.102547     -0.106046     0.003499     8+1
-0.199704     -0.200496     0.000792     8+1
-0.546756     -0.547882     0.001126     8+1
-0.126369     -0.126235     0.000134     8+1
-0.107023     -0.105626     0.001397     8+1
-0.067450     -0.068440     0.000990     8+1
-0.071099     -0.071896     0.000797     8+1
-0.103758     -0.106348     0.002590     8+1
-0.539989     -0.540308     0.000319     8+1
-0.136922     -0.135369     0.001553     8+1
-0.089906     -0.087664     0.002242     8+1
-0.107420     -0.110153     0.002733     8+1
-0.223293     -0.226106     0.002813     8+1
-0.564342     -0.565359     0.001017     8+1
-0.526320     -0.527565     0.001245     8+1
-0.544616     -0.546839     0.002223     8+1
-0.133122     -0.132022     0.001100     8+1
-0.137399     -0.135964     0.001435     8+1
-0.143896     -0.143201     0.000695     8+1
-0.116888     -0.114501     0.002387     8+1
-0.143678     -0.144352     0.000674     8+1
-0.111868     -0.111806     0.000062     8+1
-0.084653     -0.084164     0.000489     8+1
-0.124535     -0.126375     0.001840     8+1
-0.273341     -0.274397     0.001056     8+1
-0.122196     -0.122287     0.000091     8+1
-0.561860     -0.560443     0.001417     8+1
-0.554948     -0.552132     0.002816     8+1
-0.269148     -0.268362     0.000786     8+1
-0.123751     -0.125010     0.001259     8+1
-0.163426     -0.162940     0.000486     8+1
-0.121836     -0.122212     0.000376     8+1
-0.110013     -0.110048     0.000035     8+1
-0.135496     -0.134040     0.001456     8+1
-0.163423     -0.163917     0.000494     8+1
-0.125556     -0.123958     0.001598     8+1
-0.545917     -0.545469     0.000448     8+1
-0.562467     -0.563959     0.001492     8+1
-0.101308     -0.099938     0.001370     8+1
-0.089872     -0.090923     0.001051     8+1
-0.066351     -0.067670     0.001319     8+1
-0.085318     -0.086119     0.000801     8+1
-0.127803     -0.129186     0.001383     8+1
-0.095790     -0.097942     0.002152     8+1
-0.576057     -0.574468     0.001589     8+1
-0.559936     -0.561793     0.001857     8+1
-0.130653     -0.129748     0.000905     8+1
-0.149790     -0.149465     0.000325     8+1
-0.139175     -0.137266     0.001909     8+1
-0.091333     -0.090201     0.001132     8+1
-0.552924     -0.555159     0.002235     8+1
-0.558045     -0.557473     0.000572     8+1
-0.149458     -0.149972     0.000514     8+1
-0.112814     -0.108958     0.003856     8+1
-0.573733     -0.571368     0.002365     8+1
-0.563206     -0.561113     0.002093     8+1
-0.099439     -0.099113     0.000326     8+1
-0.153124     -0.152181     0.000943     8+1
-0.558577     -0.558019     0.000558     8+1
-0.550590     -0.548899     0.001691     8+1
-0.106767     -0.107211     0.000444     8+1
-0.139555     -0.139332     0.000223     8+1
-0.109458     -0.111389     0.001931     8+1
-0.194113     -0.193918     0.000195     8+1
-0.522587     -0.523414     0.000827     8+1
-0.546563     -0.546627     0.000064     8+1
-0.108364     -0.107799     0.000565     8+1
-0.133340     -0.133793     0.000453     8+1
-0.539551     -0.539508     0.000043     8+1
-0.549700     -0.551401     0.001701     8+1
-0.529457     -0.529656     0.000199     8+1
-0.529356     -0.530620     0.001264     8+1
-0.531936     -0.532864     0.000928     8+1
-0.538210     -0.539136     0.000926     8+1
-0.279196     -0.279079     0.000117     8+1
-0.121368     -0.123105     0.001737     8+1
-0.116310     -0.114539     0.001771     8+1
-0.134189     -0.132248     0.001941     8+1
-0.083594     -0.083531     0.000063     8+1
-0.124119     -0.126478     0.002359     8+1
-0.543161     -0.541044     0.002117     8+1
-0.094352     -0.093863     0.000489     8+1
-0.126352     -0.128811     0.002459     8+1
-0.114534     -0.117256     0.002722     8+1
-0.256607     -0.258164     0.001557     8+1
-0.542579     -0.542697     0.000118     8+1
-0.525555     -0.523024     0.002531     8+1
-0.118725     -0.116083     0.002642     8+1
-0.147725     -0.144456     0.003269     8+1
-0.552507     -0.552357     0.000150     8+1
-0.565384     -0.565133     0.000251     8+1
-0.530351     -0.528895     0.001456     8+1
-0.542727     -0.542288     0.000439     8+1
-0.255739     -0.254170     0.001569     8+1
-0.140687     -0.141971     0.001284     8+1
-0.116671     -0.117871     0.001200     8+1
-0.255763     -0.254622     0.001141     8+1
-0.133194     -0.132696     0.000498     8+1
-0.092625     -0.091749     0.000876     8+1
-0.114722     -0.116074     0.001352     8+1
-0.097099     -0.095038     0.002061     8+1
-0.140190     -0.137086     0.003104     8+1
-0.141251     -0.138647     0.002604     8+1
-0.536689     -0.536149     0.000540     8+1
-0.560424     -0.560119     0.000305     8+1
-0.108677     -0.106505     0.002172     8+1
-0.165784     -0.165530     0.000254     8+1
-0.258855     -0.259138     0.000283     8+1
-0.118282     -0.119108     0.000826     8+1
-0.101142     -0.100392     0.000750     8+1
-0.096581     -0.096073     0.000508     8+1
-0.097396     -0.095927     0.001469     8+1
-0.109203     -0.108179     0.001024     8+1
-0.543961     -0.545524     0.001563     8+1
-0.566172     -0.565249     0.000923     8+1
-0.123442     -0.124022     0.000580     8+1
-0.078946     -0.078863     0.000083     8+1
-0.216202     -0.217847     0.001645     8+1
-0.126026     -0.124235     0.001791     8+1
-0.115203     -0.115644     0.000441     8+1
-0.098955     -0.097100     0.001855     8+1
-0.560878     -0.563365     0.002487     8+1
-0.549194     -0.551521     0.002327     8+1
-0.112904     -0.113583     0.000679     8+1
-0.146847     -0.151083     0.004236     8+1
-0.136198     -0.137772     0.001574     8+1
-0.208481     -0.208131     0.000350     8+1
-0.527665     -0.530109     0.002444     8+1
-0.550858     -0.551516     0.000658     8+1
-0.238840     -0.238716     0.000124     8+1
-0.136827     -0.137030     0.000203     8+1
-0.542235     -0.539972     0.002263     8+1
-0.563301     -0.560539     0.002762     8+1
-0.198977     -0.199422     0.000445     8+1
-0.529974     -0.530928     0.000954     8+1
-0.095077     -0.096463     0.001386     8+1
-0.104123     -0.104498     0.000375     8+1
-0.050137     -0.050100     0.000037     8+1
-0.074192     -0.075388     0.001196     8+1
-0.040078     -0.040267     0.000189     8+1
-0.534061     -0.534423     0.000362     8+1
-0.212441     -0.213996     0.001555     8+1
-0.561162     -0.561010     0.000152     8+1
-0.079729     -0.080587     0.000858     8+1
-0.117019     -0.117876     0.000857     8+1
-0.058351     -0.058603     0.000252     8+1
-0.117841     -0.118625     0.000784     8+1
-0.162027     -0.162555     0.000528     8+1
-0.532830     -0.533063     0.000233     8+1
-0.096845     -0.096966     0.000121     8+1
-0.074827     -0.073527     0.001300     8+1
-0.498475     -0.497853     0.000622     8+1
-0.042867     -0.043357     0.000490     8+1
-0.578281     -0.577565     0.000716     8+1
-0.568523     -0.567955     0.000568     8+1
-0.134353     -0.135876     0.001523     8+1
-0.133425     -0.134948     0.001523     8+1
-0.143144     -0.144004     0.000860     8+1
-0.121383     -0.119840     0.001543     8+1
-0.129023     -0.130207     0.001184     8+1
-0.108196     -0.107771     0.000425     8+1
-0.086239     -0.085239     0.001000     8+1
-0.111354     -0.113958     0.002604     8+1
-0.274268     -0.273019     0.001249     8+1
-0.124242     -0.125805     0.001563     8+1
-0.547802     -0.547363     0.000439     8+1
-0.557527     -0.558186     0.000659     8+1
-0.237301     -0.239431     0.002130     8+1
-0.113657     -0.115234     0.001577     8+1
-0.142209     -0.142996     0.000787     8+1
-0.110766     -0.110316     0.000450     8+1
-0.122464     -0.123411     0.000947     8+1
-0.118955     -0.117077     0.001878     8+1
-0.136750     -0.137619     0.000869     8+1
-0.101070     -0.100305     0.000765     8+1
-0.548705     -0.546527     0.002178     8+1
-0.517575     -0.517253     0.000322     8+1
-0.087093     -0.086728     0.000365     8+1
-0.079568     -0.078881     0.000687     8+1
-0.066891     -0.066228     0.000663     8+1
-0.074127     -0.073648     0.000479     8+1
-0.112046     -0.113039     0.000993     8+1
-0.081272     -0.081946     0.000674     8+1
-0.562579     -0.563957     0.001378     8+1
-0.561057     -0.559952     0.001105     8+1
-0.124811     -0.121393     0.003418     8+1
-0.139818     -0.140203     0.000385     8+1
-0.127403     -0.127241     0.000162     8+1
-0.087982     -0.086549     0.001433     8+1
-0.552499     -0.550756     0.001743     8+1
-0.556194     -0.554806     0.001388     8+1
-0.131927     -0.131226     0.000701     8+1
-0.114144     -0.110895     0.003249     8+1
-0.548167     -0.548418     0.000251     8+1
-0.562846     -0.562088     0.000758     8+1
-0.523737     -0.523960     0.000223     8+1
-0.524093     -0.523434     0.000659     8+1
-0.552659     -0.553616     0.000957     8+1
-0.551959     -0.551013     0.000946     8+1
-0.228386     -0.229339     0.000953     8+1
-0.110438     -0.111880     0.001442     8+1
-0.118445     -0.115004     0.003441     8+1
-0.133930     -0.131423     0.002507     8+1
-0.082144     -0.082153     0.000009     8+1
-0.116608     -0.119589     0.002981     8+1
-0.549280     -0.548489     0.000791     8+1
-0.084380     -0.084199     0.000181     8+1
-0.112895     -0.115812     0.002917     8+1
-0.112745     -0.114842     0.002097     8+1
-0.220239     -0.220242     0.000003     8+1
-0.551612     -0.550990     0.000622     8+1
-0.556931     -0.557758     0.000827     8+1
-0.114480     -0.112789     0.001691     8+1
-0.131229     -0.129517     0.001712     8+1
-0.548082     -0.547562     0.000520     8+1
-0.554684     -0.553656     0.001028     8+1
-0.116474     -0.116502     0.000028     8+1
-0.128231     -0.128231     0.000000     8+1
-0.557882     -0.556168     0.001714     8+1
-0.548066     -0.549548     0.001482     8+1
-0.278686     -0.277107     0.001579     8+1
-0.114104     -0.115511     0.001407     8+1
-0.117828     -0.114192     0.003636     8+1
-0.146101     -0.142740     0.003361     8+1
-0.091634     -0.091270     0.000364     8+1
-0.127225     -0.128590     0.001365     8+1
-0.544357     -0.543235     0.001122     8+1
-0.087922     -0.087613     0.000309     8+1
-0.134814     -0.137054     0.002240     8+1
-0.130936     -0.133343     0.002407     8+1
-0.257324     -0.257336     0.000012     8+1
-0.543652     -0.542669     0.000983     8+1
-0.545718     -0.546164     0.000446     8+1
-0.123731     -0.120020     0.003711     8+1
-0.157632     -0.154968     0.002664     8+1
-0.544828     -0.544254     0.000574     8+1
-0.564204     -0.564305     0.000101     8+1
-0.198883     -0.198327     0.000556     8+1
-0.531484     -0.530755     0.000729     8+1
-0.087054     -0.086433     0.000621     8+1
-0.108410     -0.108047     0.000363     8+1
-0.058065     -0.057762     0.000303     8+1
-0.069811     -0.069714     0.000097     8+1
-0.041808     -0.041878     0.000070     8+1
-0.536496     -0.536787     0.000291     8+1
-0.228065     -0.228084     0.000019     8+1
-0.552181     -0.552512     0.000331     8+1
-0.091430     -0.092576     0.001146     8+1
-0.108760     -0.108958     0.000198     8+1
-0.059807     -0.060010     0.000203     8+1
-0.127993     -0.127494     0.000499     8+1
-0.211665     -0.210170     0.001495     8+1
-0.518486     -0.519622     0.001136     8+1
-0.102237     -0.102000     0.000237     8+1
-0.075668     -0.075429     0.000239     8+1
-0.524761     -0.525838     0.001077     8+1
-0.049942     -0.050494     0.000552     8+1
-0.581686     -0.578661     0.003025     8+1
-0.585539     -0.583962     0.001577     8+1
-0.128001     -0.125835     0.002166     8+1
-0.130602     -0.129768     0.000834     8+1
-0.147088     -0.148507     0.001419     8+1
-0.113863     -0.111741     0.002122     8+1
-0.134901     -0.136281     0.001380     8+1
-0.110825     -0.111145     0.000320     8+1
-0.082028     -0.082935     0.000907     8+1
-0.115937     -0.116729     0.000792     8+1
-0.247781     -0.248754     0.000973     8+1
-0.122237     -0.124546     0.002309     8+1
-0.576114     -0.574619     0.001495     8+1
-0.576009     -0.574341     0.001668     8+1
-0.223833     -0.224716     0.000883     8+1
-0.116333     -0.117571     0.001238     8+1
-0.137098     -0.136575     0.000523     8+1
-0.108867     -0.109302     0.000435     8+1
-0.097700     -0.098620     0.000920     8+1
-0.118855     -0.116177     0.002678     8+1
-0.146286     -0.146296     0.000010     8+1
-0.109543     -0.109581     0.000038     8+1
-0.579462     -0.579339     0.000123     8+1
-0.560952     -0.560797     0.000155     8+1
-0.088793     -0.085619     0.003174     8+1
-0.080581     -0.080099     0.000482     8+1
-0.061217     -0.062644     0.001427     8+1
-0.076936     -0.076426     0.000510     8+1
-0.117997     -0.119157     0.001160     8+1
-0.087033     -0.088480     0.001447     8+1
-0.582367     -0.581816     0.000551     8+1
-0.565001     -0.564880     0.000121     8+1
-0.119723     -0.117041     0.002682     8+1
-0.141067     -0.138375     0.002692     8+1
-0.127166     -0.127116     0.000050     8+1
-0.086986     -0.086098     0.000888     8+1
-0.563837     -0.563575     0.000262     8+1
-0.579411     -0.579374     0.000037     8+1
-0.137269     -0.137055     0.000214     8+1
-0.112697     -0.110959     0.001738     8+1
-0.585448     -0.587127     0.001679     8+1
-0.568386     -0.567546     0.000840     8+1
-0.542886     -0.541217     0.001669     8+1
-0.561447     -0.562257     0.000810     8+1
-0.201519     -0.201313     0.000206     8+1
-0.137401     -0.140690     0.003289     8+1
-0.115927     -0.116580     0.000653     8+1
-0.217579     -0.222271     0.004692     8+1
-0.117966     -0.118107     0.000141     8+1
-0.079718     -0.079093     0.000625     8+1
-0.106910     -0.107718     0.000808     8+1
-0.095801     -0.094720     0.001081     8+1
-0.146075     -0.143444     0.002631     8+1
-0.140930     -0.138476     0.002454     8+1
-0.534966     -0.535158     0.000192     8+1
-0.543543     -0.546072     0.002529     8+1
-0.107965     -0.106867     0.001098     8+1
-0.149541     -0.149419     0.000123     8+1
-0.245892     -0.249142     0.003250     8+1
-0.116636     -0.117050     0.000414     8+1
-0.108594     -0.108992     0.000398     8+1
-0.107497     -0.109061     0.001564     8+1
-0.108681     -0.108389     0.000292     8+1
-0.112294     -0.113539     0.001245     8+1
-0.552738     -0.553365     0.000627     8+1
-0.555070     -0.555819     0.000749     8+1
-0.113149     -0.114530     0.001381     8+1
-0.078243     -0.079355     0.001112     8+1
-0.184999     -0.186552     0.001553     8+1
-0.114254     -0.115629     0.001375     8+1
-0.118855     -0.119625     0.000770     8+1
-0.095105     -0.094728     0.000377     8+1
-0.565224     -0.566287     0.001063     8+1
-0.557938     -0.558003     0.000065     8+1
-0.125568     -0.123700     0.001868     8+1
-0.206261     -0.206181     0.000080     8+1
-0.146369     -0.149454     0.003085     8+1
-0.179136     -0.184148     0.005012     8+1
-0.545284     -0.544462     0.000822     8+1
-0.545985     -0.545560     0.000425     8+1
-0.246866     -0.245716     0.001150     8+1
-0.138884     -0.137932     0.000952     8+1
-0.580363     -0.580035     0.000328     8+1
-0.576153     -0.575878     0.000275     8+1
-0.523555     -0.522629     0.000926     8+1
-0.523673     -0.522667     0.001006     8+1
-0.538434     -0.538676     0.000242     8+1
-0.437708     -0.437566     0.000142     8+1
-0.135166     -0.134503     0.000663     8+1
-0.131912     -0.132916     0.001004     8+1
-0.126217     -0.125183     0.001034     8+1
-0.152226     -0.152549     0.000323     8+1
-0.122454     -0.123561     0.001107     8+1
-0.123653     -0.124316     0.000663     8+1
-0.404960     -0.407263     0.002303     8+1
-0.079645     -0.081340     0.001695     8+1
-0.104896     -0.103643     0.001253     8+1
-0.076423     -0.076884     0.000461     8+1
-0.096219     -0.095101     0.001118     8+1
-0.082811     -0.083724     0.000913     8+1
-0.519876     -0.519562     0.000314     8+1
-0.564051     -0.563346     0.000705     8+1
-0.086483     -0.086026     0.000457     8+1
-0.120436     -0.120246     0.000190     8+1
-0.090677     -0.090452     0.000225     8+1
-0.076300     -0.076293     0.000007     8+1
-0.126512     -0.123820     0.002692     8+1
-0.075040     -0.075812     0.000772     8+1
-0.098057     -0.096988     0.001069     8+1
-0.079834     -0.079823     0.000011     8+1
-0.131009     -0.132330     0.001321     8+1
-0.145973     -0.146704     0.000731     8+1
-0.561791     -0.563686     0.001895     8+1
-0.564201     -0.564354     0.000153     8+1
-0.112018     -0.112202     0.000184     8+1
-0.088595     -0.089506     0.000911     8+1
-0.143064     -0.142388     0.000676     8+1
-0.079327     -0.078797     0.000530     8+1
-0.132964     -0.130208     0.002756     8+1
-0.111016     -0.108667     0.002349     8+1
-0.116273     -0.117841     0.001568     8+1
-0.090538     -0.092487     0.001949     8+1
-0.380748     -0.378821     0.001927     8+1
-0.532670     -0.533024     0.000354     8+1
-0.402356     -0.399735     0.002621     8+1
-0.120904     -0.121217     0.000313     8+1
-0.126445     -0.126130     0.000315     8+1
-0.076357     -0.076777     0.000420     8+1
-0.084067     -0.084435     0.000368     8+1
-0.063165     -0.062678     0.000487     8+1
-0.525143     -0.526263     0.001119     8+1
-0.366795     -0.367383     0.000588     8+1
-0.119741     -0.117649     0.002092     8+1
-0.109231     -0.109236     0.000005     8+1
-0.068777     -0.068276     0.000501     8+1
-0.526824     -0.527218     0.000394     8+1
-0.320010     -0.319347     0.000663     8+1
-0.112815     -0.114514     0.001699     8+1
-0.524234     -0.526093     0.001859     8+1
-0.200966     -0.201036     0.000070     8+1
-0.532322     -0.532734     0.000412     8+1
-0.102481     -0.102387     0.000094     8+1
-0.116755     -0.117211     0.000456     8+1
-0.058531     -0.058937     0.000406     8+1
-0.076055     -0.075396     0.000659     8+1
-0.043649     -0.044144     0.000495     8+1
-0.541430     -0.542261     0.000831     8+1
-0.244549     -0.244928     0.000379     8+1
-0.531448     -0.531088     0.000360     8+1
-0.094112     -0.094521     0.000409     8+1
-0.122487     -0.123362     0.000875     8+1
-0.061181     -0.062296     0.001115     8+1
-0.133767     -0.134700     0.000933     8+1
-0.341225     -0.341796     0.000571     8+1
-0.586758     -0.587024     0.000266     8+1
-0.118839     -0.119095     0.000256     8+1
-0.085917     -0.087145     0.001228     8+1
-0.529863     -0.529408     0.000455     8+1
-0.055218     -0.055830     0.000612     8+1
-0.548648     -0.547388     0.001260     8+1
-0.117917     -0.114386     0.003531     8+1
-0.084878     -0.084525     0.000353     8+1
-0.075860     -0.075960     0.000100     8+1
-0.117584     -0.119776     0.002192     8+1
-0.539479     -0.540289     0.000809     8+1
-0.140030     -0.138062     0.001968     8+1
-0.099468     -0.098003     0.001465     8+1
-0.103879     -0.106915     0.003036     8+1
-0.267982     -0.267002     0.000980     8+1
-0.121806     -0.122834     0.001028     8+1
-0.540247     -0.539540     0.000707     8+1
-0.128378     -0.125117     0.003261     8+1
-0.075329     -0.074457     0.000872     8+1
-0.073864     -0.073979     0.000115     8+1
-0.253307     -0.251928     0.001379     8+1
-0.562050     -0.561574     0.000476     8+1
-0.128208     -0.125648     0.002560     8+1
-0.090573     -0.088078     0.002495     8+1
-0.114270     -0.117431     0.003161     8+1
-0.078834     -0.078580     0.000254     8+1
-0.118336     -0.121658     0.003322     8+1
-0.551035     -0.549222     0.001813     8+1
-0.117066     -0.114829     0.002237     8+1
-0.080575     -0.079133     0.001442     8+1
-0.116470     -0.118958     0.002488     8+1
-0.259154     -0.260777     0.001623     8+1
-0.546515     -0.545756     0.000759     8+1
-0.132019     -0.130001     0.002018     8+1
-0.108606     -0.107060     0.001546     8+1
-0.072330     -0.071023     0.001307     8+1
-0.073118     -0.074194     0.001076     8+1
-0.113080     -0.114330     0.001250     8+1
-0.529930     -0.531264     0.001334     8+1
-0.109844     -0.107079     0.002765     8+1
-0.091513     -0.089288     0.002225     8+1
-0.106567     -0.109756     0.003189     8+1
-0.254765     -0.253580     0.001185     8+1
-0.527967     -0.527456     0.000511     8+1
-0.130513     -0.128570     0.001943     8+1
-0.120439     -0.117810     0.002629     8+1
-0.076837     -0.076838     0.000001     8+1
-0.085709     -0.084776     0.000933     8+1
-0.116663     -0.117491     0.000828     8+1
-0.544776     -0.543100     0.001676     8+1
-0.133803     -0.130352     0.003451     8+1
-0.103424     -0.101334     0.002090     8+1
-0.117114     -0.118805     0.001691     8+1
-0.242388     -0.241605     0.000783     8+1
-0.561292     -0.559711     0.001581     8+1
-0.548688     -0.549394     0.000706     8+1
-0.547282     -0.548202     0.000920     8+1
-0.245997     -0.245184     0.000813     8+1
-0.120116     -0.122381     0.002265     8+1
-0.112052     -0.110016     0.002036     8+1
-0.142651     -0.141019     0.001632     8+1
-0.085797     -0.085144     0.000653     8+1
-0.110050     -0.112628     0.002578     8+1
-0.557632     -0.556513     0.001119     8+1
-0.086591     -0.086662     0.000071     8+1
-0.130625     -0.134211     0.003586     8+1
-0.123944     -0.126042     0.002098     8+1
-0.224338     -0.223940     0.000398     8+1
-0.560541     -0.561895     0.001354     8+1
-0.576209     -0.576699     0.000490     8+1
-0.129551     -0.127207     0.002344     8+1
-0.134371     -0.133201     0.001170     8+1
-0.555042     -0.554215     0.000827     8+1
-0.558381     -0.557242     0.001139     8+1
-0.533509     -0.534289     0.000780     8+1
-0.552447     -0.554525     0.002078     8+1
-0.193360     -0.194922     0.001562     8+1
-0.133527     -0.135292     0.001765     8+1
-0.116346     -0.117720     0.001374     8+1
-0.262309     -0.262828     0.000519     8+1
-0.118444     -0.120493     0.002049     8+1
-0.082769     -0.083792     0.001023     8+1
-0.121212     -0.123149     0.001937     8+1
-0.099335     -0.098914     0.000421     8+1
-0.146456     -0.144546     0.001910     8+1
-0.134983     -0.134858     0.000125     8+1
-0.546555     -0.546992     0.000437     8+1
-0.542881     -0.542686     0.000195     8+1
-0.096828     -0.096800     0.000028     8+1
-0.138465     -0.136776     0.001689     8+1
-0.223302     -0.225927     0.002625     8+1
-0.112954     -0.115273     0.002319     8+1
-0.112163     -0.111433     0.000730     8+1
-0.106542     -0.107467     0.000925     8+1
-0.104164     -0.103099     0.001065     8+1
-0.110746     -0.112138     0.001392     8+1
-0.546599     -0.547166     0.000567     8+1
-0.553170     -0.553410     0.000240     8+1
-0.113831     -0.114864     0.001033     8+1
-0.078936     -0.079263     0.000327     8+1
-0.239183     -0.237124     0.002059     8+1
-0.125455     -0.126003     0.000548     8+1
-0.122748     -0.124004     0.001256     8+1
-0.098201     -0.097945     0.000256     8+1
-0.574778     -0.576101     0.001323     8+1
-0.564711     -0.563025     0.001686     8+1
-0.129932     -0.126708     0.003224     8+1
-0.203885     -0.204643     0.000758     8+1
-0.151261     -0.153283     0.002022     8+1
-0.209672     -0.210032     0.000360     8+1
-0.568894     -0.569174     0.000280     8+1
-0.564858     -0.565188     0.000330     8+1
-0.233557     -0.231770     0.001787     8+1
-0.143088     -0.143372     0.000284     8+1
-0.579664     -0.579367     0.000297     8+1
-0.563240     -0.563506     0.000266     8+1
-0.522464     -0.522995     0.000531     8+1
-0.129669     -0.130016     0.000347     8+1
-0.110046     -0.109816     0.000230     8+1
-0.515073     -0.514643     0.000430     8+1
-0.498055     -0.497846     0.000209     8+1
-0.083532     -0.083570     0.000038     8+1
-0.200720     -0.200727     0.000007     8+1
-0.524444     -0.524433     0.000011     8+1
-0.101211     -0.100549     0.000662     8+1
-0.115774     -0.116444     0.000670     8+1
-0.058112     -0.057804     0.000308     8+1
-0.075038     -0.074722     0.000316     8+1
-0.042744     -0.042881     0.000137     8+1
-0.534319     -0.534628     0.000309     8+1
-0.238895     -0.238728     0.000167     8+1
-0.537062     -0.536940     0.000122     8+1
-0.095498     -0.094789     0.000709     8+1
-0.123837     -0.124457     0.000620     8+1
-0.061217     -0.061878     0.000661     8+1
-0.134207     -0.134917     0.000710     8+1
-0.341577     -0.342021     0.000444     8+1
-0.589413     -0.589963     0.000550     8+1
-0.118049     -0.117995     0.000054     8+1
-0.085275     -0.086571     0.001296     8+1
-0.523532     -0.523807     0.000275     8+1
-0.054538     -0.054815     0.000277     8+1
-0.517156     -0.518960     0.001804     8+1
-0.529071     -0.529294     0.000223     8+1
-0.251474     -0.253170     0.001696     8+1
-0.109952     -0.112892     0.002940     8+1
-0.120278     -0.119127     0.001151     8+1
-0.139087     -0.138410     0.000677     8+1
-0.089360     -0.088850     0.000510     8+1
-0.127548     -0.131410     0.003862     8+1
-0.541813     -0.541141     0.000672     8+1
-0.084034     -0.083739     0.000295     8+1
-0.123968     -0.125493     0.001525     8+1
-0.136685     -0.139671     0.002986     8+1
-0.252804     -0.251789     0.001015     8+1
-0.543459     -0.542201     0.001258     8+1
-0.563893     -0.565047     0.001154     8+1
-0.121222     -0.119499     0.001723     8+1
-0.144564     -0.143001     0.001563     8+1
-0.545069     -0.543926     0.001143     8+1
-0.558672     -0.558038     0.000634     8+1
-0.556772     -0.555657     0.001115     8+1
-0.553527     -0.551564     0.001963     8+1
-0.103869     -0.103991     0.000122     8+1
-0.135220     -0.134919     0.000301     8+1
-0.117126     -0.118550     0.001424     8+1
-0.198979     -0.197822     0.001157     8+1
-0.518955     -0.520480     0.001525     8+1
-0.542929     -0.543517     0.000588     8+1
-0.112385     -0.111158     0.001227     8+1
-0.136610     -0.138217     0.001607     8+1
-0.550380     -0.551312     0.000932     8+1
-0.551018     -0.553258     0.002240     8+1
-0.548827     -0.549784     0.000957     8+1
-0.112689     -0.110607     0.002082     8+1
-0.072124     -0.071783     0.000341     8+1
-0.069932     -0.071399     0.001467     8+1
-0.106876     -0.109065     0.002189     8+1
-0.578364     -0.579745     0.001381     8+1
-0.129915     -0.127133     0.002782     8+1
-0.099452     -0.097154     0.002298     8+1
-0.107341     -0.110149     0.002808     8+1
-0.222719     -0.224342     0.001623     8+1
-0.110665     -0.112962     0.002297     8+1
-0.533750     -0.535410     0.001660     8+1
-0.108697     -0.107755     0.000942     8+1
-0.070104     -0.070832     0.000728     8+1
-0.068611     -0.069949     0.001338     8+1
-0.221206     -0.220641     0.000565     8+1
-0.544365     -0.543377     0.000988     8+1
-0.130323     -0.128108     0.002215     8+1
-0.095026     -0.093823     0.001203     8+1
-0.103942     -0.106031     0.002089     8+1
-0.070238     -0.072200     0.001962     8+1
-0.106509     -0.108351     0.001842     8+1
-0.532049     -0.533381     0.001332     8+1
-0.105369     -0.103015     0.002354     8+1
-0.066139     -0.066060     0.000079     8+1
-0.107370     -0.111939     0.004569     8+1
-0.226957     -0.226395     0.000562     8+1
-0.550081     -0.549133     0.000948     8+1
-0.121260     -0.119199     0.002061     8+1
-0.094458     -0.093416     0.001042     8+1
-0.070265     -0.070834     0.000569     8+1
-0.070721     -0.071886     0.001165     8+1
-0.114053     -0.117915     0.003862     8+1
-0.535057     -0.535873     0.000816     8+1
-0.111923     -0.111532     0.000391     8+1
-0.098593     -0.097853     0.000740     8+1
-0.108192     -0.110977     0.002785     8+1
-0.212301     -0.211204     0.001097     8+1
-0.554088     -0.555897     0.001809     8+1
-0.134054     -0.132736     0.001318     8+1
-0.102723     -0.102148     0.000575     8+1
-0.066295     -0.067334     0.001039     8+1
-0.068237     -0.069626     0.001389     8+1
-0.105093     -0.108285     0.003192     8+1
-0.523165     -0.525833     0.002668     8+1
-0.126708     -0.125859     0.000849     8+1
-0.089513     -0.088481     0.001032     8+1
-0.102221     -0.104592     0.002371     8+1
-0.232819     -0.234547     0.001728     8+1
-0.556704     -0.559862     0.003158     8+1
-0.196123     -0.196735     0.000612     8+1
-0.524791     -0.524786     0.000005     8+1
-0.088314     -0.089348     0.001034     8+1
-0.109164     -0.109668     0.000504     8+1
-0.060679     -0.059216     0.001463     8+1
-0.069774     -0.069131     0.000643     8+1
-0.043574     -0.043018     0.000556     8+1
-0.533025     -0.532302     0.000723     8+1
-0.227480     -0.230839     0.003359     8+1
-0.545990     -0.547300     0.001310     8+1
-0.096396     -0.097612     0.001216     8+1
-0.111183     -0.111940     0.000757     8+1
-0.062719     -0.062941     0.000222     8+1
-0.128064     -0.127582     0.000482     8+1
-0.224244     -0.223095     0.001149     8+1
-0.534163     -0.532893     0.001270     8+1
-0.110478     -0.110812     0.000334     8+1
-0.077994     -0.077469     0.000525     8+1
-0.553070     -0.550263     0.002807     8+1
-0.053106     -0.052562     0.000544     8+1
-0.573944     -0.573854     0.000090     8+1
-0.488758     -0.490468     0.001710     8+1
-0.151120     -0.151375     0.000255     8+1
-0.127634     -0.128561     0.000927     8+1
-0.130192     -0.130576     0.000384     8+1
-0.153658     -0.153974     0.000316     8+1
-0.149174     -0.149137     0.000037     8+1
-0.130455     -0.131121     0.000666     8+1
-0.590465     -0.588814     0.001651     8+1
-0.077324     -0.077163     0.000161     8+1
-0.115954     -0.114694     0.001260     8+1
-0.079598     -0.080481     0.000883     8+1
-0.118673     -0.118879     0.000206     8+1
-0.077579     -0.077080     0.000499     8+1
-0.453539     -0.456725     0.003186     8+1
-0.538968     -0.538119     0.000849     8+1
-0.082056     -0.082970     0.000914     8+1
-0.115729     -0.116479     0.000750     8+1
-0.111731     -0.109919     0.001812     8+1
-0.082935     -0.082278     0.000657     8+1
-0.148342     -0.147562     0.000780     8+1
-0.077566     -0.076301     0.001265     8+1
-0.125127     -0.123859     0.001268     8+1
-0.079772     -0.079220     0.000552     8+1
-0.131515     -0.132835     0.001320     8+1
-0.115217     -0.116971     0.001754     8+1
-0.555299     -0.555147     0.000152     8+1
-0.555832     -0.556673     0.000841     8+1
-0.105585     -0.105486     0.000099     8+1
-0.085648     -0.085914     0.000266     8+1
-0.156400     -0.158737     0.002337     8+1
-0.067908     -0.066218     0.001690     8+1
-0.098990     -0.099182     0.000192     8+1
-0.113715     -0.111274     0.002441     8+1
-0.150667     -0.149357     0.001310     8+1
-0.070014     -0.070482     0.000468     8+1
-0.561576     -0.559845     0.001731     8+1
-0.558791     -0.557330     0.001461     8+1
-0.280807     -0.279927     0.000880     8+1
-0.110130     -0.108811     0.001319     8+1
-0.146795     -0.145035     0.001760     8+1
-0.068068     -0.067033     0.001035     8+1
-0.096931     -0.096192     0.000739     8+1
-0.072164     -0.074226     0.002062     8+1
-0.553295     -0.553585     0.000290     8+1
-0.570871     -0.571140     0.000269     8+1
-0.083603     -0.082873     0.000730     8+1
-0.123482     -0.122252     0.001230     8+1
-0.116553     -0.116632     0.000079     8+1
-0.558714     -0.558741     0.000027     8+1
-0.581984     -0.581367     0.000617     8+1
-0.108919     -0.109880     0.000961     8+1
-0.512772     -0.512638     0.000134     8+1
-0.532323     -0.534127     0.001804     8+1
-0.552293     -0.552638     0.000345     8+1
-0.218405     -0.216095     0.002310     8+1
-0.136513     -0.136456     0.000057     8+1
-0.114473     -0.113207     0.001266     8+1
-0.235627     -0.234914     0.000713     8+1
-0.123555     -0.122930     0.000625     8+1
-0.090827     -0.090042     0.000785     8+1
-0.121977     -0.121843     0.000134     8+1
-0.101112     -0.099881     0.001231     8+1
-0.143979     -0.142769     0.001210     8+1
-0.142375     -0.142353     0.000022     8+1
-0.525311     -0.523624     0.001687     8+1
-0.544318     -0.548107     0.003789     8+1
-0.090659     -0.089871     0.000788     8+1
-0.142003     -0.141485     0.000518     8+1
-0.248280     -0.247606     0.000674     8+1
-0.117177     -0.118262     0.001085     8+1
-0.111641     -0.111310     0.000331     8+1
-0.104188     -0.105859     0.001671     8+1
-0.096317     -0.095176     0.001141     8+1
-0.114766     -0.115790     0.001024     8+1
-0.544854     -0.543454     0.001400     8+1
-0.567147     -0.565575     0.001572     8+1
-0.106348     -0.106522     0.000174     8+1
-0.075840     -0.076013     0.000173     8+1
-0.231527     -0.231340     0.000187     8+1
-0.122527     -0.121254     0.001273     8+1
-0.117417     -0.118051     0.000634     8+1
-0.101204     -0.099860     0.001344     8+1
-0.549055     -0.549590     0.000535     8+1
-0.559574     -0.560170     0.000596     8+1
-0.126923     -0.127855     0.000932     8+1
-0.179957     -0.182474     0.002517     8+1
-0.134459     -0.137635     0.003176     8+1
-0.241852     -0.240546     0.001306     8+1
-0.566983     -0.564405     0.002578     8+1
-0.571939     -0.572041     0.000102     8+1
-0.237024     -0.235554     0.001470     8+1
-0.162247     -0.165389     0.003142     8+1
-0.548593     -0.547563     0.001030     8+1
-0.556635     -0.558088     0.001453     8+1
-0.103900     -0.104202     0.000302     8+1
-0.195963     -0.196510     0.000547     8+1
-0.587334     -0.585903     0.001431     8+1
-0.566016     -0.567260     0.001244     8+1
-0.200403     -0.198432     0.001971     8+1
-0.133010     -0.133792     0.000782     8+1
-0.115405     -0.116526     0.001121     8+1
-0.211463     -0.212010     0.000547     8+1
-0.115025     -0.113518     0.001507     8+1
-0.082878     -0.082360     0.000518     8+1
-0.108167     -0.109731     0.001564     8+1
-0.098631     -0.097222     0.001409     8+1
-0.139316     -0.137235     0.002081     8+1
-0.132110     -0.130640     0.001470     8+1
-0.576712     -0.578551     0.001839     8+1
-0.574929     -0.574879     0.000050     8+1
-0.106317     -0.106216     0.000101     8+1
-0.152721     -0.150160     0.002561     8+1
-0.227161     -0.226636     0.000525     8+1
-0.118650     -0.120546     0.001896     8+1
-0.110379     -0.110670     0.000291     8+1
-0.108982     -0.109985     0.001003     8+1
-0.100724     -0.098984     0.001740     8+1
-0.111201     -0.111663     0.000462     8+1
-0.555638     -0.556408     0.000770     8+1
-0.578734     -0.575810     0.002924     8+1
-0.110492     -0.110529     0.000037     8+1
-0.078314     -0.078846     0.000532     8+1
-0.189504     -0.187658     0.001846     8+1
-0.120699     -0.120438     0.000261     8+1
-0.110472     -0.112002     0.001530     8+1
-0.095071     -0.093952     0.001119     8+1
-0.580934     -0.578708     0.002226     8+1
-0.567483     -0.567841     0.000358     8+1
-0.127249     -0.126274     0.000975     8+1
-0.194920     -0.194772     0.000148     8+1
-0.135463     -0.138111     0.002648     8+1
-0.199375     -0.200896     0.001521     8+1
-0.575942     -0.577991     0.002049     8+1
-0.574050     -0.574406     0.000356     8+1
-0.210848     -0.211114     0.000266     8+1
-0.146049     -0.146984     0.000935     8+1
-0.575506     -0.577431     0.001925     8+1
-0.572551     -0.572559     0.000008     8+1
-0.574471     -0.574973     0.000502     8+1
-0.584400     -0.585016     0.000616     8+1
-0.109567     -0.108050     0.001517     8+1
-0.110998     -0.109946     0.001052     8+1
-0.116227     -0.116012     0.000215     8+1
-0.127068     -0.124972     0.002096     8+1
-0.113830     -0.116123     0.002293     8+1
-0.115909     -0.118293     0.002384     8+1
-0.240057     -0.246054     0.005997     8+1
-0.086415     -0.086330     0.000085     8+1
-0.107985     -0.105816     0.002169     8+1
-0.078619     -0.078674     0.000055     8+1
-0.094731     -0.093155     0.001576     8+1
-0.071996     -0.072941     0.000945     8+1
-0.492953     -0.496721     0.003768     8+1
-0.518339     -0.522529     0.004190     8+1
-0.063761     -0.064693     0.000932     8+1
-0.083588     -0.083620     0.000032     8+1
-0.078264     -0.078459     0.000195     8+1
-0.059864     -0.061568     0.001704     8+1
-0.087129     -0.088965     0.001836     8+1
-0.072238     -0.073199     0.000961     8+1
-0.088502     -0.087524     0.000978     8+1
-0.065778     -0.066581     0.000803     8+1
-0.114327     -0.112777     0.001550     8+1
-0.101715     -0.100867     0.000848     8+1
-0.530446     -0.529815     0.000631     8+1
-0.553881     -0.556630     0.002749     8+1
-0.093111     -0.091280     0.001831     8+1
-0.075868     -0.076982     0.001114     8+1
-0.105091     -0.107781     0.002690     8+1
-0.072459     -0.070621     0.001838     8+1
-0.124156     -0.121692     0.002464     8+1
-0.110335     -0.109133     0.001202     8+1
-0.099821     -0.101686     0.001865     8+1
-0.070474     -0.071958     0.001484     8+1
-0.206581     -0.201885     0.004696     8+1
-0.543336     -0.540028     0.003308     8+1
-0.542337     -0.540918     0.001419     8+1
-0.113529     -0.113162     0.000367     8+1
-0.101634     -0.101430     0.000204     8+1
-0.072084     -0.072775     0.000691     8+1
-0.073708     -0.074996     0.001288     8+1
-0.055883     -0.058483     0.002600     8+1
-0.558489     -0.556146     0.002343     8+1
-0.234140     -0.231238     0.002902     8+1
-0.117330     -0.118608     0.001278     8+1
-0.109590     -0.111449     0.001859     8+1
-0.076419     -0.076783     0.000364     8+1
-0.545270     -0.544550     0.000720     8+1
-0.218321     -0.218292     0.000029     8+1
-0.110057     -0.111617     0.001560     8+1
-0.561453     -0.560489     0.000964     8+1
-0.569450     -0.568943     0.000507     8+1
-0.135987     -0.134256     0.001731     8+1
-0.084072     -0.082994     0.001078     8+1
-0.079352     -0.079997     0.000645     8+1
-0.135010     -0.135716     0.000706     8+1
-0.583990     -0.583533     0.000457     8+1
-0.141165     -0.139579     0.001586     8+1
-0.106078     -0.104482     0.001596     8+1
-0.115416     -0.118054     0.002638     8+1
-0.263948     -0.264793     0.000845     8+1
-0.122246     -0.124837     0.002591     8+1
-0.558735     -0.556659     0.002076     8+1
-0.137179     -0.133577     0.003602     8+1
-0.076622     -0.076275     0.000347     8+1
-0.083900     -0.085738     0.001838     8+1
-0.259553     -0.258752     0.000801     8+1
-0.540859     -0.539712     0.001147     8+1
-0.137549     -0.135647     0.001902     8+1
-0.101642     -0.100995     0.000647     8+1
-0.119438     -0.122257     0.002819     8+1
-0.080240     -0.080019     0.000221     8+1
-0.127038     -0.129054     0.002016     8+1
-0.572052     -0.572200     0.000148     8+1
-0.125841     -0.123789     0.002052     8+1
-0.082956     -0.081825     0.001131     8+1
-0.118644     -0.122366     0.003722     8+1
-0.269809     -0.269697     0.000112     8+1
-0.568041     -0.567140     0.000901     8+1
-0.142664     -0.141515     0.001149     8+1
-0.110854     -0.109939     0.000915     8+1
-0.078517     -0.077284     0.001233     8+1
-0.078799     -0.078041     0.000758     8+1
-0.125541     -0.126475     0.000934     8+1
-0.558182     -0.557605     0.000577     8+1
-0.120296     -0.117239     0.003057     8+1
-0.101677     -0.100190     0.001487     8+1
-0.115444     -0.119605     0.004161     8+1
-0.282283     -0.281839     0.000444     8+1
-0.547739     -0.548820     0.001081     8+1
-0.144087     -0.141506     0.002581     8+1
-0.128731     -0.126009     0.002722     8+1
-0.080467     -0.078920     0.001547     8+1
-0.081622     -0.080817     0.000805     8+1
-0.123462     -0.126104     0.002642     8+1
-0.545871     -0.544945     0.000926     8+1
-0.140754     -0.138332     0.002422     8+1
-0.103851     -0.101502     0.002349     8+1
-0.119681     -0.122776     0.003095     8+1
-0.268919     -0.268328     0.000591     8+1
-0.556818     -0.558151     0.001333     8+1
-0.121168     -0.121438     0.000270     8+1
-0.127874     -0.128591     0.000717     8+1
-0.555098     -0.553817     0.001281     8+1
-0.533696     -0.532661     0.001035     8+1
-0.112405     -0.112183     0.000222     8+1
-0.144059     -0.143445     0.000614     8+1
-0.101983     -0.103816     0.001833     8+1
-0.199533     -0.200428     0.000895     8+1
-0.544712     -0.544057     0.000655     8+1
-0.549401     -0.548248     0.001153     8+1
-0.107637     -0.107088     0.000549     8+1
-0.144643     -0.144546     0.000097     8+1
-0.528882     -0.529636     0.000754     8+1
-0.554807     -0.554273     0.000534     8+1
-0.561914     -0.563103     0.001189     8+1
-0.535651     -0.536030     0.000379     8+1
-0.209243     -0.208168     0.001075     8+1
-0.105257     -0.105564     0.000307     8+1
-0.101291     -0.099244     0.002047     8+1
-0.134717     -0.131402     0.003315     8+1
-0.083732     -0.083158     0.000574     8+1
-0.109080     -0.109606     0.000526     8+1
-0.528140     -0.527145     0.000995     8+1
-0.075495     -0.075565     0.000070     8+1
-0.113540     -0.113868     0.000328     8+1
-0.107505     -0.108155     0.000650     8+1
-0.210186     -0.210546     0.000360     8+1
-0.524916     -0.526625     0.001709     8+1
-0.553209     -0.551798     0.001411     8+1
-0.113061     -0.111914     0.001147     8+1
-0.122927     -0.121821     0.001106     8+1
-0.543779     -0.544702     0.000923     8+1
-0.574605     -0.575489     0.000884     8+1
-0.548798     -0.546299     0.002499     8+1
-0.552980     -0.553856     0.000876     8+1
-0.142947     -0.142799     0.000148     8+1
-0.122746     -0.122201     0.000545     8+1
-0.153587     -0.152902     0.000685     8+1
-0.121224     -0.120728     0.000496     8+1
-0.137685     -0.136463     0.001222     8+1
-0.117695     -0.117168     0.000527     8+1
-0.084065     -0.083444     0.000621     8+1
-0.122576     -0.122981     0.000405     8+1
-0.288652     -0.288324     0.000328     8+1
-0.124895     -0.125758     0.000863     8+1
-0.545612     -0.546897     0.001285     8+1
-0.561565     -0.561961     0.000396     8+1
-0.259275     -0.259598     0.000323     8+1
-0.117027     -0.118654     0.001627     8+1
-0.121695     -0.121039     0.000656     8+1
-0.101149     -0.103126     0.001977     8+1
-0.091861     -0.092558     0.000697     8+1
-0.117786     -0.117611     0.000175     8+1
-0.143299     -0.143853     0.000554     8+1
-0.109951     -0.109695     0.000256     8+1
-0.541980     -0.541888     0.000092     8+1
-0.531615     -0.532258     0.000643     8+1
-0.088173     -0.085981     0.002192     8+1
-0.084614     -0.085305     0.000691     8+1
-0.061248     -0.061490     0.000242     8+1
-0.078914     -0.078575     0.000339     8+1
-0.117980     -0.117365     0.000615     8+1
-0.083393     -0.084115     0.000722     8+1
-0.552394     -0.553540     0.001146     8+1
-0.554203     -0.554957     0.000754     8+1
-0.124810     -0.124318     0.000492     8+1
-0.151288     -0.153207     0.001919     8+1
-0.134266     -0.135166     0.000900     8+1
-0.090683     -0.091547     0.000864     8+1
-0.558977     -0.556237     0.002740     8+1
-0.563424     -0.562932     0.000492     8+1
-0.134475     -0.134059     0.000416     8+1
-0.115191     -0.112841     0.002350     8+1
-0.549339     -0.550364     0.001025     8+1
-0.559119     -0.558712     0.000407     8+1
-0.529906     -0.531732     0.001826     8+1
-0.530401     -0.532061     0.001660     8+1
-0.544926     -0.545598     0.000672     8+1
-0.482376     -0.483457     0.001081     8+1
-0.150113     -0.149653     0.000460     8+1
-0.128521     -0.128269     0.000252     8+1
-0.118292     -0.118300     0.000008     8+1
-0.148363     -0.149791     0.001428     8+1
-0.140631     -0.143999     0.003368     8+1
-0.132806     -0.132252     0.000554     8+1
-0.355930     -0.356092     0.000162     8+1
-0.077393     -0.078679     0.001286     8+1
-0.101693     -0.102642     0.000949     8+1
-0.078151     -0.079806     0.001655     8+1
-0.099385     -0.099146     0.000239     8+1
-0.088799     -0.090099     0.001300     8+1
-0.555169     -0.549967     0.005202     8+1
-0.539381     -0.538446     0.000935     8+1
-0.084173     -0.084421     0.000248     8+1
-0.121198     -0.121590     0.000392     8+1
-0.104568     -0.105337     0.000769     8+1
-0.086173     -0.084635     0.001538     8+1
-0.127617     -0.128139     0.000522     8+1
-0.074054     -0.074888     0.000834     8+1
-0.098862     -0.098082     0.000780     8+1
-0.082652     -0.082715     0.000063     8+1
-0.140252     -0.139637     0.000615     8+1
-0.161715     -0.161932     0.000217     8+1
-0.544799     -0.543680     0.001119     8+1
-0.548748     -0.547332     0.001416     8+1
-0.123364     -0.124142     0.000778     8+1
-0.092791     -0.092139     0.000652     8+1
-0.151318     -0.153559     0.002241     8+1
-0.076459     -0.074759     0.001700     8+1
-0.125792     -0.123256     0.002536     8+1
-0.111155     -0.109377     0.001778     8+1
-0.116298     -0.117316     0.001018     8+1
-0.095261     -0.096834     0.001573     8+1
-0.534470     -0.535258     0.000788     8+1
-0.562058     -0.561006     0.001052     8+1
-0.459121     -0.459341     0.000220     8+1
-0.132482     -0.131567     0.000915     8+1
-0.134826     -0.134963     0.000137     8+1
-0.085471     -0.084415     0.001056     8+1
-0.093463     -0.092290     0.001173     8+1
-0.071551     -0.070521     0.001030     8+1
-0.524875     -0.522520     0.002355     8+1
-0.346816     -0.346321     0.000495     8+1
-0.124592     -0.124578     0.000014     8+1
-0.108957     -0.108548     0.000409     8+1
-0.071305     -0.069846     0.001459     8+1
-0.538708     -0.537018     0.001690     8+1
-0.314642     -0.311935     0.002707     8+1
-0.123298     -0.122441     0.000857     8+1
-0.540758     -0.538545     0.002213     8+1
-0.473475     -0.473496     0.000021     8+1
-0.349355     -0.349766     0.000411     8+1
-0.120104     -0.119056     0.001048     8+1
-0.535970     -0.535537     0.000433     8+1
-0.500794     -0.501012     0.000218     8+1
-0.120921     -0.122261     0.001340     8+1
-0.555364     -0.554996     0.000368     8+1
-0.558291     -0.557805     0.000486     8+1
-0.118042     -0.117128     0.000914     8+1
-0.161822     -0.161668     0.000154     8+1
-0.122726     -0.124953     0.002227     8+1
-0.255609     -0.255463     0.000146     8+1
-0.540362     -0.541298     0.000936     8+1
-0.561993     -0.562308     0.000315     8+1
-0.122640     -0.120241     0.002399     8+1
-0.156959     -0.156630     0.000329     8+1
-0.560477     -0.559287     0.001190     8+1
-0.564808     -0.563156     0.001652     8+1
-0.570920     -0.571607     0.000687     8+1
-0.554243     -0.553098     0.001145     8+1
-0.113555     -0.112805     0.000750     8+1
-0.152495     -0.151791     0.000704     8+1
-0.112444     -0.114245     0.001801     8+1
-0.201681     -0.201521     0.000160     8+1
-0.561938     -0.562645     0.000708     8+1
-0.569161     -0.570040     0.000879     8+1
-0.118199     -0.117721     0.000478     8+1
-0.144189     -0.144287     0.000098     8+1
-0.551698     -0.552355     0.000657     8+1
-0.567148     -0.567685     0.000537     8+1
-0.531748     -0.532594     0.000846     8+1
-0.530505     -0.531840     0.001335     8+1
-0.528012     -0.527417     0.000595     8+1
-0.527636     -0.526686     0.000950     8+1
-0.190510     -0.191208     0.000698     8+1
-0.529342     -0.530132     0.000790     8+1
-0.096480     -0.097454     0.000974     8+1
-0.103885     -0.104331     0.000446     8+1
-0.055330     -0.054915     0.000415     8+1
-0.073687     -0.074691     0.001004     8+1
-0.042393     -0.042187     0.000206     8+1
-0.534468     -0.534356     0.000112     8+1
-0.219648     -0.221232     0.001584     8+1
-0.553494     -0.552829     0.000665     8+1
-0.087595     -0.088425     0.000830     8+1
-0.112617     -0.113153     0.000536     8+1
-0.060205     -0.059855     0.000350     8+1
-0.117845     -0.118551     0.000706     8+1
-0.184862     -0.184798     0.000064     8+1
-0.534523     -0.534553     0.000030     8+1
-0.102664     -0.104133     0.001469     8+1
-0.076529     -0.075930     0.000599     8+1
-0.521183     -0.521112     0.000071     8+1
-0.047061     -0.048463     0.001402     8+1
-0.564848     -0.565559     0.000711     8+1
-0.555455     -0.553794     0.001661     8+1
-0.247831     -0.246846     0.000985     8+1
-0.122247     -0.123697     0.001450     8+1
-0.122176     -0.121127     0.001049     8+1
-0.153329     -0.152179     0.001150     8+1
-0.092296     -0.090751     0.001545     8+1
-0.124239     -0.126028     0.001789     8+1
-0.556985     -0.556264     0.000722     8+1
-0.082502     -0.082392     0.000110     8+1
-0.126029     -0.128157     0.002128     8+1
-0.125860     -0.127059     0.001199     8+1
-0.258733     -0.259061     0.000328     8+1
-0.551819     -0.552613     0.000794     8+1
-0.562455     -0.561611     0.000844     8+1
-0.128896     -0.127715     0.001181     8+1
-0.133531     -0.132759     0.000772     8+1
-0.552182     -0.552283     0.000101     8+1
-0.550349     -0.550173     0.000176     8+1
-0.544292     -0.544638     0.000346     8+1
-0.111589     -0.108831     0.002758     8+1
-0.074860     -0.074238     0.000622     8+1
-0.075014     -0.076899     0.001885     8+1
-0.119404     -0.120037     0.000633     8+1
-0.555804     -0.555764     0.000040     8+1
-0.122100     -0.120353     0.001747     8+1
-0.100696     -0.100052     0.000644     8+1
-0.108867     -0.112698     0.003831     8+1
-0.244573     -0.243617     0.000956     8+1
-0.117713     -0.120822     0.003109     8+1
-0.547326     -0.545615     0.001711     8+1
-0.123441     -0.120166     0.003275     8+1
-0.075893     -0.075025     0.000868     8+1
-0.080717     -0.081597     0.000880     8+1
-0.232808     -0.230723     0.002085     8+1
-0.531083     -0.531381     0.000298     8+1
-0.142183     -0.139986     0.002197     8+1
-0.099536     -0.097145     0.002391     8+1
-0.108990     -0.111987     0.002997     8+1
-0.074658     -0.075178     0.000520     8+1
-0.124942     -0.126721     0.001779     8+1
-0.553897     -0.554281     0.000384     8+1
-0.119676     -0.117312     0.002364     8+1
-0.081839     -0.081335     0.000504     8+1
-0.112856     -0.117120     0.004264     8+1
-0.271197     -0.270604     0.000593     8+1
-0.558912     -0.559828     0.000916     8+1
-0.135907     -0.133902     0.002005     8+1
-0.097914     -0.096615     0.001299     8+1
-0.072903     -0.072065     0.000838     8+1
-0.074484     -0.074270     0.000214     8+1
-0.124726     -0.127672     0.002946     8+1
-0.551579     -0.551777     0.000198     8+1
-0.128975     -0.127308     0.001667     8+1
-0.099511     -0.097367     0.002144     8+1
-0.108955     -0.111873     0.002918     8+1
-0.248381     -0.248855     0.000474     8+1
-0.550504     -0.550196     0.000308     8+1
-0.130626     -0.129167     0.001459     8+1
-0.118709     -0.116137     0.002572     8+1
-0.075005     -0.074283     0.000722     8+1
-0.079738     -0.079825     0.000087     8+1
-0.121487     -0.125565     0.004078     8+1
-0.567603     -0.568488     0.000885     8+1
-0.140757     -0.138386     0.002371     8+1
-0.098227     -0.096423     0.001804     8+1
-0.117053     -0.121182     0.004129     8+1
-0.258721     -0.261948     0.003227     8+1
-0.569728     -0.570205     0.000477     8+1
-0.517442     -0.516463     0.000979     8+1
-0.517402     -0.518261     0.000859     8+1
-0.522656     -0.522154     0.000502     8+1
-0.520859     -0.521398     0.000539     8+1
-0.545520     -0.546733     0.001213     8+1
-0.566076     -0.569141     0.003065     8+1
-0.132245     -0.132225     0.000020     8+1
-0.112404     -0.110706     0.001698     8+1
-0.145243     -0.145279     0.000036     8+1
-0.105496     -0.103887     0.001609     8+1
-0.131385     -0.133169     0.001784     8+1
-0.110016     -0.109162     0.000854     8+1
-0.078811     -0.080733     0.001922     8+1
-0.118252     -0.119291     0.001039     8+1
-0.312006     -0.312578     0.000572     8+1
-0.120951     -0.121118     0.000167     8+1
-0.521328     -0.523661     0.002333     8+1
-0.550692     -0.551571     0.000879     8+1
-0.226189     -0.225151     0.001038     8+1
-0.106826     -0.107892     0.001066     8+1
-0.122704     -0.124854     0.002150     8+1
-0.088729     -0.089266     0.000537     8+1
-0.097950     -0.099552     0.001602     8+1
-0.126248     -0.126395     0.000147     8+1
-0.142281     -0.141962     0.000319     8+1
-0.114246     -0.114258     0.000012     8+1
-0.555194     -0.553096     0.002098     8+1
-0.521684     -0.521646     0.000038     8+1
-0.088874     -0.087918     0.000956     8+1
-0.078249     -0.077762     0.000487     8+1
-0.060122     -0.060427     0.000305     8+1
-0.079200     -0.078863     0.000337     8+1
-0.121311     -0.121671     0.000360     8+1
-0.082763     -0.083986     0.001223     8+1
-0.558812     -0.560425     0.001613     8+1
-0.552382     -0.552716     0.000334     8+1
-0.112316     -0.110165     0.002151     8+1
-0.138499     -0.138215     0.000284     8+1
-0.126642     -0.125050     0.001592     8+1
-0.087084     -0.087676     0.000592     8+1
-0.537684     -0.540024     0.002340     8+1
-0.544246     -0.546712     0.002466     8+1
-0.130379     -0.130606     0.000227     8+1
-0.119584     -0.118288     0.001296     8+1
-0.515218     -0.518654     0.003436     8+1
-0.553148     -0.553492     0.000344     8+1
-0.532619     -0.533589     0.000970     8+1
-0.532832     -0.533668     0.000836     8+1
-0.569958     -0.568899     0.001059     8+1
-0.557383     -0.557666     0.000283     8+1
-0.258854     -0.259318     0.000464     8+1
-0.121040     -0.123020     0.001980     8+1
-0.118950     -0.117645     0.001305     8+1
-0.140023     -0.139206     0.000817     8+1
-0.096113     -0.096504     0.000391     8+1
-0.121322     -0.122346     0.001024     8+1
-0.555679     -0.555164     0.000515     8+1
-0.087827     -0.087426     0.000401     8+1
-0.127450     -0.129186     0.001736     8+1
-0.135726     -0.139174     0.003448     8+1
-0.244533     -0.244188     0.000345     8+1
-0.555203     -0.554761     0.000442     8+1
-0.565676     -0.566171     0.000495     8+1
-0.132030     -0.129405     0.002625     8+1
-0.148563     -0.146347     0.002216     8+1
-0.557473     -0.558274     0.000801     8+1
-0.577070     -0.577564     0.000494     8+1
-0.550889     -0.550203     0.000686     8+1
-0.534614     -0.533537     0.001077     8+1
-0.103559     -0.102931     0.000628     8+1
-0.134242     -0.133605     0.000637     8+1
-0.102233     -0.103650     0.001417     8+1
-0.198976     -0.198667     0.000309     8+1
-0.520724     -0.521616     0.000892     8+1
-0.536626     -0.536900     0.000274     8+1
-0.105427     -0.104946     0.000481     8+1
-0.138164     -0.138056     0.000108     8+1
-0.536149     -0.536902     0.000753     8+1
-0.555485     -0.556998     0.001513     8+1
-0.575525     -0.574866     0.000659     8+1
-0.559654     -0.558724     0.000930     8+1
-0.111216     -0.109944     0.001272     8+1
-0.147633     -0.147956     0.000323     8+1
-0.111188     -0.112994     0.001806     8+1
-0.196255     -0.195977     0.000278     8+1
-0.562619     -0.562327     0.000292     8+1
-0.571914     -0.573215     0.001301     8+1
-0.113734     -0.112699     0.001035     8+1
-0.139940     -0.140241     0.000301     8+1
-0.557903     -0.558944     0.001041     8+1
-0.575388     -0.574841     0.000547     8+1
-0.557702     -0.558294     0.000592     8+1
-0.534913     -0.535488     0.000575     8+1
-0.217611     -0.217844     0.000233     8+1
-0.121960     -0.123709     0.001749     8+1
-0.113644     -0.110267     0.003377     8+1
-0.120975     -0.118466     0.002509     8+1
-0.076904     -0.077512     0.000608     8+1
-0.117851     -0.121785     0.003934     8+1
-0.544458     -0.544350     0.000108     8+1
-0.078202     -0.077013     0.001189     8+1
-0.103643     -0.104270     0.000627     8+1
-0.109189     -0.111225     0.002036     8+1
-0.211895     -0.212421     0.000526     8+1
-0.532973     -0.533075     0.000102     8+1
-0.555165     -0.555063     0.000102     8+1
-0.100403     -0.099336     0.001067     8+1
-0.134957     -0.134869     0.000088     8+1
-0.532237     -0.533188     0.000951     8+1
-0.543605     -0.544659     0.001054     8+1
-0.555889     -0.554139     0.001750     8+1
-0.544318     -0.543175     0.001144     8+1
-0.127124     -0.126950     0.000174     8+1
-0.153607     -0.153086     0.000521     8+1
-0.117732     -0.119146     0.001414     8+1
-0.248306     -0.247974     0.000332     8+1
-0.560332     -0.561184     0.000852     8+1
-0.564307     -0.565831     0.001524     8+1
-0.122914     -0.120867     0.002047     8+1
-0.160886     -0.161851     0.000965     8+1
-0.552478     -0.552315     0.000163     8+1
-0.566670     -0.567384     0.000714     8+1
-0.200722     -0.201142     0.000420     8+1
-0.534303     -0.535851     0.001548     8+1
-0.098312     -0.099544     0.001232     8+1
-0.103763     -0.104086     0.000323     8+1
-0.049196     -0.049091     0.000105     8+1
-0.075242     -0.076281     0.001039     8+1
-0.039949     -0.039948     0.000001     8+1
-0.538354     -0.538591     0.000237     8+1
-0.209888     -0.210572     0.000684     8+1
-0.555896     -0.555274     0.000622     8+1
-0.077447     -0.077973     0.000526     8+1
-0.117525     -0.117910     0.000385     8+1
-0.057608     -0.057692     0.000084     8+1
-0.118391     -0.119442     0.001051     8+1
-0.164019     -0.164257     0.000238     8+1
-0.542978     -0.543770     0.000792     8+1
-0.098006     -0.098635     0.000629     8+1
-0.076758     -0.075595     0.001163     8+1
-0.490648     -0.491865     0.001217     8+1
-0.042376     -0.042604     0.000228     8+1
-0.137016     -0.136608     0.000408     8+1
-0.112709     -0.113666     0.000957     8+1
-0.585940     -0.584799     0.001141     8+1
-0.566119     -0.566333     0.000214     8+1
-0.120390     -0.120404     0.000014     8+1
-0.127883     -0.128032     0.000149     8+1
-0.146840     -0.148266     0.001426     8+1
-0.117197     -0.116182     0.001015     8+1
-0.132583     -0.132274     0.000309     8+1
-0.107608     -0.106881     0.000727     8+1
-0.082828     -0.081306     0.001522     8+1
-0.112484     -0.113309     0.000825     8+1
-0.260121     -0.260497     0.000376     8+1
-0.116526     -0.118327     0.001801     8+1
-0.528916     -0.527445     0.001471     8+1
-0.544132     -0.542902     0.001230     8+1
-0.211674     -0.211957     0.000283     8+1
-0.108889     -0.109665     0.000776     8+1
-0.141672     -0.141703     0.000031     8+1
-0.104634     -0.104590     0.000044     8+1
-0.118092     -0.118068     0.000024     8+1
-0.129854     -0.129229     0.000625     8+1
-0.133572     -0.132766     0.000806     8+1
-0.098777     -0.097733     0.001044     8+1
-0.551113     -0.550829     0.000284     8+1
-0.546435     -0.546654     0.000219     8+1
-0.087230     -0.087243     0.000013     8+1
-0.076418     -0.076933     0.000515     8+1
-0.064630     -0.065000     0.000370     8+1
-0.077407     -0.077858     0.000451     8+1
-0.112846     -0.114515     0.001669     8+1
-0.080784     -0.082896     0.002112     8+1
-0.555212     -0.553893     0.001319     8+1
-0.547437     -0.548057     0.000620     8+1
-0.129347     -0.126702     0.002645     8+1
-0.144750     -0.144483     0.000267     8+1
-0.126125     -0.127032     0.000907     8+1
-0.085285     -0.083868     0.001417     8+1
-0.554879     -0.554411     0.000468     8+1
-0.552514     -0.551094     0.001420     8+1
-0.125556     -0.124377     0.001179     8+1
-0.106827     -0.104690     0.002137     8+1
-0.525599     -0.525533     0.000066     8+1
-0.538197     -0.536010     0.002187     8+1
-0.537083     -0.538453     0.001370     8+1
-0.528263     -0.527789     0.000474     8+1
-0.098646     -0.098765     0.000119     8+1
-0.130048     -0.130010     0.000038     8+1
-0.101719     -0.103086     0.001367     8+1
-0.213343     -0.213236     0.000107     8+1
-0.514072     -0.515354     0.001282     8+1
-0.542284     -0.543028     0.000744     8+1
-0.100180     -0.099304     0.000876     8+1
-0.136518     -0.138101     0.001583     8+1
-0.523897     -0.525092     0.001195     8+1
-0.535454     -0.536729     0.001275     8+1
-0.562264     -0.560839     0.001426     8+1
-0.561459     -0.561275     0.000184     8+1
-0.253730     -0.251710     0.002020     8+1
-0.141178     -0.141338     0.000160     8+1
-0.112642     -0.113062     0.000420     8+1
-0.227524     -0.227419     0.000105     8+1
-0.121283     -0.118824     0.002459     8+1
-0.087326     -0.086135     0.001191     8+1
-0.117422     -0.119809     0.002387     8+1
-0.101518     -0.101169     0.000349     8+1
-0.141814     -0.139483     0.002331     8+1
-0.150303     -0.148799     0.001504     8+1
-0.565243     -0.565127     0.000116     8+1
-0.569014     -0.568048     0.000966     8+1
-0.105672     -0.104217     0.001455     8+1
-0.154424     -0.152251     0.002173     8+1
-0.244466     -0.245410     0.000944     8+1
-0.121456     -0.121788     0.000332     8+1
-0.109155     -0.107617     0.001538     8+1
-0.109258     -0.110533     0.001275     8+1
-0.103514     -0.103303     0.000211     8+1
-0.118693     -0.119989     0.001296     8+1
-0.550231     -0.548456     0.001775     8+1
-0.565101     -0.562823     0.002278     8+1
-0.110272     -0.108953     0.001319     8+1
-0.076924     -0.076797     0.000127     8+1
-0.202285     -0.203077     0.000792     8+1
-0.121815     -0.121439     0.000376     8+1
-0.114319     -0.114803     0.000484     8+1
-0.098022     -0.096795     0.001227     8+1
-0.537821     -0.538266     0.000445     8+1
-0.550058     -0.551913     0.001855     8+1
-0.116814     -0.116402     0.000412     8+1
-0.179818     -0.181459     0.001641     8+1
-0.135170     -0.137590     0.002420     8+1
-0.199811     -0.200573     0.000762     8+1
-0.547943     -0.547980     0.000037     8+1
-0.535631     -0.535997     0.000366     8+1
-0.247897     -0.248952     0.001055     8+1
-0.138026     -0.138228     0.000202     8+1
-0.531716     -0.533498     0.001782     8+1
-0.570135     -0.568400     0.001735     8+1
-0.559905     -0.562526     0.002621     8+1
-0.573156     -0.572466     0.000690     8+1
-0.121158     -0.120715     0.000443     8+1
-0.136358     -0.134414     0.001944     8+1
-0.155777     -0.156456     0.000679     8+1
-0.112255     -0.110091     0.002164     8+1
-0.152891     -0.154965     0.002074     8+1
-0.112458     -0.111561     0.000897     8+1
-0.092168     -0.090734     0.001434     8+1
-0.134266     -0.135384     0.001118     8+1
-0.294557     -0.294350     0.000207     8+1
-0.124602     -0.127936     0.003334     8+1
-0.541682     -0.540101     0.001581     8+1
-0.559835     -0.563015     0.003180     8+1
-0.245800     -0.244624     0.001176     8+1
-0.109510     -0.110888     0.001378     8+1
-0.118226     -0.120083     0.001857     8+1
-0.091065     -0.093796     0.002731     8+1
-0.087253     -0.088171     0.000918     8+1
-0.113486     -0.112968     0.000518     8+1
-0.154105     -0.152563     0.001542     8+1
-0.111395     -0.108956     0.002439     8+1
-0.560825     -0.562284     0.001459     8+1
-0.530108     -0.530345     0.000237     8+1
-0.089370     -0.087888     0.001482     8+1
-0.076152     -0.075471     0.000681     8+1
-0.061972     -0.062001     0.000029     8+1
-0.081827     -0.081418     0.000409     8+1
-0.129046     -0.129814     0.000768     8+1
-0.090375     -0.091681     0.001306     8+1
-0.546001     -0.546337     0.000336     8+1
-0.542243     -0.542462     0.000219     8+1
-0.131965     -0.131158     0.000807     8+1
-0.139447     -0.138367     0.001080     8+1
-0.132011     -0.131683     0.000328     8+1
-0.085577     -0.085182     0.000395     8+1
-0.543280     -0.542858     0.000422     8+1
-0.532914     -0.533996     0.001082     8+1
-0.145782     -0.148721     0.002939     8+1
-0.114293     -0.113024     0.001269     8+1
-0.518475     -0.514320     0.004155     8+1
-0.542127     -0.539626     0.002501     8+1
-0.553362     -0.552809     0.000553     8+1
-0.556762     -0.556416     0.000346     8+1
-0.261420     -0.260958     0.000462     8+1
-0.129232     -0.131443     0.002211     8+1
-0.118023     -0.117046     0.000977     8+1
-0.147186     -0.145053     0.002133     8+1
-0.087696     -0.087276     0.000420     8+1
-0.126092     -0.127585     0.001493     8+1
-0.549391     -0.549369     0.000022     8+1
-0.085365     -0.084986     0.000379     8+1
-0.128663     -0.131166     0.002503     8+1
-0.118199     -0.119534     0.001335     8+1
-0.275674     -0.275139     0.000535     8+1
-0.543653     -0.544074     0.000421     8+1
-0.554283     -0.552745     0.001538     8+1
-0.122482     -0.120393     0.002089     8+1
-0.140593     -0.138499     0.002094     8+1
-0.544860     -0.544940     0.000080     8+1
-0.544193     -0.542811     0.001382     8+1
-0.530177     -0.530369     0.000192     8+1
-0.530722     -0.530533     0.000189     8+1
-0.572680     -0.572339     0.000341     8+1
-0.573689     -0.573295     0.000394     8+1
-0.120659     -0.117862     0.002797     8+1
-0.115560     -0.113327     0.002233     8+1
-0.114741     -0.114770     0.000029     8+1
-0.122976     -0.120776     0.002200     8+1
-0.115414     -0.117518     0.002104     8+1
-0.119007     -0.121003     0.001996     8+1
-0.237879     -0.242515     0.004636     8+1
-0.085733     -0.085674     0.000059     8+1
-0.108134     -0.106317     0.001817     8+1
-0.080067     -0.079873     0.000194     8+1
-0.091897     -0.090166     0.001731     8+1
-0.070319     -0.071126     0.000807     8+1
-0.553422     -0.557510     0.004088     8+1
-0.551868     -0.554336     0.002468     8+1
-0.066833     -0.067439     0.000606     8+1
-0.086659     -0.086089     0.000570     8+1
-0.083264     -0.082550     0.000714     8+1
-0.064626     -0.066004     0.001378     8+1
-0.092970     -0.093870     0.000900     8+1
-0.076046     -0.077104     0.001058     8+1
-0.094457     -0.093111     0.001346     8+1
-0.071122     -0.071250     0.000128     8+1
-0.117640     -0.115208     0.002432     8+1
-0.105380     -0.104336     0.001044     8+1
-0.521417     -0.522764     0.001347     8+1
-0.538200     -0.541994     0.003794     8+1
-0.092578     -0.091499     0.001079     8+1
-0.076640     -0.077892     0.001252     8+1
-0.104764     -0.107817     0.003053     8+1
-0.071453     -0.070253     0.001200     8+1
-0.122730     -0.121097     0.001633     8+1
-0.111193     -0.110114     0.001079     8+1
-0.096017     -0.098077     0.002060     8+1
-0.068167     -0.069725     0.001558     8+1
-0.216227     -0.211477     0.004750     8+1
-0.554190     -0.552499     0.001691     8+1
-0.562100     -0.560375     0.001725     8+1
-0.113816     -0.113806     0.000010     8+1
-0.103289     -0.103987     0.000698     8+1
-0.074400     -0.075060     0.000660     8+1
-0.072885     -0.074065     0.001180     8+1
-0.055455     -0.058017     0.002562     8+1
-0.556423     -0.554940     0.001483     8+1
-0.236341     -0.233915     0.002426     8+1
-0.120199     -0.122281     0.002082     8+1
-0.107724     -0.110041     0.002317     8+1
-0.075270     -0.076054     0.000784     8+1
-0.556720     -0.555571     0.001149     8+1
-0.217815     -0.217588     0.000227     8+1
-0.109604     -0.110773     0.001169     8+1
-0.551800     -0.551909     0.000109     8+1
-0.513999     -0.515029     0.001030     8+1
-0.514254     -0.513841     0.000413     8+1
-0.089987     -0.090344     0.000357     8+1
-0.547955     -0.547385     0.000570     8+1
-0.478946     -0.479147     0.000201     8+1
-0.140443     -0.140616     0.000173     8+1
-0.564427     -0.564035     0.000392     8+1
-0.133051     -0.128062     0.004989     8+1
-0.090632     -0.090305     0.000327     8+1
-0.093964     -0.096073     0.002109     8+1
-0.127833     -0.128008     0.000175     8+1
-0.571944     -0.571423     0.000521     8+1
-0.142953     -0.139719     0.003234     8+1
-0.108224     -0.104905     0.003319     8+1
-0.123285     -0.126814     0.003529     8+1
-0.302160     -0.302970     0.000810     8+1
-0.128217     -0.130228     0.002011     8+1
-0.562958     -0.560715     0.002243     8+1
-0.127254     -0.125002     0.002252     8+1
-0.099441     -0.099378     0.000063     8+1
-0.082627     -0.084531     0.001904     8+1
-0.272744     -0.272142     0.000602     8+1
-0.557652     -0.555771     0.001881     8+1
-0.145485     -0.143569     0.001916     8+1
-0.108177     -0.106332     0.001845     8+1
-0.118648     -0.121838     0.003190     8+1
-0.085740     -0.085036     0.000704     8+1
-0.124317     -0.124404     0.000087     8+1
-0.555786     -0.555665     0.000121     8+1
-0.128658     -0.124041     0.004617     8+1
-0.091031     -0.091432     0.000401     8+1
-0.126894     -0.130649     0.003755     8+1
-0.281862     -0.281288     0.000574     8+1
-0.560697     -0.560847     0.000149     8+1
-0.141595     -0.137044     0.004551     8+1
-0.106427     -0.104971     0.001456     8+1
-0.084707     -0.083611     0.001096     8+1
-0.096226     -0.096779     0.000553     8+1
-0.124457     -0.125722     0.001265     8+1
-0.561271     -0.562625     0.001354     8+1
-0.126619     -0.125588     0.001031     8+1
-0.118082     -0.117230     0.000852     8+1
-0.127584     -0.130911     0.003327     8+1
-0.274690     -0.272309     0.002381     8+1
-0.544066     -0.544727     0.000661     8+1
-0.142161     -0.139373     0.002788     8+1
-0.126746     -0.123556     0.003190     8+1
-0.083644     -0.083599     0.000045     8+1
-0.090170     -0.091248     0.001078     8+1
-0.125129     -0.125850     0.000721     8+1
-0.544292     -0.544919     0.000627     8+1
-0.146100     -0.145638     0.000462     8+1
-0.103588     -0.103199     0.000389     8+1
-0.119864     -0.122605     0.002741     8+1
-0.280498     -0.279547     0.000951     8+1
-0.517097     -0.517658     0.000561     8+1
-0.203256     -0.202991     0.000265     8+1
-0.544341     -0.544291     0.000050     8+1
-0.089338     -0.089948     0.000610     8+1
-0.101285     -0.101127     0.000158     8+1
-0.055579     -0.055396     0.000183     8+1
-0.074434     -0.075896     0.001462     8+1
-0.045011     -0.044766     0.000245     8+1
-0.542507     -0.543151     0.000644     8+1
-0.201168     -0.200305     0.000863     8+1
-0.531256     -0.531671     0.000415     8+1
-0.083507     -0.084754     0.001247     8+1
-0.109877     -0.110529     0.000652     8+1
-0.061503     -0.061360     0.000143     8+1
-0.111913     -0.111566     0.000347     8+1
-0.159765     -0.159914     0.000149     8+1
-0.518078     -0.519152     0.001074     8+1
-0.102566     -0.103055     0.000489     8+1
-0.072964     -0.072287     0.000677     8+1
-0.554237     -0.555941     0.001704     8+1
-0.047768     -0.048760     0.000992     8+1
-0.102751     -0.102305     0.000446     8+1
-0.166653     -0.166209     0.000444     8+1
-0.550570     -0.549120     0.001450     8+1
-0.548652     -0.552553     0.003901     8+1
-0.130596     -0.130565     0.000031     8+1
-0.127266     -0.127417     0.000151     8+1
-0.149830     -0.150819     0.000989     8+1
-0.106349     -0.106529     0.000180     8+1
-0.137550     -0.137308     0.000242     8+1
-0.113291     -0.112031     0.001260     8+1
-0.079481     -0.080075     0.000594     8+1
-0.118657     -0.118939     0.000282     8+1
-0.295190     -0.294116     0.001074     8+1
-0.126956     -0.128039     0.001083     8+1
-0.548809     -0.548743     0.000066     8+1
-0.567796     -0.567232     0.000564     8+1
-0.258243     -0.259775     0.001532     8+1
-0.111487     -0.113097     0.001610     8+1
-0.129250     -0.128649     0.000601     8+1
-0.105527     -0.106380     0.000853     8+1
-0.087681     -0.087840     0.000159     8+1
-0.115987     -0.113607     0.002380     8+1
-0.156708     -0.156193     0.000515     8+1
-0.109661     -0.108154     0.001507     8+1
-0.529665     -0.528848     0.000817     8+1
-0.508402     -0.510884     0.002482     8+1
-0.086877     -0.085773     0.001104     8+1
-0.081977     -0.082467     0.000490     8+1
-0.056149     -0.056476     0.000327     8+1
-0.074398     -0.073892     0.000506     8+1
-0.117839     -0.119074     0.001235     8+1
-0.080906     -0.082423     0.001517     8+1
-0.551522     -0.551179     0.000343     8+1
-0.551332     -0.550048     0.001284     8+1
-0.119091     -0.118930     0.000161     8+1
-0.149632     -0.148961     0.000671     8+1
-0.145846     -0.147263     0.001417     8+1
-0.091332     -0.090958     0.000374     8+1
-0.539915     -0.538491     0.001424     8+1
-0.557645     -0.556466     0.001179     8+1
-0.138023     -0.138027     0.000004     8+1
-0.108220     -0.105417     0.002803     8+1
-0.565098     -0.565779     0.000681     8+1
-0.554497     -0.553369     0.001128     8+1
-0.537192     -0.537848     0.000656     8+1
-0.532310     -0.532033     0.000277     8+1
-0.214625     -0.215096     0.000471     8+1
-0.111753     -0.114377     0.002624     8+1
-0.119442     -0.117587     0.001855     8+1
-0.138207     -0.135569     0.002638     8+1
-0.081470     -0.081123     0.000347     8+1
-0.115859     -0.117559     0.001700     8+1
-0.541876     -0.542953     0.001077     8+1
-0.090406     -0.090310     0.000096     8+1
-0.113544     -0.114684     0.001140     8+1
-0.112108     -0.113486     0.001378     8+1
-0.235006     -0.234110     0.000896     8+1
-0.542750     -0.543349     0.000599     8+1
-0.565192     -0.567195     0.002003     8+1
-0.105041     -0.102749     0.002292     8+1
-0.132915     -0.130875     0.002040     8+1
-0.540196     -0.539049     0.001147     8+1
-0.550834     -0.549416     0.001418     8+1
-0.577614     -0.576163     0.001451     8+1
-0.561481     -0.560470     0.001011     8+1
-0.111419     -0.110635     0.000784     8+1
-0.144893     -0.144573     0.000320     8+1
-0.113293     -0.114803     0.001510     8+1
-0.208307     -0.207938     0.000369     8+1
-0.559186     -0.559888     0.000702     8+1
-0.577044     -0.576176     0.000868     8+1
-0.111500     -0.109611     0.001889     8+1
-0.144406     -0.145205     0.000799     8+1
-0.560340     -0.560104     0.000236     8+1
-0.575363     -0.575835     0.000472     8+1
-0.567494     -0.565392     0.002102     8+1
-0.557312     -0.556630     0.000682     8+1
-0.265423     -0.265660     0.000237     8+1
-0.126718     -0.128934     0.002216     8+1
-0.116848     -0.113965     0.002883     8+1
-0.142913     -0.140671     0.002242     8+1
-0.083605     -0.083396     0.000209     8+1
-0.115952     -0.118127     0.002175     8+1
-0.551394     -0.551766     0.000372     8+1
-0.087368     -0.087068     0.000300     8+1
-0.127809     -0.130799     0.002990     8+1
-0.116097     -0.118180     0.002083     8+1
-0.242568     -0.242252     0.000316     8+1
-0.558584     -0.558026     0.000558     8+1
-0.556618     -0.557241     0.000623     8+1
-0.120467     -0.118436     0.002031     8+1
-0.136555     -0.134160     0.002395     8+1
-0.547351     -0.547058     0.000293     8+1
-0.531038     -0.531238     0.000200     8+1
-0.573460     -0.571339     0.002121     8+1
-0.543293     -0.542530     0.000763     8+1
-0.112450     -0.112600     0.000150     8+1
-0.137467     -0.135998     0.001469     8+1
-0.115413     -0.117087     0.001674     8+1
-0.207700     -0.206922     0.000778     8+1
-0.535587     -0.534687     0.000900     8+1
-0.563847     -0.564685     0.000838     8+1
-0.122323     -0.121277     0.001046     8+1
-0.143038     -0.143683     0.000645     8+1
-0.529472     -0.531116     0.001644     8+1
-0.555257     -0.556718     0.001461     8+1
-0.540594     -0.540086     0.000508     8+1
-0.532733     -0.532176     0.000557     8+1
-0.114082     -0.113219     0.000863     8+1
-0.133941     -0.132327     0.001614     8+1
-0.104633     -0.105748     0.001115     8+1
-0.220773     -0.220448     0.000325     8+1
-0.540034     -0.539242     0.000792     8+1
-0.531435     -0.530931     0.000504     8+1
-0.105485     -0.103548     0.001937     8+1
-0.137553     -0.137853     0.000300     8+1
-0.529237     -0.528212     0.001025     8+1
-0.529820     -0.527470     0.002350     8+1
-0.200212     -0.199228     0.000984     8+1
-0.546026     -0.546076     0.000050     8+1
-0.095604     -0.096788     0.001184     8+1
-0.122442     -0.123098     0.000656     8+1
-0.063797     -0.065453     0.001656     8+1
-0.070483     -0.070514     0.000031     8+1
-0.044074     -0.045190     0.001116     8+1
-0.546471     -0.546380     0.000091     8+1
-0.271326     -0.269755     0.001571     8+1
-0.551269     -0.552797     0.001528     8+1
-0.100028     -0.100714     0.000686     8+1
-0.113750     -0.113193     0.000557     8+1
-0.062463     -0.062674     0.000211     8+1
-0.137702     -0.135887     0.001815     8+1
-0.259390     -0.257573     0.001817     8+1
-0.532771     -0.534884     0.002113     8+1
-0.111278     -0.111965     0.000687     8+1
-0.081302     -0.080093     0.001209     8+1
-0.539098     -0.540439     0.001341     8+1
-0.055496     -0.056158     0.000662     8+1
-0.553301     -0.552673     0.000628     8+1
-0.545101     -0.544174     0.000927     8+1
-0.248019     -0.246411     0.001608     8+1
-0.116689     -0.117530     0.000841     8+1
-0.117559     -0.116613     0.000946     8+1
-0.132929     -0.130669     0.002260     8+1
-0.086468     -0.086426     0.000042     8+1
-0.117844     -0.119729     0.001885     8+1
-0.554454     -0.553660     0.000794     8+1
-0.090719     -0.090550     0.000169     8+1
-0.120229     -0.121661     0.001433     8+1
-0.117068     -0.118713     0.001645     8+1
-0.241364     -0.241083     0.000281     8+1
-0.551131     -0.551683     0.000552     8+1
-0.557252     -0.556502     0.000750     8+1
-0.122291     -0.120368     0.001923     8+1
-0.141428     -0.139094     0.002334     8+1
-0.541363     -0.540615     0.000748     8+1
-0.532504     -0.531379     0.001125     8+1
-0.270676     -0.271887     0.001211     8+1
-0.526934     -0.527724     0.000790     8+1
-0.104058     -0.103475     0.000583     8+1
-0.110195     -0.110330     0.000135     8+1
-0.060146     -0.058985     0.001161     8+1
-0.073005     -0.070660     0.002345     8+1
-0.043089     -0.041453     0.001636     8+1
-0.534962     -0.535408     0.000446     8+1
-0.290964     -0.291905     0.000941     8+1
-0.537999     -0.538157     0.000158     8+1
-0.097141     -0.097175     0.000034     8+1
-0.121689     -0.120169     0.001520     8+1
-0.062040     -0.061800     0.000240     8+1
-0.143353     -0.143468     0.000115     8+1
-0.325284     -0.322034     0.003250     8+1
-0.573753     -0.575196     0.001443     8+1
-0.117220     -0.115808     0.001412     8+1
-0.089981     -0.089569     0.000412     8+1
-0.531041     -0.530782     0.000259     8+1
-0.058988     -0.058312     0.000676     8+1
-0.199132     -0.199348     0.000216     8+1
-0.545667     -0.545127     0.000540     8+1
-0.097719     -0.095783     0.001936     8+1
-0.106345     -0.105893     0.000452     8+1
-0.056371     -0.054685     0.001686     8+1
-0.075969     -0.075432     0.000537     8+1
-0.045064     -0.044682     0.000382     8+1
-0.547759     -0.547627     0.000132     8+1
-0.213719     -0.216717     0.002998     8+1
-0.529838     -0.528470     0.001368     8+1
-0.087270     -0.088826     0.001556     8+1
-0.114471     -0.115193     0.000722     8+1
-0.061988     -0.062594     0.000606     8+1
-0.126581     -0.126155     0.000426     8+1
-0.245043     -0.242956     0.002087     8+1
-0.565672     -0.565937     0.000265     8+1
-0.115616     -0.116675     0.001059     8+1
-0.082602     -0.082546     0.000056     8+1
-0.534852     -0.535339     0.000487     8+1
-0.051462     -0.051937     0.000475     8+1
-0.569658     -0.568355     0.001303     8+1
-0.562222     -0.563057     0.000835     8+1
-0.145710     -0.148655     0.002945     8+1
-0.140548     -0.143926     0.003378     8+1
-0.117063     -0.117520     0.000457     8+1
-0.260495     -0.259805     0.000690     8+1
-0.115967     -0.117737     0.001770     8+1
-0.081556     -0.082716     0.001160     8+1
-0.115987     -0.116902     0.000915     8+1
-0.106930     -0.105340     0.001590     8+1
-0.146335     -0.141442     0.004893     8+1
-0.134476     -0.130935     0.003541     8+1
-0.540001     -0.540818     0.000817     8+1
-0.541553     -0.542682     0.001129     8+1
-0.116587     -0.114818     0.001769     8+1
-0.150472     -0.149693     0.000779     8+1
-0.251202     -0.254538     0.003336     8+1
-0.117464     -0.118974     0.001510     8+1
-0.108645     -0.109882     0.001237     8+1
-0.117769     -0.120763     0.002994     8+1
-0.102852     -0.102665     0.000187     8+1
-0.100728     -0.102439     0.001711     8+1
-0.541677     -0.540111     0.001566     8+1
-0.555984     -0.554602     0.001382     8+1
-0.120163     -0.121017     0.000854     8+1
-0.080171     -0.079984     0.000187     8+1
-0.195017     -0.196558     0.001541     8+1
-0.130866     -0.132381     0.001515     8+1
-0.120258     -0.120543     0.000285     8+1
-0.092300     -0.092128     0.000172     8+1
-0.557565     -0.558701     0.001136     8+1
-0.555934     -0.557360     0.001426     8+1
-0.130205     -0.129951     0.000254     8+1
-0.234104     -0.236481     0.002377     8+1
-0.146746     -0.145567     0.001179     8+1
-0.163740     -0.159624     0.004116     8+1
-0.565040     -0.567031     0.001991     8+1
-0.568895     -0.570984     0.002089     8+1
-0.269939     -0.270804     0.000865     8+1
-0.133236     -0.133518     0.000282     8+1
-0.530506     -0.531129     0.000623     8+1
-0.560190     -0.560093     0.000097     8+1
-0.525314     -0.524011     0.001303     8+1
-0.525808     -0.524223     0.001585     8+1
-0.518226     -0.519097     0.000871     8+1
-0.517716     -0.518393     0.000677     8+1
-0.159686     -0.158471     0.001215     8+1
-0.123005     -0.123584     0.000579     8+1
-0.584246     -0.583184     0.001062     8+1
-0.568524     -0.567618     0.000906     8+1
-0.130286     -0.129614     0.000672     8+1
-0.105381     -0.106369     0.000988     8+1
-0.144981     -0.144402     0.000579     8+1
-0.113096     -0.112502     0.000594     8+1
-0.139271     -0.140484     0.001213     8+1
-0.127120     -0.124861     0.002259     8+1
-0.084897     -0.085840     0.000943     8+1
-0.125694     -0.126049     0.000355     8+1
-0.322228     -0.324429     0.002201     8+1
-0.131269     -0.132005     0.000736     8+1
-0.530193     -0.531475     0.001282     8+1
-0.519643     -0.522793     0.003150     8+1
-0.245675     -0.246097     0.000422     8+1
-0.107556     -0.110585     0.003029     8+1
-0.122463     -0.126222     0.003759     8+1
-0.091533     -0.093598     0.002065     8+1
-0.095232     -0.096696     0.001464     8+1
-0.122459     -0.122885     0.000426     8+1
-0.134912     -0.136546     0.001634     8+1
-0.115970     -0.116636     0.000666     8+1
-0.559658     -0.559094     0.000564     8+1
-0.530988     -0.531039     0.000051     8+1
-0.096042     -0.093811     0.002231     8+1
-0.088911     -0.088066     0.000845     8+1
-0.064895     -0.064036     0.000859     8+1
-0.084955     -0.085048     0.000093     8+1
-0.129198     -0.130649     0.001451     8+1
-0.093474     -0.095895     0.002421     8+1
-0.548203     -0.548914     0.000711     8+1
-0.556169     -0.557856     0.001687     8+1
-0.113921     -0.112492     0.001429     8+1
-0.143413     -0.145254     0.001841     8+1
-0.130786     -0.130481     0.000305     8+1
-0.091056     -0.092481     0.001425     8+1
-0.557997     -0.556420     0.001577     8+1
-0.557700     -0.559469     0.001769     8+1
-0.129750     -0.128037     0.001713     8+1
-0.118098     -0.116386     0.001712     8+1
-0.511083     -0.509852     0.001231     8+1
-0.563326     -0.563542     0.000216     8+1
-0.587489     -0.588163     0.000674     8+1
-0.569862     -0.571000     0.001138     8+1
-0.191047     -0.190019     0.001028     8+1
-0.132927     -0.134507     0.001580     8+1
-0.115459     -0.116893     0.001434     8+1
-0.217445     -0.217673     0.000228     8+1
-0.116173     -0.117032     0.000859     8+1
-0.080840     -0.081094     0.000254     8+1
-0.111127     -0.112003     0.000876     8+1
-0.098146     -0.096822     0.001324     8+1
-0.140193     -0.137691     0.002502     8+1
-0.134843     -0.132614     0.002229     8+1
-0.574929     -0.575782     0.000853     8+1
-0.575737     -0.575818     0.000081     8+1
-0.108450     -0.108447     0.000003     8+1
-0.150455     -0.149368     0.001087     8+1
-0.230217     -0.228342     0.001875     8+1
-0.116661     -0.119077     0.002416     8+1
-0.110559     -0.109841     0.000718     8+1
-0.108567     -0.109286     0.000719     8+1
-0.101446     -0.100060     0.001386     8+1
-0.110041     -0.111203     0.001162     8+1
-0.563424     -0.566003     0.002579     8+1
-0.580272     -0.582355     0.002083     8+1
-0.110065     -0.110884     0.000819     8+1
-0.076988     -0.078032     0.001044     8+1
-0.192213     -0.188877     0.003336     8+1
-0.121053     -0.120467     0.000586     8+1
-0.110955     -0.111411     0.000456     8+1
-0.094250     -0.092992     0.001258     8+1
-0.582295     -0.581079     0.001216     8+1
-0.565949     -0.565695     0.000254     8+1
-0.124354     -0.122729     0.001625     8+1
-0.184617     -0.182425     0.002192     8+1
-0.137190     -0.139498     0.002308     8+1
-0.185867     -0.184415     0.001452     8+1
-0.574996     -0.573254     0.001742     8+1
-0.576645     -0.574837     0.001808     8+1
-0.211712     -0.210881     0.000831     8+1
-0.140057     -0.138980     0.001077     8+1
-0.583946     -0.584429     0.000483     8+1
-0.580960     -0.578787     0.002173     8+1
-0.189605     -0.189366     0.000239     8+1
-0.106141     -0.106417     0.000276     8+1
-0.516050     -0.517357     0.001307     8+1
-0.271244     -0.270790     0.000454     8+1
-0.131974     -0.132808     0.000834     8+1
-0.521262     -0.520544     0.000718     8+1
-0.535007     -0.534602     0.000405     8+1
-0.120978     -0.118730     0.002248     8+1
-0.199926     -0.199935     0.000009     8+1
-0.546466     -0.545530     0.000936     8+1
-0.095786     -0.094621     0.001165     8+1
-0.107596     -0.107254     0.000342     8+1
-0.056025     -0.054650     0.001375     8+1
-0.075029     -0.074691     0.000338     8+1
-0.044012     -0.043639     0.000373     8+1
-0.548450     -0.547175     0.001275     8+1
-0.219982     -0.224317     0.004335     8+1
-0.537701     -0.536565     0.001136     8+1
-0.087174     -0.089440     0.002266     8+1
-0.113544     -0.114370     0.000826     8+1
-0.060935     -0.061605     0.000670     8+1
-0.127514     -0.126953     0.000561     8+1
-0.238919     -0.237161     0.001758     8+1
-0.552766     -0.553166     0.000400     8+1
-0.110531     -0.112194     0.001663     8+1
-0.080879     -0.080704     0.000175     8+1
-0.525364     -0.524465     0.000899     8+1
-0.050550     -0.051025     0.000475     8+1
-0.195282     -0.195855     0.000573     8+1
-0.535470     -0.535857     0.000387     8+1
-0.098861     -0.098397     0.000464     8+1
-0.114176     -0.114828     0.000652     8+1
-0.052824     -0.051659     0.001165     8+1
-0.074178     -0.073976     0.000202     8+1
-0.042541     -0.042797     0.000256     8+1
-0.541939     -0.543231     0.001292     8+1
-0.228572     -0.227350     0.001222     8+1
-0.538737     -0.539729     0.000992     8+1
-0.082919     -0.081895     0.001024     8+1
-0.120446     -0.121232     0.000786     8+1
-0.061125     -0.061997     0.000872     8+1
-0.135450     -0.135458     0.000008     8+1
-0.225736     -0.225332     0.000404     8+1
-0.571306     -0.570102     0.001204     8+1
-0.113414     -0.115132     0.001718     8+1
-0.084807     -0.084189     0.000618     8+1
-0.514024     -0.514108     0.000084     8+1
-0.049430     -0.049359     0.000071     8+1
-0.263508     -0.263377     0.000131     8+1
-0.558928     -0.558066     0.000862     8+1
-0.118465     -0.118184     0.000281     8+1
-0.120142     -0.119863     0.000279     8+1
-0.075404     -0.075971     0.000567     8+1
-0.081003     -0.081846     0.000843     8+1
-0.040778     -0.041861     0.001083     8+1
-0.557408     -0.558173     0.000765     8+1
-0.322613     -0.321746     0.000867     8+1
-0.568716     -0.569378     0.000662     8+1
-0.127590     -0.128088     0.000498     8+1
-0.135991     -0.137788     0.001797     8+1
-0.059496     -0.060018     0.000522     8+1
-0.152353     -0.150688     0.001665     8+1
-0.520867     -0.520929     0.000062     8+1
-0.589626     -0.590994     0.001368     8+1
-0.109885     -0.110168     0.000283     8+1
-0.091897     -0.092547     0.000650     8+1
-0.521407     -0.520640     0.000767     8+1
-0.060439     -0.061079     0.000640     8+1
-0.516726     -0.516262     0.000464     8+1
-0.534235     -0.534419     0.000184     8+1
-0.212786     -0.213905     0.001119     8+1
-0.131786     -0.133498     0.001712     8+1
-0.111665     -0.112175     0.000510     8+1
-0.211515     -0.212976     0.001461     8+1
-0.120357     -0.121837     0.001480     8+1
-0.080127     -0.080159     0.000032     8+1
-0.108103     -0.108882     0.000779     8+1
-0.096173     -0.095062     0.001111     8+1
-0.136795     -0.134866     0.001929     8+1
-0.131042     -0.128915     0.002127     8+1
-0.582576     -0.583631     0.001055     8+1
-0.568134     -0.571081     0.002947     8+1
-0.105567     -0.105345     0.000222     8+1
-0.160472     -0.160546     0.000074     8+1
-0.243426     -0.246295     0.002869     8+1
-0.115380     -0.117389     0.002009     8+1
-0.114036     -0.114108     0.000072     8+1
-0.111157     -0.112826     0.001669     8+1
-0.106237     -0.105782     0.000455     8+1
-0.116477     -0.117679     0.001202     8+1
-0.540991     -0.542259     0.001267     8+1
-0.570559     -0.569250     0.001309     8+1
-0.114997     -0.115001     0.000004     8+1
-0.076430     -0.077365     0.000935     8+1
-0.198408     -0.197158     0.001250     8+1
-0.122398     -0.122792     0.000394     8+1
-0.113568     -0.114717     0.001149     8+1
-0.095522     -0.093986     0.001536     8+1
-0.566604     -0.566457     0.000147     8+1
-0.547831     -0.547006     0.000825     8+1
-0.131483     -0.131155     0.000328     8+1
-0.204967     -0.206038     0.001071     8+1
-0.147059     -0.149119     0.002060     8+1
-0.220780     -0.217246     0.003534     8+1
-0.583189     -0.582585     0.000604     8+1
-0.575113     -0.574139     0.000974     8+1
-0.231265     -0.231664     0.000399     8+1
-0.146996     -0.147067     0.000071     8+1
-0.574175     -0.573340     0.000835     8+1
-0.560122     -0.561460     0.001338     8+1
-0.554928     -0.555499     0.000571     8+1
-0.538061     -0.536398     0.001663     8+1
-0.212458     -0.212741     0.000283     8+1
-0.112340     -0.113204     0.000864     8+1
-0.114128     -0.109938     0.004190     8+1
-0.123451     -0.120330     0.003121     8+1
-0.077115     -0.077415     0.000300     8+1
-0.118162     -0.121421     0.003259     8+1
-0.538266     -0.538132     0.000134     8+1
-0.078284     -0.077315     0.000969     8+1
-0.104439     -0.105744     0.001305     8+1
-0.107936     -0.110292     0.002356     8+1
-0.209600     -0.210630     0.001030     8+1
-0.530745     -0.530508     0.000237     8+1
-0.551450     -0.550754     0.000696     8+1
-0.100774     -0.099127     0.001647     8+1
-0.134265     -0.132760     0.001505     8+1
-0.533557     -0.532948     0.000609     8+1
-0.548105     -0.547191     0.000914     8+1
-0.573381     -0.574947     0.001566     8+1
-0.571281     -0.571411     0.000130     8+1
-0.213193     -0.214145     0.000952     8+1
-0.128462     -0.131659     0.003197     8+1
-0.116286     -0.117723     0.001437     8+1
-0.233929     -0.234617     0.000688     8+1
-0.131010     -0.131761     0.000751     8+1
-0.087847     -0.087359     0.000488     8+1
-0.125362     -0.128058     0.002696     8+1
-0.098075     -0.097717     0.000358     8+1
-0.139806     -0.138184     0.001622     8+1
-0.153200     -0.155013     0.001813     8+1
-0.530555     -0.528956     0.001599     8+1
-0.529187     -0.527471     0.001716     8+1
-0.098764     -0.099128     0.000364     8+1
-0.134755     -0.133717     0.001038     8+1
-0.264463     -0.262484     0.001979     8+1
-0.117523     -0.116988     0.000535     8+1
-0.099909     -0.098601     0.001308     8+1
-0.088335     -0.088987     0.000652     8+1
-0.088003     -0.087638     0.000365     8+1
-0.109677     -0.111682     0.002005     8+1
-0.555187     -0.556338     0.001151     8+1
-0.572143     -0.573482     0.001339     8+1
-0.117038     -0.117488     0.000450     8+1
-0.080386     -0.081657     0.001271     8+1
-0.226883     -0.224450     0.002433     8+1
-0.117163     -0.115822     0.001341     8+1
-0.110121     -0.110987     0.000866     8+1
-0.103404     -0.104512     0.001108     8+1
-0.573948     -0.575139     0.001191     8+1
-0.564237     -0.564477     0.000240     8+1
-0.123875     -0.121910     0.001965     8+1
-0.153945     -0.153001     0.000944     8+1
-0.131636     -0.133414     0.001778     8+1
-0.216529     -0.218548     0.002019     8+1
-0.531557     -0.532476     0.000919     8+1
-0.540657     -0.539673     0.000984     8+1
-0.233471     -0.234885     0.001414     8+1
-0.145466     -0.146163     0.000697     8+1
-0.540996     -0.540337     0.000659     8+1
-0.573306     -0.573420     0.000114     8+1
-0.534070     -0.533955     0.000115     8+1
-0.533447     -0.533874     0.000427     8+1
-0.224289     -0.225816     0.001527     8+1
-0.115958     -0.117678     0.001720     8+1
-0.124071     -0.123888     0.000183     8+1
-0.132223     -0.130903     0.001320     8+1
-0.073800     -0.073018     0.000782     8+1
-0.105345     -0.106323     0.000978     8+1
-0.537210     -0.539305     0.002095     8+1
-0.085043     -0.084860     0.000183     8+1
-0.118245     -0.118916     0.000671     8+1
-0.107021     -0.107724     0.000703     8+1
-0.217189     -0.217848     0.000659     8+1
-0.545454     -0.546042     0.000588     8+1
-0.572161     -0.570845     0.001316     8+1
-0.103389     -0.102825     0.000564     8+1
-0.128356     -0.128349     0.000007     8+1
-0.537880     -0.537233     0.000647     8+1
-0.549866     -0.548737     0.001129     8+1
-0.558154     -0.557606     0.000548     8+1
-0.125048     -0.120499     0.004549     8+1
-0.080853     -0.080430     0.000423     8+1
-0.083337     -0.084287     0.000950     8+1
-0.123391     -0.124603     0.001212     8+1
-0.539564     -0.539389     0.000175     8+1
-0.149551     -0.145843     0.003708     8+1
-0.104733     -0.103905     0.000828     8+1
-0.125256     -0.130160     0.004904     8+1
-0.255535     -0.258941     0.003406     8+1
-0.123877     -0.126881     0.003004     8+1
-0.570306     -0.568980     0.001326     8+1
-0.125202     -0.122030     0.003172     8+1
-0.086194     -0.084805     0.001389     8+1
-0.082349     -0.082907     0.000558     8+1
-0.285218     -0.284430     0.000788     8+1
-0.578455     -0.575804     0.002651     8+1
-0.144043     -0.142376     0.001667     8+1
-0.110531     -0.110279     0.000252     8+1
-0.116213     -0.119684     0.003471     8+1
-0.080262     -0.081082     0.000820     8+1
-0.132057     -0.133426     0.001369     8+1
-0.557697     -0.559489     0.001792     8+1
-0.123244     -0.119855     0.003389     8+1
-0.086200     -0.085968     0.000232     8+1
-0.118140     -0.121597     0.003457     8+1
-0.287188     -0.286808     0.000380     8+1
-0.536885     -0.537667     0.000782     8+1
-0.141283     -0.138964     0.002319     8+1
-0.104349     -0.103153     0.001196     8+1
-0.080197     -0.079049     0.001148     8+1
-0.088645     -0.087868     0.000777     8+1
-0.123697     -0.126996     0.003299     8+1
-0.559731     -0.559813     0.000082     8+1
-0.126634     -0.123954     0.002680     8+1
-0.106259     -0.102905     0.003354     8+1
-0.127535     -0.129549     0.002014     8+1
-0.290106     -0.290611     0.000505     8+1
-0.527344     -0.526557     0.000787     8+1
-0.145051     -0.142564     0.002487     8+1
-0.118093     -0.114257     0.003836     8+1
-0.077478     -0.076298     0.001180     8+1
-0.079448     -0.080556     0.001108     8+1
-0.119986     -0.121980     0.001994     8+1
-0.541126     -0.540813     0.000313     8+1
-0.126837     -0.123914     0.002923     8+1
-0.105266     -0.103903     0.001363     8+1
-0.115264     -0.119890     0.004626     8+1
-0.294780     -0.296051     0.001271     8+1
-0.553162     -0.553068     0.000094     8+1
-0.537101     -0.536723     0.000378     8+1
-0.531615     -0.531400     0.000215     8+1
-0.120149     -0.120220     0.000071     8+1
-0.149526     -0.148935     0.000591     8+1
-0.107698     -0.109431     0.001733     8+1
-0.240256     -0.240609     0.000353     8+1
-0.534156     -0.535319     0.001163     8+1
-0.553601     -0.553833     0.000232     8+1
-0.105732     -0.103513     0.002219     8+1
-0.149388     -0.149187     0.000201     8+1
-0.524861     -0.523892     0.000969     8+1
-0.535643     -0.535559     0.000084     8+1
-0.538876     -0.539664     0.000788     8+1
-0.125510     -0.122695     0.002815     8+1
-0.071773     -0.071580     0.000193     8+1
-0.072565     -0.072429     0.000136     8+1
-0.109036     -0.110389     0.001353     8+1
-0.560941     -0.562270     0.001329     8+1
-0.135566     -0.134574     0.000992     8+1
-0.092865     -0.092067     0.000798     8+1
-0.103184     -0.106661     0.003477     8+1
-0.220536     -0.221702     0.001166     8+1
-0.112866     -0.115784     0.002918     8+1
-0.537981     -0.537505     0.000476     8+1
-0.105360     -0.104030     0.001330     8+1
-0.070715     -0.069669     0.001046     8+1
-0.069977     -0.071055     0.001078     8+1
-0.249505     -0.249057     0.000448     8+1
-0.561213     -0.561698     0.000485     8+1
-0.121922     -0.120492     0.001430     8+1
-0.091179     -0.089522     0.001657     8+1
-0.100278     -0.103253     0.002975     8+1
-0.068720     -0.069109     0.000389     8+1
-0.115635     -0.117484     0.001849     8+1
-0.540057     -0.538473     0.001584     8+1
-0.113334     -0.111066     0.002268     8+1
-0.072237     -0.071821     0.000416     8+1
-0.105910     -0.108553     0.002643     8+1
-0.207517     -0.208236     0.000719     8+1
-0.560698     -0.560013     0.000685     8+1
-0.128768     -0.126832     0.001936     8+1
-0.089538     -0.087863     0.001675     8+1
-0.066504     -0.066885     0.000381     8+1
-0.074537     -0.073783     0.000754     8+1
-0.110247     -0.111634     0.001387     8+1
-0.539508     -0.538544     0.000964     8+1
-0.115346     -0.114566     0.000780     8+1
-0.092754     -0.092017     0.000737     8+1
-0.099859     -0.101540     0.001681     8+1
-0.218755     -0.218228     0.000527     8+1
-0.560465     -0.560667     0.000202     8+1
-0.121001     -0.119642     0.001359     8+1
-0.104039     -0.102861     0.001178     8+1
-0.074255     -0.074054     0.000201     8+1
-0.068810     -0.069549     0.000739     8+1
-0.108616     -0.109406     0.000790     8+1
-0.539372     -0.540870     0.001498     8+1
-0.125256     -0.124713     0.000543     8+1
-0.090662     -0.088160     0.002502     8+1
-0.098293     -0.099735     0.001442     8+1
-0.203533     -0.204787     0.001254     8+1
-0.559759     -0.559553     0.000206     8+1
-0.529543     -0.529164     0.000379     8+1
-0.124390     -0.121527     0.002863     8+1
-0.074935     -0.074337     0.000598     8+1
-0.075242     -0.076030     0.000788     8+1
-0.118135     -0.119790     0.001655     8+1
-0.535844     -0.535137     0.000707     8+1
-0.130354     -0.129067     0.001287     8+1
-0.097272     -0.096282     0.000990     8+1
-0.114909     -0.120784     0.005875     8+1
-0.261559     -0.262421     0.000862     8+1
-0.112002     -0.114942     0.002940     8+1
-0.539636     -0.539158     0.000478     8+1
-0.110743     -0.108434     0.002309     8+1
-0.075723     -0.074221     0.001502     8+1
-0.077719     -0.078775     0.001056     8+1
-0.256344     -0.255707     0.000637     8+1
-0.545294     -0.544544     0.000750     8+1
-0.132996     -0.131153     0.001843     8+1
-0.101913     -0.099507     0.002406     8+1
-0.111098     -0.114392     0.003294     8+1
-0.070023     -0.069434     0.000589     8+1
-0.113994     -0.115239     0.001245     8+1
-0.533313     -0.532669     0.000644     8+1
-0.115022     -0.111836     0.003186     8+1
-0.080039     -0.079600     0.000439     8+1
-0.109463     -0.111613     0.002150     8+1
-0.243289     -0.243967     0.000678     8+1
-0.551666     -0.550824     0.000842     8+1
-0.136494     -0.133798     0.002696     8+1
-0.097425     -0.096039     0.001386     8+1
-0.072262     -0.071627     0.000635     8+1
-0.080821     -0.080604     0.000217     8+1
-0.123455     -0.125296     0.001841     8+1
-0.546954     -0.546674     0.000279     8+1
-0.125167     -0.124503     0.000664     8+1
-0.101182     -0.098577     0.002605     8+1
-0.111370     -0.113603     0.002233     8+1
-0.251184     -0.250592     0.000591     8+1
-0.560641     -0.558841     0.001800     8+1
-0.134823     -0.133057     0.001766     8+1
-0.118105     -0.116255     0.001850     8+1
-0.080242     -0.079913     0.000329     8+1
-0.081413     -0.081755     0.000342     8+1
-0.115726     -0.117676     0.001950     8+1
-0.559137     -0.561055     0.001918     8+1
-0.138794     -0.137411     0.001383     8+1
-0.100281     -0.098479     0.001802     8+1
-0.112649     -0.115356     0.002707     8+1
-0.252779     -0.254367     0.001588     8+1
-0.571106     -0.570764     0.000342     8+1
-0.612490     -0.612864     0.000374     8+1
-0.457760     -0.457579     0.000181     8+1
-0.147215     -0.146416     0.000799     8+1
-0.136074     -0.136617     0.000543     8+1
-0.119023     -0.117025     0.001998     8+1
-0.150632     -0.150284     0.000348     8+1
-0.124031     -0.124846     0.000815     8+1
-0.132172     -0.129755     0.002417     8+1
-0.574339     -0.575785     0.001446     8+1
-0.092165     -0.092390     0.000225     8+1
-0.112838     -0.112744     0.000094     8+1
-0.083602     -0.083016     0.000586     8+1
-0.106602     -0.104975     0.001627     8+1
-0.092287     -0.093255     0.000968     8+1
-0.519577     -0.518292     0.001285     8+1
-0.550299     -0.548240     0.002059     8+1
-0.078169     -0.078878     0.000709     8+1
-0.113637     -0.114867     0.001230     8+1
-0.088442     -0.089530     0.001088     8+1
-0.077004     -0.075884     0.001120     8+1
-0.145207     -0.144052     0.001155     8+1
-0.081965     -0.082321     0.000356     8+1
-0.097478     -0.098174     0.000696     8+1
-0.082022     -0.082170     0.000148     8+1
-0.141531     -0.141581     0.000050     8+1
-0.157627     -0.159291     0.001664     8+1
-0.532162     -0.532241     0.000079     8+1
-0.542118     -0.542393     0.000275     8+1
-0.108233     -0.109345     0.001112     8+1
-0.085785     -0.086340     0.000555     8+1
-0.164394     -0.165912     0.001518     8+1
-0.084455     -0.083666     0.000789     8+1
-0.127172     -0.126831     0.000341     8+1
-0.112210     -0.110431     0.001779     8+1
-0.117626     -0.118059     0.000433     8+1
-0.093982     -0.095723     0.001741     8+1
-0.356542     -0.355683     0.000859     8+1
-0.548562     -0.548795     0.000233     8+1
-0.330388     -0.329962     0.000426     8+1
-0.142690     -0.143868     0.001178     8+1
-0.145601     -0.145108     0.000493     8+1
-0.084760     -0.085171     0.000411     8+1
-0.092702     -0.091963     0.000739     8+1
-0.070563     -0.070264     0.000299     8+1
-0.555527     -0.555044     0.000483     8+1
-0.482426     -0.482556     0.000130     8+1
-0.130891     -0.130239     0.000652     8+1
-0.113550     -0.113623     0.000073     8+1
-0.073884     -0.074132     0.000248     8+1
-0.558046     -0.557562     0.000484     8+1
-0.316442     -0.316233     0.000209     8+1
-0.127585     -0.127612     0.000027     8+1
-0.545661     -0.544859     0.000802     8+1
-0.550146     -0.551910     0.001764     8+1
-0.547784     -0.549912     0.002128     8+1
-0.260031     -0.259775     0.000256     8+1
-0.133422     -0.134826     0.001404     8+1
-0.108452     -0.109669     0.001217     8+1
-0.219767     -0.220070     0.000303     8+1
-0.128850     -0.128589     0.000261     8+1
-0.083649     -0.083509     0.000140     8+1
-0.116693     -0.119065     0.002372     8+1
-0.103533     -0.104002     0.000469     8+1
-0.138223     -0.135822     0.002401     8+1
-0.140337     -0.141209     0.000872     8+1
-0.572450     -0.572548     0.000098     8+1
-0.573850     -0.576328     0.002478     8+1
-0.100319     -0.099379     0.000940     8+1
-0.154073     -0.152650     0.001423     8+1
-0.269118     -0.269808     0.000690     8+1
-0.116048     -0.117101     0.001053     8+1
-0.112919     -0.111826     0.001093     8+1
-0.114738     -0.116160     0.001422     8+1
-0.103384     -0.103377     0.000007     8+1
-0.116293     -0.119713     0.003420     8+1
-0.533851     -0.534661     0.000810     8+1
-0.556756     -0.557336     0.000580     8+1
-0.108363     -0.107765     0.000598     8+1
-0.072017     -0.072685     0.000668     8+1
-0.203543     -0.203657     0.000114     8+1
-0.122037     -0.121432     0.000605     8+1
-0.110513     -0.110908     0.000395     8+1
-0.094354     -0.094293     0.000061     8+1
-0.549155     -0.549241     0.000086     8+1
-0.545315     -0.546790     0.001475     8+1
-0.120027     -0.120301     0.000274     8+1
-0.187081     -0.187493     0.000412     8+1
-0.136121     -0.137805     0.001684     8+1
-0.206456     -0.204822     0.001634     8+1
-0.555961     -0.554838     0.001123     8+1
-0.553793     -0.552388     0.001405     8+1
-0.249494     -0.249825     0.000331     8+1
-0.147387     -0.149081     0.001694     8+1
-0.541910     -0.541749     0.000161     8+1
-0.571810     -0.573784     0.001974     8+1
-0.596847     -0.595136     0.001711     8+1
-0.540779     -0.538999     0.001780     8+1
-0.119241     -0.118287     0.000954     8+1
-0.121730     -0.123043     0.001313     8+1
-0.119442     -0.120731     0.001289     8+1
-0.143922     -0.143978     0.000056     8+1
-0.136918     -0.136284     0.000634     8+1
-0.123850     -0.124337     0.000487     8+1
-0.528906     -0.526376     0.002530     8+1
-0.085849     -0.087484     0.001635     8+1
-0.109635     -0.109298     0.000337     8+1
-0.080822     -0.081102     0.000280     8+1
-0.106712     -0.104704     0.002008     8+1
-0.079424     -0.080027     0.000603     8+1
-0.389701     -0.392366     0.002665     8+1
-0.499254     -0.500444     0.001190     8+1
-0.072146     -0.072935     0.000789     8+1
-0.099849     -0.100440     0.000591     8+1
-0.091839     -0.093525     0.001686     8+1
-0.064159     -0.063619     0.000540     8+1
-0.128052     -0.127805     0.000247     8+1
-0.069784     -0.070217     0.000433     8+1
-0.091879     -0.093553     0.001674     8+1
-0.072687     -0.072612     0.000075     8+1
-0.132815     -0.133613     0.000798     8+1
-0.109124     -0.107932     0.001192     8+1
-0.533334     -0.535451     0.002117     8+1
-0.537430     -0.536282     0.001148     8+1
-0.113441     -0.114882     0.001441     8+1
-0.085567     -0.087715     0.002148     8+1
-0.135458     -0.136182     0.000724     8+1
-0.079836     -0.080226     0.000390     8+1
-0.123637     -0.125214     0.001577     8+1
-0.115877     -0.117122     0.001245     8+1
-0.117207     -0.122407     0.005200     8+1
-0.083860     -0.084787     0.000927     8+1
-0.346493     -0.343763     0.002730     8+1
-0.522818     -0.524809     0.001991     8+1
-0.335765     -0.336789     0.001024     8+1
-0.126763     -0.128435     0.001672     8+1
-0.128873     -0.129738     0.000865     8+1
-0.078770     -0.078340     0.000430     8+1
-0.089776     -0.089675     0.000101     8+1
-0.064478     -0.063267     0.001211     8+1
-0.559923     -0.561356     0.001433     8+1
-0.393722     -0.389958     0.003764     8+1
-0.122729     -0.122110     0.000619     8+1
-0.119571     -0.118950     0.000621     8+1
-0.078966     -0.077424     0.001542     8+1
-0.535906     -0.534621     0.001285     8+1
-0.280490     -0.279554     0.000936     8+1
-0.125375     -0.124791     0.000584     8+1
-0.547737     -0.546487     0.001250     8+1
-0.566387     -0.564407     0.001980     8+1
-0.561320     -0.558710     0.002610     8+1
-0.127024     -0.126721     0.000303     8+1
-0.133612     -0.134692     0.001080     8+1
-0.142250     -0.143092     0.000842     8+1
-0.118330     -0.116877     0.001453     8+1
-0.131450     -0.131540     0.000090     8+1
-0.108567     -0.107962     0.000605     8+1
-0.088390     -0.086731     0.001659     8+1
-0.119850     -0.121428     0.001578     8+1
-0.256194     -0.257685     0.001491     8+1
-0.120582     -0.122137     0.001555     8+1
-0.548758     -0.547184     0.001574     8+1
-0.566515     -0.562302     0.004213     8+1
-0.214815     -0.216248     0.001433     8+1
-0.112980     -0.113825     0.000845     8+1
-0.137835     -0.139058     0.001223     8+1
-0.110596     -0.111833     0.001237     8+1
-0.127982     -0.128578     0.000596     8+1
-0.127181     -0.125362     0.001819     8+1
-0.142060     -0.141799     0.000261     8+1
-0.111949     -0.111443     0.000506     8+1
-0.527191     -0.523448     0.003743     8+1
-0.505562     -0.506073     0.000511     8+1
-0.085025     -0.085932     0.000907     8+1
-0.079722     -0.080466     0.000744     8+1
-0.064469     -0.063431     0.001038     8+1
-0.074382     -0.073926     0.000456     8+1
-0.111457     -0.113559     0.002102     8+1
-0.081844     -0.083194     0.001350     8+1
-0.563185     -0.564117     0.000932     8+1
-0.554715     -0.556098     0.001383     8+1
-0.141095     -0.139494     0.001601     8+1
-0.146190     -0.147342     0.001152     8+1
-0.123125     -0.124316     0.001191     8+1
-0.085499     -0.085257     0.000242     8+1
-0.537946     -0.538284     0.000338     8+1
-0.540277     -0.541795     0.001518     8+1
-0.127823     -0.129317     0.001494     8+1
-0.104479     -0.104240     0.000239     8+1
-0.561378     -0.562993     0.001615     8+1
-0.555018     -0.555877     0.000859     8+1
-0.546490     -0.547343     0.000853     8+1
-0.562576     -0.558767     0.003809     8+1
-0.128466     -0.128203     0.000263     8+1
-0.115957     -0.115290     0.000667     8+1
-0.143015     -0.142000     0.001015     8+1
-0.107453     -0.105298     0.002155     8+1
-0.145384     -0.145849     0.000465     8+1
-0.114578     -0.114556     0.000022     8+1
-0.079545     -0.080111     0.000566     8+1
-0.117643     -0.118330     0.000687     8+1
-0.264280     -0.264951     0.000671     8+1
-0.113898     -0.114602     0.000704     8+1
-0.564222     -0.565204     0.000982     8+1
-0.534823     -0.535026     0.000203     8+1
-0.233008     -0.234654     0.001646     8+1
-0.113689     -0.115295     0.001606     8+1
-0.146467     -0.147150     0.000683     8+1
-0.105016     -0.105975     0.000959     8+1
-0.094343     -0.095575     0.001232     8+1
-0.121595     -0.120386     0.001209     8+1
-0.136844     -0.136997     0.000153     8+1
-0.108294     -0.108043     0.000251     8+1
-0.547215     -0.546449     0.000766     8+1
-0.516851     -0.514305     0.002546     8+1
-0.096462     -0.093657     0.002805     8+1
-0.083912     -0.083464     0.000448     8+1
-0.058563     -0.058800     0.000237     8+1
-0.076811     -0.076437     0.000374     8+1
-0.115922     -0.115401     0.000521     8+1
-0.083658     -0.084261     0.000603     8+1
-0.575418     -0.576511     0.001093     8+1
-0.545897     -0.545743     0.000154     8+1
-0.109521     -0.107156     0.002365     8+1
-0.136316     -0.134427     0.001889     8+1
-0.122480     -0.120640     0.001840     8+1
-0.081517     -0.080387     0.001130     8+1
-0.535880     -0.535662     0.000218     8+1
-0.555580     -0.553490     0.002090     8+1
-0.125888     -0.125136     0.000752     8+1
-0.100593     -0.098156     0.002437     8+1
-0.528123     -0.526590     0.001533     8+1
-0.534530     -0.535076     0.000546     8+1
-0.536830     -0.535346     0.001484     8+1
-0.536442     -0.535251     0.001191     8+1
-0.543696     -0.543218     0.000478     8+1
-0.141323     -0.141120     0.000203     8+1
-0.117773     -0.118401     0.000628     8+1
-0.546296     -0.545565     0.000731     8+1
-0.559653     -0.560618     0.000965     8+1
-0.098893     -0.098301     0.000592     8+1
-0.555725     -0.557230     0.001505     8+1
-0.567495     -0.567880     0.000385     8+1
-0.204165     -0.204890     0.000725     8+1
-0.126824     -0.131197     0.004373     8+1
-0.122012     -0.123872     0.001860     8+1
-0.244361     -0.244676     0.000315     8+1
-0.129957     -0.130676     0.000719     8+1
-0.086089     -0.085720     0.000369     8+1
-0.116532     -0.118906     0.002374     8+1
-0.097831     -0.097488     0.000343     8+1
-0.146070     -0.145009     0.001061     8+1
-0.150562     -0.151458     0.000896     8+1
-0.522481     -0.522533     0.000052     8+1
-0.521318     -0.520665     0.000653     8+1
-0.097365     -0.097151     0.000214     8+1
-0.133655     -0.133084     0.000571     8+1
-0.252134     -0.250295     0.001839     8+1
-0.112638     -0.112655     0.000017     8+1
-0.093746     -0.093899     0.000153     8+1
-0.087203     -0.088501     0.001298     8+1
-0.085986     -0.085616     0.000370     8+1
-0.108298     -0.109279     0.000981     8+1
-0.563298     -0.562985     0.000313     8+1
-0.573654     -0.573517     0.000137     8+1
-0.117261     -0.117950     0.000689     8+1
-0.082652     -0.084144     0.001492     8+1
-0.221865     -0.220875     0.000990     8+1
-0.120659     -0.120028     0.000631     8+1
-0.114667     -0.115893     0.001226     8+1
-0.107616     -0.107535     0.000081     8+1
-0.568907     -0.572200     0.003293     8+1
-0.556712     -0.557922     0.001210     8+1
-0.119021     -0.117194     0.001827     8+1
-0.157901     -0.155476     0.002425     8+1
-0.126813     -0.127729     0.000916     8+1
-0.224267     -0.225949     0.001682     8+1
-0.533036     -0.531959     0.001077     8+1
-0.536739     -0.536593     0.000146     8+1
-0.217586     -0.219490     0.001904     8+1
-0.151921     -0.152476     0.000555     8+1
-0.542835     -0.540567     0.002268     8+1
-0.572594     -0.573211     0.000617     8+1
-0.520195     -0.519582     0.000613     8+1
-0.520803     -0.519859     0.000944     8+1
-0.537077     -0.537329     0.000252     8+1
-0.536960     -0.536858     0.000102     8+1
-0.100945     -0.100867     0.000078     8+1
-0.140365     -0.139879     0.000486     8+1
-0.108734     -0.109630     0.000896     8+1
-0.204922     -0.204718     0.000204     8+1
-0.513969     -0.516124     0.002155     8+1
-0.533555     -0.533781     0.000226     8+1
-0.117921     -0.117000     0.000921     8+1
-0.127154     -0.126916     0.000238     8+1
-0.522608     -0.523460     0.000852     8+1
-0.518879     -0.518751     0.000128     8+1
-0.519133     -0.518447     0.000686     8+1
-0.541077     -0.544394     0.003317     8+1
-0.142790     -0.144533     0.001743     8+1
-0.136498     -0.136090     0.000408     8+1
-0.144289     -0.144524     0.000235     8+1
-0.119127     -0.116833     0.002294     8+1
-0.125325     -0.126191     0.000866     8+1
-0.094876     -0.095910     0.001034     8+1
-0.078004     -0.079308     0.001304     8+1
-0.119403     -0.122480     0.003077     8+1
-0.305438     -0.304737     0.000701     8+1
-0.115070     -0.117651     0.002581     8+1
-0.587595     -0.585982     0.001613     8+1
-0.572575     -0.569488     0.003087     8+1
-0.272951     -0.275586     0.002635     8+1
-0.131021     -0.134033     0.003012     8+1
-0.156916     -0.157118     0.000202     8+1
-0.115592     -0.116002     0.000410     8+1
-0.119706     -0.120921     0.001215     8+1
-0.148700     -0.148051     0.000649     8+1
-0.151660     -0.149741     0.001919     8+1
-0.106721     -0.105433     0.001288     8+1
-0.536138     -0.534044     0.002094     8+1
-0.560269     -0.562654     0.002385     8+1
-0.093443     -0.091261     0.002182     8+1
-0.080989     -0.080847     0.000142     8+1
-0.065563     -0.065762     0.000199     8+1
-0.086812     -0.086908     0.000096     8+1
-0.121283     -0.119381     0.001902     8+1
-0.082352     -0.083025     0.000673     8+1
-0.548170     -0.548149     0.000021     8+1
-0.535978     -0.537047     0.001069     8+1
-0.121434     -0.121776     0.000342     8+1
-0.139570     -0.139979     0.000409     8+1
-0.125926     -0.123148     0.002778     8+1
-0.081035     -0.081345     0.000310     8+1
-0.540929     -0.540530     0.000399     8+1
-0.537082     -0.535707     0.001375     8+1
-0.141768     -0.142207     0.000439     8+1
-0.115737     -0.111857     0.003880     8+1
-0.512615     -0.514038     0.001423     8+1
-0.537172     -0.535157     0.002015     8+1
-0.160300     -0.160292     0.000008     8+1
-0.110242     -0.110379     0.000137     8+1
-0.559807     -0.558725     0.001082     8+1
-0.552205     -0.549917     0.002288     8+1
-0.196283     -0.198209     0.001926     8+1
-0.133165     -0.133515     0.000350     8+1
-0.114828     -0.115390     0.000562     8+1
-0.251569     -0.249516     0.002053     8+1
-0.120447     -0.123109     0.002662     8+1
-0.083724     -0.083446     0.000278     8+1
-0.121804     -0.123135     0.001331     8+1
-0.102850     -0.101906     0.000944     8+1
-0.135960     -0.132952     0.003008     8+1
-0.138080     -0.136841     0.001239     8+1
-0.564198     -0.564420     0.000222     8+1
-0.567692     -0.567997     0.000305     8+1
-0.098229     -0.099085     0.000856     8+1
-0.146553     -0.147944     0.001391     8+1
-0.219012     -0.219038     0.000026     8+1
-0.114420     -0.115090     0.000670     8+1
-0.102472     -0.100955     0.001517     8+1
-0.102558     -0.102825     0.000267     8+1
-0.093296     -0.091598     0.001698     8+1
-0.105966     -0.106814     0.000848     8+1
-0.540035     -0.540322     0.000287     8+1
-0.563460     -0.563932     0.000472     8+1
-0.109139     -0.109774     0.000635     8+1
-0.084024     -0.085556     0.001532     8+1
-0.222501     -0.222210     0.000291     8+1
-0.132523     -0.135444     0.002921     8+1
-0.112088     -0.112457     0.000369     8+1
-0.095353     -0.095669     0.000316     8+1
-0.559812     -0.558658     0.001154     8+1
-0.550423     -0.551398     0.000975     8+1
-0.122313     -0.119603     0.002710     8+1
-0.183705     -0.180771     0.002934     8+1
-0.139793     -0.139365     0.000428     8+1
-0.194702     -0.195164     0.000462     8+1
-0.563234     -0.564987     0.001753     8+1
-0.558371     -0.557799     0.000572     8+1
-0.233087     -0.231252     0.001835     8+1
-0.131966     -0.130368     0.001598     8+1
-0.526807     -0.526914     0.000107     8+1
-0.556478     -0.555908     0.000570     8+1
-0.531471     -0.530786     0.000685     8+1
-0.531710     -0.531097     0.000613     8+1
-0.557110     -0.556924     0.000186     8+1
-0.269525     -0.269191     0.000334     8+1
-0.113898     -0.116852     0.002954     8+1
-0.110082     -0.111585     0.001503     8+1
-0.124774     -0.126050     0.001276     8+1
-0.128138     -0.130442     0.002304     8+1
-0.121337     -0.120390     0.000947     8+1
-0.111808     -0.111976     0.000168     8+1
-0.566363     -0.566644     0.000281     8+1
-0.084206     -0.085534     0.001328     8+1
-0.096877     -0.094733     0.002144     8+1
-0.074371     -0.075268     0.000897     8+1
-0.091288     -0.090479     0.000809     8+1
-0.075896     -0.076493     0.000597     8+1
-0.259413     -0.256477     0.002936     8+1
-0.511805     -0.508936     0.002869     8+1
-0.078506     -0.077482     0.001024     8+1
-0.098111     -0.098218     0.000107     8+1
-0.090735     -0.093549     0.002814     8+1
-0.069887     -0.071251     0.001364     8+1
-0.128485     -0.127658     0.000827     8+1
-0.075688     -0.077673     0.001985     8+1
-0.105657     -0.109318     0.003661     8+1
-0.071773     -0.071555     0.000218     8+1
-0.103850     -0.104268     0.000418     8+1
-0.111009     -0.111850     0.000841     8+1
-0.534234     -0.534740     0.000506     8+1
-0.539439     -0.538324     0.001115     8+1
-0.079371     -0.079784     0.000413     8+1
-0.073815     -0.076765     0.002950     8+1
-0.116686     -0.116985     0.000299     8+1
-0.070571     -0.075146     0.004575     8+1
-0.078920     -0.079596     0.000676     8+1
-0.115930     -0.117397     0.001467     8+1
-0.116915     -0.115836     0.001079     8+1
-0.070836     -0.071145     0.000309     8+1
-0.544814     -0.543181     0.001633     8+1
-0.542168     -0.542283     0.000115     8+1
-0.205236     -0.208176     0.002940     8+1
-0.145585     -0.144790     0.000795     8+1
-0.128120     -0.125162     0.002958     8+1
-0.064384     -0.066330     0.001946     8+1
-0.076382     -0.077840     0.001458     8+1
-0.071577     -0.072192     0.000615     8+1
-0.541163     -0.539324     0.001839     8+1
-0.546042     -0.545144     0.000898     8+1
-0.072951     -0.073805     0.000854     8+1
-0.093578     -0.094078     0.000500     8+1
-0.108884     -0.108523     0.000361     8+1
-0.531819     -0.531386     0.000433     8+1
-0.527708     -0.525040     0.002668     8+1
-0.112108     -0.111433     0.000675     8+1
-0.556836     -0.558798     0.001962     8+1
-0.113129     -0.113478     0.000349     8+1
-0.097010     -0.096798     0.000212     8+1
-0.540265     -0.538757     0.001508     8+1
-0.536822     -0.535692     0.001130     8+1
-0.234887     -0.234585     0.000302     8+1
-0.112781     -0.114213     0.001432     8+1
-0.114176     -0.111373     0.002803     8+1
-0.145469     -0.142442     0.003027     8+1
-0.084148     -0.083674     0.000474     8+1
-0.120056     -0.121218     0.001162     8+1
-0.548244     -0.547752     0.000492     8+1
-0.084618     -0.084559     0.000059     8+1
-0.125745     -0.128422     0.002677     8+1
-0.123946     -0.126079     0.002133     8+1
-0.236184     -0.235870     0.000314     8+1
-0.545531     -0.546097     0.000566     8+1
-0.549716     -0.551989     0.002273     8+1
-0.113718     -0.110154     0.003564     8+1
-0.143853     -0.139814     0.004039     8+1
-0.538031     -0.539307     0.001276     8+1
-0.545147     -0.543326     0.001821     8+1
-0.572373     -0.570835     0.001538     8+1
-0.553657     -0.553528     0.000129     8+1
-0.220946     -0.220518     0.000428     8+1
-0.116368     -0.116920     0.000552     8+1
-0.110027     -0.108553     0.001474     8+1
-0.136947     -0.135752     0.001195     8+1
-0.084171     -0.083755     0.000416     8+1
-0.111249     -0.111977     0.000728     8+1
-0.556746     -0.555973     0.000773     8+1
-0.084550     -0.083622     0.000928     8+1
-0.126849     -0.128832     0.001983     8+1
-0.116779     -0.117344     0.000565     8+1
-0.238889     -0.238986     0.000097     8+1
-0.556659     -0.555731     0.000928     8+1
-0.567663     -0.565683     0.001980     8+1
-0.128184     -0.125609     0.002575     8+1
-0.137543     -0.135618     0.001925     8+1
-0.553530     -0.552360     0.001170     8+1
-0.568154     -0.567857     0.000297     8+1
-0.535592     -0.535478     0.000114     8+1
-0.120128     -0.117560     0.002568     8+1
-0.074027     -0.073571     0.000456     8+1
-0.077111     -0.077590     0.000479     8+1
-0.113428     -0.117917     0.004489     8+1
-0.549190     -0.549870     0.000681     8+1
-0.136166     -0.132572     0.003594     8+1
-0.110379     -0.108435     0.001944     8+1
-0.119846     -0.123245     0.003399     8+1
-0.267439     -0.267624     0.000185     8+1
-0.129749     -0.132637     0.002888     8+1
-0.537005     -0.534568     0.002437     8+1
-0.111368     -0.108731     0.002637     8+1
-0.075844     -0.074644     0.001200     8+1
-0.070984     -0.071920     0.000936     8+1
-0.271554     -0.270492     0.001062     8+1
-0.530556     -0.528692     0.001864     8+1
-0.139816     -0.135193     0.004623     8+1
-0.100953     -0.099835     0.001118     8+1
-0.111543     -0.113607     0.002064     8+1
-0.079186     -0.080409     0.001223     8+1
-0.116867     -0.120272     0.003405     8+1
-0.534926     -0.536509     0.001583     8+1
-0.127673     -0.123884     0.003789     8+1
-0.070672     -0.071089     0.000417     8+1
-0.123287     -0.128843     0.005556     8+1
-0.268984     -0.269063     0.000079     8+1
-0.526087     -0.524827     0.001260     8+1
-0.134379     -0.132574     0.001805     8+1
-0.102539     -0.101461     0.001078     8+1
-0.080063     -0.080609     0.000546     8+1
-0.074725     -0.075277     0.000552     8+1
-0.124163     -0.128521     0.004358     8+1
-0.535675     -0.535732     0.000057     8+1
-0.111128     -0.110538     0.000590     8+1
-0.108286     -0.107124     0.001162     8+1
-0.116706     -0.121134     0.004428     8+1
-0.295817     -0.298746     0.002929     8+1
-0.531886     -0.531916     0.000030     8+1
-0.141439     -0.138798     0.002641     8+1
-0.115943     -0.112795     0.003148     8+1
-0.070630     -0.070234     0.000396     8+1
-0.071417     -0.072926     0.001509     8+1
-0.114777     -0.118343     0.003566     8+1
-0.524533     -0.526035     0.001502     8+1
-0.132262     -0.129447     0.002815     8+1
-0.094799     -0.093263     0.001536     8+1
-0.116603     -0.120385     0.003782     8+1
-0.280212     -0.284381     0.004169     8+1
-0.527066     -0.530043     0.002977     8+1
-0.558094     -0.557126     0.000968     8+1
-0.541882     -0.542706     0.000824     8+1
-0.244348     -0.242457     0.001891     8+1
-0.141861     -0.144373     0.002512     8+1
-0.120448     -0.122895     0.002447     8+1
-0.242834     -0.243593     0.000759     8+1
-0.124258     -0.124616     0.000358     8+1
-0.090846     -0.090103     0.000743     8+1
-0.114411     -0.115240     0.000829     8+1
-0.098420     -0.096175     0.002245     8+1
-0.140719     -0.137144     0.003575     8+1
-0.139966     -0.137950     0.002016     8+1
-0.551500     -0.548644     0.002856     8+1
-0.574708     -0.572713     0.001995     8+1
-0.116078     -0.113804     0.002274     8+1
-0.166768     -0.165788     0.000980     8+1
-0.240081     -0.236714     0.003367     8+1
-0.119947     -0.119335     0.000612     8+1
-0.104717     -0.104602     0.000115     8+1
-0.100005     -0.099446     0.000559     8+1
-0.097059     -0.094680     0.002379     8+1
-0.113166     -0.113215     0.000049     8+1
-0.548534     -0.550072     0.001538     8+1
-0.568402     -0.566976     0.001426     8+1
-0.118531     -0.119443     0.000912     8+1
-0.077149     -0.076966     0.000183     8+1
-0.216947     -0.219966     0.003019     8+1
-0.124459     -0.123403     0.001056     8+1
-0.112798     -0.114107     0.001309     8+1
-0.101892     -0.101467     0.000425     8+1
-0.556720     -0.557364     0.000644     8+1
-0.537946     -0.539164     0.001218     8+1
-0.110758     -0.111966     0.001208     8+1
-0.149754     -0.154445     0.004691     8+1
-0.124951     -0.126198     0.001247     8+1
-0.213326     -0.214582     0.001256     8+1
-0.529668     -0.531478     0.001810     8+1
-0.552358     -0.554537     0.002179     8+1
-0.227077     -0.227057     0.000020     8+1
-0.150266     -0.151039     0.000773     8+1
-0.543237     -0.543529     0.000292     8+1
-0.567255     -0.565741     0.001514     8+1
-0.523920     -0.524179     0.000259     8+1
-0.521819     -0.522846     0.001027     8+1
-0.539738     -0.541610     0.001872     8+1
-0.129712     -0.127874     0.001838     8+1
-0.079705     -0.079580     0.000125     8+1
-0.088702     -0.090799     0.002097     8+1
-0.120097     -0.122604     0.002507     8+1
-0.528465     -0.529189     0.000724     8+1
-0.141614     -0.141014     0.000600     8+1
-0.105217     -0.104899     0.000318     8+1
-0.113935     -0.117970     0.004035     8+1
-0.255798     -0.254969     0.000829     8+1
-0.122716     -0.124499     0.001783     8+1
-0.558546     -0.557613     0.000933     8+1
-0.113836     -0.111225     0.002611     8+1
-0.092683     -0.091900     0.000783     8+1
-0.080758     -0.082297     0.001539     8+1
-0.289212     -0.290025     0.000813     8+1
-0.559490     -0.558093     0.001397     8+1
-0.140886     -0.139328     0.001558     8+1
-0.101169     -0.099471     0.001698     8+1
-0.113467     -0.117847     0.004380     8+1
-0.080255     -0.080420     0.000165     8+1
-0.123611     -0.125092     0.001481     8+1
-0.540533     -0.540878     0.000345     8+1
-0.130205     -0.126876     0.003329     8+1
-0.087169     -0.087803     0.000634     8+1
-0.118679     -0.121501     0.002822     8+1
-0.261807     -0.259641     0.002166     8+1
-0.525386     -0.524574     0.000812     8+1
-0.136064     -0.134001     0.002063     8+1
-0.103702     -0.102164     0.001538     8+1
-0.078475     -0.077959     0.000516     8+1
-0.089115     -0.089779     0.000664     8+1
-0.123853     -0.126865     0.003012     8+1
-0.555007     -0.554521     0.000486     8+1
-0.127368     -0.127574     0.000206     8+1
-0.107333     -0.106257     0.001076     8+1
-0.118788     -0.122568     0.003780     8+1
-0.286916     -0.287632     0.000716     8+1
-0.548338     -0.548726     0.000388     8+1
-0.141292     -0.139576     0.001716     8+1
-0.120594     -0.118161     0.002433     8+1
-0.081063     -0.081263     0.000200     8+1
-0.083232     -0.084533     0.001301     8+1
-0.124128     -0.125076     0.000948     8+1
-0.558856     -0.560570     0.001714     8+1
-0.131493     -0.130883     0.000610     8+1
-0.101451     -0.100581     0.000870     8+1
-0.118372     -0.122340     0.003968     8+1
-0.261758     -0.261924     0.000166     8+1
-0.551287     -0.554709     0.003422     8+1
-0.561950     -0.560999     0.000951     8+1
-0.572992     -0.574747     0.001755     8+1
-0.117450     -0.117542     0.000092     8+1
-0.118795     -0.117599     0.001196     8+1
-0.126493     -0.125303     0.001190     8+1
-0.108679     -0.107941     0.000738     8+1
-0.120302     -0.122271     0.001969     8+1
-0.096356     -0.095475     0.000881     8+1
-0.085746     -0.085755     0.000009     8+1
-0.106433     -0.107606     0.001173     8+1
-0.260443     -0.258741     0.001702     8+1
-0.114143     -0.113614     0.000529     8+1
-0.577953     -0.576053     0.001900     8+1
-0.575483     -0.573195     0.002288     8+1
-0.215116     -0.216996     0.001880     8+1
-0.105096     -0.106265     0.001169     8+1
-0.157886     -0.161160     0.003274     8+1
-0.119505     -0.119997     0.000492     8+1
-0.174689     -0.175790     0.001101     8+1
-0.137910     -0.136568     0.001342     8+1
-0.136184     -0.135176     0.001008     8+1
-0.113444     -0.113616     0.000172     8+1
-0.531908     -0.532687     0.000779     8+1
-0.515279     -0.517663     0.002384     8+1
-0.090133     -0.089090     0.001043     8+1
-0.079822     -0.079423     0.000399     8+1
-0.075471     -0.076874     0.001403     8+1
-0.079427     -0.080143     0.000716     8+1
-0.123206     -0.125338     0.002132     8+1
-0.091709     -0.093841     0.002132     8+1
-0.538082     -0.538236     0.000154     8+1
-0.547455     -0.547160     0.000295     8+1
-0.135200     -0.132990     0.002210     8+1
-0.139587     -0.138674     0.000913     8+1
-0.120920     -0.119699     0.001221     8+1
-0.084405     -0.084354     0.000051     8+1
-0.552395     -0.554269     0.001874     8+1
-0.563139     -0.563028     0.000111     8+1
-0.125994     -0.122890     0.003104     8+1
-0.109077     -0.105427     0.003650     8+1
-0.531790     -0.530550     0.001240     8+1
-0.545170     -0.543530     0.001640     8+1
-0.527700     -0.527918     0.000218     8+1
-0.528613     -0.528415     0.000198     8+1
-0.512674     -0.514381     0.001707     8+1
-0.533901     -0.534763     0.000862     8+1
-0.251863     -0.251637     0.000226     8+1
-0.127199     -0.128408     0.001209     8+1
-0.113569     -0.116136     0.002567     8+1
-0.237549     -0.241772     0.004223     8+1
-0.121996     -0.123247     0.001251     8+1
-0.075891     -0.075563     0.000328     8+1
-0.114386     -0.117590     0.003204     8+1
-0.092837     -0.092996     0.000159     8+1
-0.149225     -0.147729     0.001496     8+1
-0.133144     -0.132123     0.001021     8+1
-0.525418     -0.524830     0.000588     8+1
-0.550025     -0.548892     0.001133     8+1
-0.100756     -0.100442     0.000314     8+1
-0.149754     -0.149592     0.000162     8+1
-0.255053     -0.256709     0.001656     8+1
-0.118180     -0.118584     0.000404     8+1
-0.118067     -0.118124     0.000057     8+1
-0.109076     -0.109968     0.000892     8+1
-0.112346     -0.111096     0.001250     8+1
-0.114356     -0.116521     0.002165     8+1
-0.552529     -0.552947     0.000418     8+1
-0.571065     -0.572404     0.001339     8+1
-0.110925     -0.111690     0.000765     8+1
-0.074733     -0.076908     0.002175     8+1
-0.212984     -0.215552     0.002568     8+1
-0.117260     -0.119408     0.002148     8+1
-0.125434     -0.128059     0.002625     8+1
-0.096518     -0.097088     0.000570     8+1
-0.565211     -0.563174     0.002037     8+1
-0.539822     -0.541027     0.001205     8+1
-0.129110     -0.127405     0.001705     8+1
-0.189433     -0.186942     0.002491     8+1
-0.144130     -0.148080     0.003950     8+1
-0.186274     -0.191179     0.004904     8+1
-0.565293     -0.566468     0.001175     8+1
-0.557551     -0.557576     0.000025     8+1
-0.236882     -0.234566     0.002316     8+1
-0.144978     -0.145730     0.000752     8+1
-0.585779     -0.587378     0.001599     8+1
-0.574060     -0.575775     0.001715     8+1
-0.580593     -0.580901     0.000308     8+1
-0.572354     -0.571226     0.001128     8+1
-0.114420     -0.114575     0.000155     8+1
-0.129027     -0.129578     0.000551     8+1
-0.134857     -0.135381     0.000524     8+1
-0.113293     -0.111961     0.001332     8+1
-0.141942     -0.141740     0.000202     8+1
-0.111869     -0.110236     0.001633     8+1
-0.081279     -0.080607     0.000672     8+1
-0.111364     -0.111686     0.000322     8+1
-0.264591     -0.264879     0.000288     8+1
-0.116022     -0.116620     0.000598     8+1
-0.531471     -0.532857     0.001386     8+1
-0.533666     -0.534198     0.000532     8+1
-0.190535     -0.188658     0.001877     8+1
-0.109316     -0.110067     0.000751     8+1
-0.137594     -0.136787     0.000807     8+1
-0.105558     -0.106018     0.000460     8+1
-0.120899     -0.121400     0.000501     8+1
-0.136740     -0.137368     0.000628     8+1
-0.136907     -0.135374     0.001533     8+1
-0.108154     -0.107204     0.000950     8+1
-0.551431     -0.552178     0.000747     8+1
-0.556652     -0.557201     0.000549     8+1
-0.087654     -0.086961     0.000693     8+1
-0.076845     -0.077367     0.000522     8+1
-0.063434     -0.064235     0.000801     8+1
-0.078021     -0.078925     0.000904     8+1
-0.113668     -0.115209     0.001541     8+1
-0.085143     -0.087622     0.002479     8+1
-0.563814     -0.560415     0.003399     8+1
-0.546059     -0.545755     0.000304     8+1
-0.133851     -0.131206     0.002645     8+1
-0.147459     -0.147100     0.000359     8+1
-0.135040     -0.136581     0.001541     8+1
-0.088317     -0.087262     0.001055     8+1
-0.539576     -0.539976     0.000400     8+1
-0.550098     -0.550455     0.000357     8+1
-0.127810     -0.127365     0.000445     8+1
-0.106434     -0.104260     0.002174     8+1
-0.523291     -0.525111     0.001820     8+1
-0.536665     -0.534211     0.002454     8+1
-0.531240     -0.530485     0.000755     8+1
-0.530424     -0.530464     0.000040     8+1
-0.122010     -0.121157     0.000853     8+1
-0.153135     -0.152429     0.000706     8+1
-0.110526     -0.112760     0.002234     8+1
-0.241931     -0.243417     0.001486     8+1
-0.546706     -0.547136     0.000430     8+1
-0.548261     -0.548984     0.000723     8+1
-0.107934     -0.106040     0.001894     8+1
-0.152930     -0.153461     0.000531     8+1
-0.530985     -0.531670     0.000685     8+1
-0.532813     -0.534085     0.001272     8+1
-0.538795     -0.538762     0.000033     8+1
-0.536145     -0.534980     0.001164     8+1
-0.227546     -0.228372     0.000826     8+1
-0.119801     -0.121158     0.001357     8+1
-0.124634     -0.124132     0.000502     8+1
-0.139567     -0.138415     0.001152     8+1
-0.075678     -0.075304     0.000374     8+1
-0.112040     -0.113093     0.001053     8+1
-0.548303     -0.548401     0.000098     8+1
-0.089247     -0.087933     0.001314     8+1
-0.123862     -0.125236     0.001374     8+1
-0.109417     -0.110397     0.000980     8+1
-0.235583     -0.235751     0.000168     8+1
-0.554029     -0.553720     0.000309     8+1
-0.573900     -0.573146     0.000754     8+1
-0.104941     -0.102863     0.002078     8+1
-0.134588     -0.132849     0.001739     8+1
-0.544889     -0.544610     0.000279     8+1
-0.556767     -0.555336     0.001431     8+1
-0.557831     -0.555218     0.002613     8+1
-0.519522     -0.522639     0.003117     8+1
-0.115265     -0.113880     0.001385     8+1
-0.117842     -0.114893     0.002949     8+1
-0.109827     -0.110437     0.000610     8+1
-0.117941     -0.115421     0.002520     8+1
-0.108515     -0.110478     0.001963     8+1
-0.106535     -0.106197     0.000338     8+1
-0.189026     -0.189196     0.000170     8+1
-0.081781     -0.081070     0.000711     8+1
-0.093016     -0.090170     0.002846     8+1
-0.075307     -0.073493     0.001814     8+1
-0.087511     -0.086433     0.001078     8+1
-0.067106     -0.065970     0.001136     8+1
-0.514790     -0.517221     0.002431     8+1
-0.548230     -0.550196     0.001966     8+1
-0.067626     -0.068231     0.000605     8+1
-0.088129     -0.087042     0.001087     8+1
-0.085015     -0.084673     0.000342     8+1
-0.065358     -0.065776     0.000418     8+1
-0.087929     -0.086943     0.000986     8+1
-0.078947     -0.080385     0.001438     8+1
-0.081422     -0.077008     0.004414     8+1
-0.072414     -0.071654     0.000760     8+1
-0.122991     -0.122181     0.000810     8+1
-0.105787     -0.102547     0.003240     8+1
-0.514040     -0.516024     0.001984     8+1
-0.515955     -0.516532     0.000577     8+1
-0.091331     -0.092605     0.001274     8+1
-0.081570     -0.083237     0.001667     8+1
-0.095264     -0.097135     0.001871     8+1
-0.076388     -0.076742     0.000354     8+1
-0.119998     -0.120399     0.000401     8+1
-0.107333     -0.107000     0.000333     8+1
-0.095422     -0.099351     0.003929     8+1
-0.067806     -0.067471     0.000335     8+1
-0.231565     -0.231468     0.000096     8+1
-0.546172     -0.545359     0.000813     8+1
-0.539623     -0.535660     0.003963     8+1
-0.109726     -0.108474     0.001252     8+1
-0.097917     -0.099133     0.001216     8+1
-0.074260     -0.074427     0.000167     8+1
-0.070816     -0.073011     0.002195     8+1
-0.054832     -0.056106     0.001274     8+1
-0.547241     -0.548894     0.001653     8+1
-0.224030     -0.224016     0.000014     8+1
-0.123621     -0.124717     0.001096     8+1
-0.099926     -0.100867     0.000941     8+1
-0.073049     -0.071923     0.001126     8+1
-0.542749     -0.543296     0.000547     8+1
-0.191182     -0.191646     0.000464     8+1
-0.105327     -0.105056     0.000271     8+1
-0.563376     -0.561518     0.001858     8+1
-0.596077     -0.596611     0.000534     8+1
-0.583545     -0.584291     0.000746     8+1
-0.129081     -0.130822     0.001741     8+1
-0.110551     -0.110071     0.000480     8+1
-0.154255     -0.154395     0.000140     8+1
-0.113220     -0.111778     0.001442     8+1
-0.137056     -0.137493     0.000437     8+1
-0.111977     -0.112120     0.000143     8+1
-0.082729     -0.084085     0.001356     8+1
-0.131765     -0.134418     0.002653     8+1
-0.310612     -0.310927     0.000315     8+1
-0.133704     -0.136963     0.003259     8+1
-0.546798     -0.546500     0.000298     8+1
-0.551923     -0.548883     0.003040     8+1
-0.253999     -0.254543     0.000544     8+1
-0.114940     -0.115540     0.000600     8+1
-0.119116     -0.119956     0.000840     8+1
-0.087155     -0.088806     0.001651     8+1
-0.095175     -0.095516     0.000341     8+1
-0.130213     -0.129787     0.000426     8+1
-0.147158     -0.147004     0.000154     8+1
-0.119293     -0.118883     0.000410     8+1
-0.564824     -0.563559     0.001265     8+1
-0.528191     -0.527164     0.001027     8+1
-0.095358     -0.093144     0.002214     8+1
-0.083690     -0.083204     0.000486     8+1
-0.064388     -0.062815     0.001573     8+1
-0.090980     -0.091651     0.000671     8+1
-0.136909     -0.140063     0.003154     8+1
-0.097107     -0.098991     0.001884     8+1
-0.531158     -0.531861     0.000703     8+1
-0.536145     -0.539103     0.002958     8+1
-0.116031     -0.115487     0.000544     8+1
-0.150119     -0.150348     0.000229     8+1
-0.144443     -0.147593     0.003150     8+1
-0.091771     -0.093762     0.001991     8+1
-0.541028     -0.540512     0.000516     8+1
-0.541291     -0.541359     0.000068     8+1
-0.151514     -0.151831     0.000317     8+1
-0.119499     -0.116951     0.002548     8+1
-0.558362     -0.560293     0.001931     8+1
-0.556878     -0.557311     0.000434     8+1
-0.567352     -0.567871     0.000519     8+1
-0.538260     -0.538539     0.000279     8+1
-0.114094     -0.112338     0.001756     8+1
-0.148548     -0.147519     0.001029     8+1
-0.114014     -0.115760     0.001746     8+1
-0.218976     -0.219492     0.000516     8+1
-0.551770     -0.551382     0.000388     8+1
-0.559014     -0.558613     0.000401     8+1
-0.104705     -0.102039     0.002666     8+1
-0.148451     -0.148837     0.000386     8+1
-0.534516     -0.533757     0.000759     8+1
-0.562884     -0.561568     0.001316     8+1
-0.560403     -0.559551     0.000852     8+1
-0.438130     -0.438351     0.000221     8+1
-0.153271     -0.154632     0.001361     8+1
-0.127520     -0.127480     0.000040     8+1
-0.117447     -0.117060     0.000387     8+1
-0.146788     -0.145575     0.001213     8+1
-0.126814     -0.130246     0.003432     8+1
-0.121225     -0.122669     0.001444     8+1
-0.333865     -0.331988     0.001877     8+1
-0.082573     -0.084896     0.002323     8+1
-0.116313     -0.117410     0.001097     8+1
-0.080795     -0.081645     0.000850     8+1
-0.101321     -0.099479     0.001842     8+1
-0.085965     -0.086226     0.000261     8+1
-0.582233     -0.581195     0.001038     8+1
-0.541265     -0.539830     0.001435     8+1
-0.079336     -0.080969     0.001633     8+1
-0.113056     -0.113950     0.000894     8+1
-0.099213     -0.098214     0.000999     8+1
-0.072431     -0.072359     0.000072     8+1
-0.125802     -0.124413     0.001389     8+1
-0.076580     -0.077037     0.000457     8+1
-0.109920     -0.108981     0.000939     8+1
-0.081831     -0.081491     0.000340     8+1
-0.139091     -0.139527     0.000436     8+1
-0.145607     -0.146816     0.001209     8+1
-0.542000     -0.544851     0.002851     8+1
-0.560393     -0.559939     0.000454     8+1
-0.120267     -0.120593     0.000326     8+1
-0.081576     -0.083699     0.002123     8+1
-0.139438     -0.139982     0.000544     8+1
-0.079794     -0.079838     0.000044     8+1
-0.144878     -0.142485     0.002393     8+1
-0.112126     -0.111118     0.001008     8+1
-0.114712     -0.116446     0.001734     8+1
-0.090232     -0.092222     0.001990     8+1
-0.278351     -0.275213     0.003138     8+1
-0.539774     -0.540384     0.000610     8+1
-0.546046     -0.546332     0.000286     8+1
-0.127300     -0.128721     0.001421     8+1
-0.137910     -0.142823     0.004913     8+1
-0.085068     -0.084732     0.000336     8+1
-0.091381     -0.090038     0.001343     8+1
-0.068858     -0.067048     0.001810     8+1
-0.562344     -0.563496     0.001152     8+1
-0.308007     -0.307029     0.000978     8+1
-0.134426     -0.136032     0.001606     8+1
-0.115017     -0.115811     0.000794     8+1
-0.074841     -0.073748     0.001093     8+1
-0.553806     -0.553224     0.000582     8+1
-0.297256     -0.298439     0.001183     8+1
-0.119975     -0.120735     0.000760     8+1
-0.537930     -0.535914     0.002016     8+1
-0.494462     -0.495586     0.001124     8+1
-0.471778     -0.471555     0.000223     8+1
-0.099633     -0.099553     0.000080     8+1
-0.558268     -0.557785     0.000483     8+1
-0.482614     -0.482300     0.000314     8+1
-0.135879     -0.136016     0.000137     8+1
-0.565789     -0.564631     0.001158     8+1
-0.361533     -0.360903     0.000630     8+1
-0.143272     -0.142661     0.000611     8+1
-0.143468     -0.142703     0.000765     8+1
-0.116968     -0.116655     0.000313     8+1
-0.135076     -0.134539     0.000537     8+1
-0.135572     -0.134902     0.000670     8+1
-0.113212     -0.111553     0.001659     8+1
-0.566940     -0.565945     0.000995     8+1
-0.076482     -0.077670     0.001188     8+1
-0.108357     -0.109863     0.001506     8+1
-0.075364     -0.077460     0.002096     8+1
-0.106457     -0.106603     0.000146     8+1
-0.079877     -0.080491     0.000614     8+1
-0.453806     -0.454989     0.001182     8+1
-0.551840     -0.551995     0.000155     8+1
-0.079267     -0.080831     0.001564     8+1
-0.107375     -0.108926     0.001551     8+1
-0.103379     -0.102784     0.000595     8+1
-0.074594     -0.074572     0.000022     8+1
-0.146402     -0.144320     0.002082     8+1
-0.074811     -0.074739     0.000072     8+1
-0.123087     -0.126079     0.002992     8+1
-0.075809     -0.077700     0.001891     8+1
-0.124024     -0.127491     0.003467     8+1
-0.124009     -0.123909     0.000100     8+1
-0.555010     -0.556858     0.001848     8+1
-0.546063     -0.548356     0.002293     8+1
-0.096588     -0.096032     0.000556     8+1
-0.080361     -0.081508     0.001147     8+1
-0.132199     -0.134517     0.002318     8+1
-0.070678     -0.072016     0.001338     8+1
-0.093776     -0.094997     0.001221     8+1
-0.118905     -0.119539     0.000634     8+1
-0.137946     -0.138891     0.000945     8+1
-0.075357     -0.074674     0.000683     8+1
-0.551547     -0.549206     0.002341     8+1
-0.547210     -0.543792     0.003418     8+1
-0.240788     -0.237781     0.003007     8+1
-0.115047     -0.112370     0.002677     8+1
-0.135186     -0.135014     0.000172     8+1
-0.066279     -0.066522     0.000243     8+1
-0.090239     -0.091035     0.000796     8+1
-0.073167     -0.071484     0.001683     8+1
-0.531916     -0.531063     0.000853     8+1
-0.509200     -0.508824     0.000376     8+1
-0.078055     -0.079736     0.001681     8+1
-0.115704     -0.118334     0.002630     8+1
-0.112809     -0.111312     0.001497     8+1
-0.532269     -0.534027     0.001758     8+1
-0.506166     -0.505959     0.000207     8+1
-0.114169     -0.113681     0.000488     8+1
-0.524715     -0.525891     0.001176     8+1
-0.158873     -0.157120     0.001753     8+1
-0.104336     -0.104168     0.000168     8+1
-0.557535     -0.557610     0.000075     8+1
-0.542213     -0.542395     0.000182     8+1
-0.223337     -0.222342     0.000995     8+1
-0.132291     -0.133979     0.001688     8+1
-0.114639     -0.112436     0.002203     8+1
-0.130809     -0.128136     0.002673     8+1
-0.079730     -0.079868     0.000138     8+1
-0.117840     -0.119384     0.001544     8+1
-0.551350     -0.549970     0.001380     8+1
-0.077983     -0.077906     0.000077     8+1
-0.110581     -0.111540     0.000959     8+1
-0.110926     -0.112673     0.001747     8+1
-0.221114     -0.221595     0.000481     8+1
-0.539696     -0.539897     0.000201     8+1
-0.555355     -0.555076     0.000279     8+1
-0.104174     -0.103028     0.001146     8+1
-0.130616     -0.129151     0.001465     8+1
-0.540021     -0.539605     0.000416     8+1
-0.541864     -0.541652     0.000212     8+1
-0.575033     -0.573484     0.001549     8+1
-0.498503     -0.496717     0.001786     8+1
-0.148900     -0.148299     0.000601     8+1
-0.123765     -0.123955     0.000190     8+1
-0.130525     -0.127724     0.002801     8+1
-0.161844     -0.163507     0.001663     8+1
-0.153373     -0.154927     0.001554     8+1
-0.127726     -0.126541     0.001185     8+1
-0.564113     -0.563581     0.000532     8+1
-0.077008     -0.075282     0.001726     8+1
-0.113865     -0.111583     0.002282     8+1
-0.076687     -0.075859     0.000828     8+1
-0.111840     -0.110429     0.001411     8+1
-0.083267     -0.081635     0.001632     8+1
-0.464024     -0.460576     0.003448     8+1
-0.537445     -0.536155     0.001290     8+1
-0.082900     -0.082944     0.000044     8+1
-0.120749     -0.122461     0.001712     8+1
-0.114515     -0.114319     0.000196     8+1
-0.082561     -0.081919     0.000642     8+1
-0.144867     -0.144012     0.000855     8+1
-0.077910     -0.076556     0.001354     8+1
-0.122296     -0.121950     0.000346     8+1
-0.077906     -0.077631     0.000275     8+1
-0.124488     -0.126485     0.001997     8+1
-0.122006     -0.122530     0.000524     8+1
-0.555405     -0.555889     0.000484     8+1
-0.574230     -0.574687     0.000457     8+1
-0.109403     -0.110076     0.000673     8+1
-0.086051     -0.085820     0.000231     8+1
-0.155043     -0.155293     0.000250     8+1
-0.068735     -0.066981     0.001754     8+1
-0.098832     -0.100262     0.001430     8+1
-0.109614     -0.107124     0.002490     8+1
-0.143443     -0.144644     0.001201     8+1
-0.077178     -0.077189     0.000011     8+1
-0.569814     -0.569554     0.000260     8+1
-0.555316     -0.554458     0.000858     8+1
-0.293576     -0.291115     0.002461     8+1
-0.109042     -0.106391     0.002651     8+1
-0.144886     -0.145105     0.000219     8+1
-0.065734     -0.064804     0.000930     8+1
-0.091812     -0.092567     0.000755     8+1
-0.077738     -0.078463     0.000725     8+1
-0.548448     -0.550113     0.001665     8+1
-0.548224     -0.547391     0.000833     8+1
-0.081084     -0.080503     0.000581     8+1
-0.116555     -0.116027     0.000528     8+1
-0.124254     -0.123695     0.000559     8+1
-0.545283     -0.546823     0.001540     8+1
-0.547718     -0.544844     0.002874     8+1
-0.117107     -0.116363     0.000744     8+1
-0.544557     -0.546862     0.002305     8+1
-0.516151     -0.515333     0.000818     8+1
-0.163378     -0.164030     0.000652     8+1
-0.127921     -0.127807     0.000114     8+1
-0.515942     -0.515828     0.000114     8+1
-0.486074     -0.485996     0.000078     8+1
-0.096024     -0.095861     0.000163     8+1
-0.529141     -0.531971     0.002830     8+1
-0.529138     -0.531970     0.002832     8+1
-0.200923     -0.202085     0.001162     8+1
-0.541643     -0.541126     0.000517     8+1
-0.094715     -0.095589     0.000874     8+1
-0.103119     -0.103051     0.000068     8+1
-0.055921     -0.055793     0.000128     8+1
-0.074344     -0.075828     0.001484     8+1
-0.043976     -0.043920     0.000056     8+1
-0.542101     -0.542510     0.000409     8+1
-0.215349     -0.215083     0.000266     8+1
-0.537565     -0.537241     0.000324     8+1
-0.084612     -0.084940     0.000328     8+1
-0.110395     -0.111526     0.001131     8+1
-0.060894     -0.060436     0.000458     8+1
-0.116996     -0.117106     0.000110     8+1
-0.173425     -0.173390     0.000035     8+1
-0.526041     -0.526515     0.000475     8+1
-0.104780     -0.105250     0.000470     8+1
-0.075893     -0.075100     0.000793     8+1
-0.548156     -0.546817     0.001339     8+1
-0.047947     -0.048845     0.000898     8+1
-0.550385     -0.552747     0.002362     8+1
-0.551417     -0.551359     0.000058     8+1
-0.162891     -0.164523     0.001632     8+1
-0.137527     -0.139053     0.001526     8+1
-0.119981     -0.122055     0.002074     8+1
-0.256461     -0.256431     0.000030     8+1
-0.121658     -0.123861     0.002203     8+1
-0.085464     -0.085933     0.000469     8+1
-0.113733     -0.114358     0.000625     8+1
-0.110540     -0.110085     0.000455     8+1
-0.138957     -0.137404     0.001553     8+1
-0.144087     -0.144158     0.000071     8+1
-0.547348     -0.547009     0.000339     8+1
-0.543270     -0.544731     0.001461     8+1
-0.111703     -0.110974     0.000729     8+1
-0.158382     -0.159379     0.000997     8+1
-0.265663     -0.266015     0.000352     8+1
-0.115421     -0.114604     0.000817     8+1
-0.096567     -0.096370     0.000197     8+1
-0.113250     -0.115592     0.002342     8+1
-0.090466     -0.089173     0.001293     8+1
-0.109636     -0.108871     0.000765     8+1
-0.543392     -0.545422     0.002030     8+1
-0.563576     -0.562394     0.001182     8+1
-0.120086     -0.121123     0.001037     8+1
-0.083183     -0.084288     0.001105     8+1
-0.183183     -0.183357     0.000174     8+1
-0.138694     -0.142415     0.003721     8+1
-0.106217     -0.107924     0.001707     8+1
-0.100107     -0.100126     0.000019     8+1
-0.528287     -0.527849     0.000438     8+1
-0.552551     -0.553003     0.000452     8+1
-0.117284     -0.115700     0.001584     8+1
-0.207290     -0.204146     0.003144     8+1
-0.137018     -0.140305     0.003287     8+1
-0.225681     -0.225181     0.000500     8+1
-0.555794     -0.557745     0.001951     8+1
-0.566845     -0.569528     0.002683     8+1
-0.215181     -0.213879     0.001301     8+1
-0.145237     -0.145367     0.000130     8+1
-0.550147     -0.548906     0.001241     8+1
-0.554987     -0.555169     0.000182     8+1
-0.536787     -0.535777     0.001010     8+1
-0.536048     -0.535574     0.000474     8+1
-0.104510     -0.103948     0.000562     8+1
-0.204477     -0.204305     0.000172     8+1
-0.583580     -0.583572     0.000008     8+1
-0.565939     -0.570418     0.004479     8+1
-0.127205     -0.127068     0.000137     8+1
-0.132077     -0.132216     0.000139     8+1
-0.157714     -0.156937     0.000777     8+1
-0.127316     -0.124457     0.002859     8+1
-0.128849     -0.127669     0.001180     8+1
-0.099515     -0.098734     0.000781     8+1
-0.077000     -0.077822     0.000822     8+1
-0.120291     -0.123603     0.003312     8+1
-0.305736     -0.306783     0.001047     8+1
-0.114939     -0.117482     0.002543     8+1
-0.546375     -0.545817     0.000558     8+1
-0.559811     -0.559943     0.000132     8+1
-0.235793     -0.237007     0.001215     8+1
-0.115644     -0.117844     0.002200     8+1
-0.132065     -0.131916     0.000149     8+1
-0.098343     -0.099506     0.001163     8+1
-0.087603     -0.089045     0.001442     8+1
-0.122393     -0.121489     0.000904     8+1
-0.135652     -0.133927     0.001725     8+1
-0.092316     -0.090648     0.001668     8+1
-0.563924     -0.566499     0.002575     8+1
-0.549885     -0.549430     0.000455     8+1
-0.087911     -0.086829     0.001082     8+1
-0.075133     -0.075333     0.000200     8+1
-0.057187     -0.058273     0.001086     8+1
-0.079956     -0.080044     0.000088     8+1
-0.118817     -0.118445     0.000372     8+1
-0.075546     -0.076280     0.000734     8+1
-0.566402     -0.567114     0.000712     8+1
-0.541549     -0.541086     0.000463     8+1
-0.109620     -0.109665     0.000045     8+1
-0.142618     -0.142899     0.000281     8+1
-0.121139     -0.119804     0.001335     8+1
-0.080483     -0.080889     0.000406     8+1
-0.537867     -0.538897     0.001030     8+1
-0.559426     -0.561065     0.001639     8+1
-0.129498     -0.129448     0.000050     8+1
-0.114852     -0.112343     0.002509     8+1
-0.485761     -0.483957     0.001804     8+1
-0.525250     -0.525108     0.000142     8+1
-0.572118     -0.574167     0.002049     8+1
-0.575926     -0.579424     0.003498     8+1
-0.131339     -0.130514     0.000825     8+1
-0.120520     -0.119124     0.001396     8+1
-0.136934     -0.137821     0.000887     8+1
-0.106279     -0.104345     0.001934     8+1
-0.139705     -0.141235     0.001530     8+1
-0.122749     -0.122312     0.000437     8+1
-0.086979     -0.086652     0.000327     8+1
-0.112376     -0.113115     0.000739     8+1
-0.285815     -0.285856     0.000041     8+1
-0.131618     -0.133118     0.001500     8+1
-0.544143     -0.540787     0.003356     8+1
-0.522908     -0.520150     0.002758     8+1
-0.193127     -0.192675     0.000452     8+1
-0.105480     -0.105151     0.000329     8+1
-0.146575     -0.146361     0.000214     8+1
-0.109358     -0.109437     0.000079     8+1
-0.143198     -0.140677     0.002521     8+1
-0.128276     -0.124756     0.003520     8+1
-0.146813     -0.144678     0.002135     8+1
-0.124035     -0.123381     0.000654     8+1
-0.536338     -0.536807     0.000469     8+1
-0.525016     -0.524584     0.000432     8+1
-0.086262     -0.086147     0.000115     8+1
-0.078967     -0.079132     0.000165     8+1
-0.065663     -0.066014     0.000351     8+1
-0.073819     -0.073735     0.000084     8+1
-0.114826     -0.116108     0.001282     8+1
-0.093369     -0.095457     0.002088     8+1
-0.563350     -0.563974     0.000624     8+1
-0.566458     -0.565707     0.000751     8+1
-0.140124     -0.138334     0.001790     8+1
-0.149524     -0.148112     0.001412     8+1
-0.153165     -0.155118     0.001953     8+1
-0.099656     -0.099361     0.000295     8+1
-0.530003     -0.529090     0.000913     8+1
-0.543404     -0.543444     0.000040     8+1
-0.136060     -0.136462     0.000402     8+1
-0.112243     -0.109380     0.002863     8+1
-0.558063     -0.553784     0.004279     8+1
-0.568682     -0.568275     0.000407     8+1
-0.528328     -0.526958     0.001370     8+1
-0.527221     -0.527068     0.000153     8+1
-0.559146     -0.559128     0.000018     8+1
-0.126983     -0.124011     0.002972     8+1
-0.086929     -0.087701     0.000772     8+1
-0.078467     -0.079055     0.000588     8+1
-0.115069     -0.117102     0.002033     8+1
-0.549088     -0.548815     0.000273     8+1
-0.139819     -0.138445     0.001374     8+1
-0.104523     -0.103892     0.000631     8+1
-0.108102     -0.112497     0.004395     8+1
-0.255136     -0.255885     0.000749     8+1
-0.123294     -0.124202     0.000908     8+1
-0.557653     -0.557226     0.000427     8+1
-0.134555     -0.133123     0.001432     8+1
-0.080507     -0.079532     0.000975     8+1
-0.074651     -0.074303     0.000348     8+1
-0.255711     -0.254459     0.001252     8+1
-0.570774     -0.569617     0.001157     8+1
-0.141103     -0.140037     0.001066     8+1
-0.096440     -0.094567     0.001873     8+1
-0.113073     -0.115562     0.002489     8+1
-0.078640     -0.078034     0.000606     8+1
-0.122993     -0.125243     0.002250     8+1
-0.557062     -0.557576     0.000514     8+1
-0.122883     -0.121358     0.001525     8+1
-0.079114     -0.078069     0.001045     8+1
-0.116587     -0.119470     0.002883     8+1
-0.269118     -0.267939     0.001179     8+1
-0.553659     -0.555415     0.001756     8+1
-0.134601     -0.134847     0.000246     8+1
-0.104168     -0.102764     0.001404     8+1
-0.074674     -0.073716     0.000958     8+1
-0.078100     -0.078223     0.000123     8+1
-0.121151     -0.123383     0.002232     8+1
-0.547704     -0.548630     0.000926     8+1
-0.114351     -0.112914     0.001437     8+1
-0.094913     -0.092690     0.002223     8+1
-0.109662     -0.111622     0.001960     8+1
-0.246765     -0.249305     0.002540     8+1
-0.539336     -0.540129     0.000793     8+1
-0.130771     -0.129838     0.000933     8+1
-0.116847     -0.114308     0.002539     8+1
-0.077524     -0.077534     0.000010     8+1
-0.084214     -0.083855     0.000359     8+1
-0.113906     -0.115079     0.001173     8+1
-0.530179     -0.529819     0.000360     8+1
-0.129788     -0.127433     0.002355     8+1
-0.099369     -0.097657     0.001712     8+1
-0.115114     -0.118566     0.003452     8+1
-0.241915     -0.245074     0.003159     8+1
-0.555916     -0.554674     0.001242     8+1
-0.551603     -0.552702     0.001099     8+1
-0.120412     -0.118321     0.002091     8+1
-0.082668     -0.082758     0.000090     8+1
-0.075071     -0.076150     0.001079     8+1
-0.114407     -0.116418     0.002011     8+1
-0.541888     -0.543317     0.001429     8+1
-0.130941     -0.129598     0.001343     8+1
-0.097946     -0.097617     0.000329     8+1
-0.103357     -0.106798     0.003441     8+1
-0.236188     -0.237194     0.001006     8+1
-0.115059     -0.117080     0.002021     8+1
-0.555155     -0.555831     0.000676     8+1
-0.125996     -0.124118     0.001878     8+1
-0.077413     -0.077169     0.000244     8+1
-0.076134     -0.075880     0.000254     8+1
-0.242214     -0.243479     0.001265     8+1
-0.565583     -0.567668     0.002085     8+1
-0.134735     -0.134353     0.000382     8+1
-0.092678     -0.090597     0.002081     8+1
-0.109251     -0.112134     0.002883     8+1
-0.074762     -0.074560     0.000202     8+1
-0.119655     -0.122455     0.002800     8+1
-0.560572     -0.560174     0.000398     8+1
-0.121925     -0.119261     0.002664     8+1
-0.082904     -0.081117     0.001787     8+1
-0.110384     -0.113928     0.003544     8+1
-0.261065     -0.260205     0.000860     8+1
-0.556404     -0.556696     0.000292     8+1
-0.129610     -0.127789     0.001821     8+1
-0.102606     -0.100710     0.001896     8+1
-0.070818     -0.070404     0.000414     8+1
-0.074977     -0.075479     0.000502     8+1
-0.124617     -0.126692     0.002075     8+1
-0.550564     -0.551555     0.000991     8+1
-0.123506     -0.121880     0.001626     8+1
-0.090850     -0.089458     0.001392     8+1
-0.105878     -0.107084     0.001206     8+1
-0.235049     -0.235138     0.000089     8+1
-0.541912     -0.541167     0.000745     8+1
-0.131459     -0.129997     0.001462     8+1
-0.111828     -0.110245     0.001583     8+1
-0.075753     -0.076770     0.001017     8+1
-0.084818     -0.084651     0.000167     8+1
-0.114846     -0.116380     0.001534     8+1
-0.541725     -0.541683     0.000042     8+1
-0.125161     -0.123550     0.001611     8+1
-0.096730     -0.095112     0.001618     8+1
-0.111625     -0.115422     0.003797     8+1
-0.242739     -0.245056     0.002317     8+1
-0.562411     -0.560606     0.001805     8+1
-0.594179     -0.593610     0.000569     8+1
-0.574029     -0.572420     0.001609     8+1
-0.116995     -0.116419     0.000576     8+1
-0.121833     -0.124032     0.002199     8+1
-0.123820     -0.126574     0.002754     8+1
-0.148101     -0.149112     0.001011     8+1
-0.137974     -0.137669     0.000305     8+1
-0.121772     -0.124576     0.002804     8+1
-0.537727     -0.535786     0.001941     8+1
-0.086044     -0.087924     0.001880     8+1
-0.111599     -0.110465     0.001134     8+1
-0.078840     -0.079460     0.000620     8+1
-0.111213     -0.110688     0.000525     8+1
-0.080540     -0.081493     0.000953     8+1
-0.379166     -0.378010     0.001156     8+1
-0.499084     -0.500507     0.001423     8+1
-0.074360     -0.074617     0.000257     8+1
-0.102089     -0.101571     0.000518     8+1
-0.092033     -0.092978     0.000945     8+1
-0.062616     -0.061865     0.000751     8+1
-0.129016     -0.128470     0.000546     8+1
-0.069471     -0.069318     0.000153     8+1
-0.092355     -0.092318     0.000037     8+1
-0.070309     -0.069423     0.000886     8+1
-0.139305     -0.139858     0.000553     8+1
-0.109757     -0.108192     0.001565     8+1
-0.549146     -0.548515     0.000631     8+1
-0.553954     -0.552112     0.001842     8+1
-0.115689     -0.116176     0.000487     8+1
-0.085490     -0.088150     0.002660     8+1
-0.138543     -0.138131     0.000412     8+1
-0.080842     -0.081054     0.000212     8+1
-0.127874     -0.127615     0.000259     8+1
-0.114736     -0.116102     0.001366     8+1
-0.122274     -0.127384     0.005110     8+1
-0.085938     -0.086632     0.000694     8+1
-0.344477     -0.342571     0.001906     8+1
-0.514943     -0.516422     0.001479     8+1
-0.332091     -0.329227     0.002864     8+1
-0.125654     -0.127250     0.001596     8+1
-0.129857     -0.129977     0.000120     8+1
-0.075924     -0.075332     0.000592     8+1
-0.091906     -0.092776     0.000870     8+1
-0.064715     -0.063537     0.001178     8+1
-0.559217     -0.559149     0.000068     8+1
-0.397903     -0.395974     0.001929     8+1
-0.119550     -0.118544     0.001006     8+1
-0.123042     -0.122481     0.000561     8+1
-0.080383     -0.078457     0.001926     8+1
-0.523870     -0.524025     0.000155     8+1
-0.272234     -0.270126     0.002108     8+1
-0.126180     -0.126196     0.000016     8+1
-0.552418     -0.551378     0.001040     8+1
-0.566087     -0.566260     0.000173     8+1
-0.550789     -0.551600     0.000811     8+1
-0.208203     -0.208560     0.000357     8+1
-0.110464     -0.111433     0.000969     8+1
-0.115347     -0.115669     0.000322     8+1
-0.121225     -0.119679     0.001546     8+1
-0.084027     -0.083786     0.000241     8+1
-0.120692     -0.122995     0.002303     8+1
-0.546256     -0.548049     0.001793     8+1
-0.087540     -0.087837     0.000297     8+1
-0.106455     -0.107226     0.000771     8+1
-0.113770     -0.114311     0.000541     8+1
-0.227857     -0.228737     0.000880     8+1
-0.539349     -0.541677     0.002328     8+1
-0.550647     -0.549869     0.000778     8+1
-0.111346     -0.109450     0.001896     8+1
-0.141872     -0.139747     0.002125     8+1
-0.551221     -0.551733     0.000512     8+1
-0.572145     -0.572579     0.000434     8+1
-0.197148     -0.195852     0.001296     8+1
-0.537665     -0.538249     0.000584     8+1
-0.094503     -0.096091     0.001588     8+1
-0.121226     -0.122335     0.001109     8+1
-0.063231     -0.063729     0.000498     8+1
-0.069265     -0.069036     0.000229     8+1
-0.043144     -0.044026     0.000882     8+1
-0.539721     -0.539879     0.000158     8+1
-0.265667     -0.266529     0.000862     8+1
-0.555766     -0.557029     0.001263     8+1
-0.099966     -0.099653     0.000313     8+1
-0.113598     -0.113692     0.000094     8+1
-0.062248     -0.062162     0.000086     8+1
-0.137629     -0.136473     0.001156     8+1
-0.241238     -0.241116     0.000122     8+1
-0.531431     -0.532325     0.000894     8+1
-0.110200     -0.109620     0.000580     8+1
-0.080993     -0.079093     0.001900     8+1
-0.539597     -0.540920     0.001324     8+1
-0.054497     -0.054141     0.000356     8+1
-0.511127     -0.512664     0.001537     8+1
-0.560020     -0.559290     0.000730     8+1
-0.226867     -0.226544     0.000323     8+1
-0.134609     -0.134196     0.000413     8+1
-0.114493     -0.114035     0.000458     8+1
-0.227222     -0.226594     0.000628     8+1
-0.123304     -0.124057     0.000753     8+1
-0.090908     -0.090377     0.000531     8+1
-0.124121     -0.124636     0.000515     8+1
-0.102842     -0.101874     0.000968     8+1
-0.148329     -0.145828     0.002501     8+1
-0.146601     -0.146605     0.000004     8+1
-0.520625     -0.518550     0.002075     8+1
-0.532269     -0.535349     0.003080     8+1
-0.090305     -0.090099     0.000206     8+1
-0.136753     -0.136784     0.000031     8+1
-0.239407     -0.237791     0.001616     8+1
-0.112392     -0.113078     0.000686     8+1
-0.111303     -0.111160     0.000143     8+1
-0.107667     -0.108859     0.001192     8+1
-0.098903     -0.097420     0.001483     8+1
-0.117354     -0.117994     0.000640     8+1
-0.542913     -0.540519     0.002394     8+1
-0.563854     -0.562941     0.000913     8+1
-0.102648     -0.103189     0.000541     8+1
-0.074443     -0.074995     0.000552     8+1
-0.225442     -0.223905     0.001537     8+1
-0.122394     -0.121079     0.001315     8+1
-0.118177     -0.117942     0.000235     8+1
-0.099741     -0.099384     0.000357     8+1
-0.558520     -0.556330     0.002190     8+1
-0.561316     -0.562240     0.000924     8+1
-0.126900     -0.127655     0.000755     8+1
-0.186486     -0.186139     0.000347     8+1
-0.138027     -0.139086     0.001059     8+1
-0.246428     -0.241790     0.004638     8+1
-0.567096     -0.564042     0.003054     8+1
-0.570705     -0.571694     0.000989     8+1
-0.248979     -0.247310     0.001669     8+1
-0.161882     -0.165658     0.003776     8+1
-0.544797     -0.543667     0.001130     8+1
-0.552518     -0.552490     0.000028     8+1
-0.547808     -0.548413     0.000605     8+1
-0.539671     -0.539592     0.000079     8+1
-0.101927     -0.101158     0.000769     8+1
-0.139404     -0.139456     0.000052     8+1
-0.115112     -0.117211     0.002099     8+1
-0.223124     -0.222949     0.000175     8+1
-0.518323     -0.518693     0.000370     8+1
-0.547196     -0.548526     0.001330     8+1
-0.106285     -0.103570     0.002715     8+1
-0.146172     -0.147615     0.001443     8+1
-0.541123     -0.541345     0.000222     8+1
-0.553093     -0.552675     0.000418     8+1
-0.579821     -0.580678     0.000857     8+1
-0.560723     -0.563508     0.002785     8+1
-0.222038     -0.223327     0.001289     8+1
-0.120745     -0.122628     0.001883     8+1
-0.119254     -0.118229     0.001025     8+1
-0.133548     -0.133231     0.000317     8+1
-0.085960     -0.086361     0.000401     8+1
-0.123737     -0.126854     0.003117     8+1
-0.566693     -0.567379     0.000686     8+1
-0.087956     -0.087239     0.000717     8+1
-0.115736     -0.117952     0.002216     8+1
-0.121183     -0.123088     0.001905     8+1
-0.244245     -0.246040     0.001795     8+1
-0.566334     -0.566683     0.000349     8+1
-0.581843     -0.580636     0.001207     8+1
-0.116170     -0.113944     0.002226     8+1
-0.143998     -0.142475     0.001523     8+1
-0.567772     -0.567947     0.000175     8+1
-0.579049     -0.579130     0.000081     8+1
-0.580033     -0.580799     0.000766     8+1
-0.340508     -0.341332     0.000824     8+1
-0.124456     -0.126114     0.001658     8+1
-0.141005     -0.140716     0.000289     8+1
-0.112496     -0.112294     0.000202     8+1
-0.141382     -0.141431     0.000049     8+1
-0.137776     -0.138310     0.000534     8+1
-0.112159     -0.110997     0.001162     8+1
-0.577805     -0.578617     0.000812     8+1
-0.082108     -0.084216     0.002108     8+1
-0.112760     -0.114157     0.001397     8+1
-0.077833     -0.080295     0.002462     8+1
-0.109432     -0.108322     0.001110     8+1
-0.084633     -0.084993     0.000360     8+1
-0.372676     -0.370522     0.002154     8+1
-0.546955     -0.545076     0.001879     8+1
-0.076939     -0.078138     0.001199     8+1
-0.112511     -0.113558     0.001047     8+1
-0.103618     -0.102439     0.001179     8+1
-0.074057     -0.073697     0.000360     8+1
-0.143403     -0.141526     0.001877     8+1
-0.078807     -0.079439     0.000632     8+1
-0.126422     -0.127297     0.000875     8+1
-0.077994     -0.079693     0.001699     8+1
-0.125848     -0.125002     0.000846     8+1
-0.129359     -0.129858     0.000499     8+1
-0.543518     -0.543084     0.000434     8+1
-0.554096     -0.554608     0.000512     8+1
-0.096485     -0.094198     0.002287     8+1
-0.080320     -0.080464     0.000144     8+1
-0.130982     -0.133998     0.003016     8+1
-0.075994     -0.077393     0.001399     8+1
-0.095712     -0.095327     0.000385     8+1
-0.122011     -0.120978     0.001033     8+1
-0.146253     -0.141491     0.004762     8+1
-0.080712     -0.078890     0.001822     8+1
-0.556753     -0.556140     0.000613     8+1
-0.550203     -0.548535     0.001668     8+1
-0.229389     -0.228619     0.000770     8+1
-0.124875     -0.121843     0.003032     8+1
-0.144469     -0.141803     0.002666     8+1
-0.069289     -0.070061     0.000772     8+1
-0.091646     -0.091019     0.000627     8+1
-0.077440     -0.075070     0.002370     8+1
-0.557986     -0.559575     0.001589     8+1
-0.575020     -0.573238     0.001782     8+1
-0.085272     -0.088290     0.003018     8+1
-0.118792     -0.118813     0.000021     8+1
-0.123016     -0.120423     0.002593     8+1
-0.548366     -0.548202     0.000164     8+1
-0.568830     -0.567976     0.000854     8+1
-0.125995     -0.123067     0.002928     8+1
-0.557028     -0.555199     0.001829     8+1
-0.103332     -0.103605     0.000273     8+1
-0.185993     -0.187605     0.001612     8+1
-0.524418     -0.524342     0.000076     8+1
-0.524246     -0.523881     0.000365     8+1
-0.548536     -0.548751     0.000215     8+1
-0.552661     -0.553293     0.000632     8+1
-0.121843     -0.123433     0.001590     8+1
-0.144476     -0.146920     0.002444     8+1
-0.115835     -0.118347     0.002512     8+1
-0.236036     -0.235974     0.000062     8+1
-0.537768     -0.540104     0.002336     8+1
-0.536189     -0.537844     0.001655     8+1
-0.108990     -0.108810     0.000180     8+1
-0.138139     -0.141605     0.003466     8+1
-0.540654     -0.541714     0.001060     8+1
-0.523309     -0.524716     0.001407     8+1
-0.589382     -0.585862     0.003520     8+1
-0.564852     -0.565662     0.000810     8+1
-0.133735     -0.131160     0.002575     8+1
-0.108467     -0.108290     0.000177     8+1
-0.149247     -0.146763     0.002484     8+1
-0.121230     -0.119219     0.002011     8+1
-0.142095     -0.141931     0.000164     8+1
-0.130201     -0.126902     0.003299     8+1
-0.084524     -0.084938     0.000414     8+1
-0.121837     -0.120047     0.001790     8+1
-0.313695     -0.310232     0.003463     8+1
-0.129809     -0.129995     0.000186     8+1
-0.533624     -0.533204     0.000420     8+1
-0.521290     -0.525044     0.003754     8+1
-0.254533     -0.256491     0.001958     8+1
-0.114446     -0.115960     0.001514     8+1
-0.129155     -0.132039     0.002884     8+1
-0.094061     -0.095269     0.001208     8+1
-0.098081     -0.100047     0.001966     8+1
-0.121954     -0.119301     0.002653     8+1
-0.148093     -0.147940     0.000153     8+1
-0.116026     -0.115829     0.000197     8+1
-0.556569     -0.556556     0.000013     8+1
-0.551865     -0.551927     0.000062     8+1
-0.099291     -0.096133     0.003158     8+1
-0.090607     -0.089277     0.001330     8+1
-0.065872     -0.065652     0.000220     8+1
-0.083855     -0.082730     0.001125     8+1
-0.138635     -0.138530     0.000105     8+1
-0.093920     -0.095361     0.001441     8+1
-0.552910     -0.553394     0.000484     8+1
-0.557035     -0.557020     0.000015     8+1
-0.113236     -0.111553     0.001683     8+1
-0.140649     -0.140733     0.000084     8+1
-0.139219     -0.138469     0.000750     8+1
-0.091214     -0.091779     0.000565     8+1
-0.553785     -0.552152     0.001634     8+1
-0.557711     -0.555760     0.001951     8+1
-0.135373     -0.132941     0.002432     8+1
-0.116388     -0.114792     0.001596     8+1
-0.565553     -0.564768     0.000785     8+1
-0.572283     -0.571563     0.000720     8+1
-0.557175     -0.559389     0.002214     8+1
-0.125896     -0.124217     0.001679     8+1
-0.077412     -0.077649     0.000237     8+1
-0.076790     -0.076900     0.000110     8+1
-0.119544     -0.121672     0.002128     8+1
-0.547718     -0.551370     0.003652     8+1
-0.148948     -0.147169     0.001779     8+1
-0.095966     -0.094189     0.001777     8+1
-0.117559     -0.120222     0.002663     8+1
-0.259660     -0.262102     0.002442     8+1
-0.119098     -0.121754     0.002656     8+1
-0.560696     -0.560586     0.000110     8+1
-0.118364     -0.115796     0.002568     8+1
-0.076785     -0.076590     0.000195     8+1
-0.080461     -0.083301     0.002840     8+1
-0.277519     -0.278594     0.001075     8+1
-0.565118     -0.564690     0.000428     8+1
-0.126140     -0.124551     0.001589     8+1
-0.106540     -0.106239     0.000301     8+1
-0.115724     -0.120141     0.004417     8+1
-0.074100     -0.076267     0.002167     8+1
-0.118267     -0.120365     0.002098     8+1
-0.541719     -0.543583     0.001864     8+1
-0.109865     -0.107731     0.002134     8+1
-0.074937     -0.075685     0.000748     8+1
-0.112809     -0.118030     0.005221     8+1
-0.242862     -0.240797     0.002065     8+1
-0.517956     -0.517131     0.000825     8+1
-0.134028     -0.132668     0.001360     8+1
-0.100425     -0.101008     0.000583     8+1
-0.076516     -0.076890     0.000374     8+1
-0.079462     -0.079878     0.000416     8+1
-0.114533     -0.116970     0.002437     8+1
-0.558855     -0.556882     0.001973     8+1
-0.129341     -0.126552     0.002789     8+1
-0.101916     -0.100678     0.001238     8+1
-0.120834     -0.123648     0.002814     8+1
-0.242863     -0.242990     0.000127     8+1
-0.548753     -0.547934     0.000819     8+1
-0.138342     -0.135343     0.002999     8+1
-0.118674     -0.117048     0.001626     8+1
-0.076595     -0.075610     0.000985     8+1
-0.073447     -0.074506     0.001059     8+1
-0.122722     -0.125537     0.002815     8+1
-0.544863     -0.547265     0.002402     8+1
-0.132034     -0.130251     0.001783     8+1
-0.105202     -0.102853     0.002349     8+1
-0.105584     -0.108498     0.002914     8+1
-0.268276     -0.268790     0.000514     8+1
-0.552598     -0.556315     0.003717     8+1
-0.559679     -0.557635     0.002044     8+1
-0.123564     -0.121412     0.002152     8+1
-0.079112     -0.077475     0.001637     8+1
-0.075400     -0.076025     0.000625     8+1
-0.129941     -0.129385     0.000556     8+1
-0.581238     -0.579668     0.001570     8+1
-0.133552     -0.131239     0.002313     8+1
-0.101947     -0.100337     0.001610     8+1
-0.107880     -0.110732     0.002852     8+1
-0.245050     -0.245458     0.000408     8+1
-0.114653     -0.115880     0.001227     8+1
-0.537357     -0.535275     0.002082     8+1
-0.125125     -0.124249     0.000876     8+1
-0.071665     -0.071385     0.000280     8+1
-0.078585     -0.078408     0.000177     8+1
-0.225155     -0.226381     0.001226     8+1
-0.533629     -0.531521     0.002108     8+1
-0.131231     -0.130477     0.000754     8+1
-0.092407     -0.090294     0.002113     8+1
-0.103627     -0.104472     0.000845     8+1
-0.074887     -0.075337     0.000450     8+1
-0.115692     -0.117091     0.001399     8+1
-0.548824     -0.548807     0.000017     8+1
-0.111091     -0.109344     0.001747     8+1
-0.076577     -0.075084     0.001493     8+1
-0.112855     -0.116555     0.003700     8+1
-0.240506     -0.239277     0.001229     8+1
-0.559460     -0.557807     0.001653     8+1
-0.121478     -0.119457     0.002021     8+1
-0.096572     -0.096004     0.000568     8+1
-0.072905     -0.072677     0.000228     8+1
-0.070969     -0.070235     0.000734     8+1
-0.110893     -0.111559     0.000666     8+1
-0.542304     -0.541400     0.000904     8+1
-0.123121     -0.120840     0.002281     8+1
-0.098938     -0.097442     0.001496     8+1
-0.105422     -0.106636     0.001214     8+1
-0.208407     -0.208457     0.000050     8+1
-0.541015     -0.540798     0.000217     8+1
-0.127119     -0.125261     0.001858     8+1
-0.119569     -0.117956     0.001613     8+1
-0.073200     -0.072502     0.000698     8+1
-0.073960     -0.073385     0.000575     8+1
-0.115787     -0.117438     0.001651     8+1
-0.563518     -0.562679     0.000839     8+1
-0.139378     -0.138092     0.001286     8+1
-0.094471     -0.091335     0.003136     8+1
-0.106682     -0.108435     0.001753     8+1
-0.224504     -0.225120     0.000616     8+1
-0.569462     -0.568724     0.000738     8+1
-0.534133     -0.534189     0.000056     8+1
-0.539079     -0.539306     0.000227     8+1
-0.221617     -0.220281     0.001336     8+1
-0.117383     -0.118681     0.001298     8+1
-0.116082     -0.114691     0.001391     8+1
-0.133862     -0.131809     0.002053     8+1
-0.081332     -0.080585     0.000747     8+1
-0.110551     -0.111617     0.001066     8+1
-0.541163     -0.540909     0.000254     8+1
-0.089181     -0.088760     0.000421     8+1
-0.115344     -0.116825     0.001481     8+1
-0.111812     -0.113567     0.001755     8+1
-0.220984     -0.220988     0.000004     8+1
-0.533380     -0.533592     0.000212     8+1
-0.548999     -0.549195     0.000196     8+1
-0.110043     -0.107951     0.002092     8+1
-0.131793     -0.129832     0.001961     8+1
-0.529218     -0.529115     0.000103     8+1
-0.528713     -0.527692     0.001021     8+1
-0.560060     -0.560583     0.000523     8+1
-0.570963     -0.571906     0.000943     8+1
-0.133013     -0.134069     0.001056     8+1
-0.117769     -0.116697     0.001072     8+1
-0.146880     -0.147561     0.000681     8+1
-0.115801     -0.114093     0.001708     8+1
-0.142009     -0.143121     0.001112     8+1
-0.109466     -0.107763     0.001703     8+1
-0.087277     -0.087552     0.000275     8+1
-0.125345     -0.126537     0.001192     8+1
-0.318575     -0.321163     0.002588     8+1
-0.132598     -0.132707     0.000109     8+1
-0.527125     -0.526575     0.000550     8+1
-0.556592     -0.558560     0.001968     8+1
-0.243723     -0.242085     0.001638     8+1
-0.116950     -0.118117     0.001167     8+1
-0.125759     -0.127374     0.001615     8+1
-0.091103     -0.091852     0.000749     8+1
-0.110668     -0.111260     0.000592     8+1
-0.133991     -0.134375     0.000384     8+1
-0.149268     -0.149034     0.000234     8+1
-0.118707     -0.117586     0.001121     8+1
-0.565214     -0.566201     0.000987     8+1
-0.557464     -0.559279     0.001815     8+1
-0.094233     -0.092319     0.001914     8+1
-0.080009     -0.079724     0.000285     8+1
-0.068555     -0.068272     0.000283     8+1
-0.085916     -0.086172     0.000256     8+1
-0.129518     -0.130881     0.001363     8+1
-0.093884     -0.095298     0.001414     8+1
-0.559707     -0.560357     0.000650     8+1
-0.556426     -0.557226     0.000800     8+1
-0.126376     -0.121526     0.004850     8+1
-0.147924     -0.146041     0.001883     8+1
-0.136585     -0.136848     0.000263     8+1
-0.091171     -0.089885     0.001286     8+1
-0.561399     -0.561873     0.000474     8+1
-0.554531     -0.554651     0.000120     8+1
-0.142990     -0.143486     0.000496     8+1
-0.118993     -0.116445     0.002548     8+1
-0.546489     -0.547045     0.000556     8+1
-0.571206     -0.572011     0.000805     8+1
-0.546990     -0.546856     0.000134     8+1
-0.554040     -0.554220     0.000180     8+1
-0.113151     -0.113750     0.000599     8+1
-0.144576     -0.145656     0.001080     8+1
-0.119361     -0.120951     0.001590     8+1
-0.238272     -0.238501     0.000229     8+1
-0.522069     -0.521596     0.000473     8+1
-0.530340     -0.529256     0.001084     8+1
-0.113666     -0.112051     0.001615     8+1
-0.141173     -0.142919     0.001746     8+1
-0.550280     -0.551755     0.001475     8+1
-0.534413     -0.536357     0.001944     8+1
-0.105023     -0.104867     0.000156     8+1
-0.209470     -0.209446     0.000024     8+1
-0.585757     -0.584111     0.001646     8+1
-0.568919     -0.565715     0.003204     8+1
-0.130923     -0.131671     0.000748     8+1
-0.109269     -0.111470     0.002201     8+1
-0.148482     -0.145449     0.003033     8+1
-0.126866     -0.123343     0.003523     8+1
-0.142385     -0.141282     0.001103     8+1
-0.126099     -0.124364     0.001735     8+1
-0.085329     -0.084971     0.000358     8+1
-0.121158     -0.121401     0.000243     8+1
-0.303515     -0.302895     0.000620     8+1
-0.126411     -0.127318     0.000907     8+1
-0.525468     -0.526455     0.000987     8+1
-0.519876     -0.524416     0.004540     8+1
-0.239820     -0.242924     0.003104     8+1
-0.116591     -0.118604     0.002013     8+1
-0.124904     -0.127389     0.002485     8+1
-0.091069     -0.093211     0.002142     8+1
-0.100818     -0.103194     0.002376     8+1
-0.118428     -0.117737     0.000691     8+1
-0.136627     -0.138559     0.001932     8+1
-0.106729     -0.106909     0.000180     8+1
-0.552679     -0.552526     0.000153     8+1
-0.559841     -0.562008     0.002167     8+1
-0.096102     -0.094143     0.001959     8+1
-0.086697     -0.086790     0.000093     8+1
-0.066133     -0.066467     0.000334     8+1
-0.081723     -0.081303     0.000420     8+1
-0.128683     -0.129766     0.001083     8+1
-0.089240     -0.090776     0.001536     8+1
-0.547502     -0.548551     0.001049     8+1
-0.546620     -0.548077     0.001457     8+1
-0.115298     -0.114208     0.001090     8+1
-0.139196     -0.140583     0.001387     8+1
-0.132683     -0.133796     0.001113     8+1
-0.086019     -0.086541     0.000522     8+1
-0.548723     -0.547185     0.001538     8+1
-0.553829     -0.552538     0.001291     8+1
-0.130814     -0.131547     0.000733     8+1
-0.108074     -0.107220     0.000854     8+1
-0.548686     -0.548006     0.000680     8+1
-0.554452     -0.555593     0.001141     8+1
-0.557933     -0.558235     0.000302     8+1
-0.168783     -0.167540     0.001243     8+1
-0.138563     -0.139483     0.000920     8+1
-0.544224     -0.544973     0.000749     8+1
-0.519366     -0.519953     0.000587     8+1
-0.106750     -0.107660     0.000910     8+1
-0.533824     -0.532518     0.001306     8+1
-0.118820     -0.119234     0.000414     8+1
-0.103682     -0.104539     0.000857     8+1
-0.522933     -0.523620     0.000687     8+1
-0.499250     -0.499446     0.000196     8+1
-0.083863     -0.083696     0.000167     8+1
-0.195122     -0.195943     0.000821     8+1
-0.529322     -0.528871     0.000451     8+1
-0.088558     -0.089397     0.000839     8+1
-0.105477     -0.105424     0.000053     8+1
-0.056313     -0.057268     0.000955     8+1
-0.068869     -0.069233     0.000364     8+1
-0.042122     -0.042232     0.000110     8+1
-0.534726     -0.533826     0.000900     8+1
-0.229551     -0.228565     0.000986     8+1
-0.550906     -0.551444     0.000538     8+1
-0.088274     -0.089529     0.001255     8+1
-0.107081     -0.107365     0.000284     8+1
-0.060075     -0.060204     0.000129     8+1
-0.121159     -0.121729     0.000570     8+1
-0.188571     -0.189770     0.001199     8+1
-0.513086     -0.513052     0.000034     8+1
-0.099547     -0.099919     0.000372     8+1
-0.073150     -0.072676     0.000474     8+1
-0.532198     -0.532523     0.000325     8+1
-0.048283     -0.049096     0.000813     8+1
-0.532709     -0.532622     0.000087     8+1
-0.532938     -0.532465     0.000473     8+1
-0.118943     -0.118387     0.000556     8+1
-0.157293     -0.157295     0.000002     8+1
-0.107136     -0.108005     0.000869     8+1
-0.247301     -0.245992     0.001309     8+1
-0.546911     -0.547878     0.000967     8+1
-0.562139     -0.561749     0.000390     8+1
-0.103795     -0.101939     0.001856     8+1
-0.147466     -0.146946     0.000520     8+1
-0.528171     -0.528844     0.000673     8+1
-0.541129     -0.541623     0.000494     8+1
-0.200314     -0.200596     0.000282     8+1
-0.530055     -0.529643     0.000412     8+1
-0.088043     -0.087772     0.000271     8+1
-0.107598     -0.107664     0.000066     8+1
-0.058087     -0.057597     0.000490     8+1
-0.069768     -0.069550     0.000218     8+1
-0.042226     -0.042387     0.000161     8+1
-0.536090     -0.536643     0.000553     8+1
-0.227377     -0.226872     0.000505     8+1
-0.551381     -0.550065     0.001316     8+1
-0.090947     -0.091254     0.000307     8+1
-0.108861     -0.108997     0.000136     8+1
-0.060516     -0.060640     0.000124     8+1
-0.128017     -0.127670     0.000347     8+1
-0.205439     -0.204485     0.000954     8+1
-0.521272     -0.521590     0.000318     8+1
-0.104385     -0.104377     0.000008     8+1
-0.076268     -0.075889     0.000379     8+1
-0.535239     -0.535878     0.000639     8+1
-0.050129     -0.050255     0.000126     8+1
-0.539373     -0.540580     0.001207     8+1
-0.131228     -0.129897     0.001331     8+1
-0.080697     -0.080163     0.000534     8+1
-0.077509     -0.079042     0.001533     8+1
-0.121489     -0.123012     0.001523     8+1
-0.538808     -0.537825     0.000983     8+1
-0.126646     -0.126406     0.000240     8+1
-0.099585     -0.099683     0.000098     8+1
-0.107308     -0.111810     0.004502     8+1
-0.259864     -0.259772     0.000092     8+1
-0.111482     -0.113638     0.002156     8+1
-0.540571     -0.540798     0.000227     8+1
-0.116252     -0.114162     0.002090     8+1
-0.074900     -0.074233     0.000667     8+1
-0.077453     -0.078497     0.001044     8+1
-0.255969     -0.256452     0.000483     8+1
-0.528426     -0.527975     0.000451     8+1
-0.132253     -0.131156     0.001097     8+1
-0.091608     -0.089766     0.001842     8+1
-0.110075     -0.114511     0.004436     8+1
-0.072990     -0.071936     0.001054     8+1
-0.116754     -0.116674     0.000080     8+1
-0.547786     -0.549410     0.001624     8+1
-0.118924     -0.117091     0.001833     8+1
-0.082241     -0.082133     0.000108     8+1
-0.111542     -0.113727     0.002185     8+1
-0.234923     -0.235454     0.000531     8+1
-0.561610     -0.561590     0.000020     8+1
-0.129019     -0.127832     0.001187     8+1
-0.100556     -0.099655     0.000901     8+1
-0.073323     -0.071432     0.001891     8+1
-0.079385     -0.078561     0.000824     8+1
-0.125738     -0.127751     0.002013     8+1
-0.549026     -0.548029     0.000997     8+1
-0.124260     -0.123601     0.000659     8+1
-0.099001     -0.096710     0.002291     8+1
-0.103726     -0.105693     0.001967     8+1
-0.236503     -0.238623     0.002120     8+1
-0.551395     -0.550426     0.000969     8+1
-0.135176     -0.133561     0.001615     8+1
-0.124225     -0.122975     0.001250     8+1
-0.081285     -0.081205     0.000080     8+1
-0.085351     -0.085315     0.000036     8+1
-0.117720     -0.119581     0.001861     8+1
-0.564976     -0.566102     0.001126     8+1
-0.137781     -0.137562     0.000219     8+1
-0.095155     -0.093038     0.002117     8+1
-0.111814     -0.114634     0.002820     8+1
-0.243482     -0.245636     0.002154     8+1
-0.566712     -0.568553     0.001841     8+1
-0.544668     -0.550142     0.005474     8+1
-0.549962     -0.549929     0.000033     8+1
-0.252020     -0.250549     0.001471     8+1
-0.141307     -0.141359     0.000052     8+1
-0.114603     -0.114785     0.000182     8+1
-0.234105     -0.232730     0.001375     8+1
-0.123869     -0.121186     0.002683     8+1
-0.086291     -0.084973     0.001318     8+1
-0.107279     -0.108090     0.000811     8+1
-0.109206     -0.108876     0.000330     8+1
-0.151015     -0.148563     0.002452     8+1
-0.146177     -0.146037     0.000140     8+1
-0.570366     -0.569889     0.000477     8+1
-0.560029     -0.559420     0.000609     8+1
-0.117009     -0.116429     0.000580     8+1
-0.167734     -0.166677     0.001057     8+1
-0.296231     -0.296872     0.000641     8+1
-0.121538     -0.120992     0.000546     8+1
-0.111854     -0.112388     0.000534     8+1
-0.128227     -0.130437     0.002210     8+1
-0.114593     -0.112864     0.001729     8+1
-0.119656     -0.119774     0.000118     8+1
-0.549280     -0.550423     0.001143     8+1
-0.573144     -0.572190     0.000954     8+1
-0.120453     -0.116758     0.003695     8+1
-0.076489     -0.077300     0.000811     8+1
-0.180802     -0.179873     0.000929     8+1
-0.129728     -0.129809     0.000081     8+1
-0.122675     -0.122759     0.000084     8+1
-0.096937     -0.098876     0.001939     8+1
-0.536505     -0.534305     0.002200     8+1
-0.539832     -0.538902     0.000930     8+1
-0.122947     -0.124173     0.001226     8+1
-0.229308     -0.233891     0.004583     8+1
-0.144775     -0.145388     0.000613     8+1
-0.188617     -0.185877     0.002740     8+1
-0.553538     -0.553272     0.000266     8+1
-0.564827     -0.567547     0.002720     8+1
-0.264302     -0.268112     0.003810     8+1
-0.142438     -0.144818     0.002380     8+1
-0.555243     -0.556201     0.000958     8+1
-0.559608     -0.559370     0.000238     8+1
-0.586964     -0.587938     0.000974     8+1
-0.470153     -0.469560     0.000593     8+1
-0.148749     -0.148045     0.000704     8+1
-0.133992     -0.134289     0.000297     8+1
-0.121890     -0.119657     0.002233     8+1
-0.161991     -0.161149     0.000842     8+1
-0.143455     -0.143895     0.000440     8+1
-0.134691     -0.135659     0.000968     8+1
-0.400750     -0.397865     0.002885     8+1
-0.081925     -0.082423     0.000498     8+1
-0.095853     -0.096941     0.001088     8+1
-0.079332     -0.079475     0.000143     8+1
-0.093048     -0.092912     0.000136     8+1
-0.088274     -0.088865     0.000591     8+1
-0.592481     -0.594119     0.001638     8+1
-0.579126     -0.576399     0.002727     8+1
-0.088447     -0.086966     0.001481     8+1
-0.132662     -0.133275     0.000613     8+1
-0.106419     -0.105957     0.000462     8+1
-0.089910     -0.088504     0.001406     8+1
-0.128208     -0.127393     0.000815     8+1
-0.079810     -0.080638     0.000828     8+1
-0.092502     -0.094656     0.002154     8+1
-0.085910     -0.085927     0.000017     8+1
-0.130995     -0.129921     0.001074     8+1
-0.168007     -0.165226     0.002781     8+1
-0.556570     -0.554499     0.002071     8+1
-0.580890     -0.582281     0.001391     8+1
-0.131263     -0.130411     0.000852     8+1
-0.097550     -0.097323     0.000227     8+1
-0.151746     -0.151489     0.000257     8+1
-0.083466     -0.081570     0.001896     8+1
-0.122992     -0.122267     0.000725     8+1
-0.117545     -0.116570     0.000975     8+1
-0.114753     -0.113877     0.000876     8+1
-0.098095     -0.099237     0.001142     8+1
-0.574626     -0.574666     0.000040     8+1
-0.581237     -0.582194     0.000957     8+1
-0.389214     -0.391373     0.002159     8+1
-0.144984     -0.142941     0.002043     8+1
-0.134010     -0.134674     0.000664     8+1
-0.086956     -0.086953     0.000003     8+1
-0.089657     -0.089943     0.000286     8+1
-0.071047     -0.070795     0.000252     8+1
-0.531499     -0.531281     0.000218     8+1
-0.401824     -0.401586     0.000238     8+1
-0.126438     -0.125957     0.000481     8+1
-0.107522     -0.108843     0.001321     8+1
-0.070868     -0.070333     0.000535     8+1
-0.553499     -0.553620     0.000121     8+1
-0.336677     -0.336741     0.000064     8+1
-0.123354     -0.122743     0.000611     8+1
-0.536359     -0.537774     0.001415     8+1
-0.553244     -0.553414     0.000170     8+1
-0.562877     -0.562977     0.000100     8+1
-0.232051     -0.230803     0.001248     8+1
-0.136842     -0.137302     0.000460     8+1
-0.124501     -0.123643     0.000858     8+1
-0.254311     -0.254381     0.000070     8+1
-0.129312     -0.128978     0.000334     8+1
-0.087043     -0.085030     0.002013     8+1
-0.121913     -0.121448     0.000465     8+1
-0.105292     -0.104438     0.000854     8+1
-0.153528     -0.151437     0.002091     8+1
-0.156783     -0.155891     0.000892     8+1
-0.574299     -0.571983     0.002316     8+1
-0.554445     -0.555761     0.001316     8+1
-0.101170     -0.099576     0.001594     8+1
-0.155561     -0.155602     0.000041     8+1
-0.281863     -0.282311     0.000448     8+1
-0.121643     -0.121315     0.000328     8+1
-0.117920     -0.117814     0.000106     8+1
-0.111844     -0.112262     0.000418     8+1
-0.109809     -0.108085     0.001724     8+1
-0.128093     -0.128770     0.000677     8+1
-0.559624     -0.559741     0.000117     8+1
-0.567256     -0.566646     0.000610     8+1
-0.117737     -0.117936     0.000199     8+1
-0.076373     -0.076948     0.000575     8+1
-0.237089     -0.238333     0.001244     8+1
-0.129204     -0.127547     0.001657     8+1
-0.128581     -0.128677     0.000096     8+1
-0.106715     -0.105413     0.001302     8+1
-0.563439     -0.561159     0.002280     8+1
-0.548229     -0.548896     0.000667     8+1
-0.131107     -0.131129     0.000022     8+1
-0.189575     -0.191561     0.001986     8+1
-0.148827     -0.151476     0.002649     8+1
-0.230574     -0.228511     0.002063     8+1
-0.568948     -0.568601     0.000347     8+1
-0.582103     -0.583303     0.001200     8+1
-0.266835     -0.267500     0.000665     8+1
-0.153855     -0.153993     0.000138     8+1
-0.566908     -0.565302     0.001606     8+1
-0.577928     -0.578769     0.000841     8+1
-0.156795     -0.156450     0.000345     8+1
-0.103143     -0.103088     0.000055     8+1
-0.551663     -0.549921     0.001742     8+1
-0.571845     -0.573639     0.001794     8+1
-0.114819     -0.114294     0.000525     8+1
-0.120482     -0.120233     0.000249     8+1
-0.133642     -0.133696     0.000054     8+1
-0.107955     -0.106902     0.001053     8+1
-0.120036     -0.120864     0.000828     8+1
-0.097352     -0.096742     0.000610     8+1
-0.079585     -0.079743     0.000158     8+1
-0.108829     -0.110053     0.001224     8+1
-0.255268     -0.253206     0.002062     8+1
-0.119641     -0.119444     0.000197     8+1
-0.575118     -0.574803     0.000315     8+1
-0.577356     -0.576496     0.000860     8+1
-0.241293     -0.241288     0.000005     8+1
-0.107930     -0.108527     0.000597     8+1
-0.154193     -0.155662     0.001469     8+1
-0.114947     -0.114830     0.000117     8+1
-0.147821     -0.146886     0.000935     8+1
-0.142094     -0.140150     0.001944     8+1
-0.139272     -0.136850     0.002422     8+1
-0.116449     -0.115430     0.001019     8+1
-0.529554     -0.528401     0.001153     8+1
-0.513252     -0.513691     0.000439     8+1
-0.091118     -0.089511     0.001607     8+1
-0.079391     -0.078324     0.001067     8+1
-0.071120     -0.070975     0.000145     8+1
-0.083012     -0.082897     0.000115     8+1
-0.126199     -0.129701     0.003502     8+1
-0.096410     -0.098564     0.002154     8+1
-0.541539     -0.541457     0.000082     8+1
-0.550706     -0.552914     0.002208     8+1
-0.125022     -0.121729     0.003293     8+1
-0.143892     -0.142120     0.001772     8+1
-0.122523     -0.123084     0.000561     8+1
-0.086868     -0.087079     0.000211     8+1
-0.542172     -0.542004     0.000168     8+1
-0.559114     -0.560077     0.000963     8+1
-0.125841     -0.122956     0.002885     8+1
-0.109769     -0.106375     0.003394     8+1
-0.543117     -0.542770     0.000347     8+1
-0.557893     -0.556752     0.001141     8+1
-0.267191     -0.267511     0.000320     8+1
-0.521702     -0.522620     0.000918     8+1
-0.106998     -0.106556     0.000442     8+1
-0.109273     -0.109313     0.000040     8+1
-0.058740     -0.058342     0.000398     8+1
-0.074254     -0.072676     0.001578     8+1
-0.040759     -0.039345     0.001414     8+1
-0.526997     -0.526999     0.000002     8+1
-0.282649     -0.282642     0.000007     8+1
-0.540089     -0.540156     0.000067     8+1
-0.097649     -0.097232     0.000417     8+1
-0.125619     -0.124250     0.001369     8+1
-0.059635     -0.059516     0.000119     8+1
-0.142078     -0.141837     0.000241     8+1
-0.358854     -0.360022     0.001168     8+1
-0.581515     -0.582545     0.001030     8+1
-0.112525     -0.113245     0.000720     8+1
-0.089725     -0.090406     0.000681     8+1
-0.512646     -0.511980     0.000666     8+1
-0.057097     -0.056815     0.000282     8+1
-0.580050     -0.580064     0.000014     8+1
-0.580779     -0.580054     0.000725     8+1
-0.127788     -0.128411     0.000623     8+1
-0.121182     -0.119743     0.001439     8+1
-0.127920     -0.127175     0.000745     8+1
-0.113860     -0.112706     0.001154     8+1
-0.124071     -0.126094     0.002023     8+1
-0.099724     -0.100573     0.000849     8+1
-0.097570     -0.095578     0.001992     8+1
-0.112724     -0.114340     0.001616     8+1
-0.270085     -0.272298     0.002213     8+1
-0.119165     -0.118671     0.000494     8+1
-0.580285     -0.580056     0.000229     8+1
-0.573036     -0.570019     0.003017     8+1
-0.199190     -0.200608     0.001418     8+1
-0.112637     -0.112418     0.000219     8+1
-0.151859     -0.152875     0.001016     8+1
-0.122691     -0.123080     0.000389     8+1
-0.213318     -0.214105     0.000787     8+1
-0.145158     -0.143547     0.001611     8+1
-0.128443     -0.128304     0.000139     8+1
-0.108389     -0.107884     0.000505     8+1
-0.542674     -0.545299     0.002625     8+1
-0.550006     -0.552303     0.002297     8+1
-0.088556     -0.085306     0.003250     8+1
-0.082177     -0.082536     0.000359     8+1
-0.082400     -0.083628     0.001228     8+1
-0.081053     -0.082269     0.001216     8+1
-0.113205     -0.112576     0.000629     8+1
-0.090465     -0.091451     0.000986     8+1
-0.541360     -0.536818     0.004542     8+1
-0.537195     -0.536772     0.000423     8+1
-0.154314     -0.150748     0.003566     8+1
-0.136851     -0.136068     0.000783     8+1
-0.116753     -0.114008     0.002745     8+1
-0.080288     -0.078603     0.001685     8+1
-0.570759     -0.568052     0.002707     8+1
-0.573240     -0.574010     0.000770     8+1
-0.132959     -0.134036     0.001077     8+1
-0.108198     -0.105490     0.002708     8+1
-0.524369     -0.524560     0.000191     8+1
-0.531124     -0.529664     0.001460     8+1
-0.169587     -0.169040     0.000547     8+1
-0.120762     -0.121321     0.000559     8+1
-0.563821     -0.565663     0.001842     8+1
-0.595925     -0.596661     0.000736     8+1
-0.123413     -0.122798     0.000615     8+1
-0.122550     -0.122214     0.000336     8+1
-0.117085     -0.117141     0.000056     8+1
-0.139566     -0.139990     0.000424     8+1
-0.120199     -0.122527     0.002328     8+1
-0.129943     -0.132275     0.002332     8+1
-0.316058     -0.314904     0.001154     8+1
-0.075582     -0.077368     0.001786     8+1
-0.101785     -0.100871     0.000914     8+1
-0.078165     -0.077520     0.000645     8+1
-0.094650     -0.093181     0.001469     8+1
-0.073683     -0.074191     0.000508     8+1
-0.504056     -0.506202     0.002146     8+1
-0.525945     -0.525922     0.000023     8+1
-0.076658     -0.075793     0.000865     8+1
-0.103776     -0.102463     0.001313     8+1
-0.090612     -0.089756     0.000856     8+1
-0.069942     -0.069824     0.000118     8+1
-0.112852     -0.114217     0.001365     8+1
-0.065768     -0.065264     0.000504     8+1
-0.097842     -0.096711     0.001131     8+1
-0.075684     -0.074536     0.001148     8+1
-0.126782     -0.125909     0.000873     8+1
-0.111668     -0.110873     0.000795     8+1
-0.553737     -0.551885     0.001852     8+1
-0.566195     -0.565048     0.001147     8+1
-0.106965     -0.106369     0.000596     8+1
-0.089405     -0.090788     0.001383     8+1
-0.126023     -0.125539     0.000484     8+1
-0.074069     -0.073696     0.000373     8+1
-0.123342     -0.121851     0.001491     8+1
-0.117967     -0.115369     0.002598     8+1
-0.109171     -0.112452     0.003281     8+1
-0.080083     -0.081347     0.001264     8+1
-0.256324     -0.257526     0.001202     8+1
-0.545846     -0.546286     0.000440     8+1
-0.549283     -0.547790     0.001494     8+1
-0.112500     -0.114018     0.001518     8+1
-0.114318     -0.115398     0.001080     8+1
-0.078602     -0.076063     0.002539     8+1
-0.083184     -0.081233     0.001951     8+1
-0.061209     -0.059659     0.001550     8+1
-0.532090     -0.530836     0.001254     8+1
-0.264920     -0.266956     0.002036     8+1
-0.115627     -0.116811     0.001184     8+1
-0.105516     -0.108075     0.002559     8+1
-0.069573     -0.069096     0.000477     8+1
-0.531444     -0.530765     0.000679     8+1
-0.258503     -0.260229     0.001726     8+1
-0.112106     -0.112220     0.000114     8+1
-0.532721     -0.533682     0.000961     8+1
-0.586934     -0.587521     0.000587     8+1
-0.579517     -0.581703     0.002186     8+1
-0.128399     -0.127110     0.001289     8+1
-0.132671     -0.132736     0.000065     8+1
-0.157317     -0.158701     0.001384     8+1
-0.124061     -0.122239     0.001822     8+1
-0.131197     -0.132595     0.001398     8+1
-0.104679     -0.104513     0.000166     8+1
-0.079274     -0.080197     0.000923     8+1
-0.119140     -0.121537     0.002397     8+1
-0.282590     -0.284206     0.001616     8+1
-0.121622     -0.124420     0.002798     8+1
-0.556939     -0.557480     0.000541     8+1
-0.565873     -0.567351     0.001478     8+1
-0.227774     -0.229552     0.001778     8+1
-0.118776     -0.120577     0.001801     8+1
-0.131667     -0.132207     0.000540     8+1
-0.103016     -0.104005     0.000989     8+1
-0.089162     -0.090860     0.001698     8+1
-0.123412     -0.123369     0.000043     8+1
-0.137576     -0.137384     0.000192     8+1
-0.096593     -0.096400     0.000193     8+1
-0.574316     -0.575425     0.001109     8+1
-0.565148     -0.564412     0.000736     8+1
-0.088604     -0.086797     0.001807     8+1
-0.078853     -0.078135     0.000718     8+1
-0.058748     -0.059931     0.001183     8+1
-0.079983     -0.079925     0.000058     8+1
-0.117778     -0.118531     0.000753     8+1
-0.079983     -0.081442     0.001459     8+1
-0.575821     -0.572975     0.002846     8+1
-0.553962     -0.552151     0.001811     8+1
-0.113153     -0.112053     0.001100     8+1
-0.142461     -0.141416     0.001045     8+1
-0.119468     -0.118706     0.000762     8+1
-0.082454     -0.082389     0.000065     8+1
-0.551379     -0.552201     0.000822     8+1
-0.572489     -0.574476     0.001987     8+1
-0.128364     -0.128243     0.000121     8+1
-0.113270     -0.112394     0.000876     8+1
-0.523022     -0.524312     0.001290     8+1
-0.539279     -0.538937     0.000342     8+1
-0.125332     -0.124001     0.001331     8+1
-0.175957     -0.176444     0.000487     8+1
-0.532657     -0.532847     0.000190     8+1
-0.532319     -0.532035     0.000284     8+1
-0.584530     -0.582628     0.001902     8+1
-0.585216     -0.584113     0.001103     8+1
-0.123038     -0.121851     0.001187     8+1
-0.129330     -0.128969     0.000361     8+1
-0.143131     -0.139807     0.003324     8+1
-0.114914     -0.112647     0.002267     8+1
-0.134118     -0.134505     0.000387     8+1
-0.108808     -0.107636     0.001172     8+1
-0.091220     -0.091100     0.000120     8+1
-0.118911     -0.121495     0.002584     8+1
-0.301420     -0.300001     0.001419     8+1
-0.129138     -0.129460     0.000322     8+1
-0.575268     -0.575806     0.000538     8+1
-0.566617     -0.572147     0.005530     8+1
-0.210368     -0.210046     0.000322     8+1
-0.115260     -0.117239     0.001979     8+1
-0.173216     -0.174295     0.001079     8+1
-0.117102     -0.117080     0.000022     8+1
-0.175731     -0.174828     0.000903     8+1
-0.158778     -0.157007     0.001771     8+1
-0.153364     -0.153574     0.000210     8+1
-0.113278     -0.112263     0.001015     8+1
-0.556714     -0.557811     0.001097     8+1
-0.555951     -0.556737     0.000786     8+1
-0.095575     -0.094437     0.001138     8+1
-0.082361     -0.081698     0.000663     8+1
-0.076430     -0.077114     0.000684     8+1
-0.085458     -0.086610     0.001152     8+1
-0.130996     -0.133064     0.002068     8+1
-0.093664     -0.095100     0.001436     8+1
-0.557353     -0.555259     0.002094     8+1
-0.553506     -0.555753     0.002247     8+1
-0.137284     -0.134334     0.002950     8+1
-0.141945     -0.139691     0.002254     8+1
-0.131592     -0.130233     0.001359     8+1
-0.086728     -0.085428     0.001300     8+1
-0.575882     -0.577467     0.001585     8+1
-0.574402     -0.575185     0.000783     8+1
-0.140112     -0.138201     0.001911     8+1
-0.113381     -0.110111     0.003270     8+1
-0.548764     -0.549039     0.000275     8+1
-0.563426     -0.565086     0.001660     8+1
-0.151835     -0.151723     0.000112     8+1
-0.114058     -0.114286     0.000228     8+1
-0.521183     -0.522342     0.001159     8+1
-0.519977     -0.520762     0.000785     8+1
-0.542607     -0.543801     0.001194     8+1
-0.543021     -0.543570     0.000549     8+1
-0.117943     -0.117779     0.000164     8+1
-0.155748     -0.156405     0.000657     8+1
-0.107973     -0.108941     0.000968     8+1
-0.230405     -0.230508     0.000103     8+1
-0.537891     -0.537617     0.000274     8+1
-0.563619     -0.563535     0.000084     8+1
-0.102207     -0.100469     0.001738     8+1
-0.139304     -0.139380     0.000076     8+1
-0.530579     -0.531107     0.000528     8+1
-0.545632     -0.543937     0.001695     8+1
-0.572993     -0.573148     0.000155     8+1
-0.563037     -0.562225     0.000812     8+1
-0.117886     -0.117936     0.000050     8+1
-0.160992     -0.162291     0.001299     8+1
-0.123171     -0.125364     0.002193     8+1
-0.258775     -0.257312     0.001463     8+1
-0.521491     -0.524013     0.002522     8+1
-0.541657     -0.543296     0.001639     8+1
-0.121996     -0.121322     0.000674     8+1
-0.153414     -0.154346     0.000932     8+1
-0.555194     -0.555574     0.000380     8+1
-0.569315     -0.569454     0.000139     8+1
-0.561288     -0.561051     0.000237     8+1
-0.552177     -0.551704     0.000473     8+1
-0.106660     -0.107653     0.000993     8+1
-0.142404     -0.142448     0.000044     8+1
-0.111514     -0.112763     0.001249     8+1
-0.217388     -0.217368     0.000020     8+1
-0.517679     -0.518304     0.000625     8+1
-0.546485     -0.546698     0.000213     8+1
-0.116937     -0.116382     0.000555     8+1
-0.144409     -0.144914     0.000505     8+1
-0.551910     -0.552766     0.000856     8+1
-0.567628     -0.567410     0.000218     8+1
-0.535905     -0.536751     0.000846     8+1
-0.128211     -0.125908     0.002303     8+1
-0.082168     -0.081841     0.000327     8+1
-0.084923     -0.085148     0.000225     8+1
-0.123859     -0.127960     0.004101     8+1
-0.538814     -0.539092     0.000278     8+1
-0.146251     -0.145700     0.000551     8+1
-0.106902     -0.106479     0.000423     8+1
-0.110499     -0.113952     0.003453     8+1
-0.270975     -0.272394     0.001419     8+1
-0.120578     -0.120983     0.000405     8+1
-0.556048     -0.554719     0.001329     8+1
-0.114146     -0.110348     0.003798     8+1
-0.084798     -0.083831     0.000967     8+1
-0.078660     -0.078724     0.000064     8+1
-0.297265     -0.295419     0.001846     8+1
-0.557960     -0.557407     0.000553     8+1
-0.135712     -0.132947     0.002765     8+1
-0.095836     -0.093942     0.001894     8+1
-0.118867     -0.123090     0.004223     8+1
-0.078993     -0.079886     0.000893     8+1
-0.116579     -0.119699     0.003120     8+1
-0.538700     -0.538886     0.000186     8+1
-0.124625     -0.121915     0.002710     8+1
-0.083489     -0.082475     0.001014     8+1
-0.122837     -0.125561     0.002724     8+1
-0.260252     -0.258992     0.001260     8+1
-0.527691     -0.526986     0.000705     8+1
-0.136335     -0.134998     0.001337     8+1
-0.112455     -0.111355     0.001100     8+1
-0.080794     -0.081259     0.000465     8+1
-0.079068     -0.078717     0.000351     8+1
-0.121940     -0.122696     0.000756     8+1
-0.549001     -0.548084     0.000917     8+1
-0.119797     -0.117747     0.002050     8+1
-0.101359     -0.099434     0.001925     8+1
-0.113547     -0.115368     0.001821     8+1
-0.277687     -0.278899     0.001212     8+1
-0.535931     -0.535882     0.000049     8+1
-0.141214     -0.139227     0.001987     8+1
-0.133334     -0.130282     0.003052     8+1
-0.080609     -0.079827     0.000782     8+1
-0.086841     -0.086314     0.000527     8+1
-0.128050     -0.129822     0.001772     8+1
-0.566538     -0.566218     0.000320     8+1
-0.137398     -0.133464     0.003934     8+1
-0.106237     -0.103026     0.003211     8+1
-0.124431     -0.127331     0.002900     8+1
-0.264999     -0.263933     0.001066     8+1
-0.562205     -0.560093     0.002112     8+1
-0.152602     -0.153826     0.001224     8+1
-0.101938     -0.101998     0.000060     8+1
-0.196549     -0.196224     0.000325     8+1
-0.527626     -0.527034     0.000592     8+1
-0.085758     -0.086196     0.000438     8+1
-0.111298     -0.111304     0.000006     8+1
-0.060173     -0.059194     0.000979     8+1
-0.068766     -0.068032     0.000734     8+1
-0.042510     -0.042267     0.000243     8+1
-0.533372     -0.532875     0.000497     8+1
-0.233957     -0.235271     0.001314     8+1
-0.553378     -0.553047     0.000331     8+1
-0.096172     -0.096718     0.000546     8+1
-0.110782     -0.110869     0.000087     8+1
-0.061715     -0.061842     0.000127     8+1
-0.129857     -0.129104     0.000753     8+1
-0.218890     -0.218314     0.000576     8+1
-0.520216     -0.520088     0.000128     8+1
-0.105365     -0.105295     0.000070     8+1
-0.076130     -0.075479     0.000651     8+1
-0.540154     -0.540229     0.000075     8+1
-0.052224     -0.051791     0.000433     8+1
-0.581754     -0.582354     0.000600     8+1
-0.583687     -0.582405     0.001282     8+1
-0.145931     -0.144950     0.000981     8+1
-0.125225     -0.124539     0.000686     8+1
-0.160017     -0.160247     0.000230     8+1
-0.138668     -0.135488     0.003180     8+1
-0.162557     -0.163550     0.000993     8+1
-0.121378     -0.119791     0.001587     8+1
-0.088283     -0.088680     0.000397     8+1
-0.142234     -0.144320     0.002086     8+1
-0.303597     -0.303030     0.000567     8+1
-0.126625     -0.129273     0.002648     8+1
-0.556231     -0.556686     0.000455     8+1
-0.544619     -0.546011     0.001392     8+1
-0.237134     -0.238307     0.001173     8+1
-0.124672     -0.126441     0.001769     8+1
-0.125722     -0.124857     0.000865     8+1
-0.100226     -0.101477     0.001251     8+1
-0.083116     -0.085000     0.001884     8+1
-0.114343     -0.113151     0.001192     8+1
-0.155595     -0.154125     0.001470     8+1
-0.117848     -0.118477     0.000629     8+1
-0.556276     -0.556673     0.000397     8+1
-0.551103     -0.549309     0.001794     8+1
-0.091094     -0.090875     0.000219     8+1
-0.078724     -0.079486     0.000762     8+1
-0.057785     -0.057757     0.000028     8+1
-0.082705     -0.083555     0.000850     8+1
-0.134663     -0.135537     0.000874     8+1
-0.095065     -0.096377     0.001312     8+1
-0.563287     -0.563044     0.000243     8+1
-0.549295     -0.548571     0.000724     8+1
-0.111224     -0.110252     0.000972     8+1
-0.141653     -0.141013     0.000640     8+1
-0.138899     -0.139381     0.000482     8+1
-0.088443     -0.087893     0.000550     8+1
-0.521966     -0.522736     0.000770     8+1
-0.535715     -0.537389     0.001674     8+1
-0.151999     -0.152847     0.000848     8+1
-0.114881     -0.112365     0.002516     8+1
-0.547529     -0.547227     0.000302     8+1
-0.550948     -0.551831     0.000883     8+1
-0.540614     -0.540430     0.000184     8+1
-0.553498     -0.553655     0.000157     8+1
-0.201241     -0.197046     0.004195     8+1
-0.133707     -0.136338     0.002631     8+1
-0.116568     -0.118368     0.001800     8+1
-0.236267     -0.239150     0.002883     8+1
-0.119464     -0.118471     0.000993     8+1
-0.080272     -0.080604     0.000332     8+1
-0.113418     -0.113989     0.000571     8+1
-0.090870     -0.089520     0.001350     8+1
-0.138062     -0.136092     0.001970     8+1
-0.131369     -0.130795     0.000574     8+1
-0.568869     -0.566455     0.002414     8+1
-0.545303     -0.545714     0.000411     8+1
-0.112367     -0.111179     0.001188     8+1
-0.154113     -0.155202     0.001089     8+1
-0.225520     -0.223558     0.001962     8+1
-0.109550     -0.111454     0.001904     8+1
-0.109012     -0.108725     0.000287     8+1
-0.093439     -0.093455     0.000016     8+1
-0.095172     -0.095014     0.000158     8+1
-0.102382     -0.104400     0.002018     8+1
-0.552521     -0.553653     0.001132     8+1
-0.560994     -0.563852     0.002858     8+1
-0.108874     -0.108208     0.000666     8+1
-0.074629     -0.075982     0.001353     8+1
-0.193166     -0.195282     0.002116     8+1
-0.107996     -0.108006     0.000010     8+1
-0.108238     -0.110840     0.002602     8+1
-0.091014     -0.091435     0.000421     8+1
-0.526142     -0.526199     0.000057     8+1
-0.533396     -0.533973     0.000577     8+1
-0.122911     -0.120386     0.002525     8+1
-0.160343     -0.158912     0.001431     8+1
-0.130153     -0.133074     0.002921     8+1
-0.185942     -0.185581     0.000361     8+1
-0.541950     -0.542498     0.000548     8+1
-0.535842     -0.534044     0.001798     8+1
-0.217910     -0.216902     0.001008     8+1
-0.132231     -0.133771     0.001540     8+1
-0.531064     -0.532775     0.001711     8+1
-0.559400     -0.559393     0.000007     8+1
-0.558737     -0.558039     0.000698     8+1
-0.546418     -0.545822     0.000596     8+1
-0.123530     -0.123513     0.000017     8+1
-0.153737     -0.152978     0.000759     8+1
-0.115910     -0.116903     0.000993     8+1
-0.228530     -0.229123     0.000593     8+1
-0.557637     -0.558759     0.001122     8+1
-0.553295     -0.552817     0.000478     8+1
-0.119550     -0.118144     0.001406     8+1
-0.152220     -0.153045     0.000825     8+1
-0.546968     -0.546127     0.000841     8+1
-0.555976     -0.554247     0.001729     8+1
-0.580764     -0.580532     0.000232     8+1
-0.578954     -0.578472     0.000482     8+1
-0.123023     -0.123169     0.000146     8+1
-0.129100     -0.129520     0.000420     8+1
-0.132868     -0.134277     0.001409     8+1
-0.110395     -0.108060     0.002335     8+1
-0.142890     -0.142893     0.000003     8+1
-0.117477     -0.116819     0.000658     8+1
-0.084772     -0.084242     0.000530     8+1
-0.114944     -0.115781     0.000837     8+1
-0.269342     -0.269011     0.000331     8+1
-0.123210     -0.125051     0.001841     8+1
-0.540334     -0.540663     0.000329     8+1
-0.530675     -0.530794     0.000119     8+1
-0.185577     -0.184840     0.000737     8+1
-0.109230     -0.108669     0.000561     8+1
-0.138938     -0.137991     0.000947     8+1
-0.106352     -0.107105     0.000753     8+1
-0.131021     -0.131071     0.000050     8+1
-0.134630     -0.133592     0.001038     8+1
-0.137275     -0.136034     0.001241     8+1
-0.117115     -0.117571     0.000456     8+1
-0.543048     -0.544051     0.001003     8+1
-0.544577     -0.543043     0.001534     8+1
-0.085723     -0.085680     0.000043     8+1
-0.076578     -0.077021     0.000443     8+1
-0.064302     -0.064413     0.000111     8+1
-0.076658     -0.076892     0.000234     8+1
-0.110988     -0.112160     0.001172     8+1
-0.088710     -0.091042     0.002332     8+1
-0.562568     -0.561447     0.001121     8+1
-0.552700     -0.551613     0.001087     8+1
-0.137672     -0.133824     0.003848     8+1
-0.149927     -0.148615     0.001312     8+1
-0.140169     -0.141753     0.001584     8+1
-0.092917     -0.092582     0.000335     8+1
-0.535753     -0.534828     0.000925     8+1
-0.549521     -0.549472     0.000049     8+1
-0.131980     -0.132131     0.000151     8+1
-0.109840     -0.107989     0.001851     8+1
-0.539330     -0.538707     0.000623     8+1
-0.550416     -0.549531     0.000885     8+1
-0.558078     -0.556035     0.002043     8+1
-0.121625     -0.120325     0.001300     8+1
-0.081469     -0.081110     0.000359     8+1
-0.081366     -0.080592     0.000774     8+1
-0.121676     -0.123359     0.001683     8+1
-0.565732     -0.566450     0.000718     8+1
-0.135561     -0.133600     0.001961     8+1
-0.109826     -0.108617     0.001209     8+1
-0.118208     -0.120345     0.002137     8+1
-0.232226     -0.231485     0.000741     8+1
-0.117043     -0.119683     0.002640     8+1
-0.550904     -0.551716     0.000812     8+1
-0.125726     -0.123217     0.002509     8+1
-0.079186     -0.077851     0.001335     8+1
-0.077687     -0.079776     0.002089     8+1
-0.250766     -0.251356     0.000590     8+1
-0.535348     -0.536680     0.001332     8+1
-0.139749     -0.138788     0.000961     8+1
-0.105027     -0.104772     0.000255     8+1
-0.107593     -0.110277     0.002684     8+1
-0.079801     -0.080409     0.000608     8+1
-0.123512     -0.125405     0.001893     8+1
-0.567159     -0.568263     0.001104     8+1
-0.130475     -0.127735     0.002740     8+1
-0.080993     -0.081091     0.000098     8+1
-0.123451     -0.126590     0.003139     8+1
-0.256482     -0.255538     0.000944     8+1
-0.570644     -0.571022     0.000378     8+1
-0.143466     -0.142829     0.000637     8+1
-0.108412     -0.107902     0.000510     8+1
-0.077810     -0.077687     0.000123     8+1
-0.078339     -0.078470     0.000131     8+1
-0.121572     -0.123778     0.002206     8+1
-0.563804     -0.563070     0.000734     8+1
-0.124365     -0.121836     0.002529     8+1
-0.106769     -0.105874     0.000895     8+1
-0.116480     -0.120329     0.003849     8+1
-0.278612     -0.278020     0.000592     8+1
-0.557653     -0.558634     0.000981     8+1
-0.142243     -0.139069     0.003174     8+1
-0.118116     -0.115472     0.002644     8+1
-0.074051     -0.073465     0.000586     8+1
-0.077405     -0.077939     0.000534     8+1
-0.133123     -0.135181     0.002058     8+1
-0.560871     -0.560576     0.000295     8+1
-0.135234     -0.131179     0.004055     8+1
-0.096534     -0.093454     0.003080     8+1
-0.120638     -0.123989     0.003351     8+1
-0.261074     -0.260166     0.000908     8+1
-0.569455     -0.569459     0.000004     8+1
-0.527097     -0.525032     0.002065     8+1
-0.111338     -0.107626     0.003712     8+1
-0.073527     -0.073352     0.000175     8+1
-0.070259     -0.070619     0.000360     8+1
-0.118717     -0.120772     0.002055     8+1
-0.533991     -0.533089     0.000902     8+1
-0.130709     -0.128388     0.002321     8+1
-0.094988     -0.094192     0.000796     8+1
-0.100498     -0.102589     0.002091     8+1
-0.207786     -0.208132     0.000346     8+1
-0.108683     -0.109485     0.000802     8+1
-0.549960     -0.550224     0.000264     8+1
-0.114208     -0.111521     0.002687     8+1
-0.071401     -0.071180     0.000221     8+1
-0.080134     -0.080307     0.000173     8+1
-0.235852     -0.235261     0.000591     8+1
-0.557891     -0.558528     0.000637     8+1
-0.129948     -0.127957     0.001991     8+1
-0.090703     -0.088696     0.002007     8+1
-0.104577     -0.106880     0.002303     8+1
-0.068882     -0.069422     0.000540     8+1
-0.120738     -0.122924     0.002186     8+1
-0.546961     -0.546337     0.000624     8+1
-0.113084     -0.110334     0.002750     8+1
-0.087302     -0.085646     0.001656     8+1
-0.105578     -0.107886     0.002308     8+1
-0.238958     -0.238053     0.000905     8+1
-0.560103     -0.558877     0.001226     8+1
-0.127582     -0.125053     0.002529     8+1
-0.099419     -0.097779     0.001640     8+1
-0.066509     -0.066278     0.000231     8+1
-0.074575     -0.075175     0.000600     8+1
-0.115650     -0.118585     0.002935     8+1
-0.550876     -0.551856     0.000980     8+1
-0.137233     -0.134024     0.003209     8+1
-0.089542     -0.087264     0.002278     8+1
-0.104848     -0.106346     0.001498     8+1
-0.236126     -0.235641     0.000485     8+1
-0.548327     -0.548184     0.000143     8+1
-0.136137     -0.133243     0.002894     8+1
-0.100580     -0.098690     0.001890     8+1
-0.073414     -0.074171     0.000757     8+1
-0.077133     -0.078311     0.001178     8+1
-0.117959     -0.119402     0.001443     8+1
-0.563907     -0.563501     0.000406     8+1
-0.120342     -0.118401     0.001941     8+1
-0.096795     -0.095492     0.001303     8+1
-0.112805     -0.116991     0.004186     8+1
-0.256699     -0.258135     0.001436     8+1
-0.569343     -0.567437     0.001906     8+1
-0.566368     -0.565790     0.000578     8+1
-0.559351     -0.559587     0.000236     8+1
-0.198296     -0.202920     0.004624     8+1
-0.136898     -0.137892     0.000994     8+1
-0.112475     -0.113173     0.000698     8+1
-0.241548     -0.240415     0.001133     8+1
-0.121244     -0.124351     0.003107     8+1
-0.084023     -0.084190     0.000167     8+1
-0.118766     -0.119090     0.000324     8+1
-0.103636     -0.102110     0.001526     8+1
-0.140629     -0.138182     0.002447     8+1
-0.134295     -0.134667     0.000372     8+1
-0.578129     -0.577948     0.000181     8+1
-0.576246     -0.575151     0.001095     8+1
-0.102121     -0.102952     0.000831     8+1
-0.147343     -0.148743     0.001400     8+1
-0.229664     -0.228978     0.000686     8+1
-0.118430     -0.119042     0.000612     8+1
-0.107199     -0.106138     0.001061     8+1
-0.106623     -0.106467     0.000156     8+1
-0.096621     -0.095484     0.001137     8+1
-0.107195     -0.107877     0.000682     8+1
-0.543894     -0.544802     0.000908     8+1
-0.566364     -0.567747     0.001383     8+1
-0.111888     -0.111521     0.000367     8+1
-0.082690     -0.083763     0.001073     8+1
-0.217802     -0.217852     0.000050     8+1
-0.128850     -0.129993     0.001143     8+1
-0.113484     -0.115403     0.001919     8+1
-0.094720     -0.095409     0.000689     8+1
-0.557086     -0.555434     0.001652     8+1
-0.555869     -0.556086     0.000217     8+1
-0.126139     -0.123214     0.002925     8+1
-0.197890     -0.194572     0.003318     8+1
-0.136983     -0.137692     0.000709     8+1
-0.200463     -0.199628     0.000835     8+1
-0.574154     -0.574417     0.000263     8+1
-0.570499     -0.568941     0.001558     8+1
-0.234264     -0.232231     0.002033     8+1
-0.138785     -0.139458     0.000673     8+1
-0.521622     -0.522348     0.000726     8+1
-0.545653     -0.546757     0.001104     8+1
-0.534834     -0.534128     0.000706     8+1
-0.120386     -0.118418     0.001968     8+1
-0.081226     -0.081500     0.000274     8+1
-0.087745     -0.089515     0.001770     8+1
-0.119240     -0.121134     0.001894     8+1
-0.549113     -0.549670     0.000557     8+1
-0.136495     -0.135255     0.001240     8+1
-0.097581     -0.095948     0.001633     8+1
-0.113852     -0.117465     0.003613     8+1
-0.253421     -0.252502     0.000919     8+1
-0.118606     -0.121406     0.002800     8+1
-0.538650     -0.539452     0.000802     8+1
-0.116870     -0.116147     0.000723     8+1
-0.090757     -0.090367     0.000390     8+1
-0.075350     -0.077441     0.002091     8+1
-0.251085     -0.252098     0.001013     8+1
-0.550424     -0.549703     0.000721     8+1
-0.127747     -0.126320     0.001427     8+1
-0.100680     -0.097823     0.002857     8+1
-0.107997     -0.111118     0.003121     8+1
-0.077564     -0.077660     0.000096     8+1
-0.112607     -0.114379     0.001772     8+1
-0.531438     -0.532058     0.000620     8+1
-0.122334     -0.120532     0.001802     8+1
-0.080194     -0.081042     0.000848     8+1
-0.112611     -0.115966     0.003355     8+1
-0.240440     -0.241925     0.001485     8+1
-0.541597     -0.541591     0.000006     8+1
-0.137466     -0.135959     0.001507     8+1
-0.098301     -0.096850     0.001451     8+1
-0.076186     -0.075748     0.000438     8+1
-0.083809     -0.085081     0.001272     8+1
-0.111405     -0.112451     0.001046     8+1
-0.539477     -0.540964     0.001487     8+1
-0.113450     -0.114154     0.000704     8+1
-0.106024     -0.105462     0.000562     8+1
-0.114433     -0.118065     0.003632     8+1
-0.248469     -0.248437     0.000032     8+1
-0.564230     -0.564212     0.000018     8+1
-0.135510     -0.135144     0.000366     8+1
-0.119302     -0.116646     0.002656     8+1
-0.076801     -0.076727     0.000074     8+1
-0.081324     -0.081897     0.000573     8+1
-0.118657     -0.119793     0.001136     8+1
-0.546050     -0.547504     0.001454     8+1
-0.135600     -0.134987     0.000613     8+1
-0.098219     -0.096646     0.001573     8+1
-0.110155     -0.112724     0.002569     8+1
-0.236841     -0.237794     0.000953     8+1
-0.559322     -0.559703     0.000381     8+1
-0.565654     -0.564483     0.001171     8+1
-0.561495     -0.561975     0.000480     8+1
-0.222033     -0.221443     0.000590     8+1
-0.116486     -0.116395     0.000091     8+1
-0.133688     -0.133802     0.000114     8+1
-0.128179     -0.125983     0.002196     8+1
-0.085584     -0.085332     0.000252     8+1
-0.118175     -0.119443     0.001268     8+1
-0.560214     -0.559376     0.000838     8+1
-0.098943     -0.098624     0.000319     8+1
-0.114957     -0.116156     0.001199     8+1
-0.122890     -0.123763     0.000873     8+1
-0.241791     -0.241861     0.000070     8+1
-0.556184     -0.555439     0.000745     8+1
-0.560807     -0.560739     0.000068     8+1
-0.113600     -0.112675     0.000925     8+1
-0.141828     -0.140714     0.001114     8+1
-0.557748     -0.558588     0.000840     8+1
-0.570248     -0.568867     0.001381     8+1
-0.574779     -0.573246     0.001532     8+1
-0.567374     -0.566031     0.001343     8+1
-0.127813     -0.128386     0.000573     8+1
-0.162528     -0.161992     0.000536     8+1
-0.126286     -0.128286     0.002000     8+1
-0.257882     -0.257798     0.000084     8+1
-0.543622     -0.542268     0.001354     8+1
-0.550715     -0.551281     0.000566     8+1
-0.129753     -0.127620     0.002133     8+1
-0.159075     -0.158914     0.000161     8+1
-0.555887     -0.556303     0.000416     8+1
-0.563218     -0.562798     0.000420     8+1
-0.194738     -0.195994     0.001256     8+1
-0.536947     -0.537234     0.000287     8+1
-0.093191     -0.094702     0.001511     8+1
-0.102538     -0.102990     0.000452     8+1
-0.058430     -0.058318     0.000112     8+1
-0.071645     -0.072300     0.000655     8+1
-0.045218     -0.044620     0.000598     8+1
-0.540010     -0.539924     0.000086     8+1
-0.219559     -0.220350     0.000791     8+1
-0.531408     -0.533978     0.002570     8+1
-0.088837     -0.090286     0.001449     8+1
-0.107174     -0.108306     0.001132     8+1
-0.062239     -0.062106     0.000133     8+1
-0.117411     -0.118217     0.000806     8+1
-0.191279     -0.191113     0.000166     8+1
-0.530866     -0.531803     0.000937     8+1
-0.108434     -0.109295     0.000861     8+1
-0.076219     -0.075943     0.000276     8+1
-0.560935     -0.560628     0.000307     8+1
-0.050610     -0.051738     0.001128     8+1
-0.521922     -0.521557     0.000365     8+1
-0.522430     -0.521774     0.000656     8+1
-0.576898     -0.577184     0.000286     8+1
-0.556380     -0.557561     0.001181     8+1
-0.138751     -0.137678     0.001073     8+1
-0.129280     -0.128794     0.000486     8+1
-0.149901     -0.149687     0.000214     8+1
-0.122732     -0.121191     0.001541     8+1
-0.135681     -0.137265     0.001584     8+1
-0.108748     -0.108970     0.000222     8+1
-0.083762     -0.084267     0.000505     8+1
-0.122796     -0.124348     0.001552     8+1
-0.277928     -0.276857     0.001071     8+1
-0.123292     -0.124890     0.001598     8+1
-0.587197     -0.589555     0.002358     8+1
-0.578835     -0.581123     0.002288     8+1
-0.253724     -0.253538     0.000186     8+1
-0.121250     -0.124180     0.002930     8+1
-0.145415     -0.144480     0.000935     8+1
-0.130291     -0.130916     0.000625     8+1
-0.098815     -0.101013     0.002198     8+1
-0.120626     -0.119284     0.001342     8+1
-0.153498     -0.152440     0.001058     8+1
-0.112135     -0.111584     0.000551     8+1
-0.544388     -0.544588     0.000200     8+1
-0.555122     -0.556762     0.001640     8+1
-0.091479     -0.090672     0.000807     8+1
-0.088522     -0.088801     0.000279     8+1
-0.060818     -0.061829     0.001011     8+1
-0.077830     -0.079009     0.001179     8+1
-0.118334     -0.119255     0.000921     8+1
-0.081168     -0.082685     0.001517     8+1
-0.557576     -0.558981     0.001405     8+1
-0.558356     -0.559476     0.001120     8+1
-0.130481     -0.130575     0.000094     8+1
-0.149273     -0.151067     0.001794     8+1
-0.135720     -0.134282     0.001438     8+1
-0.095648     -0.096673     0.001025     8+1
-0.547404     -0.548024     0.000620     8+1
-0.540908     -0.541497     0.000589     8+1
-0.137416     -0.138614     0.001198     8+1
-0.127131     -0.124992     0.002139     8+1
-0.551489     -0.551566     0.000077     8+1
-0.563895     -0.562079     0.001816     8+1
-0.525540     -0.524671     0.000869     8+1
-0.524399     -0.524120     0.000279     8+1
-0.595938     -0.594810     0.001128     8+1
-0.354038     -0.353567     0.000471     8+1
-0.134349     -0.134833     0.000484     8+1
-0.149185     -0.148666     0.000519     8+1
-0.115942     -0.115581     0.000361     8+1
-0.139741     -0.139439     0.000302     8+1
-0.137270     -0.137141     0.000129     8+1
-0.112018     -0.110687     0.001331     8+1
-0.587026     -0.587115     0.000089     8+1
-0.080430     -0.082587     0.002157     8+1
-0.113437     -0.114970     0.001533     8+1
-0.078474     -0.080928     0.002454     8+1
-0.110012     -0.110214     0.000202     8+1
-0.082772     -0.083313     0.000541     8+1
-0.423416     -0.422070     0.001346     8+1
-0.567302     -0.565941     0.001361     8+1
-0.079487     -0.080660     0.001173     8+1
-0.111858     -0.112732     0.000874     8+1
-0.104353     -0.102999     0.001354     8+1
-0.074356     -0.074088     0.000268     8+1
-0.149090     -0.146556     0.002534     8+1
-0.078202     -0.078968     0.000766     8+1
-0.128259     -0.129972     0.001713     8+1
-0.079284     -0.081268     0.001984     8+1
-0.127630     -0.129285     0.001655     8+1
-0.128467     -0.128302     0.000165     8+1
-0.552627     -0.552136     0.000491     8+1
-0.553134     -0.553411     0.000277     8+1
-0.096473     -0.094043     0.002430     8+1
-0.079677     -0.079750     0.000073     8+1
-0.134234     -0.136335     0.002101     8+1
-0.074068     -0.075301     0.001233     8+1
-0.096484     -0.096197     0.000287     8+1
-0.122702     -0.121844     0.000858     8+1
-0.144865     -0.142396     0.002469     8+1
-0.078176     -0.076542     0.001634     8+1
-0.551238     -0.549264     0.001974     8+1
-0.544304     -0.540314     0.003990     8+1
-0.231528     -0.228889     0.002639     8+1
-0.119802     -0.116785     0.003017     8+1
-0.141853     -0.139624     0.002229     8+1
-0.068378     -0.068710     0.000332     8+1
-0.091120     -0.091375     0.000255     8+1
-0.074483     -0.072282     0.002201     8+1
[truncated: 1,192,906 more chars]
