# Supplementary material for: Explainable chemical artificial intelligence from accurate machine learning of real-space chemical descriptors
Source: Nat Commun. 2024 May 21;15:4345. doi: 10.1038/s41467-024-48567-9 (PMC11522690; doi:10.1038/s41467-024-48567-9)
Supplement: Supplementary file 4 — Source Data [file 41467_2024_48567_MOESM4_ESM.zip › main/Fig2/panelD/prediction_test_inter_HO.out]

#Observed (a.u.) Predicted (a.u.) Error (a.u.) Label
-0.202813     -0.202604     0.000209     1+8
-0.148181     -0.147149     0.001032     1+8
-0.116771     -0.117193     0.000422     1+8
-0.112437     -0.110746     0.001691     1+8
-0.117045     -0.117335     0.000290     1+8
-0.202471     -0.201961     0.000510     1+8
-0.129904     -0.129340     0.000564     1+8
-0.274397     -0.270717     0.003680     1+8
-0.150728     -0.151305     0.000577     1+8
-0.105129     -0.102188     0.002941     1+8
-0.116889     -0.115087     0.001802     1+8
-0.094988     -0.091789     0.003199     1+8
-0.261924     -0.263008     0.001084     1+8
-0.152304     -0.151707     0.000597     1+8
-0.144178     -0.143695     0.000483     1+8
-0.105765     -0.102461     0.003304     1+8
-0.113080     -0.111627     0.001453     1+8
-0.114391     -0.115142     0.000751     1+8
-0.099083     -0.100488     0.001405     1+8
-0.080117     -0.079889     0.000228     1+8
-0.085405     -0.083654     0.001751     1+8
-0.113532     -0.113588     0.000056     1+8
-0.289906     -0.288400     0.001506     1+8
-0.083614     -0.081059     0.002555     1+8
-0.085558     -0.087368     0.001810     1+8
-0.078966     -0.078728     0.000238     1+8
-0.084973     -0.083907     0.001066     1+8
-0.122786     -0.120685     0.002101     1+8
-0.097135     -0.097083     0.000052     1+8
-0.090163     -0.092014     0.001851     1+8
-0.121279     -0.119366     0.001913     1+8
-0.079104     -0.077946     0.001158     1+8
-0.119728     -0.116700     0.003028     1+8
-0.130003     -0.130530     0.000527     1+8
-0.272262     -0.269282     0.002980     1+8
-0.122590     -0.120393     0.002197     1+8
-0.460523     -0.458468     0.002055     1+8
-0.136393     -0.135882     0.000511     1+8
-0.091073     -0.090335     0.000738     1+8
-0.123842     -0.124111     0.000269     1+8
-0.080862     -0.081862     0.001000     1+8
-0.059822     -0.058842     0.000980     1+8
-0.123084     -0.124116     0.001032     1+8
-0.103043     -0.102786     0.000257     1+8
-0.087302     -0.086497     0.000805     1+8
-0.122288     -0.121726     0.000562     1+8
-0.082156     -0.080321     0.001835     1+8
-0.432719     -0.437035     0.004316     1+8
-0.126485     -0.122705     0.003780     1+8
-0.117738     -0.113320     0.004418     1+8
-0.581484     -0.580929     0.000555     1+8
-0.153451     -0.156430     0.002979     1+8
-0.273820     -0.275812     0.001992     1+8
-0.144335     -0.144537     0.000202     1+8
-0.100032     -0.099117     0.000915     1+8
-0.116910     -0.117988     0.001078     1+8
-0.105637     -0.104943     0.000694     1+8
-0.313853     -0.322475     0.008622     1+8
-0.143872     -0.140819     0.003053     1+8
-0.145804     -0.145154     0.000650     1+8
-0.097888     -0.095399     0.002489     1+8
-0.109966     -0.109474     0.000492     1+8
-0.121446     -0.119522     0.001924     1+8
-0.103511     -0.102366     0.001145     1+8
-0.094932     -0.095314     0.000382     1+8
-0.093824     -0.093700     0.000124     1+8
-0.135971     -0.137612     0.001641     1+8
-0.461311     -0.465941     0.004630     1+8
-0.075871     -0.076272     0.000401     1+8
-0.074333     -0.074852     0.000519     1+8
-0.061172     -0.060943     0.000229     1+8
-0.074028     -0.073808     0.000220     1+8
-0.115218     -0.113947     0.001271     1+8
-0.090431     -0.090584     0.000153     1+8
-0.085478     -0.085872     0.000394     1+8
-0.117932     -0.116733     0.001199     1+8
-0.082774     -0.081008     0.001766     1+8
-0.122610     -0.124195     0.001585     1+8
-0.124835     -0.126590     0.001755     1+8
-0.250145     -0.250531     0.000386     1+8
-0.129525     -0.128497     0.001028     1+8
-0.489281     -0.491149     0.001868     1+8
-0.141080     -0.141435     0.000355     1+8
-0.090929     -0.090548     0.000381     1+8
-0.120093     -0.118987     0.001106     1+8
-0.077354     -0.076792     0.000562     1+8
-0.063415     -0.063561     0.000146     1+8
-0.121630     -0.120277     0.001353     1+8
-0.109019     -0.108370     0.000649     1+8
-0.095635     -0.094413     0.001222     1+8
-0.147721     -0.146185     0.001536     1+8
-0.097773     -0.097470     0.000303     1+8
-0.326017     -0.327986     0.001969     1+8
-0.115898     -0.116850     0.000952     1+8
-0.121147     -0.120504     0.000643     1+8
-0.553339     -0.558024     0.004685     1+8
-0.149459     -0.148361     0.001098     1+8
-0.246206     -0.246746     0.000540     1+8
-0.127467     -0.128628     0.001161     1+8
-0.125530     -0.123925     0.001605     1+8
-0.130080     -0.131971     0.001891     1+8
-0.097798     -0.098171     0.000373     1+8
-0.568795     -0.569434     0.000639     1+8
-0.129916     -0.131612     0.001696     1+8
-0.149549     -0.148388     0.001161     1+8
-0.088099     -0.086946     0.001153     1+8
-0.118311     -0.116938     0.001373     1+8
-0.114953     -0.115684     0.000731     1+8
-0.263927     -0.263638     0.000289     1+8
-0.525463     -0.526544     0.001081     1+8
-0.200716     -0.201063     0.000347     1+8
-0.534798     -0.535745     0.000947     1+8
-0.103706     -0.104158     0.000452     1+8
-0.535647     -0.537413     0.001766     1+8
-0.542086     -0.543251     0.001165     1+8
-0.152179     -0.152889     0.000710     1+8
-0.283586     -0.283691     0.000105     1+8
-0.137933     -0.139047     0.001114     1+8
-0.097990     -0.097684     0.000306     1+8
-0.116452     -0.119610     0.003158     1+8
-0.109066     -0.108709     0.000357     1+8
-0.388399     -0.387585     0.000814     1+8
-0.138248     -0.136007     0.002241     1+8
-0.127988     -0.126869     0.001119     1+8
-0.103744     -0.103800     0.000056     1+8
-0.104675     -0.104372     0.000303     1+8
-0.131286     -0.131280     0.000006     1+8
-0.105920     -0.105106     0.000814     1+8
-0.101728     -0.102332     0.000604     1+8
-0.125180     -0.124426     0.000754     1+8
-0.124565     -0.123013     0.001552     1+8
-0.365373     -0.366636     0.001263     1+8
-0.080424     -0.079709     0.000715     1+8
-0.084368     -0.086053     0.001685     1+8
-0.083689     -0.085921     0.002232     1+8
-0.077227     -0.077533     0.000306     1+8
-0.115865     -0.115898     0.000033     1+8
-0.082669     -0.083441     0.000772     1+8
-0.068622     -0.070021     0.001399     1+8
-0.112839     -0.114505     0.001666     1+8
-0.074828     -0.075644     0.000816     1+8
-0.099999     -0.100619     0.000620     1+8
-0.095368     -0.097007     0.001639     1+8
-0.253256     -0.256255     0.002999     1+8
-0.118221     -0.120282     0.002061     1+8
-0.237771     -0.238867     0.001096     1+8
-0.087807     -0.089054     0.001247     1+8
-0.110586     -0.111325     0.000739     1+8
-0.112497     -0.113919     0.001422     1+8
-0.065285     -0.066309     0.001024     1+8
-0.074145     -0.074011     0.000134     1+8
-0.118468     -0.120212     0.001744     1+8
-0.097531     -0.095763     0.001768     1+8
-0.109772     -0.107575     0.002197     1+8
-0.078399     -0.079920     0.001521     1+8
-0.111865     -0.112497     0.000632     1+8
-0.118741     -0.119177     0.000436     1+8
-0.275950     -0.270544     0.005406     1+8
-0.108478     -0.110397     0.001919     1+8
-0.264087     -0.263728     0.000359     1+8
-0.556685     -0.557220     0.000535     1+8
-0.139298     -0.139541     0.000243     1+8
-0.071281     -0.070883     0.000398     1+8
-0.109338     -0.109090     0.000248     1+8
-0.076505     -0.077202     0.000697     1+8
-0.047451     -0.047911     0.000460     1+8
-0.503530     -0.502686     0.000844     1+8
-0.111266     -0.112093     0.000827     1+8
-0.110478     -0.109255     0.001223     1+8
-0.066544     -0.066860     0.000316     1+8
-0.463788     -0.461577     0.002211     1+8
-0.132320     -0.130508     0.001812     1+8
-0.160991     -0.158376     0.002615     1+8
-0.144940     -0.143048     0.001892     1+8
-0.138029     -0.138409     0.000380     1+8
-0.136002     -0.135859     0.000143     1+8
-0.323909     -0.326597     0.002688     1+8
-0.118700     -0.115644     0.003056     1+8
-0.113779     -0.113675     0.000104     1+8
-0.085858     -0.088309     0.002451     1+8
-0.087129     -0.088690     0.001561     1+8
-0.130494     -0.133780     0.003286     1+8
-0.149326     -0.149770     0.000444     1+8
-0.149755     -0.147607     0.002148     1+8
-0.110758     -0.108735     0.002023     1+8
-0.134875     -0.134402     0.000473     1+8
-0.205627     -0.204015     0.001612     1+8
-0.139339     -0.141098     0.001759     1+8
-0.116368     -0.117891     0.001523     1+8
-0.106643     -0.106361     0.000282     1+8
-0.086067     -0.086738     0.000671     1+8
-0.125358     -0.123856     0.001502     1+8
-0.089998     -0.090118     0.000120     1+8
-0.109688     -0.109393     0.000295     1+8
-0.146115     -0.144342     0.001773     1+8
-0.130324     -0.132046     0.001722     1+8
-0.142912     -0.140886     0.002026     1+8
-0.153264     -0.151141     0.002123     1+8
-0.112667     -0.111739     0.000928     1+8
-0.112888     -0.111116     0.001773     1+8
-0.144412     -0.143862     0.000550     1+8
-0.158733     -0.155019     0.003714     1+8
-0.204427     -0.203829     0.000598     1+8
-0.135617     -0.136365     0.000748     1+8
-0.103909     -0.104984     0.001075     1+8
-0.097831     -0.097099     0.000732     1+8
-0.111729     -0.112168     0.000439     1+8
-0.209745     -0.208817     0.000928     1+8
-0.104768     -0.102919     0.001849     1+8
-0.122835     -0.125841     0.003006     1+8
-0.203628     -0.202876     0.000752     1+8
-0.098205     -0.097474     0.000731     1+8
-0.133133     -0.133576     0.000443     1+8
-0.122051     -0.124700     0.002649     1+8
-0.229659     -0.228850     0.000809     1+8
-0.125729     -0.126353     0.000624     1+8
-0.085271     -0.084390     0.000881     1+8
-0.142321     -0.140628     0.001693     1+8
-0.122449     -0.122763     0.000314     1+8
-0.106963     -0.106776     0.000187     1+8
-0.109897     -0.108389     0.001508     1+8
-0.227333     -0.225184     0.002149     1+8
-0.120827     -0.117128     0.003699     1+8
-0.137166     -0.138762     0.001596     1+8
-0.105852     -0.104555     0.001297     1+8
-0.129422     -0.130346     0.000924     1+8
-0.103669     -0.103554     0.000115     1+8
-0.076088     -0.075546     0.000542     1+8
-0.118511     -0.116936     0.001575     1+8
-0.085765     -0.086574     0.000809     1+8
-0.057800     -0.057729     0.000071     1+8
-0.079987     -0.078278     0.001709     1+8
-0.224708     -0.225098     0.000390     1+8
-0.128965     -0.130437     0.001472     1+8
-0.105186     -0.106835     0.001649     1+8
-0.088221     -0.087580     0.000641     1+8
-0.118060     -0.120653     0.002593     1+8
-0.236702     -0.237680     0.000978     1+8
-0.121966     -0.121003     0.000963     1+8
-0.144811     -0.143138     0.001673     1+8
-0.116037     -0.117006     0.000969     1+8
-0.120600     -0.123131     0.002531     1+8
-0.262325     -0.261961     0.000364     1+8
-0.091169     -0.090735     0.000434     1+8
-0.115359     -0.112876     0.002483     1+8
-0.076730     -0.075622     0.001108     1+8
-0.082516     -0.083530     0.001014     1+8
-0.124782     -0.126864     0.002082     1+8
-0.119870     -0.118304     0.001566     1+8
-0.114726     -0.111123     0.003603     1+8
-0.078172     -0.076635     0.001537     1+8
-0.092850     -0.095090     0.002240     1+8
-0.198111     -0.195777     0.002334     1+8
-0.131527     -0.129439     0.002088     1+8
-0.099943     -0.098968     0.000975     1+8
-0.097122     -0.095218     0.001904     1+8
-0.081676     -0.080968     0.000708     1+8
-0.109168     -0.110152     0.000984     1+8
-0.084369     -0.085031     0.000662     1+8
-0.104405     -0.101205     0.003200     1+8
-0.131720     -0.130997     0.000723     1+8
-0.122010     -0.123389     0.001379     1+8
-0.122928     -0.121766     0.001162     1+8
-0.130318     -0.130211     0.000107     1+8
-0.095676     -0.094478     0.001198     1+8
-0.099696     -0.098300     0.001396     1+8
-0.127137     -0.124077     0.003060     1+8
-0.140447     -0.137835     0.002612     1+8
-0.138543     -0.137193     0.001350     1+8
-0.254932     -0.255739     0.000807     1+8
-0.124744     -0.126893     0.002149     1+8
-0.122715     -0.121569     0.001146     1+8
-0.114989     -0.116247     0.001258     1+8
-0.090181     -0.090237     0.000056     1+8
-0.519462     -0.520541     0.001079     1+8
-0.125444     -0.127918     0.002474     1+8
-0.144716     -0.143980     0.000736     1+8
-0.088693     -0.090302     0.001609     1+8
-0.127156     -0.126829     0.000327     1+8
-0.119666     -0.122180     0.002514     1+8
-0.281205     -0.281518     0.000313     1+8
-0.176588     -0.178063     0.001475     1+8
-0.481003     -0.481762     0.000759     1+8
-0.124072     -0.122262     0.001810     1+8
-0.144455     -0.143462     0.000993     1+8
-0.231657     -0.229256     0.002401     1+8
-0.109028     -0.106700     0.002328     1+8
-0.145541     -0.142071     0.003470     1+8
-0.122933     -0.123673     0.000740     1+8
-0.225694     -0.224771     0.000923     1+8
-0.127004     -0.126122     0.000882     1+8
-0.085107     -0.082051     0.003056     1+8
-0.148158     -0.147020     0.001138     1+8
-0.135176     -0.134436     0.000740     1+8
-0.118764     -0.118241     0.000523     1+8
-0.117340     -0.115244     0.002096     1+8
-0.224605     -0.222507     0.002098     1+8
-0.130067     -0.128305     0.001762     1+8
-0.165903     -0.165615     0.000288     1+8
-0.116188     -0.114667     0.001521     1+8
-0.127285     -0.129177     0.001892     1+8
-0.111204     -0.112311     0.001107     1+8
-0.079065     -0.079180     0.000115     1+8
-0.124364     -0.124995     0.000631     1+8
-0.102940     -0.104517     0.001577     1+8
-0.065135     -0.065175     0.000040     1+8
-0.090715     -0.088560     0.002155     1+8
-0.226186     -0.225347     0.000839     1+8
-0.128868     -0.128933     0.000065     1+8
-0.109762     -0.109534     0.000228     1+8
-0.086428     -0.085446     0.000982     1+8
-0.114685     -0.114791     0.000106     1+8
-0.202304     -0.199988     0.002316     1+8
-0.523544     -0.523105     0.000439     1+8
-0.123889     -0.123823     0.000066     1+8
-0.069280     -0.068748     0.000532     1+8
-0.103679     -0.103287     0.000392     1+8
-0.082567     -0.082374     0.000193     1+8
-0.051756     -0.050799     0.000957     1+8
-0.547062     -0.548275     0.001213     1+8
-0.116577     -0.116119     0.000458     1+8
-0.108785     -0.108118     0.000667     1+8
-0.069809     -0.070159     0.000350     1+8
-0.569758     -0.568685     0.001073     1+8
-0.123508     -0.123202     0.000306     1+8
-0.562617     -0.564552     0.001935     1+8
-0.122589     -0.121754     0.000835     1+8
-0.065110     -0.065757     0.000647     1+8
-0.118884     -0.118728     0.000156     1+8
-0.093405     -0.095336     0.001931     1+8
-0.049932     -0.050392     0.000460     1+8
-0.573120     -0.574972     0.001852     1+8
-0.111473     -0.110543     0.000930     1+8
-0.119863     -0.118926     0.000937     1+8
-0.067760     -0.068667     0.000907     1+8
-0.526826     -0.527335     0.000509     1+8
-0.106517     -0.105518     0.000999     1+8
-0.112041     -0.110642     0.001399     1+8
-0.124349     -0.126674     0.002325     1+8
-0.203798     -0.200775     0.003023     1+8
-0.118912     -0.121824     0.002912     1+8
-0.133407     -0.133644     0.000237     1+8
-0.131723     -0.133137     0.001414     1+8
-0.231759     -0.233095     0.001336     1+8
-0.131416     -0.133997     0.002581     1+8
-0.098128     -0.099012     0.000884     1+8
-0.148055     -0.147798     0.000257     1+8
-0.131460     -0.131655     0.000195     1+8
-0.108074     -0.109310     0.001236     1+8
-0.098896     -0.098408     0.000488     1+8
-0.214242     -0.213903     0.000339     1+8
-0.137566     -0.134798     0.002768     1+8
-0.165706     -0.169182     0.003476     1+8
-0.108273     -0.110055     0.001782     1+8
-0.147640     -0.151267     0.003627     1+8
-0.106813     -0.108798     0.001985     1+8
-0.078318     -0.078922     0.000604     1+8
-0.121999     -0.121631     0.000368     1+8
-0.078442     -0.079760     0.001318     1+8
-0.057194     -0.057712     0.000518     1+8
-0.081152     -0.080677     0.000475     1+8
-0.260565     -0.263761     0.003196     1+8
-0.129409     -0.131687     0.002278     1+8
-0.115434     -0.117392     0.001958     1+8
-0.085988     -0.086766     0.000778     1+8
-0.120505     -0.123087     0.002582     1+8
-0.252657     -0.252473     0.000184     1+8
-0.133031     -0.132383     0.000648     1+8
-0.156789     -0.154783     0.002006     1+8
-0.126546     -0.128703     0.002157     1+8
-0.135084     -0.137053     0.001969     1+8
-0.275232     -0.273453     0.001779     1+8
-0.096537     -0.095512     0.001025     1+8
-0.128287     -0.124952     0.003335     1+8
-0.083329     -0.083841     0.000512     1+8
-0.092882     -0.093378     0.000496     1+8
-0.130404     -0.131826     0.001422     1+8
-0.123016     -0.122930     0.000086     1+8
-0.125005     -0.124203     0.000802     1+8
-0.088208     -0.088960     0.000752     1+8
-0.096500     -0.099344     0.002844     1+8
-0.244721     -0.242286     0.002435     1+8
-0.140439     -0.139245     0.001194     1+8
-0.119740     -0.117994     0.001746     1+8
-0.103588     -0.101161     0.002427     1+8
-0.084811     -0.084349     0.000462     1+8
-0.111362     -0.110807     0.000555     1+8
-0.082544     -0.081844     0.000700     1+8
-0.107918     -0.105703     0.002215     1+8
-0.139286     -0.137696     0.001590     1+8
-0.126674     -0.129388     0.002714     1+8
-0.137296     -0.137446     0.000150     1+8
-0.126542     -0.125119     0.001423     1+8
-0.116612     -0.118235     0.001623     1+8
-0.107845     -0.106732     0.001113     1+8
-0.139378     -0.136315     0.003063     1+8
-0.158018     -0.154597     0.003421     1+8
-0.143712     -0.144288     0.000576     1+8
-0.466085     -0.466368     0.000283     1+8
-0.135978     -0.134525     0.001453     1+8
-0.138301     -0.136528     0.001773     1+8
-0.114718     -0.117618     0.002900     1+8
-0.118929     -0.119187     0.000258     1+8
-0.262455     -0.261781     0.000674     1+8
-0.107406     -0.106196     0.001210     1+8
-0.117379     -0.116907     0.000472     1+8
-0.076325     -0.077627     0.001302     1+8
-0.079780     -0.078936     0.000844     1+8
-0.116004     -0.118696     0.002692     1+8
-0.130257     -0.134703     0.004446     1+8
-0.114741     -0.117017     0.002276     1+8
-0.090716     -0.090246     0.000470     1+8
-0.110674     -0.113400     0.002726     1+8
-0.179508     -0.182829     0.003321     1+8
-0.121342     -0.121351     0.000009     1+8
-0.104742     -0.105999     0.001257     1+8
-0.099317     -0.099057     0.000260     1+8
-0.074487     -0.075328     0.000841     1+8
-0.106799     -0.107989     0.001190     1+8
-0.084549     -0.085642     0.001093     1+8
-0.095493     -0.095472     0.000021     1+8
-0.128848     -0.128307     0.000541     1+8
-0.123881     -0.127026     0.003145     1+8
-0.136987     -0.137929     0.000942     1+8
-0.146854     -0.144736     0.002118     1+8
-0.110857     -0.111233     0.000376     1+8
-0.103738     -0.101268     0.002470     1+8
-0.133463     -0.133676     0.000213     1+8
-0.146978     -0.146310     0.000668     1+8
-0.209751     -0.209250     0.000501     1+8
-0.133387     -0.134533     0.001146     1+8
-0.108690     -0.109109     0.000419     1+8
-0.101138     -0.100199     0.000939     1+8
-0.110441     -0.110869     0.000428     1+8
-0.213920     -0.212475     0.001445     1+8
-0.127141     -0.125259     0.001882     1+8
-0.217770     -0.218280     0.000510     1+8
-0.107051     -0.109528     0.002477     1+8
-0.122573     -0.121606     0.000967     1+8
-0.113236     -0.113873     0.000637     1+8
-0.082106     -0.081428     0.000678     1+8
-0.555062     -0.554794     0.000268     1+8
-0.117389     -0.118876     0.001487     1+8
-0.131863     -0.130539     0.001324     1+8
-0.081362     -0.080125     0.001237     1+8
-0.110136     -0.108780     0.001356     1+8
-0.112285     -0.112868     0.000583     1+8
-0.245829     -0.244454     0.001375     1+8
-0.140462     -0.141107     0.000645     1+8
-0.262180     -0.263652     0.001472     1+8
-0.140077     -0.140734     0.000657     1+8
-0.094063     -0.094103     0.000040     1+8
-0.110826     -0.113102     0.002276     1+8
-0.106628     -0.107834     0.001206     1+8
-0.436758     -0.437453     0.000695     1+8
-0.130626     -0.131711     0.001085     1+8
-0.116278     -0.116503     0.000225     1+8
-0.095980     -0.095114     0.000866     1+8
-0.103110     -0.102787     0.000323     1+8
-0.131842     -0.130743     0.001099     1+8
-0.111944     -0.112682     0.000738     1+8
-0.105709     -0.106551     0.000842     1+8
-0.125046     -0.127354     0.002308     1+8
-0.132735     -0.135667     0.002932     1+8
-0.380852     -0.385459     0.004607     1+8
-0.082756     -0.082778     0.000022     1+8
-0.097254     -0.099239     0.001985     1+8
-0.096914     -0.099271     0.002357     1+8
-0.081279     -0.080872     0.000407     1+8
-0.141308     -0.139479     0.001829     1+8
-0.079467     -0.080002     0.000535     1+8
-0.065122     -0.065309     0.000187     1+8
-0.115691     -0.116240     0.000549     1+8
-0.076195     -0.075860     0.000335     1+8
-0.096001     -0.094630     0.001371     1+8
-0.088802     -0.088398     0.000404     1+8
-0.261152     -0.260096     0.001056     1+8
-0.116405     -0.117514     0.001109     1+8
-0.248772     -0.247940     0.000832     1+8
-0.085374     -0.085549     0.000175     1+8
-0.113791     -0.116460     0.002669     1+8
-0.114028     -0.115050     0.001022     1+8
-0.064019     -0.064526     0.000507     1+8
-0.075219     -0.075050     0.000169     1+8
-0.110024     -0.112609     0.002585     1+8
-0.089187     -0.089269     0.000082     1+8
-0.105813     -0.106785     0.000972     1+8
-0.080917     -0.081723     0.000806     1+8
-0.117023     -0.117717     0.000694     1+8
-0.113898     -0.114921     0.001023     1+8
-0.283464     -0.286834     0.003370     1+8
-0.111604     -0.113028     0.001424     1+8
-0.284983     -0.286835     0.001852     1+8
-0.527990     -0.527415     0.000575     1+8
-0.158957     -0.157738     0.001219     1+8
-0.514203     -0.514749     0.000546     1+8
-0.091326     -0.091417     0.000091     1+8
-0.538913     -0.539737     0.000824     1+8
-0.532141     -0.533341     0.001200     1+8
-0.550065     -0.548800     0.001265     1+8
-0.198030     -0.195416     0.002614     1+8
-0.530531     -0.528937     0.001594     1+8
-0.107533     -0.106727     0.000806     1+8
-0.519963     -0.519754     0.000209     1+8
-0.543911     -0.544038     0.000127     1+8
-0.119805     -0.119933     0.000128     1+8
-0.124970     -0.126958     0.001988     1+8
-0.167246     -0.162660     0.004586     1+8
-0.102710     -0.102206     0.000504     1+8
-0.129658     -0.129590     0.000068     1+8
-0.128520     -0.130586     0.002066     1+8
-0.226343     -0.227690     0.001347     1+8
-0.118099     -0.116823     0.001276     1+8
-0.086603     -0.085226     0.001377     1+8
-0.135517     -0.131849     0.003668     1+8
-0.136940     -0.136679     0.000261     1+8
-0.139166     -0.142537     0.003371     1+8
-0.106379     -0.105866     0.000513     1+8
-0.174362     -0.177926     0.003564     1+8
-0.139972     -0.138099     0.001873     1+8
-0.226674     -0.228306     0.001632     1+8
-0.108815     -0.107816     0.000999     1+8
-0.128442     -0.131689     0.003247     1+8
-0.108500     -0.108927     0.000427     1+8
-0.076100     -0.075348     0.000752     1+8
-0.120266     -0.117752     0.002514     1+8
-0.076414     -0.077127     0.000713     1+8
-0.055023     -0.054705     0.000318     1+8
-0.080017     -0.079553     0.000464     1+8
-0.253835     -0.254528     0.000693     1+8
-0.127081     -0.127808     0.000727     1+8
-0.111943     -0.110441     0.001502     1+8
-0.085811     -0.086221     0.000410     1+8
-0.114460     -0.114961     0.000501     1+8
-0.229843     -0.229860     0.000017     1+8
-0.151548     -0.151479     0.000069     1+8
-0.152965     -0.148767     0.004198     1+8
-0.137522     -0.137127     0.000395     1+8
-0.137670     -0.138897     0.001227     1+8
-0.337729     -0.338811     0.001082     1+8
-0.123569     -0.121002     0.002567     1+8
-0.122756     -0.120140     0.002616     1+8
-0.089669     -0.090341     0.000672     1+8
-0.087054     -0.088133     0.001079     1+8
-0.127820     -0.130187     0.002367     1+8
-0.157954     -0.157122     0.000832     1+8
-0.145655     -0.145925     0.000270     1+8
-0.106391     -0.105638     0.000753     1+8
-0.128218     -0.127691     0.000527     1+8
-0.212550     -0.211107     0.001443     1+8
-0.138888     -0.140021     0.001133     1+8
-0.110676     -0.111682     0.001006     1+8
-0.103699     -0.103406     0.000293     1+8
-0.089547     -0.088551     0.000996     1+8
-0.124843     -0.124335     0.000508     1+8
-0.092068     -0.093135     0.001067     1+8
-0.117049     -0.113609     0.003440     1+8
-0.149715     -0.146873     0.002842     1+8
-0.137729     -0.139404     0.001675     1+8
-0.138112     -0.137685     0.000427     1+8
-0.146358     -0.146699     0.000341     1+8
-0.114387     -0.114071     0.000316     1+8
-0.113472     -0.112178     0.001294     1+8
-0.138489     -0.137357     0.001132     1+8
-0.159120     -0.157454     0.001666     1+8
-0.146646     -0.147406     0.000760     1+8
-0.254064     -0.252366     0.001698     1+8
-0.137942     -0.137728     0.000214     1+8
-0.092521     -0.092354     0.000167     1+8
-0.106570     -0.108690     0.002120     1+8
-0.094595     -0.095120     0.000525     1+8
-0.392545     -0.395013     0.002468     1+8
-0.137724     -0.138785     0.001061     1+8
-0.127359     -0.128497     0.001138     1+8
-0.091365     -0.091616     0.000251     1+8
-0.104493     -0.104976     0.000483     1+8
-0.118948     -0.119119     0.000171     1+8
-0.122951     -0.121813     0.001138     1+8
-0.104556     -0.102400     0.002156     1+8
-0.099486     -0.097482     0.002004     1+8
-0.133231     -0.133258     0.000027     1+8
-0.284792     -0.283523     0.001269     1+8
-0.087214     -0.087354     0.000140     1+8
-0.084911     -0.085802     0.000891     1+8
-0.071920     -0.072437     0.000517     1+8
-0.083245     -0.084009     0.000764     1+8
-0.128557     -0.129252     0.000695     1+8
-0.091140     -0.090408     0.000732     1+8
-0.082533     -0.084306     0.001773     1+8
-0.113530     -0.112570     0.000960     1+8
-0.077330     -0.076452     0.000878     1+8
-0.118164     -0.115601     0.002563     1+8
-0.119831     -0.121102     0.001271     1+8
-0.234442     -0.233547     0.000895     1+8
-0.120305     -0.120724     0.000419     1+8
-0.393292     -0.392550     0.000742     1+8
-0.122955     -0.123251     0.000296     1+8
-0.081172     -0.081240     0.000068     1+8
-0.108955     -0.107716     0.001239     1+8
-0.072685     -0.071649     0.001036     1+8
-0.058377     -0.057202     0.001175     1+8
-0.119079     -0.118023     0.001056     1+8
-0.105272     -0.105407     0.000135     1+8
-0.088846     -0.089401     0.000555     1+8
-0.126067     -0.125536     0.000531     1+8
-0.084689     -0.086171     0.001482     1+8
-0.371787     -0.370483     0.001304     1+8
-0.112228     -0.113894     0.001666     1+8
-0.117010     -0.120045     0.003035     1+8
-0.417699     -0.420072     0.002373     1+8
-0.137671     -0.138000     0.000329     1+8
-0.139211     -0.137656     0.001555     1+8
-0.128628     -0.129547     0.000919     1+8
-0.128683     -0.129677     0.000994     1+8
-0.294709     -0.293564     0.001145     1+8
-0.106750     -0.104085     0.002665     1+8
-0.111854     -0.109094     0.002760     1+8
-0.083352     -0.083763     0.000411     1+8
-0.083901     -0.084824     0.000923     1+8
-0.124320     -0.124094     0.000226     1+8
-0.152511     -0.150883     0.001628     1+8
-0.144280     -0.144772     0.000492     1+8
-0.103034     -0.102110     0.000924     1+8
-0.117599     -0.118731     0.001132     1+8
-0.201931     -0.203424     0.001493     1+8
-0.133626     -0.136107     0.002481     1+8
-0.108946     -0.110769     0.001823     1+8
-0.097800     -0.097394     0.000406     1+8
-0.083190     -0.081983     0.001207     1+8
-0.107522     -0.104883     0.002639     1+8
-0.084532     -0.083762     0.000770     1+8
-0.112391     -0.111648     0.000743     1+8
-0.145192     -0.143374     0.001818     1+8
-0.128949     -0.131133     0.002184     1+8
-0.134695     -0.134880     0.000185     1+8
-0.139809     -0.137433     0.002376     1+8
-0.103108     -0.103663     0.000555     1+8
-0.109356     -0.107683     0.001673     1+8
-0.142677     -0.143865     0.001188     1+8
-0.152131     -0.151222     0.000909     1+8
-0.139668     -0.139266     0.000402     1+8
-0.525996     -0.526739     0.000743     1+8
-0.201175     -0.202351     0.001176     1+8
-0.137073     -0.136855     0.000218     1+8
-0.116385     -0.116825     0.000440     1+8
-0.120468     -0.120025     0.000443     1+8
-0.109606     -0.110790     0.001184     1+8
-0.201957     -0.204138     0.002181     1+8
-0.214093     -0.213509     0.000584     1+8
-0.143087     -0.143203     0.000116     1+8
-0.110088     -0.110693     0.000605     1+8
-0.113177     -0.112579     0.000598     1+8
-0.123375     -0.123124     0.000251     1+8
-0.225099     -0.223147     0.001952     1+8
-0.535947     -0.539016     0.003069     1+8
-0.165979     -0.167006     0.001027     1+8
-0.525840     -0.526187     0.000347     1+8
-0.125977     -0.126926     0.000949     1+8
-0.548172     -0.550536     0.002364     1+8
-0.522553     -0.524192     0.001639     1+8
-0.173241     -0.173815     0.000574     1+8
-0.176131     -0.174870     0.001261     1+8
-0.143314     -0.142093     0.001221     1+8
-0.125673     -0.124034     0.001639     1+8
-0.122083     -0.124569     0.002486     1+8
-0.123383     -0.124149     0.000766     1+8
-0.303177     -0.302398     0.000779     1+8
-0.109602     -0.107175     0.002427     1+8
-0.104554     -0.104004     0.000550     1+8
-0.077341     -0.078754     0.001413     1+8
-0.081450     -0.082112     0.000662     1+8
-0.117193     -0.120411     0.003218     1+8
-0.143692     -0.146365     0.002673     1+8
-0.140098     -0.142216     0.002118     1+8
-0.108752     -0.109041     0.000289     1+8
-0.127206     -0.130188     0.002982     1+8
-0.188045     -0.186698     0.001347     1+8
-0.130633     -0.131961     0.001328     1+8
-0.113579     -0.113717     0.000138     1+8
-0.101675     -0.100944     0.000731     1+8
-0.076752     -0.078178     0.001426     1+8
-0.113304     -0.113236     0.000068     1+8
-0.082703     -0.084060     0.001357     1+8
-0.107181     -0.108484     0.001303     1+8
-0.145939     -0.143947     0.001992     1+8
-0.125588     -0.127794     0.002206     1+8
-0.148569     -0.145563     0.003006     1+8
-0.148950     -0.146030     0.002920     1+8
-0.108671     -0.108134     0.000537     1+8
-0.111840     -0.110908     0.000932     1+8
-0.139947     -0.139976     0.000029     1+8
-0.147999     -0.146672     0.001327     1+8
-0.172293     -0.173140     0.000847     1+8
-0.175551     -0.175563     0.000012     1+8
-0.566347     -0.565449     0.000898     1+8
-0.126714     -0.125759     0.000955     1+8
-0.069680     -0.069712     0.000032     1+8
-0.107747     -0.106798     0.000949     1+8
-0.081759     -0.081991     0.000232     1+8
-0.049160     -0.048942     0.000218     1+8
-0.494989     -0.495252     0.000263     1+8
-0.101582     -0.100777     0.000805     1+8
-0.111645     -0.110551     0.001094     1+8
-0.069869     -0.070714     0.000845     1+8
-0.555013     -0.556150     0.001137     1+8
-0.113373     -0.114313     0.000940     1+8
-0.548360     -0.548490     0.000130     1+8
-0.120087     -0.119094     0.000993     1+8
-0.063273     -0.064096     0.000823     1+8
-0.117424     -0.116799     0.000625     1+8
-0.093387     -0.094597     0.001210     1+8
-0.049723     -0.050134     0.000411     1+8
-0.578037     -0.579518     0.001481     1+8
-0.111676     -0.110177     0.001499     1+8
-0.118443     -0.117296     0.001147     1+8
-0.066712     -0.067890     0.001178     1+8
-0.515786     -0.516231     0.000445     1+8
-0.105202     -0.104114     0.001088     1+8
-0.128874     -0.127518     0.001356     1+8
-0.133961     -0.135066     0.001105     1+8
-0.237267     -0.240320     0.003053     1+8
-0.127040     -0.131065     0.004025     1+8
-0.154710     -0.153885     0.000825     1+8
-0.136141     -0.136389     0.000248     1+8
-0.260072     -0.259757     0.000315     1+8
-0.132273     -0.133685     0.001412     1+8
-0.096990     -0.095403     0.001587     1+8
-0.158005     -0.154049     0.003956     1+8
-0.134459     -0.135598     0.001139     1+8
-0.127088     -0.128824     0.001736     1+8
-0.109986     -0.109777     0.000209     1+8
-0.231081     -0.226853     0.004228     1+8
-0.127340     -0.126503     0.000837     1+8
-0.177872     -0.179855     0.001983     1+8
-0.099762     -0.101012     0.001250     1+8
-0.132010     -0.132956     0.000946     1+8
-0.106476     -0.108126     0.001650     1+8
-0.077253     -0.076314     0.000939     1+8
-0.127487     -0.125019     0.002468     1+8
-0.089048     -0.090574     0.001526     1+8
-0.062807     -0.062767     0.000040     1+8
-0.092599     -0.089869     0.002730     1+8
-0.238163     -0.237596     0.000567     1+8
-0.137151     -0.137923     0.000772     1+8
-0.117354     -0.117507     0.000153     1+8
-0.093052     -0.092414     0.000638     1+8
-0.122196     -0.123819     0.001623     1+8
-0.240574     -0.242520     0.001946     1+8
-0.126045     -0.125871     0.000174     1+8
-0.126882     -0.129334     0.002452     1+8
-0.179022     -0.173528     0.005494     1+8
-0.108637     -0.108627     0.000010     1+8
-0.141118     -0.141103     0.000015     1+8
-0.124480     -0.126503     0.002023     1+8
-0.211698     -0.210873     0.000825     1+8
-0.117256     -0.115569     0.001687     1+8
-0.086100     -0.085644     0.000456     1+8
-0.135712     -0.133202     0.002510     1+8
-0.139052     -0.138638     0.000414     1+8
-0.141635     -0.143374     0.001739     1+8
-0.107893     -0.107293     0.000600     1+8
-0.189168     -0.194526     0.005358     1+8
-0.133310     -0.131767     0.001543     1+8
-0.207268     -0.206737     0.000531     1+8
-0.102977     -0.102440     0.000537     1+8
-0.124961     -0.128083     0.003122     1+8
-0.106143     -0.105592     0.000551     1+8
-0.074155     -0.073639     0.000516     1+8
-0.119024     -0.117992     0.001032     1+8
-0.071981     -0.072361     0.000380     1+8
-0.051767     -0.052278     0.000511     1+8
-0.076883     -0.077792     0.000909     1+8
-0.250416     -0.249862     0.000554     1+8
-0.128229     -0.129764     0.001535     1+8
-0.110312     -0.109515     0.000797     1+8
-0.086013     -0.086667     0.000654     1+8
-0.111092     -0.113021     0.001929     1+8
-0.228345     -0.228834     0.000489     1+8
-0.132061     -0.134276     0.002215     1+8
-0.127241     -0.129579     0.002338     1+8
-0.179859     -0.184190     0.004331     1+8
-0.105412     -0.107140     0.001728     1+8
-0.150980     -0.151034     0.000054     1+8
-0.146719     -0.148453     0.001734     1+8
-0.257823     -0.259041     0.001218     1+8
-0.123962     -0.125032     0.001070     1+8
-0.088958     -0.087504     0.001454     1+8
-0.146884     -0.144652     0.002232     1+8
-0.139608     -0.141297     0.001689     1+8
-0.134156     -0.133851     0.000305     1+8
-0.133754     -0.133991     0.000237     1+8
-0.192869     -0.196878     0.004009     1+8
-0.148240     -0.146893     0.001347     1+8
-0.227270     -0.228067     0.000797     1+8
-0.127746     -0.126516     0.001230     1+8
-0.132722     -0.132553     0.000169     1+8
-0.116162     -0.117563     0.001401     1+8
-0.087254     -0.088146     0.000892     1+8
-0.126214     -0.126286     0.000072     1+8
-0.088851     -0.090875     0.002024     1+8
-0.060538     -0.061254     0.000716     1+8
-0.082638     -0.081521     0.001117     1+8
-0.232619     -0.231978     0.000641     1+8
-0.128623     -0.129137     0.000514     1+8
-0.113289     -0.112386     0.000903     1+8
-0.088584     -0.087736     0.000848     1+8
-0.128676     -0.129670     0.000994     1+8
-0.250840     -0.250923     0.000083     1+8
-0.153119     -0.155476     0.002357     1+8
-0.294667     -0.293704     0.000963     1+8
-0.145925     -0.146220     0.000295     1+8
-0.101196     -0.100632     0.000564     1+8
-0.122787     -0.124898     0.002111     1+8
-0.114631     -0.114473     0.000158     1+8
-0.336474     -0.335504     0.000970     1+8
-0.134020     -0.134209     0.000189     1+8
-0.141617     -0.142007     0.000390     1+8
-0.104704     -0.105912     0.001208     1+8
-0.101717     -0.101609     0.000108     1+8
-0.126022     -0.128181     0.002159     1+8
-0.110626     -0.111107     0.000481     1+8
-0.111753     -0.112194     0.000441     1+8
-0.129476     -0.127779     0.001697     1+8
-0.127689     -0.125172     0.002517     1+8
-0.338092     -0.338158     0.000066     1+8
-0.078105     -0.077424     0.000681     1+8
-0.080683     -0.080537     0.000146     1+8
-0.079792     -0.081395     0.001603     1+8
-0.078465     -0.078684     0.000219     1+8
-0.116672     -0.118244     0.001572     1+8
-0.086032     -0.084854     0.001178     1+8
-0.071302     -0.071599     0.000297     1+8
-0.122087     -0.122115     0.000028     1+8
-0.079760     -0.079876     0.000116     1+8
-0.106287     -0.104446     0.001841     1+8
-0.099681     -0.098698     0.000983     1+8
-0.264913     -0.266468     0.001555     1+8
-0.129077     -0.130194     0.001117     1+8
-0.264175     -0.263669     0.000506     1+8
-0.097257     -0.096679     0.000578     1+8
-0.126254     -0.125650     0.000604     1+8
-0.120916     -0.121241     0.000325     1+8
-0.069616     -0.069332     0.000284     1+8
-0.080405     -0.079397     0.001008     1+8
-0.121240     -0.122200     0.000960     1+8
-0.102266     -0.100284     0.001982     1+8
-0.113720     -0.111827     0.001893     1+8
-0.084075     -0.084230     0.000155     1+8
-0.126501     -0.125699     0.000802     1+8
-0.124903     -0.125283     0.000380     1+8
-0.279460     -0.279323     0.000137     1+8
-0.121901     -0.123038     0.001137     1+8
-0.272789     -0.274940     0.002151     1+8
-0.551297     -0.551907     0.000610     1+8
-0.208676     -0.208483     0.000193     1+8
-0.524901     -0.526082     0.001181     1+8
-0.102349     -0.102149     0.000200     1+8
-0.534141     -0.534329     0.000188     1+8
-0.524275     -0.525017     0.000742     1+8
-0.524806     -0.524175     0.000631     1+8
-0.159455     -0.159264     0.000191     1+8
-0.531045     -0.529800     0.001245     1+8
-0.092845     -0.092844     0.000001     1+8
-0.530420     -0.529119     0.001301     1+8
-0.508022     -0.508423     0.000401     1+8
-0.137756     -0.136514     0.001242     1+8
-0.228002     -0.228266     0.000264     1+8
-0.109246     -0.111316     0.002070     1+8
-0.108089     -0.108112     0.000023     1+8
-0.114458     -0.116860     0.002402     1+8
-0.076081     -0.075753     0.000328     1+8
-0.561554     -0.560491     0.001063     1+8
-0.112554     -0.114286     0.001732     1+8
-0.122426     -0.120540     0.001886     1+8
-0.090376     -0.089575     0.000801     1+8
-0.128859     -0.128439     0.000420     1+8
-0.109012     -0.110579     0.001567     1+8
-0.211139     -0.210419     0.000720     1+8
-0.136111     -0.134475     0.001636     1+8
-0.206718     -0.206923     0.000205     1+8
-0.112167     -0.114228     0.002061     1+8
-0.106039     -0.104967     0.001072     1+8
-0.104295     -0.105926     0.001631     1+8
-0.076738     -0.075845     0.000893     1+8
-0.565195     -0.564665     0.000530     1+8
-0.114420     -0.116050     0.001630     1+8
-0.131557     -0.130807     0.000750     1+8
-0.085073     -0.083552     0.001521     1+8
-0.121001     -0.120730     0.000271     1+8
-0.115606     -0.116323     0.000717     1+8
-0.226565     -0.227888     0.001323     1+8
-0.118364     -0.119271     0.000907     1+8
-0.134879     -0.134717     0.000162     1+8
-0.126757     -0.127033     0.000276     1+8
-0.123816     -0.124417     0.000601     1+8
-0.290763     -0.290102     0.000661     1+8
-0.094598     -0.093664     0.000934     1+8
-0.123053     -0.123594     0.000541     1+8
-0.083503     -0.085342     0.001839     1+8
-0.087510     -0.089234     0.001724     1+8
-0.120043     -0.121776     0.001733     1+8
-0.129782     -0.131326     0.001544     1+8
-0.128320     -0.126073     0.002246     1+8
-0.085709     -0.086547     0.000838     1+8
-0.094455     -0.096104     0.001649     1+8
-0.243134     -0.243917     0.000783     1+8
-0.143939     -0.144874     0.000935     1+8
-0.113420     -0.113900     0.000480     1+8
-0.099480     -0.096651     0.002829     1+8
-0.088321     -0.087927     0.000394     1+8
-0.112324     -0.110974     0.001350     1+8
-0.083465     -0.082974     0.000491     1+8
-0.123917     -0.121855     0.002062     1+8
-0.152596     -0.149801     0.002795     1+8
-0.131137     -0.131635     0.000498     1+8
-0.134218     -0.133452     0.000766     1+8
-0.131811     -0.130888     0.000923     1+8
-0.115657     -0.116458     0.000801     1+8
-0.114333     -0.112675     0.001658     1+8
-0.132524     -0.133074     0.000550     1+8
-0.149888     -0.149154     0.000734     1+8
-0.208172     -0.208945     0.000773     1+8
-0.134385     -0.134779     0.000394     1+8
-0.113105     -0.115030     0.001925     1+8
-0.111047     -0.110118     0.000929     1+8
-0.113405     -0.113224     0.000181     1+8
-0.220428     -0.219374     0.001054     1+8
-0.231622     -0.232318     0.000696     1+8
-0.263130     -0.264302     0.001172     1+8
-0.561838     -0.561275     0.000563     1+8
-0.198358     -0.198108     0.000250     1+8
-0.539919     -0.538403     0.001516     1+8
-0.106122     -0.105580     0.000542     1+8
-0.550140     -0.549866     0.000274     1+8
-0.543520     -0.542810     0.000710     1+8
-0.114842     -0.115190     0.000348     1+8
-0.132846     -0.137007     0.004161     1+8
-0.189502     -0.187241     0.002261     1+8
-0.115594     -0.118090     0.002496     1+8
-0.143151     -0.148019     0.004868     1+8
-0.121030     -0.123235     0.002205     1+8
-0.235529     -0.237380     0.001851     1+8
-0.121401     -0.121467     0.000066     1+8
-0.092136     -0.090105     0.002031     1+8
-0.142409     -0.143426     0.001017     1+8
-0.136514     -0.136256     0.000258     1+8
-0.124857     -0.126992     0.002135     1+8
-0.106763     -0.105661     0.001102     1+8
-0.208799     -0.211341     0.002542     1+8
-0.128684     -0.126832     0.001852     1+8
-0.150162     -0.151049     0.000887     1+8
-0.093308     -0.094122     0.000814     1+8
-0.114379     -0.117196     0.002817     1+8
-0.110659     -0.111758     0.001099     1+8
-0.080380     -0.080285     0.000095     1+8
-0.125823     -0.126391     0.000568     1+8
-0.084927     -0.085201     0.000274     1+8
-0.060477     -0.060394     0.000083     1+8
-0.084566     -0.084151     0.000415     1+8
-0.243143     -0.239123     0.004020     1+8
-0.122800     -0.125173     0.002373     1+8
-0.115104     -0.114729     0.000375     1+8
-0.086396     -0.086606     0.000210     1+8
-0.114637     -0.117446     0.002809     1+8
-0.234188     -0.235084     0.000896     1+8
-0.135876     -0.133984     0.001892     1+8
-0.226508     -0.226660     0.000152     1+8
-0.120675     -0.123074     0.002399     1+8
-0.123974     -0.122179     0.001795     1+8
-0.111888     -0.113915     0.002027     1+8
-0.085260     -0.084915     0.000345     1+8
-0.572388     -0.569263     0.003125     1+8
-0.120249     -0.122047     0.001798     1+8
-0.145487     -0.143755     0.001732     1+8
-0.081528     -0.080644     0.000884     1+8
-0.114176     -0.112710     0.001466     1+8
-0.129042     -0.130791     0.001749     1+8
-0.237303     -0.238005     0.000702     1+8
-0.526714     -0.526625     0.000089     1+8
-0.143980     -0.143609     0.000371     1+8
-0.509031     -0.509435     0.000404     1+8
-0.094342     -0.094417     0.000075     1+8
-0.541515     -0.541896     0.000381     1+8
-0.517890     -0.517902     0.000012     1+8
-0.147310     -0.146529     0.000781     1+8
-0.546399     -0.546214     0.000185     1+8
-0.581303     -0.577108     0.004195     1+8
-0.144294     -0.144611     0.000317     1+8
-0.088480     -0.091215     0.002735     1+8
-0.145680     -0.147286     0.001606     1+8
-0.092936     -0.092370     0.000566     1+8
-0.063011     -0.063291     0.000280     1+8
-0.416389     -0.415319     0.001070     1+8
-0.124463     -0.121230     0.003233     1+8
-0.146424     -0.145441     0.000983     1+8
-0.091706     -0.092034     0.000328     1+8
-0.283970     -0.287649     0.003679     1+8
-0.234909     -0.238113     0.003204     1+8
-0.135034     -0.132949     0.002085     1+8
-0.251733     -0.252398     0.000665     1+8
-0.121351     -0.123227     0.001876     1+8
-0.110441     -0.108159     0.002282     1+8
-0.121043     -0.122197     0.001154     1+8
-0.088159     -0.087111     0.001048     1+8
-0.564140     -0.566265     0.002125     1+8
-0.120995     -0.124257     0.003262     1+8
-0.143667     -0.141405     0.002262     1+8
-0.087548     -0.087108     0.000440     1+8
-0.121196     -0.118950     0.002246     1+8
-0.115649     -0.118497     0.002848     1+8
-0.232279     -0.233729     0.001450     1+8
-0.212239     -0.212974     0.000735     1+8
-0.142167     -0.142651     0.000484     1+8
-0.114705     -0.114696     0.000009     1+8
-0.108550     -0.107133     0.001417     1+8
-0.117419     -0.117291     0.000128     1+8
-0.200364     -0.199516     0.000848     1+8
-0.207185     -0.207767     0.000582     1+8
-0.146068     -0.147079     0.001011     1+8
-0.117316     -0.116714     0.000602     1+8
-0.121266     -0.120586     0.000680     1+8
-0.109134     -0.109012     0.000122     1+8
-0.210834     -0.210830     0.000004     1+8
-0.530284     -0.530070     0.000214     1+8
-0.149155     -0.149591     0.000436     1+8
-0.533225     -0.533092     0.000133     1+8
-0.098627     -0.098836     0.000209     1+8
-0.539474     -0.540850     0.001376     1+8
-0.533348     -0.534410     0.001061     1+8
-0.573485     -0.572641     0.000844     1+8
-0.147756     -0.148660     0.000904     1+8
-0.079763     -0.079288     0.000475     1+8
-0.109428     -0.109004     0.000424     1+8
-0.077203     -0.077522     0.000319     1+8
-0.050868     -0.051047     0.000179     1+8
-0.514922     -0.518694     0.003772     1+8
-0.122391     -0.122284     0.000107     1+8
-0.116829     -0.115511     0.001318     1+8
-0.073852     -0.073913     0.000060     1+8
-0.584230     -0.583412     0.000818     1+8
-0.156726     -0.156523     0.000203     1+8
-0.173077     -0.173076     0.000001     1+8
-0.514293     -0.514066     0.000227     1+8
-0.509507     -0.508458     0.001049     1+8
-0.133256     -0.132667     0.000589     1+8
-0.065085     -0.064627     0.000458     1+8
-0.119099     -0.118821     0.000278     1+8
-0.082030     -0.082408     0.000378     1+8
-0.047221     -0.046622     0.000599     1+8
-0.534482     -0.535149     0.000667     1+8
-0.112910     -0.112171     0.000739     1+8
-0.121688     -0.121369     0.000319     1+8
-0.065378     -0.065666     0.000288     1+8
-0.434095     -0.436158     0.002063     1+8
-0.160103     -0.160218     0.000115     1+8
-0.141335     -0.141756     0.000421     1+8
-0.133734     -0.133459     0.000275     1+8
-0.121702     -0.121312     0.000390     1+8
-0.124382     -0.127119     0.002737     1+8
-0.284996     -0.282952     0.002044     1+8
-0.108676     -0.108290     0.000386     1+8
-0.103745     -0.104858     0.001113     1+8
-0.080101     -0.081967     0.001866     1+8
-0.077843     -0.079086     0.001243     1+8
-0.117962     -0.120273     0.002311     1+8
-0.152494     -0.157274     0.004780     1+8
-0.149483     -0.151526     0.002043     1+8
-0.108981     -0.107575     0.001406     1+8
-0.129355     -0.130237     0.000882     1+8
-0.218796     -0.220635     0.001839     1+8
-0.146065     -0.149772     0.003707     1+8
-0.119355     -0.118854     0.000501     1+8
-0.107149     -0.105247     0.001902     1+8
-0.081369     -0.083358     0.001989     1+8
-0.106116     -0.106819     0.000703     1+8
-0.084203     -0.084529     0.000326     1+8
-0.104247     -0.105205     0.000958     1+8
-0.130054     -0.131042     0.000988     1+8
-0.124003     -0.126189     0.002186     1+8
-0.140174     -0.140749     0.000575     1+8
-0.145832     -0.145719     0.000113     1+8
-0.107459     -0.108220     0.000761     1+8
-0.109565     -0.110222     0.000657     1+8
-0.138358     -0.136613     0.001745     1+8
-0.170024     -0.166799     0.003225     1+8
-0.120354     -0.120187     0.000167     1+8
-0.132890     -0.133603     0.000713     1+8
-0.223705     -0.222431     0.001274     1+8
-0.107817     -0.109193     0.001376     1+8
-0.137217     -0.135644     0.001573     1+8
-0.114695     -0.115917     0.001222     1+8
-0.204093     -0.203469     0.000624     1+8
-0.124343     -0.124032     0.000311     1+8
-0.084117     -0.082397     0.001720     1+8
-0.135419     -0.133258     0.002161     1+8
-0.131023     -0.132106     0.001083     1+8
-0.126929     -0.128073     0.001144     1+8
-0.117794     -0.116782     0.001012     1+8
-0.210471     -0.209869     0.000602     1+8
-0.125376     -0.125720     0.000344     1+8
-0.186305     -0.187384     0.001079     1+8
-0.110704     -0.111125     0.000421     1+8
-0.123048     -0.125794     0.002746     1+8
-0.115744     -0.117922     0.002178     1+8
-0.080299     -0.079719     0.000580     1+8
-0.127351     -0.128194     0.000843     1+8
-0.094225     -0.097598     0.003373     1+8
-0.058459     -0.058855     0.000396     1+8
-0.079526     -0.078991     0.000535     1+8
-0.221906     -0.220495     0.001411     1+8
-0.125339     -0.124813     0.000526     1+8
-0.111129     -0.110969     0.000161     1+8
-0.086403     -0.086444     0.000041     1+8
-0.110314     -0.111095     0.000781     1+8
-0.208640     -0.207115     0.001525     1+8
-0.522122     -0.523641     0.001519     1+8
-0.129604     -0.131178     0.001574     1+8
-0.070508     -0.070047     0.000461     1+8
-0.102851     -0.101841     0.001010     1+8
-0.080407     -0.081694     0.001287     1+8
-0.051120     -0.051371     0.000251     1+8
-0.591426     -0.591771     0.000345     1+8
-0.140910     -0.139767     0.001143     1+8
-0.109773     -0.108411     0.001362     1+8
-0.068203     -0.067874     0.000329     1+8
-0.511857     -0.509138     0.002719     1+8
-0.146600     -0.144288     0.002312     1+8
-0.153827     -0.155296     0.001469     1+8
-0.297715     -0.295702     0.002013     1+8
-0.144869     -0.144816     0.000053     1+8
-0.100657     -0.099992     0.000665     1+8
-0.122119     -0.123943     0.001824     1+8
-0.115388     -0.115339     0.000049     1+8
-0.335475     -0.336726     0.001251     1+8
-0.135612     -0.135352     0.000260     1+8
-0.141163     -0.141343     0.000180     1+8
-0.104199     -0.105393     0.001194     1+8
-0.101362     -0.101144     0.000218     1+8
-0.126715     -0.129105     0.002390     1+8
-0.110429     -0.110725     0.000296     1+8
-0.111095     -0.111946     0.000851     1+8
-0.128087     -0.126491     0.001596     1+8
-0.125598     -0.123053     0.002545     1+8
-0.335356     -0.336762     0.001406     1+8
-0.079316     -0.078397     0.000919     1+8
-0.081107     -0.080787     0.000320     1+8
-0.080306     -0.081900     0.001594     1+8
-0.079012     -0.079026     0.000014     1+8
-0.119248     -0.120664     0.001416     1+8
-0.086550     -0.085174     0.001376     1+8
-0.071667     -0.071915     0.000248     1+8
-0.122530     -0.122117     0.000413     1+8
-0.080899     -0.080974     0.000075     1+8
-0.107211     -0.105895     0.001316     1+8
-0.100100     -0.099211     0.000889     1+8
-0.260990     -0.264533     0.003543     1+8
-0.130877     -0.132315     0.001438     1+8
-0.262820     -0.263709     0.000889     1+8
-0.097018     -0.096507     0.000511     1+8
-0.127472     -0.127586     0.000114     1+8
-0.120928     -0.121012     0.000084     1+8
-0.068994     -0.068498     0.000496     1+8
-0.080709     -0.079768     0.000941     1+8
-0.120641     -0.121525     0.000884     1+8
-0.100882     -0.098936     0.001946     1+8
-0.113617     -0.112169     0.001448     1+8
-0.083281     -0.083205     0.000076     1+8
-0.127229     -0.126601     0.000628     1+8
-0.123176     -0.123370     0.000194     1+8
-0.281192     -0.282101     0.000909     1+8
-0.122630     -0.123961     0.001331     1+8
-0.275173     -0.278374     0.003201     1+8
-0.146839     -0.147444     0.000605     1+8
-0.298559     -0.297829     0.000730     1+8
-0.133855     -0.132805     0.001050     1+8
-0.092837     -0.092640     0.000197     1+8
-0.117180     -0.118417     0.001237     1+8
-0.103428     -0.103381     0.000047     1+8
-0.359168     -0.358543     0.000625     1+8
-0.133474     -0.133641     0.000167     1+8
-0.137218     -0.137543     0.000325     1+8
-0.102949     -0.103649     0.000700     1+8
-0.103114     -0.102045     0.001069     1+8
-0.124153     -0.125631     0.001478     1+8
-0.107901     -0.108498     0.000597     1+8
-0.106219     -0.106514     0.000295     1+8
-0.125426     -0.125161     0.000265     1+8
-0.128784     -0.126814     0.001970     1+8
-0.349334     -0.348689     0.000645     1+8
-0.083763     -0.082246     0.001517     1+8
-0.086871     -0.086709     0.000162     1+8
-0.084294     -0.085910     0.001616     1+8
-0.083416     -0.082920     0.000496     1+8
-0.119231     -0.118545     0.000686     1+8
-0.084139     -0.083135     0.001004     1+8
-0.068982     -0.069698     0.000716     1+8
-0.120614     -0.120537     0.000077     1+8
-0.076031     -0.076386     0.000355     1+8
-0.099184     -0.097232     0.001952     1+8
-0.093029     -0.093027     0.000002     1+8
-0.267718     -0.267351     0.000367     1+8
-0.117341     -0.118010     0.000669     1+8
-0.249627     -0.250482     0.000855     1+8
-0.093446     -0.093704     0.000258     1+8
-0.115207     -0.114100     0.001107     1+8
-0.111416     -0.112297     0.000881     1+8
-0.066874     -0.066782     0.000092     1+8
-0.073756     -0.072775     0.000981     1+8
-0.115283     -0.117085     0.001802     1+8
-0.098958     -0.097242     0.001716     1+8
-0.106421     -0.105071     0.001350     1+8
-0.079533     -0.080334     0.000801     1+8
-0.112373     -0.111774     0.000599     1+8
-0.120976     -0.121084     0.000108     1+8
-0.281277     -0.279298     0.001979     1+8
-0.114312     -0.115315     0.001003     1+8
-0.279338     -0.280098     0.000760     1+8
-0.126502     -0.127517     0.001015     1+8
-0.127215     -0.127365     0.000150     1+8
-0.231526     -0.231929     0.000403     1+8
-0.117393     -0.119562     0.002169     1+8
-0.149167     -0.147837     0.001330     1+8
-0.132336     -0.133099     0.000763     1+8
-0.222125     -0.221706     0.000419     1+8
-0.139074     -0.138813     0.000261     1+8
-0.096618     -0.094624     0.001994     1+8
-0.154887     -0.151313     0.003574     1+8
-0.138263     -0.138652     0.000389     1+8
-0.135981     -0.136655     0.000674     1+8
-0.150812     -0.148000     0.002812     1+8
-0.229141     -0.233725     0.004584     1+8
-0.125702     -0.124942     0.000760     1+8
-0.199526     -0.200093     0.000567     1+8
-0.137290     -0.137875     0.000585     1+8
-0.124602     -0.127331     0.002729     1+8
-0.109098     -0.109301     0.000203     1+8
-0.086907     -0.086300     0.000607     1+8
-0.127294     -0.128005     0.000711     1+8
-0.093953     -0.095011     0.001058     1+8
-0.065693     -0.065108     0.000585     1+8
-0.086457     -0.083856     0.002601     1+8
-0.249356     -0.246346     0.003010     1+8
-0.133060     -0.131271     0.001789     1+8
-0.118041     -0.117556     0.000485     1+8
-0.090039     -0.089254     0.000785     1+8
-0.128170     -0.129214     0.001044     1+8
-0.236283     -0.235640     0.000643     1+8
-0.545001     -0.544694     0.000307     1+8
-0.114478     -0.114708     0.000230     1+8
-0.066654     -0.067291     0.000637     1+8
-0.115547     -0.115235     0.000312     1+8
-0.085022     -0.086605     0.001583     1+8
-0.051263     -0.051290     0.000027     1+8
-0.474084     -0.474984     0.000900     1+8
-0.095115     -0.095427     0.000312     1+8
-0.110048     -0.109840     0.000208     1+8
-0.070432     -0.072367     0.001935     1+8
-0.567245     -0.566579     0.000666     1+8
-0.102648     -0.101465     0.001183     1+8
-0.138911     -0.137078     0.001833     1+8
-0.265345     -0.264074     0.001271     1+8
-0.118475     -0.119807     0.001332     1+8
-0.119249     -0.116752     0.002497     1+8
-0.119579     -0.121348     0.001769     1+8
-0.084847     -0.083071     0.001776     1+8
-0.568607     -0.568425     0.000181     1+8
-0.131316     -0.133329     0.002013     1+8
-0.145383     -0.142777     0.002606     1+8
-0.086914     -0.087458     0.000544     1+8
-0.118585     -0.116125     0.002460     1+8
-0.132630     -0.134491     0.001861     1+8
-0.233318     -0.232402     0.000916     1+8
-0.540007     -0.539092     0.000915     1+8
-0.211332     -0.211787     0.000455     1+8
-0.535218     -0.537087     0.001869     1+8
-0.110360     -0.110085     0.000275     1+8
-0.525901     -0.525600     0.000301     1+8
-0.546473     -0.545581     0.000892     1+8
-0.233760     -0.234376     0.000616     1+8
-0.571537     -0.574259     0.002722     1+8
-0.235802     -0.235875     0.000073     1+8
-0.152220     -0.153084     0.000864     1+8
-0.116154     -0.117927     0.001773     1+8
-0.119354     -0.118290     0.001064     1+8
-0.111053     -0.112539     0.001486     1+8
-0.230518     -0.232193     0.001675     1+8
-0.140892     -0.140302     0.000590     1+8
-0.269672     -0.270869     0.001197     1+8
-0.158903     -0.156178     0.002725     1+8
-0.100430     -0.099407     0.001023     1+8
-0.117980     -0.115929     0.002051     1+8
-0.096709     -0.093922     0.002787     1+8
-0.276218     -0.276900     0.000682     1+8
-0.162919     -0.166115     0.003196     1+8
-0.155366     -0.156429     0.001063     1+8
-0.102878     -0.102917     0.000039     1+8
-0.119192     -0.120169     0.000977     1+8
-0.117814     -0.120054     0.002240     1+8
-0.098671     -0.099580     0.000909     1+8
-0.083938     -0.085923     0.001985     1+8
-0.082500     -0.082284     0.000216     1+8
-0.119772     -0.119275     0.000497     1+8
-0.328755     -0.327747     0.001008     1+8
-0.079339     -0.078777     0.000562     1+8
-0.082230     -0.084416     0.002186     1+8
-0.068286     -0.067920     0.000366     1+8
-0.080427     -0.080614     0.000187     1+8
-0.113859     -0.115565     0.001706     1+8
-0.095774     -0.094974     0.000800     1+8
-0.082510     -0.083937     0.001427     1+8
-0.115378     -0.114078     0.001300     1+8
-0.076046     -0.074800     0.001246     1+8
-0.124810     -0.124274     0.000536     1+8
-0.125359     -0.125245     0.000114     1+8
-0.271724     -0.271084     0.000640     1+8
-0.122989     -0.122821     0.000168     1+8
-0.345224     -0.343345     0.001879     1+8
-0.134577     -0.135111     0.000534     1+8
-0.087102     -0.089739     0.002637     1+8
-0.127714     -0.126570     0.001144     1+8
-0.088186     -0.087436     0.000750     1+8
-0.065978     -0.064768     0.001210     1+8
-0.131783     -0.134876     0.003093     1+8
-0.113197     -0.115569     0.002372     1+8
-0.089192     -0.091039     0.001847     1+8
-0.123000     -0.121631     0.001369     1+8
-0.077754     -0.080020     0.002266     1+8
-0.478198     -0.479808     0.001610     1+8
-0.127293     -0.128225     0.000932     1+8
-0.129595     -0.128402     0.001193     1+8
-0.556909     -0.556990     0.000081     1+8
-0.162673     -0.162683     0.000010     1+8
-0.268349     -0.269564     0.001215     1+8
-0.163242     -0.163245     0.000003     1+8
-0.108207     -0.108262     0.000055     1+8
-0.123029     -0.125228     0.002199     1+8
-0.108870     -0.108258     0.000612     1+8
-0.326351     -0.322845     0.003506     1+8
-0.145468     -0.145711     0.000243     1+8
-0.155734     -0.155714     0.000020     1+8
-0.101931     -0.100814     0.001117     1+8
-0.113981     -0.115783     0.001802     1+8
-0.125014     -0.124766     0.000248     1+8
-0.114234     -0.112771     0.001463     1+8
-0.106521     -0.105896     0.000625     1+8
-0.104576     -0.103332     0.001244     1+8
-0.155828     -0.156871     0.001043     1+8
-0.543559     -0.541380     0.002179     1+8
-0.082000     -0.083586     0.001586     1+8
-0.082734     -0.082103     0.000631     1+8
-0.066690     -0.066924     0.000234     1+8
-0.081202     -0.081079     0.000123     1+8
-0.125603     -0.125132     0.000471     1+8
-0.093261     -0.093140     0.000121     1+8
-0.087554     -0.086852     0.000702     1+8
-0.121989     -0.120672     0.001317     1+8
-0.084911     -0.082062     0.002849     1+8
-0.125852     -0.126267     0.000415     1+8
-0.127173     -0.128419     0.001246     1+8
-0.250148     -0.250000     0.000148     1+8
-0.128351     -0.126350     0.002001     1+8
-0.546287     -0.545520     0.000767     1+8
-0.156373     -0.157841     0.001468     1+8
-0.098672     -0.097930     0.000742     1+8
-0.126294     -0.126111     0.000183     1+8
-0.081195     -0.080972     0.000223     1+8
-0.066097     -0.066956     0.000859     1+8
-0.125249     -0.125196     0.000053     1+8
-0.113963     -0.115626     0.001663     1+8
-0.101229     -0.099991     0.001238     1+8
-0.148964     -0.149109     0.000145     1+8
-0.098617     -0.099062     0.000445     1+8
-0.326063     -0.325819     0.000244     1+8
-0.122117     -0.123708     0.001591     1+8
-0.127750     -0.128230     0.000480     1+8
-0.553799     -0.549983     0.003816     1+8
-0.132293     -0.131167     0.001126     1+8
-0.266826     -0.262299     0.004527     1+8
-0.161593     -0.162277     0.000684     1+8
-0.110272     -0.107976     0.002296     1+8
-0.118342     -0.117655     0.000687     1+8
-0.097261     -0.094353     0.002908     1+8
-0.264683     -0.264639     0.000044     1+8
-0.153705     -0.154120     0.000415     1+8
-0.145809     -0.147477     0.001668     1+8
-0.107078     -0.105737     0.001341     1+8
-0.112681     -0.112902     0.000221     1+8
-0.115082     -0.116292     0.001210     1+8
-0.097850     -0.100422     0.002572     1+8
-0.078941     -0.079822     0.000881     1+8
-0.085596     -0.083170     0.002426     1+8
-0.114523     -0.113658     0.000865     1+8
-0.319972     -0.322159     0.002187     1+8
-0.077232     -0.075106     0.002126     1+8
-0.079707     -0.082443     0.002736     1+8
-0.073229     -0.073413     0.000184     1+8
-0.077384     -0.076581     0.000803     1+8
-0.111859     -0.111216     0.000643     1+8
-0.096021     -0.095585     0.000436     1+8
-0.089470     -0.090125     0.000655     1+8
-0.118511     -0.115584     0.002927     1+8
-0.078151     -0.076048     0.002103     1+8
-0.118732     -0.117324     0.001408     1+8
-0.128681     -0.129411     0.000730     1+8
-0.259228     -0.257002     0.002226     1+8
-0.118662     -0.115812     0.002850     1+8
-0.492557     -0.493464     0.000907     1+8
-0.139429     -0.139913     0.000484     1+8
-0.093414     -0.092677     0.000737     1+8
-0.116713     -0.117438     0.000725     1+8
-0.074440     -0.075998     0.001558     1+8
-0.055963     -0.055793     0.000170     1+8
-0.126486     -0.128832     0.002346     1+8
-0.105400     -0.106459     0.001059     1+8
-0.090461     -0.090315     0.000146     1+8
-0.122410     -0.121809     0.000601     1+8
-0.082780     -0.081032     0.001748     1+8
-0.409929     -0.414602     0.004673     1+8
-0.125525     -0.121305     0.004220     1+8
-0.113346     -0.108743     0.004603     1+8
-0.581009     -0.576703     0.004306     1+8
-0.525890     -0.526337     0.000447     1+8
-0.102052     -0.102178     0.000126     1+8
-0.511704     -0.510817     0.000887     1+8
-0.099378     -0.099839     0.000461     1+8
-0.537767     -0.537252     0.000515     1+8
-0.537093     -0.537720     0.000627     1+8
-0.246657     -0.245576     0.001081     1+8
-0.158203     -0.157769     0.000434     1+8
-0.120752     -0.121669     0.000917     1+8
-0.127456     -0.126075     0.001381     1+8
-0.119465     -0.120924     0.001459     1+8
-0.239556     -0.239878     0.000322     1+8
-0.135875     -0.134226     0.001649     1+8
-0.243772     -0.245911     0.002139     1+8
-0.116232     -0.117444     0.001212     1+8
-0.121118     -0.120277     0.000841     1+8
-0.115112     -0.116268     0.001156     1+8
-0.085994     -0.085280     0.000714     1+8
-0.552344     -0.552716     0.000372     1+8
-0.123826     -0.126395     0.002569     1+8
-0.137964     -0.136064     0.001900     1+8
-0.096443     -0.095814     0.000629     1+8
-0.130324     -0.129280     0.001044     1+8
-0.118531     -0.119840     0.001309     1+8
-0.230430     -0.229124     0.001306     1+8
-0.141644     -0.143505     0.001861     1+8
-0.247973     -0.250848     0.002875     1+8
-0.135075     -0.134356     0.000719     1+8
-0.085390     -0.086330     0.000940     1+8
-0.105419     -0.106816     0.001397     1+8
-0.094494     -0.094731     0.000237     1+8
-0.293583     -0.293215     0.000368     1+8
-0.147323     -0.148596     0.001273     1+8
-0.157393     -0.157627     0.000234     1+8
-0.096102     -0.095422     0.000680     1+8
-0.112673     -0.116194     0.003521     1+8
-0.119031     -0.119391     0.000360     1+8
-0.107815     -0.105020     0.002795     1+8
-0.099602     -0.098566     0.001036     1+8
-0.087980     -0.087409     0.000571     1+8
-0.129840     -0.131425     0.001585     1+8
-0.285578     -0.288199     0.002621     1+8
-0.085538     -0.083759     0.001779     1+8
-0.086460     -0.086495     0.000035     1+8
-0.066965     -0.066245     0.000720     1+8
-0.084285     -0.084448     0.000163     1+8
-0.127616     -0.126931     0.000685     1+8
-0.093607     -0.094122     0.000515     1+8
-0.080146     -0.082192     0.002046     1+8
-0.118140     -0.118914     0.000774     1+8
-0.081233     -0.079108     0.002125     1+8
-0.113556     -0.113973     0.000417     1+8
-0.108062     -0.109444     0.001382     1+8
-0.239858     -0.240369     0.000511     1+8
-0.120733     -0.120166     0.000567     1+8
-0.354594     -0.357322     0.002728     1+8
-0.129839     -0.130346     0.000507     1+8
-0.087260     -0.087449     0.000189     1+8
-0.117894     -0.117808     0.000086     1+8
-0.082897     -0.081702     0.001195     1+8
-0.066590     -0.064543     0.002047     1+8
-0.123981     -0.124463     0.000482     1+8
-0.112537     -0.112811     0.000274     1+8
-0.090629     -0.090505     0.000124     1+8
-0.122734     -0.120824     0.001910     1+8
-0.078528     -0.077967     0.000561     1+8
-0.444113     -0.443284     0.000829     1+8
-0.122548     -0.122394     0.000154     1+8
-0.121630     -0.120385     0.001245     1+8
-0.555528     -0.555301     0.000227     1+8
-0.138944     -0.137896     0.001048     1+8
-0.270389     -0.271557     0.001168     1+8
-0.162729     -0.159512     0.003217     1+8
-0.102331     -0.101068     0.001263     1+8
-0.118902     -0.116658     0.002244     1+8
-0.097141     -0.094655     0.002486     1+8
-0.268290     -0.267845     0.000445     1+8
-0.164354     -0.167212     0.002858     1+8
-0.157004     -0.157136     0.000132     1+8
-0.103987     -0.103446     0.000541     1+8
-0.119408     -0.119948     0.000540     1+8
-0.117801     -0.120306     0.002505     1+8
-0.100237     -0.100892     0.000655     1+8
-0.084648     -0.085761     0.001113     1+8
-0.083362     -0.082578     0.000784     1+8
-0.120173     -0.118216     0.001957     1+8
-0.321215     -0.318230     0.002985     1+8
-0.077442     -0.077254     0.000188     1+8
-0.080287     -0.082430     0.002143     1+8
-0.066989     -0.066831     0.000158     1+8
-0.078160     -0.078567     0.000407     1+8
-0.110381     -0.111976     0.001595     1+8
-0.096186     -0.094878     0.001308     1+8
-0.083071     -0.084603     0.001532     1+8
-0.115583     -0.114568     0.001015     1+8
-0.076415     -0.075411     0.001004     1+8
-0.126449     -0.125717     0.000732     1+8
-0.126961     -0.127206     0.000245     1+8
-0.270265     -0.270064     0.000201     1+8
-0.123884     -0.124483     0.000599     1+8
-0.345348     -0.343793     0.001555     1+8
-0.135011     -0.135718     0.000707     1+8
-0.088027     -0.090574     0.002547     1+8
-0.127811     -0.126657     0.001154     1+8
-0.087747     -0.087051     0.000696     1+8
-0.065748     -0.064191     0.001557     1+8
-0.132962     -0.136223     0.003261     1+8
-0.113362     -0.116252     0.002890     1+8
-0.089664     -0.091501     0.001837     1+8
-0.123271     -0.122611     0.000660     1+8
-0.078193     -0.080364     0.002171     1+8
-0.475058     -0.477880     0.002822     1+8
-0.128162     -0.129131     0.000969     1+8
-0.127561     -0.126284     0.001277     1+8
-0.576197     -0.578486     0.002289     1+8
-0.144267     -0.146261     0.001994     1+8
-0.221077     -0.219711     0.001366     1+8
-0.153613     -0.153340     0.000273     1+8
-0.096964     -0.098033     0.001069     1+8
-0.111048     -0.113721     0.002673     1+8
-0.096352     -0.097680     0.001328     1+8
-0.329468     -0.328382     0.001086     1+8
-0.132889     -0.134668     0.001778     1+8
-0.144558     -0.144308     0.000250     1+8
-0.096271     -0.096694     0.000423     1+8
-0.109532     -0.110335     0.000803     1+8
-0.116043     -0.116279     0.000236     1+8
-0.115131     -0.114659     0.000472     1+8
-0.112004     -0.111095     0.000909     1+8
-0.101787     -0.101556     0.000231     1+8
-0.137376     -0.142536     0.005160     1+8
-0.261733     -0.265680     0.003947     1+8
-0.081964     -0.082839     0.000875     1+8
-0.089742     -0.090939     0.001197     1+8
-0.073496     -0.072612     0.000884     1+8
-0.086550     -0.086830     0.000280     1+8
-0.128077     -0.127518     0.000559     1+8
-0.090939     -0.092895     0.001956     1+8
-0.080730     -0.083809     0.003079     1+8
-0.113364     -0.115110     0.001746     1+8
-0.075305     -0.073695     0.001610     1+8
-0.119472     -0.119396     0.000076     1+8
-0.116948     -0.121178     0.004230     1+8
-0.229059     -0.229003     0.000056     1+8
-0.118375     -0.117449     0.000926     1+8
-0.588391     -0.588626     0.000235     1+8
-0.162354     -0.160894     0.001460     1+8
-0.097657     -0.099056     0.001399     1+8
-0.120212     -0.118143     0.002069     1+8
-0.081439     -0.080639     0.000800     1+8
-0.062608     -0.062637     0.000029     1+8
-0.135495     -0.134129     0.001366     1+8
-0.114698     -0.113385     0.001313     1+8
-0.090195     -0.090403     0.000208     1+8
-0.139485     -0.135389     0.004096     1+8
-0.086407     -0.088737     0.002330     1+8
-0.552703     -0.551454     0.001249     1+8
-0.136861     -0.137182     0.000321     1+8
-0.131489     -0.132178     0.000689     1+8
-0.518522     -0.519393     0.000871     1+8
-0.203450     -0.204391     0.000941     1+8
-0.141597     -0.141423     0.000174     1+8
-0.111791     -0.111889     0.000098     1+8
-0.115767     -0.115102     0.000665     1+8
-0.112300     -0.111496     0.000804     1+8
-0.194999     -0.194832     0.000167     1+8
-0.144460     -0.143934     0.000526     1+8
-0.145920     -0.146342     0.000422     1+8
-0.134185     -0.133773     0.000412     1+8
-0.494686     -0.494540     0.000146     1+8
-0.151863     -0.147863     0.004000     1+8
-0.262210     -0.265511     0.003301     1+8
-0.132779     -0.135135     0.002356     1+8
-0.127601     -0.125034     0.002567     1+8
-0.135588     -0.138049     0.002461     1+8
-0.099347     -0.099944     0.000597     1+8
-0.568425     -0.570109     0.001684     1+8
-0.122145     -0.125025     0.002880     1+8
-0.141457     -0.138363     0.003094     1+8
-0.089108     -0.089101     0.000007     1+8
-0.119072     -0.116743     0.002329     1+8
-0.118502     -0.121666     0.003164     1+8
-0.245229     -0.245817     0.000588     1+8
-0.522653     -0.522509     0.000144     1+8
-0.095382     -0.096107     0.000725     1+8
-0.532692     -0.533034     0.000342     1+8
-0.097070     -0.097560     0.000490     1+8
-0.505942     -0.505481     0.000461     1+8
-0.516074     -0.516825     0.000751     1+8
-0.529744     -0.527477     0.002267     1+8
-0.147299     -0.146093     0.001206     1+8
-0.515371     -0.514436     0.000935     1+8
-0.093421     -0.092962     0.000459     1+8
-0.539448     -0.539501     0.000053     1+8
-0.524486     -0.523912     0.000574     1+8
-0.127265     -0.123420     0.003845     1+8
-0.125081     -0.124951     0.000130     1+8
-0.241645     -0.242857     0.001212     1+8
-0.103793     -0.103883     0.000090     1+8
-0.157852     -0.157826     0.000026     1+8
-0.125355     -0.122898     0.002457     1+8
-0.210321     -0.209089     0.001232     1+8
-0.133841     -0.136164     0.002323     1+8
-0.082813     -0.081539     0.001274     1+8
-0.147331     -0.144636     0.002695     1+8
-0.129429     -0.130420     0.000991     1+8
-0.141523     -0.143190     0.001667     1+8
-0.138524     -0.138642     0.000118     1+8
-0.271345     -0.265825     0.005520     1+8
-0.114349     -0.114334     0.000015     1+8
-0.184088     -0.182494     0.001594     1+8
-0.117510     -0.118553     0.001043     1+8
-0.130334     -0.133874     0.003540     1+8
-0.109516     -0.112468     0.002952     1+8
-0.078381     -0.078256     0.000125     1+8
-0.127440     -0.126920     0.000520     1+8
-0.079697     -0.082930     0.003233     1+8
-0.054200     -0.055262     0.001062     1+8
-0.080823     -0.079445     0.001378     1+8
-0.243769     -0.240521     0.003248     1+8
-0.151945     -0.152723     0.000778     1+8
-0.112781     -0.112813     0.000032     1+8
-0.099615     -0.099139     0.000476     1+8
-0.150553     -0.149748     0.000805     1+8
-0.192807     -0.192962     0.000155     1+8
-0.148690     -0.146601     0.002089     1+8
-0.278033     -0.280040     0.002007     1+8
-0.131185     -0.132552     0.001367     1+8
-0.127657     -0.126122     0.001535     1+8
-0.134069     -0.136004     0.001935     1+8
-0.097379     -0.096977     0.000402     1+8
-0.566180     -0.568151     0.001971     1+8
-0.134468     -0.137676     0.003208     1+8
-0.151312     -0.146900     0.004412     1+8
-0.090552     -0.090182     0.000370     1+8
-0.122456     -0.118437     0.004019     1+8
-0.117970     -0.120090     0.002120     1+8
-0.272788     -0.273810     0.001022     1+8
-0.115794     -0.118100     0.002306     1+8
-0.223205     -0.224473     0.001268     1+8
-0.149138     -0.148913     0.000225     1+8
-0.093287     -0.094693     0.001406     1+8
-0.099281     -0.102621     0.003340     1+8
-0.080773     -0.079374     0.001399     1+8
-0.249526     -0.250467     0.000941     1+8
-0.121050     -0.125501     0.004451     1+8
-0.125247     -0.123848     0.001399     1+8
-0.087597     -0.086040     0.001557     1+8
-0.092467     -0.093002     0.000535     1+8
-0.095823     -0.095803     0.000020     1+8
-0.104198     -0.105989     0.001791     1+8
-0.093083     -0.092718     0.000365     1+8
-0.092358     -0.091846     0.000512     1+8
-0.115106     -0.119058     0.003952     1+8
-0.229986     -0.228646     0.001340     1+8
-0.079706     -0.080871     0.001165     1+8
-0.086933     -0.090120     0.003187     1+8
-0.078522     -0.078731     0.000209     1+8
-0.083623     -0.085121     0.001498     1+8
-0.123519     -0.125598     0.002079     1+8
-0.090458     -0.089580     0.000878     1+8
-0.081071     -0.082056     0.000985     1+8
-0.107689     -0.109650     0.001961     1+8
-0.071101     -0.068616     0.002485     1+8
-0.112417     -0.110608     0.001809     1+8
-0.118194     -0.122551     0.004357     1+8
-0.243074     -0.246671     0.003597     1+8
-0.109216     -0.106554     0.002662     1+8
-0.588588     -0.590577     0.001989     1+8
-0.148021     -0.146271     0.001750     1+8
-0.096214     -0.097637     0.001423     1+8
-0.111491     -0.108450     0.003041     1+8
-0.074791     -0.075638     0.000847     1+8
-0.057503     -0.056954     0.000549     1+8
-0.118672     -0.116412     0.002260     1+8
-0.091395     -0.091540     0.000145     1+8
-0.075490     -0.074243     0.001247     1+8
-0.116071     -0.111521     0.004550     1+8
-0.077897     -0.078441     0.000544     1+8
-0.492653     -0.491603     0.001050     1+8
-0.131765     -0.133391     0.001626     1+8
-0.121135     -0.119634     0.001501     1+8
-0.495605     -0.493038     0.002567     1+8
-0.236590     -0.237004     0.000414     1+8
-0.155235     -0.154127     0.001108     1+8
-0.116142     -0.117848     0.001706     1+8
-0.115583     -0.114136     0.001447     1+8
-0.116940     -0.117151     0.000211     1+8
-0.247998     -0.246548     0.001450     1+8
-0.131291     -0.129874     0.001417     1+8
-0.258719     -0.261898     0.003179     1+8
-0.119456     -0.121878     0.002422     1+8
-0.112299     -0.111467     0.000832     1+8
-0.116490     -0.117661     0.001171     1+8
-0.086510     -0.086685     0.000175     1+8
-0.562311     -0.564866     0.002555     1+8
-0.121801     -0.125180     0.003379     1+8
-0.141140     -0.139748     0.001392     1+8
-0.091874     -0.091850     0.000024     1+8
-0.128870     -0.127836     0.001034     1+8
-0.115119     -0.118547     0.003428     1+8
-0.234345     -0.236117     0.001772     1+8
-0.136032     -0.136828     0.000796     1+8
-0.139986     -0.138283     0.001703     1+8
-0.111673     -0.114397     0.002724     1+8
-0.122527     -0.124635     0.002108     1+8
-0.275851     -0.273884     0.001967     1+8
-0.107464     -0.107360     0.000104     1+8
-0.119367     -0.118924     0.000443     1+8
-0.077321     -0.078870     0.001549     1+8
-0.083406     -0.083619     0.000213     1+8
-0.119438     -0.122095     0.002657     1+8
-0.148079     -0.150700     0.002621     1+8
-0.136882     -0.139078     0.002196     1+8
-0.105394     -0.103623     0.001771     1+8
-0.119143     -0.120622     0.001479     1+8
-0.212955     -0.214289     0.001334     1+8
-0.130970     -0.131951     0.000981     1+8
-0.114752     -0.114836     0.000084     1+8
-0.100039     -0.098980     0.001059     1+8
-0.081454     -0.082410     0.000956     1+8
-0.115857     -0.117323     0.001466     1+8
-0.086794     -0.087385     0.000591     1+8
-0.103192     -0.101702     0.001490     1+8
-0.136618     -0.134474     0.002144     1+8
-0.124775     -0.124730     0.000045     1+8
-0.140294     -0.142217     0.001923     1+8
-0.128565     -0.126793     0.001772     1+8
-0.114577     -0.115533     0.000956     1+8
-0.099868     -0.098210     0.001658     1+8
-0.136115     -0.136260     0.000145     1+8
-0.141134     -0.140104     0.001030     1+8
-0.591071     -0.585731     0.005340     1+8
-0.147545     -0.147084     0.000461     1+8
-0.088592     -0.090438     0.001846     1+8
-0.145099     -0.146124     0.001025     1+8
-0.093493     -0.093062     0.000431     1+8
-0.062603     -0.062293     0.000310     1+8
-0.465538     -0.462888     0.002650     1+8
-0.130164     -0.126777     0.003387     1+8
-0.143632     -0.143171     0.000461     1+8
-0.088721     -0.089166     0.000445     1+8
-0.291373     -0.294193     0.002820     1+8
-0.234717     -0.236942     0.002225     1+8
-0.132305     -0.131580     0.000725     1+8
-0.240499     -0.242184     0.001685     1+8
-0.107508     -0.108272     0.000764     1+8
-0.113238     -0.113425     0.000187     1+8
-0.108977     -0.109476     0.000499     1+8
-0.076489     -0.075161     0.001328     1+8
-0.556740     -0.560604     0.003864     1+8
-0.121727     -0.125231     0.003504     1+8
-0.134532     -0.132576     0.001956     1+8
-0.092188     -0.091988     0.000200     1+8
-0.128356     -0.126070     0.002286     1+8
-0.106979     -0.107550     0.000571     1+8
-0.207524     -0.208923     0.001399     1+8
-0.130601     -0.129459     0.001142     1+8
-0.146597     -0.145123     0.001474     1+8
-0.125118     -0.126468     0.001350     1+8
-0.131637     -0.133182     0.001545     1+8
-0.269215     -0.272536     0.003321     1+8
-0.096999     -0.095798     0.001201     1+8
-0.121701     -0.121653     0.000048     1+8
-0.078751     -0.079882     0.001131     1+8
-0.086917     -0.088217     0.001300     1+8
-0.118295     -0.120740     0.002445     1+8
-0.142736     -0.144035     0.001299     1+8
-0.132046     -0.132430     0.000384     1+8
-0.094830     -0.094272     0.000558     1+8
-0.104637     -0.106984     0.002347     1+8
-0.213335     -0.213858     0.000523     1+8
-0.130984     -0.131396     0.000412     1+8
-0.108421     -0.108031     0.000390     1+8
-0.093658     -0.091365     0.002293     1+8
-0.076961     -0.076850     0.000111     1+8
-0.102668     -0.102579     0.000089     1+8
-0.077446     -0.077842     0.000396     1+8
-0.108952     -0.108093     0.000859     1+8
-0.143382     -0.141596     0.001786     1+8
-0.122051     -0.126133     0.004082     1+8
-0.119737     -0.120245     0.000508     1+8
-0.127621     -0.128859     0.001238     1+8
-0.105764     -0.106964     0.001200     1+8
-0.108426     -0.106780     0.001646     1+8
-0.117813     -0.117252     0.000561     1+8
-0.148471     -0.147185     0.001286     1+8
-0.141577     -0.141281     0.000296     1+8
-0.507244     -0.507287     0.000043     1+8
-0.559750     -0.560560     0.000810     1+8
-0.130470     -0.131100     0.000630     1+8
-0.071485     -0.071232     0.000253     1+8
-0.106041     -0.104546     0.001495     1+8
-0.077230     -0.078814     0.001584     1+8
-0.049182     -0.050113     0.000931     1+8
-0.518232     -0.517549     0.000683     1+8
-0.120054     -0.119253     0.000801     1+8
-0.108366     -0.108326     0.000040     1+8
-0.067759     -0.068254     0.000495     1+8
-0.496408     -0.499044     0.002636     1+8
-0.132882     -0.132404     0.000478     1+8
-0.568620     -0.568258     0.000362     8+1
-0.545078     -0.543745     0.001333     8+1
-0.110482     -0.110522     0.000040     8+1
-0.138400     -0.137376     0.001024     8+1
-0.113108     -0.114637     0.001529     8+1
-0.204027     -0.203071     0.000956     8+1
-0.544249     -0.543372     0.000877     8+1
-0.561340     -0.561655     0.000315     8+1
-0.118884     -0.117456     0.001428     8+1
-0.142024     -0.141283     0.000741     8+1
-0.539467     -0.539632     0.000165     8+1
-0.559909     -0.560136     0.000227     8+1
-0.535910     -0.533862     0.002048     8+1
-0.581080     -0.580868     0.000212     8+1
-0.116194     -0.114983     0.001211     8+1
-0.130924     -0.130269     0.000655     8+1
-0.125257     -0.128750     0.003493     8+1
-0.149568     -0.150415     0.000847     8+1
-0.132123     -0.133406     0.001283     8+1
-0.126255     -0.128043     0.001788     8+1
-0.481553     -0.481282     0.000271     8+1
-0.081904     -0.082609     0.000705     8+1
-0.111258     -0.109162     0.002096     8+1
-0.078958     -0.079157     0.000199     8+1
-0.111489     -0.111648     0.000159     8+1
-0.076901     -0.076926     0.000025     8+1
-0.434356     -0.438644     0.004288     8+1
-0.539996     -0.541097     0.001100     8+1
-0.078890     -0.080107     0.001217     8+1
-0.109831     -0.109188     0.000643     8+1
-0.091756     -0.092165     0.000409     8+1
-0.068025     -0.068099     0.000074     8+1
-0.124117     -0.124604     0.000487     8+1
-0.069804     -0.069233     0.000571     8+1
-0.095901     -0.094433     0.001468     8+1
-0.073996     -0.073217     0.000779     8+1
-0.150612     -0.149831     0.000781     8+1
-0.110713     -0.109149     0.001564     8+1
-0.558148     -0.557928     0.000220     8+1
-0.564320     -0.562808     0.001512     8+1
-0.114150     -0.113938     0.000212     8+1
-0.093314     -0.095640     0.002326     8+1
-0.133285     -0.133175     0.000110     8+1
-0.080065     -0.079434     0.000631     8+1
-0.136412     -0.134836     0.001576     8+1
-0.120843     -0.122370     0.001527     8+1
-0.126220     -0.130976     0.004756     8+1
-0.085309     -0.085528     0.000219     8+1
-0.363287     -0.361525     0.001762     8+1
-0.532208     -0.531912     0.000296     8+1
-0.342465     -0.339393     0.003072     8+1
-0.123002     -0.124186     0.001184     8+1
-0.132110     -0.131536     0.000574     8+1
-0.077934     -0.077422     0.000512     8+1
-0.093596     -0.094248     0.000652     8+1
-0.063473     -0.061866     0.001607     8+1
-0.545914     -0.543803     0.002111     8+1
-0.384003     -0.386717     0.002714     8+1
-0.123032     -0.121636     0.001396     8+1
-0.124911     -0.124305     0.000606     8+1
-0.079554     -0.077099     0.002455     8+1
-0.538011     -0.535687     0.002324     8+1
-0.263158     -0.261084     0.002074     8+1
-0.125542     -0.126558     0.001016     8+1
-0.553817     -0.552279     0.001538     8+1
-0.550085     -0.551224     0.001139     8+1
-0.539702     -0.539480     0.000222     8+1
-0.119585     -0.119313     0.000272     8+1
-0.116439     -0.115974     0.000465     8+1
-0.117619     -0.118115     0.000496     8+1
-0.153148     -0.153698     0.000550     8+1
-0.123339     -0.124972     0.001633     8+1
-0.121989     -0.122733     0.000744     8+1
-0.511784     -0.513465     0.001681     8+1
-0.096885     -0.096138     0.000747     8+1
-0.107026     -0.106303     0.000723     8+1
-0.076273     -0.077755     0.001482     8+1
-0.109647     -0.108349     0.001298     8+1
-0.100050     -0.099601     0.000449     8+1
-0.341186     -0.339306     0.001880     8+1
-0.509567     -0.508993     0.000574     8+1
-0.082956     -0.082755     0.000201     8+1
-0.121177     -0.122876     0.001699     8+1
-0.091380     -0.090985     0.000395     8+1
-0.076430     -0.076540     0.000110     8+1
-0.137634     -0.136986     0.000648     8+1
-0.087821     -0.087048     0.000773     8+1
-0.094804     -0.094687     0.000117     8+1
-0.077403     -0.077485     0.000082     8+1
-0.150078     -0.149696     0.000382     8+1
-0.168331     -0.168469     0.000138     8+1
-0.534481     -0.533438     0.001043     8+1
-0.544317     -0.544094     0.000223     8+1
-0.116965     -0.116735     0.000230     8+1
-0.081332     -0.082885     0.001553     8+1
-0.145992     -0.144946     0.001046     8+1
-0.092139     -0.089914     0.002225     8+1
-0.127650     -0.127257     0.000393     8+1
-0.109656     -0.110689     0.001033     8+1
-0.124466     -0.123847     0.000619     8+1
-0.108414     -0.108783     0.000369     8+1
-0.344080     -0.348200     0.004120     8+1
-0.534141     -0.536457     0.002316     8+1
-0.333526     -0.336010     0.002484     8+1
-0.164606     -0.163458     0.001148     8+1
-0.148042     -0.147297     0.000745     8+1
-0.079381     -0.079879     0.000498     8+1
-0.100590     -0.100704     0.000114     8+1
-0.078622     -0.077564     0.001058     8+1
-0.577331     -0.580048     0.002717     8+1
-0.506246     -0.502621     0.003625     8+1
-0.120229     -0.120068     0.000161     8+1
-0.123069     -0.122857     0.000212     8+1
-0.083059     -0.082508     0.000551     8+1
-0.536456     -0.535928     0.000528     8+1
-0.312198     -0.313344     0.001146     8+1
-0.143913     -0.141345     0.002568     8+1
-0.579871     -0.579525     0.000346     8+1
-0.543159     -0.543347     0.000188     8+1
-0.551108     -0.550708     0.000400     8+1
-0.274836     -0.275942     0.001106     8+1
-0.116741     -0.118164     0.001423     8+1
-0.119565     -0.117262     0.002303     8+1
-0.141509     -0.138585     0.002924     8+1
-0.098501     -0.097853     0.000648     8+1
-0.127980     -0.129187     0.001207     8+1
-0.553414     -0.553056     0.000358     8+1
-0.090186     -0.089860     0.000326     8+1
-0.128733     -0.129701     0.000968     8+1
-0.122830     -0.124237     0.001407     8+1
-0.271220     -0.269035     0.002185     8+1
-0.548242     -0.546639     0.001603     8+1
-0.562707     -0.559108     0.003599     8+1
-0.135439     -0.135897     0.000458     8+1
-0.142278     -0.139569     0.002709     8+1
-0.546547     -0.545734     0.000813     8+1
-0.539477     -0.539234     0.000243     8+1
-0.119449     -0.120267     0.000818     8+1
-0.127848     -0.128720     0.000872     8+1
-0.589193     -0.587760     0.001433     8+1
-0.436730     -0.436612     0.000118     8+1
-0.139217     -0.138884     0.000333     8+1
-0.130318     -0.131833     0.001515     8+1
-0.127476     -0.127860     0.000384     8+1
-0.149342     -0.149508     0.000166     8+1
-0.138081     -0.139277     0.001196     8+1
-0.124751     -0.126775     0.002024     8+1
-0.577736     -0.578654     0.000918     8+1
-0.075004     -0.075971     0.000967     8+1
-0.109323     -0.107866     0.001457     8+1
-0.074963     -0.075799     0.000836     8+1
-0.106502     -0.103993     0.002509     8+1
-0.080103     -0.079946     0.000157     8+1
-0.422908     -0.420598     0.002310     8+1
-0.530682     -0.531427     0.000745     8+1
-0.079506     -0.080498     0.000992     8+1
-0.111640     -0.113398     0.001758     8+1
-0.103069     -0.102732     0.000337     8+1
-0.079200     -0.078292     0.000908     8+1
-0.148416     -0.146142     0.002274     8+1
-0.073977     -0.073071     0.000906     8+1
-0.121001     -0.120725     0.000276     8+1
-0.074211     -0.074422     0.000211     8+1
-0.119723     -0.121288     0.001565     8+1
-0.121033     -0.120206     0.000827     8+1
-0.550596     -0.552060     0.001464     8+1
-0.566466     -0.568110     0.001644     8+1
-0.099937     -0.100399     0.000462     8+1
-0.083883     -0.084239     0.000356     8+1
-0.150525     -0.151918     0.001393     8+1
-0.066944     -0.066639     0.000305     8+1
-0.094798     -0.096111     0.001313     8+1
-0.110654     -0.110157     0.000497     8+1
-0.133461     -0.132294     0.001167     8+1
-0.072424     -0.072897     0.000473     8+1
-0.564756     -0.566721     0.001965     8+1
-0.553600     -0.553602     0.000002     8+1
-0.266287     -0.266740     0.000453     8+1
-0.108306     -0.109778     0.001472     8+1
-0.133603     -0.134825     0.001222     8+1
-0.063164     -0.063807     0.000643     8+1
-0.087845     -0.088672     0.000827     8+1
-0.072788     -0.075630     0.002842     8+1
-0.547380     -0.549303     0.001924     8+1
-0.550375     -0.553682     0.003307     8+1
-0.078250     -0.079259     0.001009     8+1
-0.118333     -0.118856     0.000523     8+1
-0.119859     -0.118956     0.000903     8+1
-0.539130     -0.541180     0.002050     8+1
-0.542808     -0.543096     0.000288     8+1
-0.107889     -0.107173     0.000716     8+1
-0.528142     -0.526014     0.002128     8+1
-0.201079     -0.201497     0.000418     8+1
-0.547061     -0.546552     0.000509     8+1
-0.091869     -0.092484     0.000615     8+1
-0.115051     -0.115209     0.000158     8+1
-0.053032     -0.053359     0.000327     8+1
-0.072492     -0.072060     0.000432     8+1
-0.042338     -0.042885     0.000547     8+1
-0.548566     -0.548532     0.000034     8+1
-0.240051     -0.241856     0.001805     8+1
-0.545053     -0.547458     0.002405     8+1
-0.083026     -0.084696     0.001670     8+1
-0.115588     -0.116149     0.000561     8+1
-0.060322     -0.061686     0.001364     8+1
-0.134439     -0.134268     0.000171     8+1
-0.216929     -0.217069     0.000140     8+1
-0.533772     -0.535045     0.001273     8+1
-0.104914     -0.106499     0.001585     8+1
-0.079579     -0.078743     0.000836     8+1
-0.509169     -0.508722     0.000447     8+1
-0.048960     -0.049162     0.000202     8+1
-0.559837     -0.557642     0.002195     8+1
-0.565466     -0.566025     0.000559     8+1
-0.254974     -0.251977     0.002997     8+1
-0.148147     -0.150550     0.002403     8+1
-0.118249     -0.118363     0.000114     8+1
-0.235563     -0.234921     0.000642     8+1
-0.138027     -0.137033     0.000994     8+1
-0.086806     -0.084358     0.002448     8+1
-0.122193     -0.121799     0.000394     8+1
-0.107635     -0.106252     0.001383     8+1
-0.153602     -0.151266     0.002336     8+1
-0.146915     -0.144844     0.002071     8+1
-0.580031     -0.575669     0.004362     8+1
-0.556322     -0.555509     0.000813     8+1
-0.114008     -0.111822     0.002186     8+1
-0.161017     -0.156906     0.004111     8+1
-0.302776     -0.307792     0.005016     8+1
-0.123265     -0.122764     0.000501     8+1
-0.117488     -0.114695     0.002793     8+1
-0.117291     -0.117376     0.000085     8+1
-0.112290     -0.109968     0.002322     8+1
-0.123053     -0.122838     0.000215     8+1
-0.567159     -0.566818     0.000341     8+1
-0.586577     -0.583739     0.002838     8+1
-0.125302     -0.123665     0.001637     8+1
-0.081952     -0.082365     0.000413     8+1
-0.228376     -0.231279     0.002903     8+1
-0.132336     -0.131875     0.000461     8+1
-0.125385     -0.126368     0.000983     8+1
-0.101052     -0.101282     0.000230     8+1
-0.522653     -0.517010     0.005643     8+1
-0.542991     -0.543437     0.000446     8+1
-0.134353     -0.133659     0.000694     8+1
-0.224626     -0.225260     0.000634     8+1
-0.151647     -0.156283     0.004636     8+1
-0.225145     -0.225990     0.000845     8+1
-0.573372     -0.572690     0.000682     8+1
-0.569920     -0.568476     0.001444     8+1
-0.257855     -0.258305     0.000450     8+1
-0.147743     -0.148376     0.000633     8+1
-0.561524     -0.562722     0.001198     8+1
-0.556104     -0.554022     0.002082     8+1
-0.531465     -0.529919     0.001546     8+1
-0.520080     -0.519307     0.000773     8+1
-0.106769     -0.106030     0.000739     8+1
-0.133686     -0.133842     0.000156     8+1
-0.101104     -0.102587     0.001483     8+1
-0.185058     -0.185075     0.000017     8+1
-0.541976     -0.541299     0.000677     8+1
-0.543859     -0.542851     0.001008     8+1
-0.108586     -0.106865     0.001721     8+1
-0.130856     -0.129673     0.001183     8+1
-0.521751     -0.521411     0.000340     8+1
-0.532374     -0.532591     0.000217     8+1
-0.539476     -0.541402     0.001926     8+1
-0.564086     -0.564000     0.000086     8+1
-0.121717     -0.122384     0.000667     8+1
-0.113047     -0.111461     0.001586     8+1
-0.146807     -0.147190     0.000383     8+1
-0.114498     -0.112571     0.001927     8+1
-0.133143     -0.134428     0.001285     8+1
-0.117996     -0.117995     0.000001     8+1
-0.077547     -0.077783     0.000236     8+1
-0.115620     -0.118178     0.002558     8+1
-0.282209     -0.282697     0.000488     8+1
-0.124605     -0.127823     0.003218     8+1
-0.521445     -0.518387     0.003057     8+1
-0.523973     -0.522860     0.001113     8+1
-0.217449     -0.216051     0.001398     8+1
-0.110048     -0.110569     0.000521     8+1
-0.114758     -0.115676     0.000918     8+1
-0.083308     -0.084047     0.000739     8+1
-0.094658     -0.094710     0.000052     8+1
-0.113644     -0.111745     0.001899     8+1
-0.151018     -0.149845     0.001173     8+1
-0.107047     -0.105665     0.001382     8+1
-0.554891     -0.553784     0.001107     8+1
-0.537715     -0.535051     0.002664     8+1
-0.088245     -0.086200     0.002045     8+1
-0.079242     -0.079077     0.000165     8+1
-0.059336     -0.059127     0.000209     8+1
-0.076392     -0.075982     0.000410     8+1
-0.122562     -0.122742     0.000180     8+1
-0.083572     -0.084971     0.001399     8+1
-0.554630     -0.554435     0.000195     8+1
-0.540735     -0.540644     0.000091     8+1
-0.108816     -0.105581     0.003235     8+1
-0.137491     -0.135120     0.002371     8+1
-0.138364     -0.136856     0.001508     8+1
-0.085008     -0.084498     0.000510     8+1
-0.518665     -0.519998     0.001333     8+1
-0.538023     -0.536877     0.001146     8+1
-0.139142     -0.139552     0.000410     8+1
-0.106186     -0.105069     0.001117     8+1
-0.567113     -0.568985     0.001872     8+1
-0.543708     -0.544491     0.000783     8+1
-0.559958     -0.558380     0.001578     8+1
-0.554192     -0.554573     0.000381     8+1
-0.146643     -0.149267     0.002624     8+1
-0.133941     -0.134355     0.000414     8+1
-0.117940     -0.117498     0.000442     8+1
-0.236226     -0.233231     0.002995     8+1
-0.112431     -0.115284     0.002853     8+1
-0.079292     -0.079890     0.000598     8+1
-0.108817     -0.107787     0.001030     8+1
-0.094592     -0.093388     0.001204     8+1
-0.135501     -0.130895     0.004606     8+1
-0.134307     -0.132334     0.001973     8+1
-0.525255     -0.525748     0.000493     8+1
-0.554951     -0.555695     0.000744     8+1
-0.107359     -0.107538     0.000179     8+1
-0.142246     -0.144183     0.001937     8+1
-0.200725     -0.201128     0.000403     8+1
-0.113105     -0.114591     0.001486     8+1
-0.094258     -0.093241     0.001017     8+1
-0.090778     -0.091001     0.000223     8+1
-0.084831     -0.082480     0.002351     8+1
-0.097831     -0.097590     0.000241     8+1
-0.564185     -0.562540     0.001645     8+1
-0.574397     -0.574796     0.000399     8+1
-0.117024     -0.117930     0.000906     8+1
-0.081589     -0.081549     0.000040     8+1
-0.206786     -0.204886     0.001900     8+1
-0.122265     -0.122257     0.000008     8+1
-0.111704     -0.110136     0.001568     8+1
-0.100125     -0.099499     0.000626     8+1
-0.562726     -0.564926     0.002200     8+1
-0.544253     -0.545576     0.001323     8+1
-0.117022     -0.118211     0.001189     8+1
-0.168481     -0.171639     0.003158     8+1
-0.121068     -0.122373     0.001304     8+1
-0.178481     -0.179855     0.001374     8+1
-0.528240     -0.526973     0.001267     8+1
-0.548419     -0.550362     0.001943     8+1
-0.213030     -0.211748     0.001282     8+1
-0.140279     -0.140310     0.000031     8+1
-0.541491     -0.540659     0.000831     8+1
-0.563118     -0.565300     0.002182     8+1
-0.540333     -0.539401     0.000932     8+1
-0.134458     -0.131955     0.002503     8+1
-0.075107     -0.074450     0.000657     8+1
-0.073393     -0.073262     0.000131     8+1
-0.120510     -0.119160     0.001350     8+1
-0.548786     -0.547460     0.001326     8+1
-0.132005     -0.130923     0.001082     8+1
-0.097675     -0.097006     0.000669     8+1
-0.105369     -0.108541     0.003172     8+1
-0.232572     -0.232383     0.000189     8+1
-0.114520     -0.116697     0.002177     8+1
-0.544974     -0.543551     0.001423     8+1
-0.114843     -0.113524     0.001319     8+1
-0.073296     -0.072382     0.000914     8+1
-0.072752     -0.073661     0.000909     8+1
-0.247339     -0.248206     0.000867     8+1
-0.555700     -0.555834     0.000134     8+1
-0.129673     -0.128582     0.001091     8+1
-0.091564     -0.089980     0.001584     8+1
-0.103453     -0.105902     0.002449     8+1
-0.071147     -0.070633     0.000514     8+1
-0.113626     -0.114148     0.000522     8+1
-0.541610     -0.541619     0.000009     8+1
-0.120516     -0.118919     0.001597     8+1
-0.071081     -0.070404     0.000677     8+1
-0.108671     -0.111132     0.002461     8+1
-0.228946     -0.229988     0.001042     8+1
-0.546238     -0.546037     0.000201     8+1
-0.124751     -0.123557     0.001194     8+1
-0.091548     -0.090821     0.000727     8+1
-0.070664     -0.070230     0.000434     8+1
-0.074912     -0.074809     0.000103     8+1
-0.113706     -0.115719     0.002013     8+1
-0.537502     -0.537505     0.000003     8+1
-0.108414     -0.107603     0.000811     8+1
-0.096070     -0.094799     0.001271     8+1
-0.102557     -0.104685     0.002128     8+1
-0.229622     -0.230629     0.001007     8+1
-0.555028     -0.555534     0.000506     8+1
-0.124912     -0.123958     0.000954     8+1
-0.112161     -0.110630     0.001531     8+1
-0.075620     -0.075772     0.000152     8+1
-0.070127     -0.070097     0.000030     8+1
-0.104093     -0.105035     0.000942     8+1
-0.519187     -0.519590     0.000403     8+1
-0.128421     -0.127307     0.001114     8+1
-0.089587     -0.087262     0.002325     8+1
-0.101072     -0.103082     0.002010     8+1
-0.212938     -0.214373     0.001435     8+1
-0.547667     -0.546856     0.000811     8+1
-0.549636     -0.550260     0.000624     8+1
-0.540961     -0.540685     0.000276     8+1
-0.285559     -0.282289     0.003270     8+1
-0.118194     -0.120569     0.002375     8+1
-0.121925     -0.120705     0.001220     8+1
-0.142602     -0.140781     0.001821     8+1
-0.085358     -0.085305     0.000053     8+1
-0.124647     -0.125398     0.000751     8+1
-0.531098     -0.531986     0.000888     8+1
-0.089000     -0.089491     0.000491     8+1
-0.124613     -0.128143     0.003530     8+1
-0.110291     -0.112164     0.001873     8+1
-0.295904     -0.296616     0.000712     8+1
-0.524360     -0.523764     0.000596     8+1
-0.506760     -0.508108     0.001348     8+1
-0.117778     -0.118700     0.000922     8+1
-0.130227     -0.129580     0.000647     8+1
-0.525592     -0.526463     0.000871     8+1
-0.491202     -0.489644     0.001558     8+1
-0.534596     -0.534367     0.000229     8+1
-0.535942     -0.534880     0.001062     8+1
-0.531875     -0.531103     0.000772     8+1
-0.165958     -0.165695     0.000263     8+1
-0.128117     -0.128129     0.000012     8+1
-0.527715     -0.527297     0.000418     8+1
-0.521451     -0.521775     0.000324     8+1
-0.101957     -0.102413     0.000456     8+1
-0.579156     -0.575175     0.003981     8+1
-0.554643     -0.555426     0.000783     8+1
-0.124321     -0.123512     0.000809     8+1
-0.115048     -0.113998     0.001050     8+1
-0.141373     -0.139209     0.002164     8+1
-0.130637     -0.126731     0.003906     8+1
-0.145202     -0.143163     0.002039     8+1
-0.118147     -0.116815     0.001332     8+1
-0.083814     -0.083085     0.000729     8+1
-0.114294     -0.113439     0.000855     8+1
-0.302759     -0.302110     0.000649     8+1
-0.120904     -0.121657     0.000753     8+1
-0.539458     -0.539032     0.000426     8+1
-0.544934     -0.549550     0.004616     8+1
-0.234254     -0.233281     0.000973     8+1
-0.125481     -0.126901     0.001420     8+1
-0.131185     -0.130312     0.000873     8+1
-0.096393     -0.097704     0.001311     8+1
-0.110186     -0.112065     0.001879     8+1
-0.119571     -0.117178     0.002393     8+1
-0.139733     -0.139287     0.000446     8+1
-0.105239     -0.104301     0.000938     8+1
-0.555065     -0.553577     0.001488     8+1
-0.564480     -0.564892     0.000412     8+1
-0.096628     -0.094241     0.002387     8+1
-0.086026     -0.086051     0.000025     8+1
-0.066628     -0.066925     0.000297     8+1
-0.078837     -0.078777     0.000060     8+1
-0.124110     -0.123241     0.000869     8+1
-0.086308     -0.086992     0.000684     8+1
-0.552317     -0.552068     0.000249     8+1
-0.541472     -0.542555     0.001083     8+1
-0.121234     -0.121291     0.000057     8+1
-0.133899     -0.134196     0.000297     8+1
-0.131141     -0.133249     0.002108     8+1
-0.082852     -0.082937     0.000085     8+1
-0.535589     -0.537994     0.002405     8+1
-0.546880     -0.545630     0.001250     8+1
-0.125477     -0.126821     0.001344     8+1
-0.100346     -0.099576     0.000770     8+1
-0.510890     -0.509421     0.001469     8+1
-0.535494     -0.534099     0.001395     8+1
-0.194058     -0.195027     0.000969     8+1
-0.542193     -0.542255     0.000062     8+1
-0.097447     -0.099143     0.001696     8+1
-0.101553     -0.102025     0.000472     8+1
-0.058326     -0.058057     0.000269     8+1
-0.073650     -0.073901     0.000251     8+1
-0.045980     -0.045261     0.000719     8+1
-0.545037     -0.543530     0.001507     8+1
-0.213913     -0.216050     0.002137     8+1
-0.526386     -0.527974     0.001588     8+1
-0.087927     -0.089940     0.002013     8+1
-0.108494     -0.109237     0.000743     8+1
-0.062406     -0.062388     0.000018     8+1
-0.116374     -0.117265     0.000891     8+1
-0.195377     -0.195190     0.000187     8+1
-0.543534     -0.545680     0.002146     8+1
-0.111629     -0.112999     0.001370     8+1
-0.078429     -0.078279     0.000150     8+1
-0.560874     -0.559030     0.001844     8+1
-0.050733     -0.052072     0.001339     8+1
-0.191844     -0.190596     0.001248     8+1
-0.527839     -0.528119     0.000280     8+1
-0.095676     -0.094931     0.000745     8+1
-0.102464     -0.103204     0.000740     8+1
-0.052897     -0.052055     0.000842     8+1
-0.076787     -0.077953     0.001166     8+1
-0.042919     -0.041900     0.001019     8+1
-0.529755     -0.531240     0.001485     8+1
-0.195128     -0.196428     0.001300     8+1
-0.550021     -0.548854     0.001167     8+1
-0.083306     -0.084822     0.001516     8+1
-0.116574     -0.116647     0.000073     8+1
-0.060660     -0.059645     0.001015     8+1
-0.111695     -0.112158     0.000463     8+1
-0.165489     -0.164771     0.000718     8+1
-0.549754     -0.550211     0.000457     8+1
-0.104597     -0.105440     0.000843     8+1
-0.076672     -0.075853     0.000819     8+1
-0.524606     -0.522341     0.002265     8+1
-0.045278     -0.046277     0.000999     8+1
-0.556597     -0.559732     0.003135     8+1
-0.574763     -0.576377     0.001614     8+1
-0.120003     -0.120643     0.000640     8+1
-0.133323     -0.131008     0.002315     8+1
-0.144634     -0.144575     0.000059     8+1
-0.110647     -0.108675     0.001972     8+1
-0.144128     -0.146040     0.001912     8+1
-0.112648     -0.112516     0.000132     8+1
-0.091144     -0.091070     0.000074     8+1
-0.131173     -0.132681     0.001508     8+1
-0.289198     -0.288722     0.000476     8+1
-0.126070     -0.129168     0.003098     8+1
-0.533503     -0.532560     0.000943     8+1
-0.559874     -0.562339     0.002465     8+1
-0.234247     -0.231930     0.002317     8+1
-0.109031     -0.109775     0.000744     8+1
-0.116911     -0.118602     0.001691     8+1
-0.092019     -0.094393     0.002374     8+1
-0.086740     -0.087939     0.001199     8+1
-0.112508     -0.111665     0.000843     8+1
-0.154850     -0.153669     0.001181     8+1
-0.113112     -0.111317     0.001795     8+1
-0.567181     -0.569056     0.001875     8+1
-0.539336     -0.539356     0.000020     8+1
-0.088003     -0.086982     0.001021     8+1
-0.078055     -0.078101     0.000046     8+1
-0.061973     -0.062515     0.000542     8+1
-0.080524     -0.080424     0.000100     8+1
-0.129705     -0.130162     0.000457     8+1
-0.090949     -0.092265     0.001316     8+1
-0.551439     -0.553625     0.002186     8+1
-0.552038     -0.553387     0.001349     8+1
-0.130691     -0.130322     0.000369     8+1
-0.142226     -0.141301     0.000925     8+1
-0.134546     -0.132569     0.001977     8+1
-0.088232     -0.087573     0.000659     8+1
-0.553524     -0.554739     0.001215     8+1
-0.540499     -0.541154     0.000655     8+1
-0.148851     -0.151196     0.002345     8+1
-0.116619     -0.115030     0.001589     8+1
-0.553391     -0.552971     0.000420     8+1
-0.560848     -0.560112     0.000736     8+1
-0.566984     -0.567874     0.000890     8+1
-0.570945     -0.571354     0.000409     8+1
-0.146634     -0.148694     0.002060     8+1
-0.145550     -0.148546     0.002996     8+1
-0.122697     -0.121971     0.000726     8+1
-0.288933     -0.286213     0.002720     8+1
-0.114124     -0.113852     0.000272     8+1
-0.081560     -0.082628     0.001068     8+1
-0.121846     -0.121822     0.000024     8+1
-0.108902     -0.106808     0.002094     8+1
-0.134147     -0.130436     0.003711     8+1
-0.136642     -0.132462     0.004180     8+1
-0.518401     -0.520530     0.002129     8+1
-0.529375     -0.530714     0.001339     8+1
-0.114485     -0.113136     0.001349     8+1
-0.144320     -0.144424     0.000104     8+1
-0.252880     -0.254772     0.001892     8+1
-0.111340     -0.113463     0.002123     8+1
-0.106501     -0.106526     0.000025     8+1
-0.112243     -0.114436     0.002193     8+1
-0.092920     -0.093526     0.000606     8+1
-0.098944     -0.100436     0.001492     8+1
-0.553762     -0.552494     0.001268     8+1
-0.547687     -0.547577     0.000110     8+1
-0.120595     -0.119350     0.001245     8+1
-0.082513     -0.082744     0.000231     8+1
-0.207251     -0.207529     0.000278     8+1
-0.133476     -0.134078     0.000602     8+1
-0.113805     -0.113584     0.000221     8+1
-0.095716     -0.095511     0.000205     8+1
-0.545733     -0.544520     0.001213     8+1
-0.556794     -0.555521     0.001273     8+1
-0.132656     -0.130221     0.002435     8+1
-0.234814     -0.234854     0.000040     8+1
-0.143601     -0.144863     0.001262     8+1
-0.166847     -0.164378     0.002469     8+1
-0.574356     -0.572455     0.001902     8+1
-0.575003     -0.573696     0.001307     8+1
-0.256100     -0.254761     0.001339     8+1
-0.134030     -0.131606     0.002424     8+1
-0.520243     -0.524118     0.003875     8+1
-0.555463     -0.553795     0.001668     8+1
-0.524273     -0.523880     0.000393     8+1
-0.141175     -0.141949     0.000774     8+1
-0.112005     -0.111530     0.000475     8+1
-0.510702     -0.510941     0.000239     8+1
-0.497728     -0.497306     0.000422     8+1
-0.086553     -0.086436     0.000117     8+1
-0.568928     -0.570294     0.001366     8+1
-0.555900     -0.557180     0.001280     8+1
-0.201348     -0.200493     0.000855     8+1
-0.132597     -0.135002     0.002405     8+1
-0.115377     -0.117932     0.002555     8+1
-0.237305     -0.238939     0.001634     8+1
-0.115599     -0.116062     0.000463     8+1
-0.076289     -0.075751     0.000538     8+1
-0.107419     -0.110520     0.003101     8+1
-0.095882     -0.094736     0.001146     8+1
-0.144587     -0.142542     0.002045     8+1
-0.127325     -0.126198     0.001127     8+1
-0.519479     -0.520554     0.001075     8+1
-0.551032     -0.552021     0.000989     8+1
-0.102592     -0.102505     0.000087     8+1
-0.141273     -0.139890     0.001383     8+1
-0.214651     -0.216607     0.001956     8+1
-0.108069     -0.108450     0.000381     8+1
-0.103148     -0.103004     0.000144     8+1
-0.105882     -0.105964     0.000082     8+1
-0.105830     -0.104650     0.001180     8+1
-0.102361     -0.102848     0.000487     8+1
-0.548523     -0.550022     0.001499     8+1
-0.548223     -0.550069     0.001846     8+1
-0.109661     -0.111125     0.001464     8+1
-0.076884     -0.077934     0.001050     8+1
-0.189728     -0.192288     0.002560     8+1
-0.118817     -0.120757     0.001940     8+1
-0.119783     -0.121805     0.002022     8+1
-0.090935     -0.090892     0.000043     8+1
-0.566219     -0.564497     0.001722     8+1
-0.541901     -0.541496     0.000405     8+1
-0.118899     -0.116523     0.002376     8+1
-0.202030     -0.201020     0.001010     8+1
-0.146387     -0.148731     0.002344     8+1
-0.171575     -0.174927     0.003352     8+1
-0.555319     -0.556741     0.001422     8+1
-0.541403     -0.542056     0.000653     8+1
-0.231412     -0.229062     0.002350     8+1
-0.132050     -0.131811     0.000239     8+1
-0.584892     -0.586510     0.001618     8+1
-0.569964     -0.566706     0.003258     8+1
-0.536401     -0.535011     0.001390     8+1
-0.526912     -0.525914     0.000998     8+1
-0.112344     -0.112251     0.000093     8+1
-0.137909     -0.138199     0.000290     8+1
-0.102517     -0.104310     0.001793     8+1
-0.189863     -0.190363     0.000500     8+1
-0.551552     -0.552413     0.000861     8+1
-0.545840     -0.545571     0.000269     8+1
-0.109670     -0.109290     0.000380     8+1
-0.133433     -0.133682     0.000249     8+1
-0.525741     -0.525646     0.000095     8+1
-0.530815     -0.530931     0.000116     8+1
-0.524948     -0.526368     0.001420     8+1
-0.545387     -0.547092     0.001705     8+1
-0.232263     -0.232156     0.000107     8+1
-0.114187     -0.115521     0.001334     8+1
-0.119098     -0.118171     0.000927     8+1
-0.129824     -0.128321     0.001503     8+1
-0.078881     -0.078403     0.000478     8+1
-0.110822     -0.112586     0.001764     8+1
-0.548106     -0.548009     0.000097     8+1
-0.084375     -0.083978     0.000397     8+1
-0.118673     -0.119770     0.001097     8+1
-0.110412     -0.111179     0.000767     8+1
-0.224644     -0.224552     0.000092     8+1
-0.539665     -0.538837     0.000828     8+1
-0.541605     -0.540657     0.000948     8+1
-0.117499     -0.117216     0.000283     8+1
-0.132590     -0.131777     0.000813     8+1
-0.542448     -0.544018     0.001570     8+1
-0.540494     -0.540127     0.000367     8+1
-0.551904     -0.551047     0.000857     8+1
-0.362900     -0.362517     0.000383     8+1
-0.143901     -0.143131     0.000770     8+1
-0.139474     -0.138696     0.000778     8+1
-0.115364     -0.115244     0.000120     8+1
-0.134298     -0.134153     0.000145     8+1
-0.135645     -0.135108     0.000537     8+1
-0.114415     -0.112776     0.001639     8+1
-0.559829     -0.558573     0.001256     8+1
-0.076130     -0.077186     0.001056     8+1
-0.107455     -0.108638     0.001183     8+1
-0.074528     -0.076627     0.002099     8+1
-0.106286     -0.105713     0.000573     8+1
-0.081411     -0.082135     0.000724     8+1
-0.446468     -0.448573     0.002105     8+1
-0.538396     -0.538739     0.000343     8+1
-0.077421     -0.079145     0.001724     8+1
-0.105767     -0.108002     0.002235     8+1
-0.102737     -0.102815     0.000078     8+1
-0.074644     -0.074718     0.000074     8+1
-0.144318     -0.142798     0.001520     8+1
-0.074047     -0.074041     0.000006     8+1
-0.120963     -0.124778     0.003815     8+1
-0.074332     -0.076402     0.002070     8+1
-0.122807     -0.126769     0.003962     8+1
-0.125086     -0.125965     0.000879     8+1
-0.548661     -0.550377     0.001716     8+1
-0.543645     -0.546502     0.002857     8+1
-0.096527     -0.096377     0.000150     8+1
-0.080719     -0.081973     0.001254     8+1
-0.130679     -0.133078     0.002399     8+1
-0.070085     -0.071322     0.001237     8+1
-0.093016     -0.094694     0.001678     8+1
-0.117410     -0.118392     0.000982     8+1
-0.137037     -0.138279     0.001242     8+1
-0.076464     -0.076087     0.000377     8+1
-0.554250     -0.552209     0.002041     8+1
-0.551235     -0.547764     0.003471     8+1
-0.244219     -0.241590     0.002629     8+1
-0.115302     -0.113024     0.002278     8+1
-0.134982     -0.135474     0.000492     8+1
-0.065988     -0.066368     0.000380     8+1
-0.090955     -0.091586     0.000631     8+1
-0.075297     -0.073976     0.001321     8+1
-0.534306     -0.532315     0.001991     8+1
-0.509058     -0.507227     0.001831     8+1
-0.077445     -0.078872     0.001427     8+1
-0.116659     -0.118799     0.002140     8+1
-0.116238     -0.114587     0.001651     8+1
-0.529236     -0.531487     0.002251     8+1
-0.505287     -0.505338     0.000051     8+1
-0.116630     -0.116305     0.000325     8+1
-0.535352     -0.536919     0.001567     8+1
-0.115688     -0.115517     0.000171     8+1
-0.094384     -0.094081     0.000303     8+1
-0.108390     -0.108156     0.000234     8+1
-0.181630     -0.180287     0.001343     8+1
-0.552667     -0.552772     0.000105     8+1
-0.557194     -0.553237     0.003957     8+1
-0.116629     -0.114432     0.002197     8+1
-0.125568     -0.124498     0.001070     8+1
-0.137240     -0.137095     0.000145     8+1
-0.106288     -0.104360     0.001928     8+1
-0.126310     -0.129004     0.002694     8+1
-0.104429     -0.105748     0.001319     8+1
-0.077971     -0.078092     0.000121     8+1
-0.121586     -0.121676     0.000090     8+1
-0.241085     -0.237882     0.003203     8+1
-0.109890     -0.111256     0.001366     8+1
-0.582357     -0.582325     0.000032     8+1
-0.580228     -0.577050     0.003178     8+1
-0.267836     -0.267112     0.000724     8+1
-0.116400     -0.118686     0.002286     8+1
-0.133712     -0.132183     0.001529     8+1
-0.113975     -0.112898     0.001077     8+1
-0.089628     -0.090709     0.001081     8+1
-0.114692     -0.111900     0.002792     8+1
-0.134901     -0.132315     0.002586     8+1
-0.100695     -0.101276     0.000581     8+1
-0.527044     -0.523383     0.003661     8+1
-0.537799     -0.538430     0.000631     8+1
-0.087695     -0.087408     0.000287     8+1
-0.079958     -0.079642     0.000316     8+1
-0.059851     -0.060294     0.000443     8+1
-0.081196     -0.080996     0.000200     8+1
-0.124394     -0.125441     0.001047     8+1
-0.085482     -0.086685     0.001203     8+1
-0.559812     -0.563319     0.003507     8+1
-0.551080     -0.550920     0.000160     8+1
-0.124928     -0.126309     0.001381     8+1
-0.155311     -0.156422     0.001111     8+1
-0.121896     -0.118144     0.003752     8+1
-0.086688     -0.087345     0.000657     8+1
-0.525238     -0.524665     0.000573     8+1
-0.546938     -0.544277     0.002661     8+1
-0.127765     -0.126726     0.001039     8+1
-0.112224     -0.110343     0.001881     8+1
-0.543226     -0.540935     0.002291     8+1
-0.534324     -0.534099     0.000225     8+1
-0.537248     -0.537085     0.000163     8+1
-0.113895     -0.111018     0.002877     8+1
-0.075787     -0.075236     0.000551     8+1
-0.077985     -0.079153     0.001168     8+1
-0.116157     -0.119763     0.003606     8+1
-0.555333     -0.555134     0.000199     8+1
-0.142076     -0.137869     0.004207     8+1
-0.113224     -0.111278     0.001946     8+1
-0.125044     -0.128301     0.003257     8+1
-0.266732     -0.265711     0.001021     8+1
-0.135855     -0.138905     0.003050     8+1
-0.540089     -0.535736     0.004353     8+1
-0.117510     -0.114161     0.003349     8+1
-0.076850     -0.075624     0.001226     8+1
-0.074268     -0.074987     0.000719     8+1
-0.254796     -0.255191     0.000395     8+1
-0.562315     -0.559628     0.002687     8+1
-0.147094     -0.141769     0.005325     8+1
-0.106713     -0.104916     0.001797     8+1
-0.114245     -0.116231     0.001986     8+1
-0.082865     -0.083696     0.000831     8+1
-0.122150     -0.124918     0.002768     8+1
-0.541459     -0.541005     0.000454     8+1
-0.127626     -0.123962     0.003664     8+1
-0.075711     -0.075594     0.000117     8+1
-0.125505     -0.130782     0.005277     8+1
-0.273183     -0.273417     0.000234     8+1
-0.550454     -0.548472     0.001982     8+1
-0.144199     -0.141658     0.002541     8+1
-0.106599     -0.104941     0.001658     8+1
-0.082882     -0.082416     0.000466     8+1
-0.075988     -0.075849     0.000139     8+1
-0.128615     -0.132639     0.004024     8+1
-0.544158     -0.543967     0.000191     8+1
-0.122283     -0.120236     0.002047     8+1
-0.112173     -0.110254     0.001919     8+1
-0.121969     -0.126356     0.004387     8+1
-0.293102     -0.293576     0.000474     8+1
-0.562423     -0.561314     0.001109     8+1
-0.149652     -0.145900     0.003752     8+1
-0.117786     -0.114535     0.003251     8+1
-0.071134     -0.070936     0.000198     8+1
-0.075472     -0.077022     0.001550     8+1
-0.122390     -0.126273     0.003883     8+1
-0.543229     -0.545235     0.002006     8+1
-0.138657     -0.135921     0.002736     8+1
-0.101125     -0.099580     0.001545     8+1
-0.122775     -0.127444     0.004669     8+1
-0.295609     -0.300345     0.004736     8+1
-0.548553     -0.550788     0.002235     8+1
-0.563168     -0.563132     0.000036     8+1
-0.125979     -0.123197     0.002782     8+1
-0.088451     -0.089834     0.001383     8+1
-0.087778     -0.089406     0.001628     8+1
-0.111408     -0.113621     0.002213     8+1
-0.561854     -0.562745     0.000891     8+1
-0.133926     -0.132294     0.001632     8+1
-0.105862     -0.106018     0.000156     8+1
-0.106717     -0.109779     0.003062     8+1
-0.234178     -0.236183     0.002005     8+1
-0.117260     -0.117612     0.000352     8+1
-0.555387     -0.554525     0.000862     8+1
-0.118444     -0.115959     0.002485     8+1
-0.088537     -0.087603     0.000934     8+1
-0.071798     -0.073437     0.001639     8+1
-0.258128     -0.255739     0.002389     8+1
-0.541155     -0.540345     0.000810     8+1
-0.140426     -0.138745     0.001681     8+1
-0.095426     -0.092380     0.003046     8+1
-0.106261     -0.110389     0.004128     8+1
-0.076410     -0.075385     0.001025     8+1
-0.120019     -0.121953     0.001934     8+1
-0.556528     -0.558215     0.001687     8+1
-0.119806     -0.117988     0.001818     8+1
-0.080872     -0.081581     0.000709     8+1
-0.114845     -0.117855     0.003010     8+1
-0.235629     -0.235459     0.000170     8+1
-0.561428     -0.564798     0.003370     8+1
-0.135901     -0.136090     0.000189     8+1
-0.101847     -0.101397     0.000450     8+1
-0.075101     -0.073711     0.001390     8+1
-0.086236     -0.087207     0.000971     8+1
-0.121013     -0.123339     0.002326     8+1
-0.558813     -0.559978     0.001165     8+1
-0.107393     -0.106269     0.001124     8+1
-0.100174     -0.099506     0.000668     8+1
-0.106880     -0.108411     0.001531     8+1
-0.242197     -0.245581     0.003384     8+1
-0.563252     -0.563639     0.000387     8+1
-0.130099     -0.128491     0.001608     8+1
-0.109326     -0.106226     0.003100     8+1
-0.075146     -0.075643     0.000497     8+1
-0.087247     -0.088063     0.000816     8+1
-0.116551     -0.117845     0.001294     8+1
-0.523398     -0.523514     0.000116     8+1
-0.123037     -0.122313     0.000724     8+1
-0.090229     -0.087966     0.002263     8+1
-0.111912     -0.114768     0.002856     8+1
-0.212558     -0.213601     0.001043     8+1
-0.542875     -0.544510     0.001635     8+1
-0.531069     -0.532949     0.001880     8+1
-0.571000     -0.568266     0.002734     8+1
-0.259713     -0.256309     0.003404     8+1
-0.149095     -0.151147     0.002052     8+1
-0.125084     -0.124206     0.000878     8+1
-0.265128     -0.261636     0.003492     8+1
-0.137674     -0.132692     0.004982     8+1
-0.088733     -0.086230     0.002503     8+1
-0.118567     -0.118540     0.000027     8+1
-0.107128     -0.106587     0.000541     8+1
-0.150444     -0.147583     0.002861     8+1
-0.148277     -0.146896     0.001381     8+1
-0.568754     -0.569430     0.000676     8+1
-0.547146     -0.547090     0.000057     8+1
-0.114808     -0.112125     0.002683     8+1
-0.164920     -0.162753     0.002167     8+1
-0.312825     -0.318398     0.005573     8+1
-0.123210     -0.124275     0.001065     8+1
-0.112667     -0.111339     0.001328     8+1
-0.112124     -0.115812     0.003688     8+1
-0.105521     -0.103890     0.001631     8+1
-0.123348     -0.123840     0.000492     8+1
-0.572430     -0.572232     0.000198     8+1
-0.588180     -0.586390     0.001790     8+1
-0.131468     -0.126033     0.005435     8+1
-0.087385     -0.087195     0.000190     8+1
-0.228160     -0.230959     0.002799     8+1
-0.133735     -0.135494     0.001759     8+1
-0.125672     -0.126111     0.000439     8+1
-0.108905     -0.109268     0.000363     8+1
-0.517185     -0.512146     0.005039     8+1
-0.555940     -0.557092     0.001152     8+1
-0.135112     -0.135307     0.000195     8+1
-0.224767     -0.226330     0.001563     8+1
-0.145043     -0.148798     0.003755     8+1
-0.238114     -0.239384     0.001270     8+1
-0.562246     -0.559536     0.002710     8+1
-0.557106     -0.554596     0.002510     8+1
-0.241405     -0.242586     0.001181     8+1
-0.156214     -0.155428     0.000786     8+1
-0.564705     -0.561497     0.003208     8+1
-0.554895     -0.550726     0.004169     8+1
-0.568665     -0.568096     0.000569     8+1
-0.415544     -0.416475     0.000931     8+1
-0.152918     -0.152861     0.000057     8+1
-0.130919     -0.131017     0.000098     8+1
-0.123117     -0.121311     0.001806     8+1
-0.155968     -0.156166     0.000198     8+1
-0.120997     -0.121803     0.000806     8+1
-0.122599     -0.121654     0.000945     8+1
-0.470672     -0.470157     0.000515     8+1
-0.086135     -0.087449     0.001314     8+1
-0.105694     -0.104260     0.001434     8+1
-0.077254     -0.077381     0.000127     8+1
-0.097971     -0.095629     0.002342     8+1
-0.084045     -0.085218     0.001173     8+1
-0.582337     -0.585454     0.003117     8+1
-0.555868     -0.556896     0.001028     8+1
-0.084138     -0.084387     0.000249     8+1
-0.121615     -0.121441     0.000174     8+1
-0.089821     -0.090852     0.001030     8+1
-0.074803     -0.073969     0.000834     8+1
-0.133768     -0.130105     0.003663     8+1
-0.080427     -0.080928     0.000501     8+1
-0.096928     -0.097409     0.000481     8+1
-0.079942     -0.079533     0.000409     8+1
-0.132661     -0.133437     0.000776     8+1
-0.149612     -0.153018     0.003406     8+1
-0.555554     -0.556094     0.000540     8+1
-0.579682     -0.578463     0.001218     8+1
-0.110086     -0.110702     0.000616     8+1
-0.084919     -0.085463     0.000544     8+1
-0.150251     -0.148325     0.001926     8+1
-0.083714     -0.082940     0.000774     8+1
-0.129613     -0.127206     0.002407     8+1
-0.109648     -0.107115     0.002533     8+1
-0.116248     -0.116183     0.000065     8+1
-0.090063     -0.092553     0.002490     8+1
-0.356012     -0.354837     0.001175     8+1
-0.523534     -0.524968     0.001434     8+1
-0.357523     -0.357984     0.000461     8+1
-0.129943     -0.130441     0.000498     8+1
-0.128869     -0.127616     0.001253     8+1
-0.076528     -0.077028     0.000500     8+1
-0.084629     -0.084136     0.000493     8+1
-0.063289     -0.063084     0.000205     8+1
-0.543693     -0.542597     0.001096     8+1
-0.402053     -0.402426     0.000373     8+1
-0.121416     -0.120443     0.000973     8+1
-0.110194     -0.108998     0.001196     8+1
-0.069075     -0.069126     0.000051     8+1
-0.527702     -0.527932     0.000230     8+1
-0.328361     -0.327498     0.000863     8+1
-0.113634     -0.114560     0.000926     8+1
-0.529977     -0.530868     0.000891     8+1
-0.519665     -0.520940     0.001275     8+1
-0.540120     -0.538459     0.001661     8+1
-0.213920     -0.212476     0.001444     8+1
-0.132938     -0.131668     0.001270     8+1
-0.120626     -0.120438     0.000188     8+1
-0.244030     -0.244566     0.000536     8+1
-0.126253     -0.127305     0.001052     8+1
-0.082948     -0.082289     0.000659     8+1
-0.118944     -0.119248     0.000304     8+1
-0.102408     -0.101894     0.000514     8+1
-0.133499     -0.129702     0.003797     8+1
-0.143471     -0.140310     0.003161     8+1
-0.580570     -0.579050     0.001520     8+1
-0.567623     -0.572017     0.004394     8+1
-0.129610     -0.127811     0.001799     8+1
-0.171378     -0.173834     0.002456     8+1
-0.256813     -0.258637     0.001824     8+1
-0.116264     -0.118084     0.001820     8+1
-0.113396     -0.113984     0.000588     8+1
-0.111736     -0.114192     0.002456     8+1
-0.100045     -0.100690     0.000645     8+1
-0.112852     -0.113658     0.000806     8+1
-0.558697     -0.557888     0.000809     8+1
-0.563854     -0.558014     0.005840     8+1
-0.122634     -0.122452     0.000182     8+1
-0.079569     -0.079742     0.000173     8+1
-0.213776     -0.221615     0.007839     8+1
-0.130912     -0.133072     0.002160     8+1
-0.116388     -0.118053     0.001665     8+1
-0.100185     -0.098140     0.002045     8+1
-0.550363     -0.550131     0.000232     8+1
-0.538157     -0.538117     0.000040     8+1
-0.124528     -0.121774     0.002754     8+1
-0.186616     -0.182201     0.004415     8+1
-0.141169     -0.140996     0.000173     8+1
-0.208231     -0.209437     0.001206     8+1
-0.564116     -0.564497     0.000381     8+1
-0.565280     -0.565672     0.000392     8+1
-0.278740     -0.276512     0.002228     8+1
-0.142952     -0.141241     0.001711     8+1
-0.509734     -0.510872     0.001138     8+1
-0.567276     -0.567106     0.000170     8+1
-0.544814     -0.544342     0.000472     8+1
-0.117708     -0.113218     0.004490     8+1
-0.076781     -0.075740     0.001041     8+1
-0.077208     -0.078130     0.000922     8+1
-0.116275     -0.117735     0.001460     8+1
-0.545354     -0.543817     0.001537     8+1
-0.143892     -0.140347     0.003545     8+1
-0.102364     -0.100783     0.001581     8+1
-0.117850     -0.122069     0.004219     8+1
-0.268116     -0.271379     0.003263     8+1
-0.123220     -0.126476     0.003256     8+1
-0.551840     -0.551466     0.000374     8+1
-0.121263     -0.118742     0.002521     8+1
-0.078299     -0.077109     0.001190     8+1
-0.077884     -0.078925     0.001041     8+1
-0.262760     -0.262038     0.000722     8+1
-0.576644     -0.573635     0.003009     8+1
-0.142557     -0.140831     0.001726     8+1
-0.104761     -0.102238     0.002523     8+1
-0.119263     -0.122008     0.002745     8+1
-0.076358     -0.077644     0.001286     8+1
-0.123381     -0.125833     0.002452     8+1
-0.545514     -0.546362     0.000848     8+1
-0.112839     -0.109493     0.003346     8+1
-0.081088     -0.081527     0.000439     8+1
-0.115719     -0.119070     0.003351     8+1
-0.273881     -0.275884     0.002003     8+1
-0.559618     -0.560930     0.001312     8+1
-0.136425     -0.133250     0.003175     8+1
-0.105983     -0.104410     0.001573     8+1
-0.076722     -0.076579     0.000143     8+1
-0.082972     -0.083481     0.000509     8+1
-0.117712     -0.121232     0.003520     8+1
-0.548228     -0.547688     0.000540     8+1
-0.124604     -0.121788     0.002816     8+1
-0.106867     -0.104172     0.002695     8+1
-0.123510     -0.127532     0.004022     8+1
-0.262373     -0.265617     0.003244     8+1
-0.545139     -0.545267     0.000128     8+1
-0.147530     -0.144644     0.002887     8+1
-0.112303     -0.110325     0.001978     8+1
-0.075328     -0.075230     0.000098     8+1
-0.077143     -0.077917     0.000774     8+1
-0.116782     -0.119433     0.002651     8+1
-0.531103     -0.531964     0.000861     8+1
-0.135402     -0.133732     0.001670     8+1
-0.105246     -0.104915     0.000331     8+1
-0.114847     -0.119189     0.004342     8+1
-0.280771     -0.281152     0.000381     8+1
-0.557233     -0.558922     0.001689     8+1
-0.522007     -0.520955     0.001052     8+1
-0.127007     -0.128082     0.001075     8+1
-0.110479     -0.111763     0.001284     8+1
-0.517303     -0.517224     0.000079     8+1
-0.535246     -0.536808     0.001562     8+1
-0.089171     -0.088471     0.000700     8+1
-0.547069     -0.546655     0.000414     8+1
-0.550981     -0.549658     0.001323     8+1
-0.105586     -0.106967     0.001381     8+1
-0.139608     -0.140162     0.000554     8+1
-0.111536     -0.112253     0.000717     8+1
-0.206652     -0.207265     0.000613     8+1
-0.536346     -0.538640     0.002294     8+1
-0.540396     -0.543836     0.003440     8+1
-0.122269     -0.122559     0.000290     8+1
-0.131881     -0.131743     0.000138     8+1
-0.538559     -0.539839     0.001280     8+1
-0.531750     -0.531560     0.000190     8+1
-0.552820     -0.551007     0.001813     8+1
-0.530856     -0.530033     0.000823     8+1
-0.113276     -0.112544     0.000732     8+1
-0.139345     -0.138215     0.001130     8+1
-0.105474     -0.106699     0.001225     8+1
-0.216142     -0.216101     0.000041     8+1
-0.548915     -0.548294     0.000621     8+1
-0.544253     -0.541984     0.002269     8+1
-0.112313     -0.110894     0.001419     8+1
-0.150269     -0.150473     0.000204     8+1
-0.542273     -0.542451     0.000178     8+1
-0.560348     -0.560255     0.000093     8+1
-0.197681     -0.199075     0.001394     8+1
-0.105020     -0.106491     0.001471     8+1
-0.473721     -0.474855     0.001134     8+1
-0.459680     -0.460679     0.000999     8+1
-0.090227     -0.090673     0.000446     8+1
-0.532568     -0.534290     0.001722     8+1
-0.474742     -0.473320     0.001422     8+1
-0.133928     -0.134102     0.000174     8+1
-0.479208     -0.478600     0.000608     8+1
-0.529071     -0.531048     0.001977     8+1
-0.226677     -0.224716     0.001961     8+1
-0.135315     -0.134103     0.001212     8+1
-0.108859     -0.110140     0.001281     8+1
-0.220001     -0.221513     0.001512     8+1
-0.121889     -0.123263     0.001374     8+1
-0.078845     -0.079367     0.000522     8+1
-0.112709     -0.114074     0.001365     8+1
-0.096645     -0.096637     0.000008     8+1
-0.139410     -0.139429     0.000019     8+1
-0.136457     -0.135476     0.000981     8+1
-0.584585     -0.580891     0.003694     8+1
-0.568595     -0.567392     0.001203     8+1
-0.107740     -0.107342     0.000398     8+1
-0.167318     -0.167119     0.000199     8+1
-0.261542     -0.263760     0.002218     8+1
-0.115799     -0.118173     0.002374     8+1
-0.118280     -0.117285     0.000995     8+1
-0.114011     -0.115204     0.001193     8+1
-0.112672     -0.111708     0.000964     8+1
-0.120820     -0.121900     0.001080     8+1
-0.544159     -0.544136     0.000023     8+1
-0.574693     -0.572144     0.002549     8+1
-0.119145     -0.119459     0.000314     8+1
-0.075426     -0.076687     0.001261     8+1
-0.213645     -0.210889     0.002756     8+1
-0.125310     -0.124843     0.000467     8+1
-0.117876     -0.117596     0.000280     8+1
-0.095561     -0.094202     0.001359     8+1
-0.551223     -0.548431     0.002792     8+1
-0.532321     -0.534493     0.002172     8+1
-0.131952     -0.132055     0.000103     8+1
-0.204943     -0.205364     0.000421     8+1
-0.156286     -0.160354     0.004068     8+1
-0.208046     -0.207119     0.000927     8+1
-0.582380     -0.582381     0.000001     8+1
-0.576305     -0.576060     0.000245     8+1
-0.243473     -0.239095     0.004378     8+1
-0.140530     -0.139714     0.000816     8+1
-0.576821     -0.577248     0.000427     8+1
-0.561254     -0.562773     0.001519     8+1
-0.531736     -0.532124     0.000388     8+1
-0.536751     -0.536464     0.000287     8+1
-0.090752     -0.090912     0.000160     8+1
-0.564296     -0.563993     0.000303     8+1
-0.481532     -0.481683     0.000151     8+1
-0.143888     -0.143774     0.000114     8+1
-0.193018     -0.193701     0.000683     8+1
-0.530459     -0.530587     0.000128     8+1
-0.093931     -0.094401     0.000470     8+1
-0.103949     -0.104131     0.000182     8+1
-0.056001     -0.055982     0.000019     8+1
-0.073218     -0.074608     0.001390     8+1
-0.042731     -0.042853     0.000122     8+1
-0.533866     -0.534685     0.000819     8+1
-0.219756     -0.219842     0.000086     8+1
-0.550964     -0.550542     0.000422     8+1
-0.087827     -0.088312     0.000485     8+1
-0.111480     -0.112107     0.000627     8+1
-0.060562     -0.060188     0.000374     8+1
-0.117592     -0.117918     0.000326     8+1
-0.179803     -0.179415     0.000388     8+1
-0.526185     -0.526814     0.000629     8+1
-0.102261     -0.102892     0.000631     8+1
-0.075206     -0.074548     0.000658     8+1
-0.532351     -0.532567     0.000216     8+1
-0.047543     -0.048813     0.001270     8+1
-0.193885     -0.192760     0.001125     8+1
-0.531835     -0.532605     0.000770     8+1
-0.096639     -0.095387     0.001252     8+1
-0.101430     -0.102217     0.000787     8+1
-0.052516     -0.051487     0.001029     8+1
-0.076826     -0.077825     0.000999     8+1
-0.043024     -0.041739     0.001285     8+1
-0.533953     -0.534706     0.000753     8+1
-0.192918     -0.193608     0.000690     8+1
-0.541983     -0.541005     0.000978     8+1
-0.081780     -0.083141     0.001361     8+1
-0.115303     -0.114913     0.000390     8+1
-0.059963     -0.058700     0.001263     8+1
-0.111235     -0.111711     0.000476     8+1
-0.165282     -0.163980     0.001302     8+1
-0.551302     -0.551988     0.000686     8+1
-0.104488     -0.105098     0.000610     8+1
-0.077151     -0.076145     0.001006     8+1
-0.520729     -0.518596     0.002133     8+1
-0.045210     -0.046195     0.000985     8+1
-0.532400     -0.532905     0.000505     8+1
-0.119518     -0.116727     0.002791     8+1
-0.082322     -0.082529     0.000207     8+1
-0.083220     -0.084544     0.001324     8+1
-0.114300     -0.115925     0.001625     8+1
-0.536654     -0.536729     0.000075     8+1
-0.133288     -0.131384     0.001904     8+1
-0.105512     -0.103574     0.001938     8+1
-0.113606     -0.117194     0.003588     8+1
-0.232825     -0.231642     0.001183     8+1
-0.118505     -0.120622     0.002117     8+1
-0.536019     -0.535955     0.000064     8+1
-0.113042     -0.111136     0.001906     8+1
-0.087551     -0.086727     0.000824     8+1
-0.075018     -0.076736     0.001718     8+1
-0.264400     -0.262418     0.001982     8+1
-0.534875     -0.533972     0.000903     8+1
-0.140769     -0.137693     0.003076     8+1
-0.100857     -0.098786     0.002071     8+1
-0.105609     -0.108721     0.003112     8+1
-0.078664     -0.079416     0.000752     8+1
-0.118979     -0.120415     0.001436     8+1
-0.532008     -0.532952     0.000944     8+1
-0.117039     -0.114886     0.002153     8+1
-0.083882     -0.084540     0.000658     8+1
-0.115866     -0.118355     0.002489     8+1
-0.250962     -0.251261     0.000299     8+1
-0.533896     -0.534321     0.000425     8+1
-0.134438     -0.133225     0.001213     8+1
-0.099905     -0.097877     0.002028     8+1
-0.075949     -0.075561     0.000388     8+1
-0.090746     -0.092601     0.001855     8+1
-0.115581     -0.119294     0.003713     8+1
-0.543122     -0.542958     0.000164     8+1
-0.117352     -0.117461     0.000109     8+1
-0.108775     -0.107338     0.001437     8+1
-0.113986     -0.116740     0.002754     8+1
-0.267408     -0.266604     0.000804     8+1
-0.560844     -0.560282     0.000562     8+1
-0.138980     -0.136468     0.002512     8+1
-0.107402     -0.104207     0.003195     8+1
-0.075366     -0.075935     0.000569     8+1
-0.082940     -0.084480     0.001540     8+1
-0.112523     -0.113129     0.000606     8+1
-0.537451     -0.537884     0.000433     8+1
-0.126384     -0.124361     0.002023     8+1
-0.092990     -0.091532     0.001458     8+1
-0.115900     -0.118043     0.002143     8+1
-0.245232     -0.243783     0.001449     8+1
-0.546132     -0.546230     0.000098     8+1
-0.575225     -0.578702     0.003477     8+1
-0.567988     -0.571938     0.003950     8+1
-0.134279     -0.133654     0.000625     8+1
-0.128372     -0.129829     0.001457     8+1
-0.149221     -0.150865     0.001644     8+1
-0.133366     -0.133376     0.000010     8+1
-0.150237     -0.150836     0.000599     8+1
-0.122746     -0.122189     0.000557     8+1
-0.090595     -0.092124     0.001529     8+1
-0.134015     -0.137422     0.003407     8+1
-0.327995     -0.326027     0.001968     8+1
-0.134577     -0.137301     0.002724     8+1
-0.549687     -0.547081     0.002606     8+1
-0.541129     -0.538506     0.002623     8+1
-0.237682     -0.237116     0.000566     8+1
-0.118603     -0.118509     0.000094     8+1
-0.129651     -0.127790     0.001861     8+1
-0.101884     -0.101217     0.000667     8+1
-0.084182     -0.084395     0.000213     8+1
-0.108197     -0.107756     0.000441     8+1
-0.146259     -0.144132     0.002127     8+1
-0.121254     -0.119827     0.001427     8+1
-0.544618     -0.543056     0.001562     8+1
-0.557177     -0.558068     0.000891     8+1
-0.090888     -0.088770     0.002118     8+1
-0.081294     -0.081076     0.000218     8+1
-0.060537     -0.061479     0.000942     8+1
-0.080295     -0.082582     0.002287     8+1
-0.132427     -0.135691     0.003264     8+1
-0.102469     -0.106103     0.003634     8+1
-0.573185     -0.573000     0.000185     8+1
-0.564253     -0.563774     0.000479     8+1
-0.117589     -0.117546     0.000043     8+1
-0.138448     -0.137962     0.000486     8+1
-0.136863     -0.136959     0.000096     8+1
-0.091443     -0.090631     0.000812     8+1
-0.555747     -0.557378     0.001631     8+1
-0.559075     -0.560108     0.001033     8+1
-0.145143     -0.145589     0.000446     8+1
-0.113217     -0.110132     0.003085     8+1
-0.526800     -0.527673     0.000873     8+1
-0.567565     -0.570334     0.002769     8+1
-0.563409     -0.561899     0.001510     8+1
-0.564797     -0.561084     0.003713     8+1
-0.125101     -0.123447     0.001654     8+1
-0.121676     -0.120439     0.001237     8+1
-0.136176     -0.135348     0.000828     8+1
-0.100978     -0.099560     0.001418     8+1
-0.125915     -0.127815     0.001900     8+1
-0.106738     -0.107703     0.000965     8+1
-0.078385     -0.078906     0.000521     8+1
-0.118539     -0.118473     0.000066     8+1
-0.261597     -0.259033     0.002564     8+1
-0.112333     -0.112723     0.000390     8+1
-0.580802     -0.582388     0.001586     8+1
-0.575885     -0.572692     0.003193     8+1
-0.259221     -0.257583     0.001638     8+1
-0.109755     -0.111909     0.002154     8+1
-0.134079     -0.133176     0.000903     8+1
-0.108361     -0.107364     0.000997     8+1
-0.086406     -0.088022     0.001616     8+1
-0.110976     -0.108684     0.002292     8+1
-0.138761     -0.136597     0.002164     8+1
-0.100384     -0.100278     0.000106     8+1
-0.523945     -0.519917     0.004028     8+1
-0.517881     -0.516431     0.001450     8+1
-0.085272     -0.085154     0.000118     8+1
-0.076784     -0.076722     0.000062     8+1
-0.057204     -0.057746     0.000542     8+1
-0.077261     -0.076857     0.000404     8+1
-0.123939     -0.125535     0.001596     8+1
-0.083744     -0.084453     0.000709     8+1
-0.558938     -0.562006     0.003067     8+1
-0.544994     -0.544453     0.000541     8+1
-0.123515     -0.125387     0.001872     8+1
-0.145357     -0.146411     0.001054     8+1
-0.126971     -0.123636     0.003335     8+1
-0.085764     -0.085087     0.000677     8+1
-0.527438     -0.527271     0.000167     8+1
-0.545834     -0.546255     0.000421     8+1
-0.131665     -0.131298     0.000367     8+1
-0.110160     -0.108113     0.002047     8+1
-0.541255     -0.541623     0.000368     8+1
-0.533573     -0.533628     0.000055     8+1
-0.555203     -0.555159     0.000044     8+1
-0.556378     -0.558601     0.002223     8+1
-0.138508     -0.137935     0.000573     8+1
-0.142156     -0.140737     0.001419     8+1
-0.159377     -0.157629     0.001748     8+1
-0.127460     -0.124884     0.002576     8+1
-0.127328     -0.127619     0.000291     8+1
-0.103636     -0.102650     0.000986     8+1
-0.084284     -0.084081     0.000203     8+1
-0.119201     -0.122059     0.002858     8+1
-0.302761     -0.300451     0.002310     8+1
-0.125553     -0.126660     0.001107     8+1
-0.571287     -0.573558     0.002271     8+1
-0.568052     -0.563125     0.004927     8+1
-0.294880     -0.292623     0.002257     8+1
-0.122252     -0.123877     0.001625     8+1
-0.145502     -0.145045     0.000457     8+1
-0.113005     -0.112438     0.000567     8+1
-0.124157     -0.125795     0.001638     8+1
-0.130004     -0.129520     0.000484     8+1
-0.153190     -0.151311     0.001879     8+1
-0.103082     -0.101433     0.001649     8+1
-0.534141     -0.534060     0.000081     8+1
-0.532246     -0.531937     0.000309     8+1
-0.090089     -0.089043     0.001046     8+1
-0.081591     -0.081482     0.000109     8+1
-0.067586     -0.067696     0.000110     8+1
-0.081553     -0.081493     0.000060     8+1
-0.128041     -0.129758     0.001717     8+1
-0.083350     -0.083429     0.000079     8+1
-0.556198     -0.555002     0.001196     8+1
-0.551571     -0.550952     0.000619     8+1
-0.125301     -0.126125     0.000824     8+1
-0.140633     -0.141345     0.000712     8+1
-0.126943     -0.126377     0.000566     8+1
-0.085704     -0.084911     0.000793     8+1
-0.533548     -0.536027     0.002479     8+1
-0.552302     -0.552512     0.000210     8+1
-0.135719     -0.135770     0.000051     8+1
-0.116721     -0.114798     0.001923     8+1
-0.570424     -0.571333     0.000909     8+1
-0.566152     -0.565209     0.000943     8+1
-0.591984     -0.588572     0.003412     8+1
-0.491972     -0.493989     0.002017     8+1
-0.151739     -0.151386     0.000353     8+1
-0.121439     -0.123053     0.001614     8+1
-0.128860     -0.127610     0.001250     8+1
-0.159332     -0.160341     0.001009     8+1
-0.152585     -0.153049     0.000464     8+1
-0.131044     -0.131034     0.000010     8+1
-0.588543     -0.587490     0.001053     8+1
-0.078593     -0.077888     0.000705     8+1
-0.116917     -0.115325     0.001592     8+1
-0.078194     -0.078654     0.000460     8+1
-0.117885     -0.117518     0.000367     8+1
-0.083191     -0.082639     0.000552     8+1
-0.454626     -0.458321     0.003695     8+1
-0.520136     -0.519276     0.000859     8+1
-0.079959     -0.080629     0.000670     8+1
-0.117120     -0.118555     0.001435     8+1
-0.112081     -0.111230     0.000851     8+1
-0.082376     -0.081857     0.000519     8+1
-0.146138     -0.145982     0.000156     8+1
-0.077743     -0.076442     0.001301     8+1
-0.123180     -0.122662     0.000518     8+1
-0.077410     -0.077277     0.000133     8+1
-0.127906     -0.129955     0.002049     8+1
-0.120406     -0.122140     0.001734     8+1
-0.547286     -0.547408     0.000122     8+1
-0.564092     -0.566345     0.002253     8+1
-0.107440     -0.107426     0.000014     8+1
-0.086259     -0.086237     0.000022     8+1
-0.156996     -0.159671     0.002675     8+1
-0.068962     -0.067035     0.001927     8+1
-0.099691     -0.100325     0.000634     8+1
-0.110660     -0.108384     0.002276     8+1
-0.150051     -0.150019     0.000032     8+1
-0.075472     -0.076032     0.000560     8+1
-0.565715     -0.565679     0.000036     8+1
-0.559842     -0.559715     0.000127     8+1
-0.286408     -0.285549     0.000859     8+1
-0.111517     -0.109574     0.001943     8+1
-0.149043     -0.148150     0.000893     8+1
-0.066955     -0.066095     0.000860     8+1
-0.096296     -0.096064     0.000232     8+1
-0.077529     -0.079220     0.001691     8+1
-0.558768     -0.559082     0.000314     8+1
-0.574116     -0.572954     0.001162     8+1
-0.082804     -0.082287     0.000517     8+1
-0.122509     -0.121293     0.001216     8+1
-0.125230     -0.125268     0.000038     8+1
-0.550633     -0.552370     0.001737     8+1
-0.578676     -0.577203     0.001473     8+1
-0.116809     -0.117139     0.000330     8+1
-0.540855     -0.543387     0.002532     8+1
-0.530499     -0.529612     0.000887     8+1
-0.530633     -0.529695     0.000938     8+1
-0.530513     -0.532121     0.001608     8+1
-0.120477     -0.118114     0.002363     8+1
-0.080881     -0.080496     0.000385     8+1
-0.079377     -0.080110     0.000733     8+1
-0.129675     -0.132211     0.002536     8+1
-0.535529     -0.536807     0.001278     8+1
-0.141050     -0.139658     0.001392     8+1
-0.102425     -0.102246     0.000179     8+1
-0.111047     -0.114533     0.003486     8+1
-0.273450     -0.276957     0.003507     8+1
-0.115963     -0.117846     0.001883     8+1
-0.538976     -0.538557     0.000419     8+1
-0.113040     -0.109651     0.003389     8+1
-0.077420     -0.077175     0.000245     8+1
-0.078552     -0.078774     0.000222     8+1
-0.280187     -0.280402     0.000215     8+1
-0.557237     -0.558632     0.001395     8+1
-0.127282     -0.125081     0.002201     8+1
-0.095075     -0.093820     0.001255     8+1
-0.115977     -0.121406     0.005429     8+1
-0.077886     -0.079098     0.001212     8+1
-0.112012     -0.115671     0.003659     8+1
-0.536365     -0.535022     0.001343     8+1
-0.118390     -0.116556     0.001834     8+1
-0.084730     -0.082732     0.001998     8+1
-0.121092     -0.124230     0.003138     8+1
-0.251494     -0.251819     0.000325     8+1
-0.527249     -0.528206     0.000957     8+1
-0.141054     -0.138407     0.002647     8+1
-0.112321     -0.111490     0.000831     8+1
-0.075068     -0.075809     0.000741     8+1
-0.072554     -0.072982     0.000428     8+1
-0.113813     -0.113719     0.000094     8+1
-0.526810     -0.528013     0.001203     8+1
-0.112718     -0.109238     0.003480     8+1
-0.095553     -0.094545     0.001008     8+1
-0.108176     -0.110254     0.002078     8+1
-0.276331     -0.276874     0.000543     8+1
-0.519073     -0.519478     0.000405     8+1
-0.135505     -0.134270     0.001235     8+1
-0.131755     -0.130191     0.001564     8+1
-0.078337     -0.078672     0.000335     8+1
-0.085939     -0.085503     0.000436     8+1
-0.123830     -0.127795     0.003965     8+1
-0.570497     -0.571126     0.000629     8+1
-0.138951     -0.135552     0.003399     8+1
-0.105640     -0.103194     0.002446     8+1
-0.123124     -0.125136     0.002012     8+1
-0.262916     -0.265139     0.002223     8+1
-0.568476     -0.565302     0.003174     8+1
-0.126463     -0.126172     0.000291     8+1
-0.119394     -0.119956     0.000562     8+1
-0.115449     -0.115095     0.000354     8+1
-0.091882     -0.091138     0.000744     8+1
-0.538846     -0.538874     0.000028     8+1
-0.540589     -0.540981     0.000392     8+1
-0.217215     -0.215883     0.001332     8+1
-0.115802     -0.116733     0.000931     8+1
-0.118154     -0.117307     0.000847     8+1
-0.129654     -0.128220     0.001434     8+1
-0.075397     -0.075077     0.000320     8+1
-0.108246     -0.108991     0.000745     8+1
-0.541761     -0.541733     0.000028     8+1
-0.084387     -0.084945     0.000558     8+1
-0.116664     -0.118296     0.001632     8+1
-0.106411     -0.107929     0.001518     8+1
-0.214012     -0.215284     0.001272     8+1
-0.547553     -0.549049     0.001496     8+1
-0.569074     -0.569963     0.000889     8+1
-0.108829     -0.107761     0.001068     8+1
-0.133482     -0.131642     0.001840     8+1
-0.540154     -0.540848     0.000694     8+1
-0.552609     -0.549937     0.002672     8+1
-0.566415     -0.568357     0.001942     8+1
-0.541206     -0.541292     0.000086     8+1
-0.210144     -0.210287     0.000143     8+1
-0.108475     -0.109451     0.000976     8+1
-0.103309     -0.102443     0.000866     8+1
-0.125555     -0.124134     0.001421     8+1
-0.079054     -0.079183     0.000129     8+1
-0.111053     -0.112324     0.001271     8+1
-0.545218     -0.546083     0.000865     8+1
-0.081457     -0.081019     0.000438     8+1
-0.116318     -0.117858     0.001540     8+1
-0.109004     -0.110176     0.001172     8+1
-0.232263     -0.233657     0.001394     8+1
-0.536358     -0.537142     0.000784     8+1
-0.553487     -0.552755     0.000732     8+1
-0.120076     -0.117563     0.002513     8+1
-0.137027     -0.134824     0.002203     8+1
-0.547437     -0.547511     0.000074     8+1
-0.562145     -0.563925     0.001780     8+1
-0.528787     -0.527732     0.001055     8+1
-0.552721     -0.551140     0.001581     8+1
-0.145634     -0.146200     0.000566     8+1
-0.138424     -0.140656     0.002232     8+1
-0.123358     -0.124829     0.001471     8+1
-0.266889     -0.266526     0.000363     8+1
-0.122864     -0.122637     0.000227     8+1
-0.086353     -0.086061     0.000292     8+1
-0.119723     -0.121059     0.001336     8+1
-0.109047     -0.109137     0.000090     8+1
-0.145473     -0.142117     0.003356     8+1
-0.143173     -0.141969     0.001204     8+1
-0.529287     -0.529673     0.000386     8+1
-0.542342     -0.546080     0.003738     8+1
-0.116731     -0.114108     0.002623     8+1
-0.159472     -0.160508     0.001036     8+1
-0.278810     -0.284958     0.006148     8+1
-0.117926     -0.117780     0.000146     8+1
-0.101330     -0.102012     0.000682     8+1
-0.110182     -0.114349     0.004167     8+1
-0.092694     -0.093152     0.000458     8+1
-0.106896     -0.108541     0.001645     8+1
-0.563694     -0.563888     0.000194     8+1
-0.574902     -0.573457     0.001445     8+1
-0.132417     -0.130662     0.001755     8+1
-0.089357     -0.090424     0.001067     8+1
-0.209490     -0.214070     0.004580     8+1
-0.142009     -0.145764     0.003755     8+1
-0.117377     -0.120218     0.002841     8+1
-0.103832     -0.105151     0.001319     8+1
-0.536339     -0.533191     0.003148     8+1
-0.561942     -0.562661     0.000719     8+1
-0.127967     -0.126913     0.001054     8+1
-0.218565     -0.215741     0.002824     8+1
-0.143806     -0.146444     0.002638     8+1
-0.224572     -0.227846     0.003274     8+1
-0.561735     -0.564342     0.002607     8+1
-0.566539     -0.567305     0.000766     8+1
-0.244389     -0.244573     0.000184     8+1
-0.144319     -0.144548     0.000229     8+1
-0.525951     -0.527281     0.001330     8+1
-0.549792     -0.549939     0.000147     8+1
-0.532349     -0.533578     0.001229     8+1
-0.545737     -0.546201     0.000464     8+1
-0.108220     -0.107907     0.000313     8+1
-0.141535     -0.140694     0.000841     8+1
-0.117449     -0.119957     0.002508     8+1
-0.215285     -0.214053     0.001232     8+1
-0.525443     -0.526283     0.000840     8+1
-0.550376     -0.550276     0.000100     8+1
-0.121884     -0.119789     0.002095     8+1
-0.143972     -0.144128     0.000156     8+1
-0.536970     -0.535728     0.001242     8+1
-0.526762     -0.525696     0.001066     8+1
-0.555696     -0.556579     0.000883     8+1
-0.113505     -0.110927     0.002578     8+1
-0.085499     -0.086772     0.001273     8+1
-0.088370     -0.090752     0.002382     8+1
-0.110855     -0.113847     0.002992     8+1
-0.559550     -0.559528     0.000022     8+1
-0.125457     -0.124690     0.000767     8+1
-0.098312     -0.097964     0.000348     8+1
-0.109618     -0.115241     0.005623     8+1
-0.239278     -0.243967     0.004689     8+1
-0.116437     -0.117757     0.001320     8+1
-0.561377     -0.561109     0.000268     8+1
-0.123091     -0.121160     0.001931     8+1
-0.092028     -0.090522     0.001506     8+1
-0.073773     -0.075084     0.001311     8+1
-0.230057     -0.229032     0.001025     8+1
-0.555007     -0.554709     0.000298     8+1
-0.141402     -0.138701     0.002701     8+1
-0.099199     -0.096265     0.002934     8+1
-0.108332     -0.112295     0.003963     8+1
-0.075011     -0.074702     0.000309     8+1
-0.115426     -0.115574     0.000148     8+1
-0.546845     -0.548068     0.001223     8+1
-0.111462     -0.108252     0.003210     8+1
-0.078309     -0.079250     0.000941     8+1
-0.109074     -0.113018     0.003944     8+1
-0.240500     -0.241066     0.000566     8+1
-0.544909     -0.545019     0.000110     8+1
-0.125347     -0.124633     0.000714     8+1
-0.098592     -0.099090     0.000498     8+1
-0.078020     -0.075788     0.002232     8+1
-0.084408     -0.083841     0.000567     8+1
-0.118298     -0.120689     0.002391     8+1
-0.567003     -0.566208     0.000795     8+1
-0.121074     -0.121472     0.000398     8+1
-0.104931     -0.103640     0.001291     8+1
-0.110412     -0.111605     0.001193     8+1
-0.216410     -0.216306     0.000104     8+1
-0.574587     -0.576638     0.002051     8+1
-0.140691     -0.140501     0.000190     8+1
-0.114145     -0.111968     0.002177     8+1
-0.073630     -0.074881     0.001251     8+1
-0.086850     -0.088152     0.001302     8+1
-0.124657     -0.125026     0.000369     8+1
-0.544407     -0.545727     0.001320     8+1
-0.129315     -0.129628     0.000313     8+1
-0.091309     -0.091185     0.000124     8+1
-0.106600     -0.108012     0.001412     8+1
-0.237149     -0.238018     0.000869     8+1
-0.556994     -0.560695     0.003701     8+1
-0.527612     -0.528533     0.000921     8+1
-0.529326     -0.529438     0.000112     8+1
-0.487859     -0.488147     0.000288     8+1
-0.415924     -0.416653     0.000729     8+1
-0.116721     -0.115903     0.000818     8+1
-0.545250     -0.544962     0.000288     8+1
-0.493964     -0.493692     0.000272     8+1
-0.125445     -0.125792     0.000347     8+1
-0.132222     -0.131314     0.000908     8+1
-0.136999     -0.137260     0.000261     8+1
-0.543870     -0.544072     0.000202     8+1
-0.565084     -0.562869     0.002215     8+1
-0.127799     -0.126572     0.001227     8+1
-0.106237     -0.102770     0.003467     8+1
-0.151624     -0.148612     0.003012     8+1
-0.116543     -0.112478     0.004065     8+1
-0.125297     -0.125380     0.000083     8+1
-0.110412     -0.109435     0.000977     8+1
-0.082024     -0.082725     0.000701     8+1
-0.129676     -0.132342     0.002666     8+1
-0.282137     -0.281816     0.000321     8+1
-0.117366     -0.117977     0.000611     8+1
-0.523297     -0.521720     0.001577     8+1
-0.532948     -0.532666     0.000282     8+1
-0.246843     -0.246372     0.000471     8+1
-0.116543     -0.117773     0.001230     8+1
-0.116526     -0.116367     0.000159     8+1
-0.091794     -0.091295     0.000499     8+1
-0.077191     -0.078575     0.001384     8+1
-0.106287     -0.105762     0.000525     8+1
-0.131825     -0.133838     0.002013     8+1
-0.102372     -0.103221     0.000849     8+1
-0.571557     -0.569774     0.001783     8+1
-0.565420     -0.564095     0.001324     8+1
-0.090201     -0.088015     0.002186     8+1
-0.083434     -0.083001     0.000433     8+1
-0.060459     -0.061809     0.001350     8+1
-0.083743     -0.083607     0.000136     8+1
-0.129856     -0.130458     0.000602     8+1
-0.088392     -0.089806     0.001414     8+1
-0.560507     -0.558742     0.001765     8+1
-0.547883     -0.546893     0.000990     8+1
-0.114005     -0.114787     0.000782     8+1
-0.148546     -0.149163     0.000617     8+1
-0.120842     -0.118186     0.002656     8+1
-0.084656     -0.085156     0.000500     8+1
-0.540458     -0.539771     0.000687     8+1
-0.549905     -0.548720     0.001185     8+1
-0.132874     -0.132256     0.000618     8+1
-0.112053     -0.109826     0.002227     8+1
-0.547367     -0.549697     0.002330     8+1
-0.550990     -0.555301     0.004311     8+1
-0.527523     -0.527386     0.000137     8+1
-0.529854     -0.528464     0.001390     8+1
-0.522156     -0.520815     0.001341     8+1
-0.521574     -0.520365     0.001209     8+1
-0.563578     -0.562902     0.000676     8+1
-0.555738     -0.556630     0.000892     8+1
-0.240059     -0.238837     0.001222     8+1
-0.118211     -0.119167     0.000956     8+1
-0.117649     -0.115707     0.001942     8+1
-0.135623     -0.134961     0.000662     8+1
-0.086363     -0.086336     0.000027     8+1
-0.122931     -0.125873     0.002942     8+1
-0.559198     -0.559600     0.000402     8+1
-0.086144     -0.085486     0.000658     8+1
-0.116297     -0.119286     0.002989     8+1
-0.117715     -0.119660     0.001945     8+1
-0.238982     -0.240008     0.001026     8+1
-0.559836     -0.559254     0.000582     8+1
-0.559827     -0.561457     0.001630     8+1
-0.124483     -0.123169     0.001314     8+1
-0.137847     -0.135953     0.001894     8+1
-0.553045     -0.553728     0.000683     8+1
-0.554676     -0.555899     0.001223     8+1
-0.152886     -0.152453     0.000433     8+1
-0.096777     -0.096884     0.000107     8+1
-0.552951     -0.553909     0.000958     8+1
-0.142208     -0.143269     0.001061     8+1
-0.115628     -0.116931     0.001303     8+1
-0.551550     -0.551583     0.000033     8+1
-0.532367     -0.532234     0.000133     8+1
-0.096082     -0.094760     0.001322     8+1
-0.280630     -0.279015     0.001615     8+1
-0.555164     -0.552303     0.002860     8+1
-0.118778     -0.118732     0.000046     8+1
-0.123521     -0.122483     0.001038     8+1
-0.079247     -0.080753     0.001506     8+1
-0.080669     -0.081876     0.001207     8+1
-0.040422     -0.042416     0.001994     8+1
-0.559466     -0.559976     0.000510     8+1
-0.374894     -0.378678     0.003784     8+1
-0.571909     -0.571819     0.000090     8+1
-0.135566     -0.138409     0.002843     8+1
-0.136235     -0.138225     0.001990     8+1
-0.059305     -0.059679     0.000374     8+1
-0.154388     -0.154913     0.000525     8+1
-0.565224     -0.565221     0.000003     8+1
-0.588202     -0.588719     0.000517     8+1
-0.109316     -0.108160     0.001156     8+1
-0.091640     -0.092436     0.000796     8+1
-0.530058     -0.525487     0.004571     8+1
-0.062725     -0.063335     0.000610     8+1
-0.550311     -0.548660     0.001651     8+1
-0.549389     -0.549045     0.000344     8+1
-0.229335     -0.229468     0.000133     8+1
-0.114452     -0.115996     0.001544     8+1
-0.115623     -0.113394     0.002229     8+1
-0.143590     -0.141165     0.002425     8+1
-0.086274     -0.086228     0.000046     8+1
-0.120049     -0.120969     0.000920     8+1
-0.551537     -0.552483     0.000946     8+1
-0.083276     -0.083213     0.000063     8+1
-0.118262     -0.119866     0.001604     8+1
-0.115991     -0.117202     0.001211     8+1
-0.246028     -0.246854     0.000826     8+1
-0.553584     -0.553791     0.000207     8+1
-0.557418     -0.556253     0.001165     8+1
-0.110609     -0.107583     0.003026     8+1
-0.131500     -0.128701     0.002799     8+1
-0.549864     -0.549642     0.000222     8+1
-0.537846     -0.537429     0.000417     8+1
-0.542031     -0.542093     0.000062     8+1
-0.532489     -0.533053     0.000564     8+1
-0.114666     -0.114468     0.000198     8+1
-0.143401     -0.142843     0.000558     8+1
-0.107885     -0.109431     0.001546     8+1
-0.205410     -0.206002     0.000592     8+1
-0.553191     -0.554065     0.000874     8+1
-0.554416     -0.554458     0.000042     8+1
-0.113297     -0.112201     0.001096     8+1
-0.136017     -0.135559     0.000458     8+1
-0.532344     -0.531429     0.000915     8+1
-0.546120     -0.545195     0.000925     8+1
-0.551932     -0.550182     0.001750     8+1
-0.126018     -0.124862     0.001156     8+1
-0.075702     -0.075496     0.000206     8+1
-0.081226     -0.081623     0.000397     8+1
-0.121025     -0.122032     0.001007     8+1
-0.540473     -0.542405     0.001932     8+1
-0.130252     -0.129249     0.001003     8+1
-0.091659     -0.089844     0.001815     8+1
-0.106824     -0.109901     0.003077     8+1
-0.217365     -0.218620     0.001255     8+1
-0.114310     -0.115758     0.001448     8+1
-0.546113     -0.546492     0.000379     8+1
-0.115420     -0.113733     0.001687     8+1
-0.077273     -0.076041     0.001232     8+1
-0.073898     -0.075903     0.002005     8+1
-0.252297     -0.252087     0.000210     8+1
-0.521361     -0.519486     0.001875     8+1
-0.118852     -0.117806     0.001046     8+1
-0.093151     -0.092778     0.000373     8+1
-0.100134     -0.102244     0.002110     8+1
-0.071665     -0.071139     0.000526     8+1
-0.113561     -0.114197     0.000636     8+1
-0.552836     -0.553938     0.001102     8+1
-0.119794     -0.117265     0.002529     8+1
-0.072929     -0.072524     0.000405     8+1
-0.104750     -0.107409     0.002659     8+1
-0.223688     -0.222600     0.001088     8+1
-0.554097     -0.553949     0.000148     8+1
-0.131119     -0.130030     0.001089     8+1
-0.090735     -0.088032     0.002703     8+1
-0.073153     -0.073308     0.000155     8+1
-0.075637     -0.074915     0.000722     8+1
-0.113353     -0.114753     0.001400     8+1
-0.551871     -0.555294     0.003423     8+1
-0.108708     -0.108405     0.000303     8+1
-0.094549     -0.094067     0.000482     8+1
-0.104226     -0.106159     0.001933     8+1
-0.228087     -0.228889     0.000802     8+1
-0.555343     -0.555778     0.000435     8+1
-0.129781     -0.128435     0.001346     8+1
-0.116903     -0.113739     0.003164     8+1
-0.073866     -0.072077     0.001789     8+1
-0.073058     -0.073535     0.000477     8+1
-0.118983     -0.121039     0.002056     8+1
-0.531983     -0.533587     0.001604     8+1
-0.124515     -0.122530     0.001985     8+1
-0.091223     -0.089297     0.001926     8+1
-0.099811     -0.102515     0.002704     8+1
-0.221131     -0.222607     0.001476     8+1
-0.556456     -0.557144     0.000688     8+1
-0.563731     -0.562944     0.000787     8+1
-0.559327     -0.559768     0.000441     8+1
-0.113109     -0.114342     0.001233     8+1
-0.141792     -0.141086     0.000706     8+1
-0.115617     -0.116839     0.001222     8+1
-0.212096     -0.211813     0.000283     8+1
-0.535751     -0.536687     0.000936     8+1
-0.554247     -0.555114     0.000867     8+1
-0.118568     -0.118451     0.000117     8+1
-0.142458     -0.142372     0.000086     8+1
-0.552047     -0.552512     0.000465     8+1
-0.559802     -0.560476     0.000674     8+1
-0.165832     -0.165961     0.000129     8+1
-0.112195     -0.112128     0.000067     8+1
-0.194997     -0.195204     0.000207     8+1
-0.529542     -0.530638     0.001096     8+1
-0.095277     -0.097537     0.002260     8+1
-0.119115     -0.120818     0.001703     8+1
-0.061562     -0.060966     0.000596     8+1
-0.069514     -0.068844     0.000670     8+1
-0.042312     -0.043496     0.001184     8+1
-0.535264     -0.535226     0.000038     8+1
-0.257198     -0.259955     0.002757     8+1
-0.557495     -0.557234     0.000261     8+1
-0.098328     -0.097842     0.000486     8+1
-0.115607     -0.115664     0.000057     8+1
-0.062008     -0.062572     0.000564     8+1
-0.137595     -0.137218     0.000377     8+1
-0.232912     -0.233758     0.000846     8+1
-0.539921     -0.538171     0.001750     8+1
-0.110404     -0.109706     0.000698     8+1
-0.081743     -0.079753     0.001990     8+1
-0.537225     -0.538405     0.001180     8+1
-0.053346     -0.052835     0.000511     8+1
-0.539389     -0.539243     0.000146     8+1
-0.172090     -0.172041     0.000049     8+1
-0.128328     -0.128208     0.000120     8+1
-0.540170     -0.539886     0.000284     8+1
-0.528312     -0.528138     0.000174     8+1
-0.101734     -0.101284     0.000450     8+1
-0.244298     -0.245848     0.001550     8+1
-0.534658     -0.535937     0.001279     8+1
-0.093521     -0.094483     0.000962     8+1
-0.113564     -0.113904     0.000340     8+1
-0.048078     -0.048016     0.000062     8+1
-0.071353     -0.071233     0.000120     8+1
-0.042150     -0.041282     0.000868     8+1
-0.544173     -0.544192     0.000019     8+1
-0.254765     -0.254365     0.000400     8+1
-0.538641     -0.539565     0.000924     8+1
-0.076998     -0.077337     0.000339     8+1
-0.122283     -0.123084     0.000801     8+1
-0.061976     -0.062890     0.000914     8+1
-0.146423     -0.147686     0.001263     8+1
-0.201308     -0.201291     0.000017     8+1
-0.560265     -0.562294     0.002029     8+1
-0.113409     -0.111733     0.001676     8+1
-0.086610     -0.086455     0.000155     8+1
-0.499661     -0.499359     0.000302     8+1
-0.049443     -0.050104     0.000661     8+1
-0.562188     -0.562854     0.000666     8+1
-0.542918     -0.545378     0.002460     8+1
-0.226378     -0.230649     0.004271     8+1
-0.134858     -0.138830     0.003972     8+1
-0.107366     -0.108462     0.001096     8+1
-0.212508     -0.214286     0.001778     8+1
-0.127322     -0.126865     0.000457     8+1
-0.082063     -0.081666     0.000397     8+1
-0.107033     -0.108599     0.001566     8+1
-0.105501     -0.106244     0.000743     8+1
-0.147035     -0.144208     0.002827     8+1
-0.138386     -0.139894     0.001508     8+1
-0.572437     -0.573244     0.000807     8+1
-0.555293     -0.556324     0.001031     8+1
-0.114733     -0.114752     0.000019     8+1
-0.160477     -0.159955     0.000522     8+1
-0.301251     -0.302531     0.001280     8+1
-0.120900     -0.120802     0.000098     8+1
-0.114436     -0.115319     0.000883     8+1
-0.125635     -0.128129     0.002494     8+1
-0.113951     -0.113033     0.000918     8+1
-0.117378     -0.119385     0.002007     8+1
-0.541419     -0.543315     0.001896     8+1
-0.569466     -0.571933     0.002467     8+1
-0.118800     -0.114287     0.004513     8+1
-0.076150     -0.077048     0.000898     8+1
-0.185434     -0.183808     0.001626     8+1
-0.124326     -0.125372     0.001046     8+1
-0.119932     -0.120976     0.001044     8+1
-0.095107     -0.097903     0.002796     8+1
-0.547845     -0.549516     0.001671     8+1
-0.550298     -0.551186     0.000888     8+1
-0.126215     -0.127180     0.000965     8+1
-0.231483     -0.235011     0.003528     8+1
-0.145767     -0.146852     0.001085     8+1
-0.192790     -0.191308     0.001482     8+1
-0.547514     -0.546065     0.001449     8+1
-0.564678     -0.563942     0.000736     8+1
-0.264942     -0.266801     0.001859     8+1
-0.148799     -0.151093     0.002294     8+1
-0.570386     -0.570717     0.000331     8+1
-0.565998     -0.565297     0.000701     8+1
-0.544709     -0.542195     0.002514     8+1
-0.552248     -0.553739     0.001491     8+1
-0.119953     -0.118646     0.001307     8+1
-0.111507     -0.110622     0.000885     8+1
-0.143231     -0.141092     0.002139     8+1
-0.110975     -0.108979     0.001996     8+1
-0.138120     -0.138431     0.000311     8+1
-0.113259     -0.112941     0.000318     8+1
-0.078204     -0.078451     0.000247     8+1
-0.113964     -0.114781     0.000817     8+1
-0.277280     -0.276316     0.000964     8+1
-0.117628     -0.118064     0.000436     8+1
-0.563591     -0.562971     0.000620     8+1
-0.536292     -0.536798     0.000506     8+1
-0.229989     -0.230516     0.000527     8+1
-0.113311     -0.115417     0.002106     8+1
-0.135534     -0.136593     0.001059     8+1
-0.104003     -0.106081     0.002078     8+1
-0.095739     -0.097089     0.001350     8+1
-0.121967     -0.121074     0.000893     8+1
-0.134858     -0.134601     0.000257     8+1
-0.108717     -0.107676     0.001041     8+1
-0.546373     -0.548914     0.002541     8+1
-0.511078     -0.511842     0.000764     8+1
-0.094540     -0.092558     0.001982     8+1
-0.086241     -0.086456     0.000215     8+1
-0.059659     -0.060263     0.000604     8+1
-0.077454     -0.077662     0.000208     8+1
-0.117520     -0.116667     0.000853     8+1
-0.086375     -0.087138     0.000763     8+1
-0.576752     -0.575466     0.001286     8+1
-0.556688     -0.555193     0.001495     8+1
-0.111915     -0.110031     0.001884     8+1
-0.138390     -0.137486     0.000904     8+1
-0.124310     -0.123517     0.000793     8+1
-0.084326     -0.083295     0.001031     8+1
-0.541024     -0.539118     0.001906     8+1
-0.550465     -0.548585     0.001880     8+1
-0.123504     -0.123463     0.000041     8+1
-0.102737     -0.100230     0.002507     8+1
-0.508231     -0.506081     0.002150     8+1
-0.545873     -0.546115     0.000242     8+1
-0.198051     -0.198191     0.000140     8+1
-0.540157     -0.540725     0.000567     8+1
-0.097347     -0.095014     0.002333     8+1
-0.105707     -0.105301     0.000406     8+1
-0.057697     -0.055674     0.002023     8+1
-0.075642     -0.074977     0.000665     8+1
-0.045624     -0.045183     0.000441     8+1
-0.545515     -0.545008     0.000507     8+1
-0.209823     -0.212977     0.003154     8+1
-0.526430     -0.525531     0.000899     8+1
-0.089173     -0.090684     0.001511     8+1
-0.114337     -0.115302     0.000965     8+1
-0.062801     -0.063386     0.000585     8+1
-0.125686     -0.125503     0.000183     8+1
-0.246576     -0.244792     0.001784     8+1
-0.570938     -0.571158     0.000220     8+1
-0.118651     -0.119495     0.000844     8+1
-0.083020     -0.083347     0.000327     8+1
-0.547094     -0.545300     0.001794     8+1
-0.052559     -0.053025     0.000466     8+1
-0.586871     -0.584239     0.002632     8+1
-0.495169     -0.495108     0.000061     8+1
-0.150658     -0.150203     0.000455     8+1
-0.121741     -0.122646     0.000905     8+1
-0.129290     -0.127064     0.002226     8+1
-0.161150     -0.162526     0.001376     8+1
-0.153445     -0.154439     0.000994     8+1
-0.129730     -0.129126     0.000604     8+1
-0.578471     -0.577458     0.001013     8+1
-0.078093     -0.076905     0.001188     8+1
-0.115808     -0.113759     0.002049     8+1
-0.077392     -0.077299     0.000093     8+1
-0.115344     -0.114370     0.000974     8+1
-0.084383     -0.083250     0.001133     8+1
-0.458216     -0.458646     0.000430     8+1
-0.525331     -0.523857     0.001474     8+1
-0.080811     -0.081177     0.000366     8+1
-0.118765     -0.120365     0.001600     8+1
-0.113127     -0.112670     0.000457     8+1
-0.082320     -0.081765     0.000555     8+1
-0.145264     -0.144881     0.000383     8+1
-0.077788     -0.076485     0.001303     8+1
-0.122603     -0.122131     0.000472     8+1
-0.077273     -0.077150     0.000123     8+1
-0.126143     -0.128182     0.002039     8+1
-0.122319     -0.123610     0.001291     8+1
-0.550322     -0.549363     0.000959     8+1
-0.571000     -0.570988     0.000012     8+1
-0.108636     -0.108774     0.000138     8+1
-0.086309     -0.086031     0.000278     8+1
-0.156436     -0.157938     0.001502     8+1
-0.069058     -0.067088     0.001970     8+1
-0.099543     -0.100327     0.000784     8+1
-0.109985     -0.107500     0.002485     8+1
-0.147390     -0.147758     0.000368     8+1
-0.077342     -0.077429     0.000087     8+1
-0.568773     -0.568194     0.000579     8+1
-0.559522     -0.557587     0.001935     8+1
-0.290029     -0.288382     0.001647     8+1
-0.110700     -0.108376     0.002324     8+1
-0.147588     -0.147143     0.000445     8+1
-0.066318     -0.065436     0.000882     8+1
-0.094418     -0.094548     0.000130     8+1
-0.078712     -0.079803     0.001091     8+1
-0.554422     -0.556104     0.001682     8+1
-0.563374     -0.562292     0.001082     8+1
-0.081953     -0.081462     0.000491     8+1
-0.119976     -0.119034     0.000942     8+1
-0.126549     -0.126324     0.000225     8+1
-0.547776     -0.549235     0.001459     8+1
-0.565834     -0.563309     0.002524     8+1
-0.118577     -0.118309     0.000268     8+1
-0.547047     -0.550424     0.003377     8+1
-0.538331     -0.537245     0.001086     8+1
-0.480818     -0.481292     0.000474     8+1
-0.144648     -0.145711     0.001063     8+1
-0.134478     -0.133723     0.000755     8+1
-0.127409     -0.127395     0.000014     8+1
-0.146436     -0.146751     0.000315     8+1
-0.143072     -0.144402     0.001330     8+1
-0.125142     -0.126019     0.000877     8+1
-0.561784     -0.562129     0.000345     8+1
-0.073773     -0.073659     0.000114     8+1
-0.108712     -0.107730     0.000982     8+1
-0.077982     -0.078711     0.000729     8+1
-0.111080     -0.110338     0.000742     8+1
-0.079582     -0.079148     0.000434     8+1
-0.443508     -0.441891     0.001617     8+1
-0.559547     -0.559499     0.000048     8+1
-0.082779     -0.084240     0.001461     8+1
-0.114027     -0.115016     0.000989     8+1
-0.110420     -0.109288     0.001132     8+1
-0.081841     -0.081542     0.000299     8+1
-0.146823     -0.145263     0.001560     8+1
-0.075871     -0.075360     0.000511     8+1
-0.123326     -0.122916     0.000410     8+1
-0.080118     -0.080137     0.000019     8+1
-0.129459     -0.130848     0.001389     8+1
-0.122963     -0.124049     0.001086     8+1
-0.555740     -0.554239     0.001501     8+1
-0.548760     -0.547317     0.001443     8+1
-0.102400     -0.103389     0.000989     8+1
-0.082851     -0.083517     0.000666     8+1
-0.149374     -0.150004     0.000630     8+1
-0.065216     -0.064339     0.000877     8+1
-0.093703     -0.095368     0.001665     8+1
-0.113380     -0.111089     0.002291     8+1
-0.138169     -0.137832     0.000337     8+1
-0.071668     -0.071397     0.000271     8+1
-0.558291     -0.558299     0.000008     8+1
-0.547830     -0.547378     0.000452     8+1
-0.277511     -0.278237     0.000726     8+1
-0.105656     -0.105667     0.000011     8+1
-0.133989     -0.134726     0.000737     8+1
-0.066338     -0.066018     0.000320     8+1
-0.091148     -0.091426     0.000278     8+1
-0.073409     -0.075267     0.001858     8+1
-0.537286     -0.538492     0.001206     8+1
-0.526447     -0.526866     0.000419     8+1
-0.080733     -0.080580     0.000153     8+1
-0.118068     -0.118057     0.000011     8+1
-0.118164     -0.117145     0.001019     8+1
-0.553642     -0.552848     0.000794     8+1
-0.533428     -0.532566     0.000862     8+1
-0.110296     -0.109985     0.000311     8+1
-0.520364     -0.520621     0.000257     8+1
-0.584011     -0.579779     0.004232     8+1
-0.583746     -0.581272     0.002474     8+1
-0.140263     -0.141076     0.000813     8+1
-0.124378     -0.124936     0.000558     8+1
-0.143359     -0.143862     0.000503     8+1
-0.120955     -0.119304     0.001651     8+1
-0.149527     -0.149299     0.000228     8+1
-0.122205     -0.120879     0.001326     8+1
-0.091210     -0.090524     0.000686     8+1
-0.122829     -0.122775     0.000054     8+1
-0.286933     -0.287751     0.000818     8+1
-0.127767     -0.128678     0.000911     8+1
-0.554191     -0.552843     0.001348     8+1
-0.539558     -0.541572     0.002014     8+1
-0.210436     -0.212750     0.002314     8+1
-0.117880     -0.118959     0.001079     8+1
-0.153944     -0.155249     0.001305     8+1
-0.108093     -0.108970     0.000877     8+1
-0.151559     -0.151428     0.000131     8+1
-0.146032     -0.145680     0.000352     8+1
-0.144475     -0.144501     0.000026     8+1
-0.112856     -0.113803     0.000947     8+1
-0.553837     -0.554432     0.000595     8+1
-0.529543     -0.528229     0.001314     8+1
-0.094579     -0.092838     0.001741     8+1
-0.082078     -0.081928     0.000150     8+1
-0.071154     -0.071342     0.000188     8+1
-0.082292     -0.082287     0.000005     8+1
-0.123254     -0.123656     0.000402     8+1
-0.089352     -0.090646     0.001294     8+1
-0.572507     -0.569701     0.002806     8+1
-0.563534     -0.564088     0.000554     8+1
-0.129649     -0.127818     0.001831     8+1
-0.140900     -0.140033     0.000867     8+1
-0.132116     -0.131304     0.000812     8+1
-0.089425     -0.088606     0.000819     8+1
-0.550518     -0.546756     0.003762     8+1
-0.562930     -0.562332     0.000598     8+1
-0.140521     -0.139670     0.000851     8+1
-0.118187     -0.116811     0.001376     8+1
-0.565420     -0.565134     0.000286     8+1
-0.567631     -0.569605     0.001974     8+1
-0.202756     -0.202571     0.000185     8+1
-0.539540     -0.539577     0.000037     8+1
-0.088028     -0.088804     0.000776     8+1
-0.102437     -0.102366     0.000071     8+1
-0.055062     -0.054982     0.000080     8+1
-0.073667     -0.075188     0.001521     8+1
-0.044110     -0.044030     0.000080     8+1
-0.539375     -0.539675     0.000300     8+1
-0.205423     -0.203839     0.001584     8+1
-0.541483     -0.541669     0.000186     8+1
-0.084106     -0.084854     0.000748     8+1
-0.111075     -0.111651     0.000576     8+1
-0.061526     -0.061227     0.000299     8+1
-0.113527     -0.113137     0.000390     8+1
-0.158478     -0.158917     0.000439     8+1
-0.514595     -0.514608     0.000013     8+1
-0.100640     -0.100799     0.000159     8+1
-0.071949     -0.071225     0.000724     8+1
-0.550098     -0.550244     0.000146     8+1
-0.047052     -0.047930     0.000878     8+1
-0.545539     -0.545119     0.000420     8+1
-0.553342     -0.553494     0.000152     8+1
-0.241338     -0.242096     0.000758     8+1
-0.116976     -0.119745     0.002769     8+1
-0.127390     -0.125563     0.001827     8+1
-0.149261     -0.148844     0.000417     8+1
-0.084466     -0.084245     0.000221     8+1
-0.117411     -0.119178     0.001767     8+1
-0.556059     -0.556887     0.000828     8+1
-0.097078     -0.096641     0.000437     8+1
-0.129850     -0.135049     0.005199     8+1
-0.120911     -0.122743     0.001832     8+1
-0.255926     -0.255904     0.000022     8+1
-0.565359     -0.564018     0.001341     8+1
-0.577386     -0.576650     0.000736     8+1
-0.116518     -0.113274     0.003244     8+1
-0.139046     -0.136538     0.002508     8+1
-0.554879     -0.553235     0.001644     8+1
-0.555777     -0.553905     0.001872     8+1
-0.522785     -0.522213     0.000572     8+1
-0.522157     -0.521846     0.000311     8+1
-0.116600     -0.117405     0.000805     8+1
-0.131937     -0.132593     0.000656     8+1
-0.583187     -0.583726     0.000539     8+1
-0.199031     -0.199227     0.000196     8+1
-0.142100     -0.142393     0.000293     8+1
-0.545601     -0.544779     0.000822     8+1
-0.561403     -0.562373     0.000970     8+1
-0.117030     -0.119427     0.002397     8+1
-0.539690     -0.538828     0.000862     8+1
-0.123304     -0.119923     0.003381     8+1
-0.083101     -0.082748     0.000353     8+1
-0.079009     -0.078137     0.000872     8+1
-0.125371     -0.126958     0.001587     8+1
-0.535933     -0.537836     0.001903     8+1
-0.148024     -0.145717     0.002307     8+1
-0.098562     -0.096611     0.001951     8+1
-0.111214     -0.113769     0.002555     8+1
-0.276567     -0.276005     0.000562     8+1
-0.123852     -0.125129     0.001277     8+1
-0.543016     -0.543484     0.000468     8+1
-0.123285     -0.121090     0.002195     8+1
-0.079415     -0.077882     0.001533     8+1
-0.076791     -0.077363     0.000572     8+1
-0.274531     -0.275483     0.000952     8+1
-0.565490     -0.564051     0.001439     8+1
-0.126620     -0.124166     0.002454     8+1
-0.097951     -0.095312     0.002639     8+1
-0.116038     -0.119175     0.003137     8+1
-0.079092     -0.078748     0.000344     8+1
-0.115285     -0.118829     0.003544     8+1
-0.540601     -0.539554     0.001047     8+1
-0.120914     -0.118373     0.002541     8+1
-0.080333     -0.078975     0.001358     8+1
-0.121037     -0.124573     0.003536     8+1
-0.257822     -0.259631     0.001809     8+1
-0.538101     -0.537854     0.000247     8+1
-0.143664     -0.140815     0.002849     8+1
-0.108158     -0.106520     0.001638     8+1
-0.076048     -0.074835     0.001213     8+1
-0.075806     -0.075711     0.000095     8+1
-0.114648     -0.114457     0.000191     8+1
-0.531585     -0.532252     0.000667     8+1
-0.108440     -0.105639     0.002801     8+1
-0.097586     -0.095711     0.001875     8+1
-0.113219     -0.115664     0.002445     8+1
-0.268143     -0.264045     0.004098     8+1
-0.530976     -0.529981     0.000995     8+1
-0.132149     -0.129889     0.002260     8+1
-0.125935     -0.122619     0.003316     8+1
-0.078695     -0.077447     0.001248     8+1
-0.084107     -0.082716     0.001391     8+1
-0.118244     -0.119582     0.001338     8+1
-0.553219     -0.552475     0.000744     8+1
-0.138593     -0.135212     0.003381     8+1
-0.107770     -0.105766     0.002004     8+1
-0.115348     -0.116939     0.001591     8+1
-0.249336     -0.247558     0.001778     8+1
-0.557077     -0.555876     0.001201     8+1
-0.552235     -0.553044     0.000809     8+1
-0.554938     -0.554430     0.000508     8+1
-0.115848     -0.115800     0.000048     8+1
-0.149898     -0.151373     0.001475     8+1
-0.125244     -0.127431     0.002187     8+1
-0.236119     -0.235209     0.000910     8+1
-0.539080     -0.540826     0.001746     8+1
-0.546685     -0.548738     0.002053     8+1
-0.118311     -0.116957     0.001354     8+1
-0.148999     -0.152534     0.003535     8+1
-0.553526     -0.555498     0.001972     8+1
-0.555357     -0.557903     0.002546     8+1
-0.518592     -0.519071     0.000479     8+1
-0.518106     -0.518612     0.000506     8+1
-0.604262     -0.604558     0.000296     8+1
-0.618449     -0.620138     0.001689     8+1
-0.120934     -0.121991     0.001057     8+1
-0.128737     -0.127117     0.001620     8+1
-0.128673     -0.126912     0.001761     8+1
-0.160474     -0.158204     0.002270     8+1
-0.143658     -0.142541     0.001117     8+1
-0.142575     -0.141891     0.000684     8+1
-0.380626     -0.381506     0.000880     8+1
-0.081621     -0.082554     0.000933     8+1
-0.114246     -0.115269     0.001023     8+1
-0.087025     -0.086215     0.000810     8+1
-0.111968     -0.108433     0.003535     8+1
-0.091627     -0.091534     0.000093     8+1
-0.403427     -0.402585     0.000842     8+1
-0.524374     -0.524674     0.000300     8+1
-0.079346     -0.078593     0.000753     8+1
-0.115036     -0.113602     0.001434     8+1
-0.094763     -0.095636     0.000873     8+1
-0.080053     -0.079869     0.000184     8+1
-0.125008     -0.126273     0.001265     8+1
-0.069284     -0.070312     0.001028     8+1
-0.098750     -0.099906     0.001156     8+1
-0.081842     -0.082705     0.000863     8+1
-0.142272     -0.142453     0.000181     8+1
-0.137964     -0.138391     0.000427     8+1
-0.538098     -0.536789     0.001309     8+1
-0.533847     -0.532086     0.001761     8+1
-0.118647     -0.118461     0.000186     8+1
-0.098012     -0.098325     0.000313     8+1
-0.142954     -0.143134     0.000180     8+1
-0.076661     -0.075640     0.001021     8+1
-0.133907     -0.132957     0.000950     8+1
-0.119007     -0.117889     0.001118     8+1
-0.122211     -0.123288     0.001077     8+1
-0.094144     -0.095337     0.001193     8+1
-0.457928     -0.455683     0.002245     8+1
-0.574340     -0.574094     0.000246     8+1
-0.493732     -0.499100     0.005368     8+1
-0.121230     -0.122122     0.000892     8+1
-0.132253     -0.135611     0.003358     8+1
-0.084906     -0.084578     0.000328     8+1
-0.094357     -0.093418     0.000939     8+1
-0.069692     -0.068068     0.001624     8+1
-0.534566     -0.534517     0.000049     8+1
-0.350309     -0.343927     0.006382     8+1
-0.129089     -0.127263     0.001826     8+1
-0.117827     -0.116278     0.001549     8+1
-0.075995     -0.074617     0.001378     8+1
-0.566402     -0.565996     0.000406     8+1
-0.285379     -0.278735     0.006644     8+1
-0.128486     -0.127350     0.001136     8+1
-0.556820     -0.554470     0.002350     8+1
-0.593463     -0.594634     0.001171     8+1
-0.570260     -0.567118     0.003142     8+1
-0.131660     -0.131304     0.000356     8+1
-0.129650     -0.130295     0.000645     8+1
-0.120340     -0.121402     0.001062     8+1
-0.153493     -0.154351     0.000858     8+1
-0.133008     -0.134011     0.001003     8+1
-0.129301     -0.130641     0.001340     8+1
-0.569257     -0.567138     0.002119     8+1
-0.099745     -0.099068     0.000677     8+1
-0.114770     -0.113676     0.001094     8+1
-0.081948     -0.083850     0.001902     8+1
-0.114755     -0.113658     0.001097     8+1
-0.100795     -0.101177     0.000382     8+1
-0.346578     -0.344773     0.001805     8+1
-0.548368     -0.547207     0.001161     8+1
-0.088510     -0.088033     0.000477     8+1
-0.124645     -0.125423     0.000778     8+1
-0.102510     -0.101876     0.000634     8+1
-0.083204     -0.082070     0.001134     8+1
-0.155389     -0.155299     0.000090     8+1
-0.092733     -0.091942     0.000791     8+1
-0.104724     -0.104323     0.000401     8+1
-0.085541     -0.085397     0.000144     8+1
-0.162278     -0.161861     0.000417     8+1
-0.169257     -0.167866     0.001391     8+1
-0.546960     -0.547124     0.000164     8+1
-0.559060     -0.561582     0.002522     8+1
-0.123895     -0.123389     0.000506     8+1
-0.082878     -0.084751     0.001873     8+1
-0.147431     -0.148681     0.001250     8+1
-0.091912     -0.091003     0.000909     8+1
-0.131425     -0.131689     0.000264     8+1
-0.116886     -0.118582     0.001696     8+1
-0.126567     -0.127066     0.000499     8+1
-0.108383     -0.110239     0.001856     8+1
-0.345888     -0.347973     0.002085     8+1
-0.550397     -0.548083     0.002314     8+1
-0.327775     -0.326631     0.001144     8+1
-0.172378     -0.171269     0.001109     8+1
-0.162165     -0.162099     0.000066     8+1
-0.085460     -0.085843     0.000383     8+1
-0.106654     -0.107372     0.000718     8+1
-0.080994     -0.080076     0.000918     8+1
-0.586375     -0.586021     0.000354     8+1
-0.553366     -0.554166     0.000800     8+1
-0.125857     -0.125475     0.000382     8+1
-0.127575     -0.127508     0.000067     8+1
-0.084895     -0.084439     0.000456     8+1
-0.552699     -0.554299     0.001600     8+1
-0.327240     -0.333154     0.005914     8+1
-0.149411     -0.148415     0.000996     8+1
-0.585858     -0.586937     0.001079     8+1
-0.581053     -0.580658     0.000395     8+1
-0.592107     -0.590809     0.001298     8+1
-0.115203     -0.114878     0.000325     8+1
-0.124531     -0.126401     0.001870     8+1
-0.126902     -0.130537     0.003635     8+1
-0.151033     -0.152871     0.001838     8+1
-0.137287     -0.137537     0.000250     8+1
-0.121672     -0.125258     0.003586     8+1
-0.531425     -0.530355     0.001070     8+1
-0.085085     -0.086800     0.001715     8+1
-0.112481     -0.110666     0.001815     8+1
-0.077541     -0.078266     0.000725     8+1
-0.113649     -0.114260     0.000611     8+1
-0.080380     -0.081238     0.000858     8+1
-0.381830     -0.379806     0.002024     8+1
-0.509512     -0.511144     0.001632     8+1
-0.076753     -0.076861     0.000108     8+1
-0.105031     -0.103901     0.001130     8+1
-0.092176     -0.092579     0.000403     8+1
-0.062995     -0.062195     0.000800     8+1
-0.128839     -0.128210     0.000629     8+1
-0.069286     -0.068708     0.000578     8+1
-0.093346     -0.092056     0.001290     8+1
-0.069603     -0.068329     0.001274     8+1
-0.145191     -0.145349     0.000158     8+1
-0.110359     -0.108783     0.001576     8+1
-0.560207     -0.558949     0.001258     8+1
-0.568104     -0.564932     0.003172     8+1
-0.116668     -0.116470     0.000198     8+1
-0.087052     -0.089875     0.002823     8+1
-0.139336     -0.138265     0.001071     8+1
-0.081088     -0.081034     0.000054     8+1
-0.131761     -0.130074     0.001687     8+1
-0.114969     -0.116388     0.001419     8+1
-0.125897     -0.130864     0.004967     8+1
-0.087026     -0.087576     0.000550     8+1
-0.346114     -0.345118     0.000996     8+1
-0.513150     -0.515172     0.002022     8+1
-0.331801     -0.327063     0.004738     8+1
-0.124077     -0.125609     0.001532     8+1
-0.130647     -0.130171     0.000476     8+1
-0.074498     -0.073926     0.000572     8+1
-0.093256     -0.094793     0.001537     8+1
-0.064521     -0.063314     0.001207     8+1
-0.553716     -0.553274     0.000442     8+1
-0.397110     -0.397335     0.000225     8+1
-0.117735     -0.116333     0.001402     8+1
-0.124741     -0.124537     0.000204     8+1
-0.080642     -0.078486     0.002156     8+1
-0.520871     -0.519414     0.001457     8+1
-0.265816     -0.262084     0.003732     8+1
-0.126513     -0.126933     0.000420     8+1
-0.555414     -0.554027     0.001387     8+1
-0.099659     -0.099083     0.000576     8+1
-0.145901     -0.146465     0.000564     8+1
-0.555878     -0.555173     0.000705     8+1
-0.552046     -0.550683     0.001363     8+1
-0.119194     -0.118629     0.000565     8+1
-0.154975     -0.155173     0.000198     8+1
-0.120279     -0.121288     0.001009     8+1
-0.261240     -0.260470     0.000770     8+1
-0.553593     -0.553607     0.000014     8+1
-0.566490     -0.568557     0.002067     8+1
-0.117325     -0.114540     0.002785     8+1
-0.163411     -0.163641     0.000230     8+1
-0.560129     -0.562161     0.002032     8+1
-0.565791     -0.566716     0.000925     8+1
-0.559382     -0.560550     0.001168     8+1
-0.118401     -0.115558     0.002843     8+1
-0.074107     -0.073855     0.000252     8+1
-0.075286     -0.076128     0.000842     8+1
-0.113716     -0.116036     0.002320     8+1
-0.576604     -0.578143     0.001539     8+1
-0.135998     -0.134581     0.001417     8+1
-0.094388     -0.093156     0.001232     8+1
-0.103210     -0.106663     0.003453     8+1
-0.218015     -0.218955     0.000940     8+1
-0.116544     -0.119554     0.003010     8+1
-0.557413     -0.557143     0.000270     8+1
-0.111764     -0.109132     0.002632     8+1
-0.074233     -0.073667     0.000566     8+1
-0.072710     -0.073315     0.000605     8+1
-0.234249     -0.233880     0.000369     8+1
-0.573843     -0.575521     0.001678     8+1
-0.127971     -0.125931     0.002040     8+1
-0.092550     -0.091039     0.001511     8+1
-0.102947     -0.105887     0.002940     8+1
-0.072799     -0.073358     0.000559     8+1
-0.119324     -0.121177     0.001853     8+1
-0.558882     -0.559278     0.000396     8+1
-0.114701     -0.111723     0.002978     8+1
-0.074756     -0.073988     0.000768     8+1
-0.105262     -0.107110     0.001848     8+1
-0.217225     -0.217215     0.000010     8+1
-0.577811     -0.576740     0.001071     8+1
-0.129640     -0.127646     0.001994     8+1
-0.093297     -0.091509     0.001788     8+1
-0.071058     -0.071312     0.000254     8+1
-0.075903     -0.075836     0.000067     8+1
-0.115191     -0.117033     0.001842     8+1
-0.560384     -0.561119     0.000736     8+1
-0.118524     -0.116440     0.002084     8+1
-0.093793     -0.091887     0.001906     8+1
-0.104312     -0.106877     0.002565     8+1
-0.221456     -0.221301     0.000155     8+1
-0.573584     -0.574402     0.000818     8+1
-0.128002     -0.125881     0.002121     8+1
-0.110623     -0.109476     0.001147     8+1
-0.073914     -0.074165     0.000251     8+1
-0.072935     -0.073604     0.000669     8+1
-0.118407     -0.120537     0.002130     8+1
-0.563003     -0.564017     0.001014     8+1
-0.126955     -0.126493     0.000462     8+1
-0.094120     -0.092941     0.001179     8+1
-0.102667     -0.105108     0.002441     8+1
-0.215649     -0.216486     0.000837     8+1
-0.573553     -0.575132     0.001579     8+1
-0.535088     -0.535726     0.000638     8+1
-0.541904     -0.542486     0.000582     8+1
-0.248577     -0.250071     0.001494     8+1
-0.118605     -0.119482     0.000877     8+1
-0.110199     -0.108724     0.001475     8+1
-0.139256     -0.139154     0.000102     8+1
-0.087298     -0.088090     0.000792     8+1
-0.114007     -0.116341     0.002334     8+1
-0.556701     -0.555660     0.001041     8+1
-0.086838     -0.086037     0.000801     8+1
-0.125635     -0.127535     0.001900     8+1
-0.116182     -0.117148     0.000966     8+1
-0.247530     -0.247419     0.000111     8+1
-0.561932     -0.558464     0.003468     8+1
-0.565563     -0.564031     0.001532     8+1
-0.126273     -0.123270     0.003003     8+1
-0.132334     -0.129715     0.002619     8+1
-0.546610     -0.547354     0.000744     8+1
-0.532840     -0.531700     0.001140     8+1
-0.540348     -0.543086     0.002738     8+1
-0.578708     -0.579859     0.001151     8+1
-0.137764     -0.137921     0.000157     8+1
-0.135218     -0.132758     0.002460     8+1
-0.121863     -0.121660     0.000203     8+1
-0.143999     -0.144441     0.000442     8+1
-0.129287     -0.130960     0.001673     8+1
-0.132344     -0.130681     0.001663     8+1
-0.364164     -0.366590     0.002426     8+1
-0.077459     -0.078153     0.000694     8+1
-0.104599     -0.105917     0.001318     8+1
-0.078184     -0.079141     0.000957     8+1
-0.109272     -0.107993     0.001279     8+1
-0.093209     -0.092930     0.000279     8+1
-0.483875     -0.484268     0.000393     8+1
-0.544841     -0.547163     0.002322     8+1
-0.084601     -0.085559     0.000958     8+1
-0.115133     -0.114615     0.000518     8+1
-0.095455     -0.094785     0.000670     8+1
-0.083160     -0.081939     0.001221     8+1
-0.126333     -0.126789     0.000456     8+1
-0.071998     -0.072699     0.000701     8+1
-0.098665     -0.098212     0.000453     8+1
-0.079868     -0.080185     0.000317     8+1
-0.153770     -0.152157     0.001613     8+1
-0.161908     -0.161062     0.000846     8+1
-0.550080     -0.549613     0.000467     8+1
-0.527718     -0.526294     0.001424     8+1
-0.112424     -0.112667     0.000243     8+1
-0.090271     -0.089502     0.000769     8+1
-0.148992     -0.150621     0.001629     8+1
-0.074215     -0.072783     0.001432     8+1
-0.124766     -0.124006     0.000760     8+1
-0.107983     -0.106664     0.001319     8+1
-0.120897     -0.121739     0.000842     8+1
-0.097145     -0.097330     0.000185     8+1
-0.436250     -0.437829     0.001579     8+1
-0.545978     -0.544689     0.001289     8+1
-0.446420     -0.446102     0.000318     8+1
-0.123150     -0.121453     0.001697     8+1
-0.129993     -0.130050     0.000057     8+1
-0.080968     -0.079800     0.001168     8+1
-0.095315     -0.094166     0.001149     8+1
-0.071207     -0.069240     0.001967     8+1
-0.509292     -0.510215     0.000923     8+1
-0.332395     -0.330515     0.001880     8+1
-0.117885     -0.119251     0.001366     8+1
-0.108091     -0.108508     0.000417     8+1
-0.070685     -0.069494     0.001191     8+1
-0.530341     -0.531308     0.000967     8+1
-0.282820     -0.283641     0.000821     8+1
-0.126574     -0.126749     0.000175     8+1
-0.549140     -0.548959     0.000181     8+1
-0.608371     -0.607928     0.000443     8+1
-0.625808     -0.625223     0.000585     8+1
-0.122731     -0.123255     0.000524     8+1
-0.125556     -0.124536     0.001020     8+1
-0.129252     -0.127685     0.001567     8+1
-0.162792     -0.160091     0.002701     8+1
-0.145684     -0.144602     0.001082     8+1
-0.142039     -0.141204     0.000835     8+1
-0.381229     -0.381138     0.000091     8+1
-0.081974     -0.082664     0.000690     8+1
-0.113748     -0.114218     0.000470     8+1
-0.085483     -0.084024     0.001459     8+1
-0.112999     -0.110481     0.002518     8+1
-0.090733     -0.090667     0.000066     8+1
-0.411254     -0.411851     0.000598     8+1
-0.511959     -0.511900     0.000059     8+1
-0.078570     -0.077359     0.001211     8+1
-0.114599     -0.112863     0.001736     8+1
-0.094598     -0.095347     0.000749     8+1
-0.078407     -0.077637     0.000770     8+1
-0.123986     -0.125606     0.001620     8+1
-0.068534     -0.069710     0.001176     8+1
-0.097529     -0.098839     0.001310     8+1
-0.079297     -0.080001     0.000704     8+1
-0.143313     -0.144829     0.001516     8+1
-0.133472     -0.133687     0.000215     8+1
-0.540653     -0.539922     0.000731     8+1
-0.546188     -0.545541     0.000647     8+1
-0.119865     -0.119649     0.000216     8+1
-0.098281     -0.098294     0.000013     8+1
-0.143242     -0.143645     0.000403     8+1
-0.077376     -0.076884     0.000492     8+1
-0.132977     -0.131915     0.001062     8+1
-0.117819     -0.116802     0.001017     8+1
-0.123141     -0.126194     0.003053     8+1
-0.094012     -0.095625     0.001613     8+1
-0.462537     -0.460931     0.001606     8+1
-0.570268     -0.568039     0.002229     8+1
-0.495724     -0.502090     0.006366     8+1
-0.121236     -0.121858     0.000622     8+1
-0.131161     -0.133428     0.002267     8+1
-0.083109     -0.081913     0.001196     8+1
-0.094669     -0.094315     0.000354     8+1
-0.069314     -0.067386     0.001928     8+1
-0.538551     -0.538149     0.000402     8+1
-0.349816     -0.341859     0.007957     8+1
-0.126378     -0.124912     0.001466     8+1
-0.118059     -0.117694     0.000365     8+1
-0.076368     -0.075184     0.001184     8+1
-0.559255     -0.558130     0.001125     8+1
-0.274245     -0.266718     0.007527     8+1
-0.128906     -0.127781     0.001125     8+1
-0.562689     -0.559986     0.002703     8+1
-0.599584     -0.597358     0.002226     8+1
-0.494105     -0.496030     0.001925     8+1
-0.156430     -0.158251     0.001821     8+1
-0.132414     -0.132218     0.000196     8+1
-0.115336     -0.114581     0.000755     8+1
-0.149728     -0.147661     0.002067     8+1
-0.128619     -0.132627     0.004008     8+1
-0.129385     -0.130925     0.001540     8+1
-0.355915     -0.358095     0.002180     8+1
-0.085147     -0.088039     0.002892     8+1
-0.115384     -0.116570     0.001186     8+1
-0.085780     -0.085632     0.000148     8+1
-0.107015     -0.104762     0.002253     8+1
-0.090823     -0.090608     0.000215     8+1
-0.571031     -0.570835     0.000196     8+1
-0.543072     -0.540964     0.002108     8+1
-0.077319     -0.078865     0.001546     8+1
-0.113645     -0.114155     0.000510     8+1
-0.099175     -0.100767     0.001592     8+1
-0.077265     -0.076320     0.000945     8+1
-0.125153     -0.121867     0.003286     8+1
-0.077733     -0.079528     0.001795     8+1
-0.107374     -0.107252     0.000122     8+1
-0.085573     -0.085357     0.000216     8+1
-0.147452     -0.148493     0.001041     8+1
-0.152224     -0.152321     0.000097     8+1
-0.529954     -0.531759     0.001805     8+1
-0.559410     -0.559646     0.000236     8+1
-0.117510     -0.119998     0.002488     8+1
-0.085153     -0.086340     0.001187     8+1
-0.139267     -0.139168     0.000099     8+1
-0.079631     -0.080065     0.000434     8+1
-0.137280     -0.135411     0.001869     8+1
-0.115414     -0.114378     0.001036     8+1
-0.115810     -0.118485     0.002675     8+1
-0.092267     -0.094058     0.001791     8+1
-0.292797     -0.289916     0.002881     8+1
-0.557621     -0.557845     0.000224     8+1
-0.505188     -0.504666     0.000522     8+1
-0.132176     -0.134407     0.002231     8+1
-0.137976     -0.140596     0.002620     8+1
-0.089637     -0.089316     0.000321     8+1
-0.094745     -0.093813     0.000932     8+1
-0.071625     -0.069933     0.001692     8+1
-0.562548     -0.565709     0.003161     8+1
-0.314353     -0.318147     0.003794     8+1
-0.136921     -0.139757     0.002836     8+1
-0.114042     -0.115860     0.001818     8+1
-0.075459     -0.075653     0.000194     8+1
-0.573605     -0.572443     0.001162     8+1
-0.288788     -0.287645     0.001143     8+1
-0.126523     -0.127578     0.001055     8+1
-0.549052     -0.548383     0.000669     8+1
-0.532442     -0.534904     0.002463     8+1
-0.529016     -0.530068     0.001052     8+1
-0.102212     -0.102150     0.000062     8+1
-0.140019     -0.139747     0.000272     8+1
-0.106150     -0.106729     0.000579     8+1
-0.214178     -0.214230     0.000052     8+1
-0.511902     -0.512990     0.001088     8+1
-0.527258     -0.528366     0.001108     8+1
-0.113287     -0.112054     0.001233     8+1
-0.130444     -0.128731     0.001713     8+1
-0.525287     -0.525150     0.000137     8+1
-0.524236     -0.523503     0.000733     8+1
-0.479811     -0.482974     0.003163     8+1
-0.485231     -0.484424     0.000807     8+1
-0.077997     -0.077260     0.000737     8+1
-0.531101     -0.531750     0.000649     8+1
-0.471566     -0.471695     0.000129     8+1
-0.133435     -0.133155     0.000280     8+1
-0.519086     -0.518087     0.000999     8+1
-0.119870     -0.120325     0.000455     8+1
-0.106347     -0.107411     0.001064     8+1
-0.509557     -0.509594     0.000037     8+1
-0.515430     -0.516560     0.001130     8+1
-0.084265     -0.083713     0.000552     8+1
-0.572305     -0.573385     0.001080     8+1
-0.564599     -0.566670     0.002071     8+1
-0.256542     -0.255714     0.000828     8+1
-0.123114     -0.124693     0.001579     8+1
-0.121362     -0.119196     0.002166     8+1
-0.145862     -0.144097     0.001765     8+1
-0.099318     -0.098739     0.000579     8+1
-0.130165     -0.133284     0.003119     8+1
-0.563779     -0.562901     0.000878     8+1
-0.086067     -0.085437     0.000630     8+1
-0.121097     -0.122018     0.000921     8+1
-0.134566     -0.136089     0.001523     8+1
-0.231246     -0.230591     0.000655     8+1
-0.563262     -0.563941     0.000679     8+1
-0.574129     -0.573740     0.000389     8+1
-0.122998     -0.119265     0.003733     8+1
-0.150642     -0.149157     0.001485     8+1
-0.566719     -0.566400     0.000319     8+1
-0.581544     -0.583878     0.002334     8+1
-0.085824     -0.085613     0.000211     8+1
-0.152721     -0.151879     0.000842     8+1
-0.155172     -0.154852     0.000320     8+1
-0.099784     -0.099751     0.000033     8+1
-0.570852     -0.568944     0.001908     8+1
-0.575157     -0.577613     0.002456     8+1
-0.137050     -0.135861     0.001189     8+1
-0.115322     -0.113419     0.001903     8+1
-0.143575     -0.142672     0.000903     8+1
-0.109088     -0.107924     0.001164     8+1
-0.141580     -0.141549     0.000031     8+1
-0.122158     -0.120111     0.002047     8+1
-0.089637     -0.088893     0.000744     8+1
-0.100892     -0.101843     0.000951     8+1
-0.322451     -0.321015     0.001436     8+1
-0.126675     -0.127390     0.000715     8+1
-0.546411     -0.544765     0.001646     8+1
-0.534754     -0.533969     0.000785     8+1
-0.224038     -0.223256     0.000782     8+1
-0.103330     -0.103068     0.000262     8+1
-0.147605     -0.146406     0.001199     8+1
-0.107690     -0.106607     0.001083     8+1
-0.147542     -0.143916     0.003626     8+1
-0.114403     -0.108605     0.005798     8+1
-0.154418     -0.152250     0.002168     8+1
-0.121262     -0.120147     0.001115     8+1
-0.527396     -0.529426     0.002030     8+1
-0.508136     -0.509074     0.000938     8+1
-0.088441     -0.088356     0.000085     8+1
-0.079042     -0.079169     0.000127     8+1
-0.069581     -0.069703     0.000122     8+1
-0.067692     -0.067913     0.000221     8+1
-0.127476     -0.127922     0.000446     8+1
-0.089402     -0.092052     0.002650     8+1
-0.560143     -0.558759     0.001384     8+1
-0.557491     -0.558593     0.001102     8+1
-0.130484     -0.128606     0.001878     8+1
-0.132463     -0.129738     0.002725     8+1
-0.148667     -0.146381     0.002286     8+1
-0.096076     -0.096698     0.000622     8+1
-0.540437     -0.540086     0.000351     8+1
-0.535297     -0.532944     0.002353     8+1
-0.126237     -0.123908     0.002329     8+1
-0.112335     -0.109616     0.002719     8+1
-0.536621     -0.530253     0.006368     8+1
-0.563780     -0.560314     0.003466     8+1
-0.568501     -0.567137     0.001364     8+1
-0.560618     -0.561866     0.001248     8+1
-0.276172     -0.276681     0.000509     8+1
-0.119369     -0.121661     0.002292     8+1
-0.123094     -0.120164     0.002930     8+1
-0.155675     -0.152600     0.003075     8+1
-0.095082     -0.094287     0.000795     8+1
-0.133494     -0.136151     0.002657     8+1
-0.561706     -0.561319     0.000387     8+1
-0.088014     -0.087918     0.000096     8+1
-0.133765     -0.135858     0.002093     8+1
-0.130438     -0.132363     0.001925     8+1
-0.255871     -0.255865     0.000006     8+1
-0.560927     -0.560111     0.000816     8+1
-0.567193     -0.567472     0.000279     8+1
-0.122458     -0.119729     0.002729     8+1
-0.153337     -0.151677     0.001660     8+1
-0.557362     -0.556873     0.000489     8+1
-0.573476     -0.572511     0.000965     8+1
-0.494047     -0.496866     0.002819     8+1
-0.474597     -0.475079     0.000482     8+1
-0.125357     -0.127739     0.002382     8+1
-0.117318     -0.117409     0.000091     8+1
-0.104689     -0.104265     0.000424     8+1
-0.125451     -0.125980     0.000529     8+1
-0.116444     -0.119742     0.003298     8+1
-0.121689     -0.121829     0.000140     8+1
-0.295984     -0.296729     0.000745     8+1
-0.073053     -0.074454     0.001401     8+1
-0.090857     -0.090959     0.000102     8+1
-0.076380     -0.076138     0.000242     8+1
-0.086545     -0.085653     0.000892     8+1
-0.067258     -0.067884     0.000626     8+1
-0.582772     -0.582068     0.000704     8+1
-0.564193     -0.564521     0.000328     8+1
-0.074366     -0.076327     0.001961     8+1
-0.103835     -0.106488     0.002653     8+1
-0.097680     -0.097782     0.000102     8+1
-0.070604     -0.072860     0.002256     8+1
-0.106258     -0.107641     0.001383     8+1
-0.069792     -0.070196     0.000404     8+1
-0.096197     -0.097386     0.001189     8+1
-0.080866     -0.081031     0.000165     8+1
-0.128821     -0.130433     0.001612     8+1
-0.111593     -0.111856     0.000263     8+1
-0.526872     -0.527408     0.000536     8+1
-0.526565     -0.525176     0.001389     8+1
-0.111705     -0.110451     0.001254     8+1
-0.087838     -0.089366     0.001528     8+1
-0.112614     -0.111351     0.001263     8+1
-0.075465     -0.073619     0.001846     8+1
-0.116307     -0.115509     0.000798     8+1
-0.122987     -0.120319     0.002668     8+1
-0.105432     -0.107860     0.002428     8+1
-0.077392     -0.077748     0.000356     8+1
-0.247450     -0.244016     0.003434     8+1
-0.549128     -0.548010     0.001118     8+1
-0.497973     -0.498305     0.000332     8+1
-0.117115     -0.118125     0.001010     8+1
-0.109804     -0.111108     0.001304     8+1
-0.082411     -0.081509     0.000902     8+1
-0.081199     -0.079946     0.001253     8+1
-0.060392     -0.060099     0.000293     8+1
-0.559346     -0.559033     0.000313     8+1
-0.273140     -0.276571     0.003431     8+1
-0.127338     -0.125626     0.001712     8+1
-0.108293     -0.110743     0.002450     8+1
-0.073147     -0.071838     0.001309     8+1
-0.550708     -0.551114     0.000406     8+1
-0.255135     -0.256241     0.001106     8+1
-0.113523     -0.111510     0.002013     8+1
-0.536014     -0.534694     0.001320     8+1
-0.545987     -0.545169     0.000818     8+1
-0.549924     -0.549450     0.000474     8+1
-0.109872     -0.108596     0.001276     8+1
-0.156055     -0.155695     0.000360     8+1
-0.118809     -0.121954     0.003145     8+1
-0.232143     -0.232232     0.000089     8+1
-0.522632     -0.523378     0.000746     8+1
-0.549015     -0.548913     0.000102     8+1
-0.120971     -0.119105     0.001866     8+1
-0.146944     -0.146587     0.000357     8+1
-0.548836     -0.547779     0.001057     8+1
-0.561718     -0.560928     0.000790     8+1
-0.541760     -0.541496     0.000264     8+1
-0.536906     -0.537279     0.000373     8+1
-0.233556     -0.233764     0.000208     8+1
-0.113428     -0.114620     0.001192     8+1
-0.114438     -0.112572     0.001866     8+1
-0.145195     -0.144074     0.001121     8+1
-0.086691     -0.087531     0.000840     8+1
-0.115348     -0.117341     0.001993     8+1
-0.553256     -0.551786     0.001470     8+1
-0.084148     -0.084069     0.000079     8+1
-0.120885     -0.122981     0.002096     8+1
-0.115831     -0.118197     0.002366     8+1
-0.246292     -0.246812     0.000520     8+1
-0.556805     -0.555182     0.001623     8+1
-0.560548     -0.560144     0.000404     8+1
-0.114890     -0.113260     0.001630     8+1
-0.129100     -0.126854     0.002246     8+1
-0.544986     -0.546538     0.001552     8+1
-0.537793     -0.539489     0.001696     8+1
-0.539422     -0.537780     0.001642     8+1
-0.560278     -0.559474     0.000804     8+1
-0.196259     -0.196929     0.000670     8+1
-0.135511     -0.137638     0.002127     8+1
-0.119318     -0.119343     0.000025     8+1
-0.243079     -0.241100     0.001979     8+1
-0.111078     -0.111859     0.000781     8+1
-0.076098     -0.075448     0.000650     8+1
-0.113907     -0.114480     0.000573     8+1
-0.097328     -0.095482     0.001846     8+1
-0.144123     -0.141003     0.003120     8+1
-0.131039     -0.127333     0.003706     8+1
-0.570322     -0.571628     0.001306     8+1
-0.565861     -0.563307     0.002554     8+1
-0.116292     -0.115530     0.000762     8+1
-0.165708     -0.165739     0.000031     8+1
-0.241314     -0.243863     0.002549     8+1
-0.113317     -0.114577     0.001260     8+1
-0.116849     -0.116522     0.000327     8+1
-0.117514     -0.120016     0.002502     8+1
-0.111948     -0.111091     0.000857     8+1
-0.108219     -0.108552     0.000333     8+1
-0.564672     -0.564655     0.000017     8+1
-0.572242     -0.571801     0.000441     8+1
-0.116731     -0.118101     0.001370     8+1
-0.080170     -0.080678     0.000508     8+1
-0.214391     -0.216019     0.001628     8+1
-0.126384     -0.128549     0.002165     8+1
-0.123247     -0.122428     0.000819     8+1
-0.094249     -0.092522     0.001727     8+1
-0.577141     -0.576223     0.000918     8+1
-0.554570     -0.555564     0.000993     8+1
-0.123926     -0.121951     0.001975     8+1
-0.208196     -0.207680     0.000516     8+1
-0.143251     -0.145562     0.002311     8+1
-0.159390     -0.160241     0.000851     8+1
-0.547215     -0.546256     0.000959     8+1
-0.549974     -0.550497     0.000523     8+1
-0.249683     -0.249490     0.000193     8+1
-0.134251     -0.131645     0.002606     8+1
-0.567694     -0.567237     0.000457     8+1
-0.559037     -0.554723     0.004314     8+1
-0.267288     -0.264758     0.002530     8+1
-0.561126     -0.559719     0.001407     8+1
-0.118679     -0.117210     0.001469     8+1
-0.123008     -0.122527     0.000481     8+1
-0.078342     -0.079040     0.000698     8+1
-0.081447     -0.082068     0.000621     8+1
-0.041195     -0.042569     0.001374     8+1
-0.562199     -0.563494     0.001295     8+1
-0.347711     -0.347782     0.000071     8+1
-0.572580     -0.572497     0.000083     8+1
-0.132445     -0.133469     0.001024     8+1
-0.136247     -0.137342     0.001095     8+1
-0.059886     -0.060417     0.000531     8+1
-0.153541     -0.152055     0.001486     8+1
-0.547037     -0.547432     0.000395     8+1
-0.588820     -0.590572     0.001752     8+1
-0.110437     -0.109892     0.000545     8+1
-0.091721     -0.092210     0.000489     8+1
-0.529371     -0.526700     0.002671     8+1
-0.061925     -0.062353     0.000428     8+1
-0.533343     -0.531435     0.001908     8+1
-0.528229     -0.527145     0.001084     8+1
-0.219793     -0.222468     0.002675     8+1
-0.118818     -0.120149     0.001331     8+1
-0.124674     -0.125113     0.000439     8+1
-0.135290     -0.134425     0.000865     8+1
-0.073268     -0.072613     0.000655     8+1
-0.106681     -0.107203     0.000522     8+1
-0.544130     -0.543993     0.000137     8+1
-0.086866     -0.086175     0.000691     8+1
-0.121836     -0.122787     0.000951     8+1
-0.108992     -0.109259     0.000267     8+1
-0.225341     -0.225490     0.000149     8+1
-0.545182     -0.547131     0.001949     8+1
-0.571336     -0.572085     0.000749     8+1
-0.101178     -0.100463     0.000715     8+1
-0.129840     -0.129768     0.000072     8+1
-0.538970     -0.536806     0.002164     8+1
-0.552191     -0.547193     0.004998     8+1
-0.564710     -0.562480     0.002230     8+1
-0.546997     -0.547267     0.000270     8+1
-0.176106     -0.181511     0.005405     8+1
-0.129610     -0.130838     0.001228     8+1
-0.118074     -0.119173     0.001099     8+1
-0.255176     -0.252214     0.002962     8+1
-0.116241     -0.119855     0.003614     8+1
-0.081698     -0.082070     0.000372     8+1
-0.107231     -0.107078     0.000153     8+1
-0.109209     -0.108150     0.001059     8+1
-0.128512     -0.126109     0.002403     8+1
-0.139393     -0.137947     0.001446     8+1
-0.557351     -0.557357     0.000006     8+1
-0.539986     -0.539734     0.000252     8+1
-0.112568     -0.112577     0.000009     8+1
-0.155550     -0.156944     0.001394     8+1
-0.235072     -0.238487     0.003415     8+1
-0.111209     -0.111592     0.000383     8+1
-0.095087     -0.095597     0.000510     8+1
-0.111526     -0.113977     0.002451     8+1
-0.086756     -0.086570     0.000186     8+1
-0.107000     -0.106659     0.000341     8+1
-0.541550     -0.542089     0.000539     8+1
-0.561035     -0.560263     0.000772     8+1
-0.111560     -0.110341     0.001219     8+1
-0.080008     -0.079973     0.000035     8+1
-0.183012     -0.181266     0.001746     8+1
-0.137143     -0.138027     0.000884     8+1
-0.100994     -0.101069     0.000075     8+1
-0.098720     -0.097276     0.001444     8+1
-0.529328     -0.531053     0.001725     8+1
-0.535243     -0.537240     0.001997     8+1
-0.109555     -0.109683     0.000128     8+1
-0.195361     -0.193815     0.001546     8+1
-0.128367     -0.131736     0.003369     8+1
-0.213647     -0.211701     0.001946     8+1
-0.543816     -0.546187     0.002371     8+1
-0.560020     -0.560086     0.000066     8+1
-0.197941     -0.197352     0.000589     8+1
-0.140802     -0.139791     0.001011     8+1
-0.541003     -0.538963     0.002040     8+1
-0.550988     -0.550485     0.000503     8+1
-0.548604     -0.548734     0.000130     8+1
-0.136612     -0.137210     0.000598     8+1
-0.112175     -0.112841     0.000666     8+1
-0.541638     -0.541785     0.000147     8+1
-0.507121     -0.507618     0.000497     8+1
-0.089961     -0.089440     0.000521     8+1
-0.199400     -0.199037     0.000363     8+1
-0.541218     -0.541800     0.000582     8+1
-0.092031     -0.090859     0.001172     8+1
-0.108505     -0.108146     0.000359     8+1
-0.056464     -0.055250     0.001214     8+1
-0.073085     -0.072999     0.000086     8+1
-0.042778     -0.042591     0.000187     8+1
-0.544511     -0.544079     0.000432     8+1
-0.224900     -0.228266     0.003366     8+1
-0.546216     -0.545231     0.000985     8+1
-0.088594     -0.090924     0.002330     8+1
-0.111888     -0.112555     0.000667     8+1
-0.060018     -0.060532     0.000514     8+1
-0.128084     -0.127350     0.000734     8+1
-0.230149     -0.228630     0.001519     8+1
-0.535554     -0.538163     0.002609     8+1
-0.105447     -0.106847     0.001400     8+1
-0.078458     -0.078325     0.000133     8+1
-0.518270     -0.517802     0.000468     8+1
-0.049935     -0.050670     0.000735     8+1
