# Supplementary material for: Explainable chemical artificial intelligence from accurate machine learning of real-space chemical descriptors
Source: Nat Commun. 2024 May 21;15:4345. doi: 10.1038/s41467-024-48567-9 (PMC11522690; doi:10.1038/s41467-024-48567-9)
Supplement: Supplementary file 4 — Source Data [file 41467_2024_48567_MOESM4_ESM.zip › main/Fig2/panelA/prediction_train_kin_O.out]

#Observed (a.u.) Predicted (a.u.) Error (a.u.) Label
75.195251       75.198929     0.003677     8atom
74.889839       74.892441     0.002602     8atom
75.032097       75.041962     0.009865     8atom
74.958351       74.953407     0.004944     8atom
75.255859       75.255356     0.000504     8atom
74.939590       74.936653     0.002937     8atom
75.288567       75.292206     0.003639     8atom
75.069931       75.071053     0.001122     8atom
75.085518       75.088081     0.002563     8atom
74.950233       74.952446     0.002213     8atom
75.096527       75.095917     0.000610     8atom
75.050407       75.057861     0.007454     8atom
74.998352       74.991440     0.006912     8atom
74.993950       74.997780     0.003830     8atom
75.008667       75.004349     0.004318     8atom
75.080589       75.081261     0.000671     8atom
75.069870       75.069298     0.000572     8atom
75.059364       75.054451     0.004913     8atom
75.103271       75.110649     0.007378     8atom
75.027740       75.037354     0.009613     8atom
75.068825       75.073357     0.004532     8atom
74.962318       74.962471     0.000153     8atom
75.062164       75.062729     0.000565     8atom
75.029381       75.020340     0.009041     8atom
75.003128       75.006638     0.003510     8atom
75.119057       75.116219     0.002838     8atom
74.885857       74.882339     0.003517     8atom
75.100197       75.096519     0.003677     8atom
75.113899       75.115082     0.001183     8atom
75.024635       75.026764     0.002129     8atom
75.043495       75.043610     0.000114     8atom
75.077728       75.078972     0.001244     8atom
75.074112       75.076485     0.002373     8atom
75.048950       75.051796     0.002846     8atom
75.133736       75.146637     0.012901     8atom
75.030472       75.033127     0.002655     8atom
75.047043       75.052017     0.004974     8atom
74.986038       74.986862     0.000824     8atom
75.046013       75.049950     0.003937     8atom
75.113518       75.115501     0.001984     8atom
75.068932       75.067299     0.001633     8atom
75.032722       75.029892     0.002831     8atom
75.029686       75.030083     0.000397     8atom
74.988914       74.987373     0.001541     8atom
75.040932       75.049149     0.008217     8atom
75.082993       75.086082     0.003090     8atom
75.068748       75.065910     0.002838     8atom
75.046516       75.047844     0.001328     8atom
75.122993       75.124031     0.001038     8atom
75.096138       75.094414     0.001724     8atom
75.182449       75.186172     0.003723     8atom
75.071106       75.073067     0.001961     8atom
75.131752       75.134476     0.002724     8atom
75.148148       75.144310     0.003838     8atom
75.097382       75.094101     0.003281     8atom
75.049973       75.050163     0.000191     8atom
75.013756       75.015274     0.001518     8atom
75.067665       75.065903     0.001762     8atom
75.037567       75.043098     0.005531     8atom
74.989708       74.987686     0.002022     8atom
75.075974       75.076485     0.000511     8atom
75.210381       75.210434     0.000053     8atom
75.060257       75.061668     0.001411     8atom
75.103149       75.101807     0.001343     8atom
75.069427       75.076035     0.006607     8atom
75.152412       75.153023     0.000610     8atom
75.046333       75.046204     0.000130     8atom
75.095627       75.094284     0.001343     8atom
75.033669       75.036232     0.002563     8atom
75.094353       75.098839     0.004486     8atom
75.121048       75.122147     0.001099     8atom
75.099731       75.100319     0.000587     8atom
75.057014       75.054962     0.002052     8atom
75.078735       75.080788     0.002052     8atom
75.110626       75.118050     0.007423     8atom
75.123810       75.117645     0.006165     8atom
75.070396       75.067284     0.003113     8atom
75.185272       75.185623     0.000351     8atom
75.095322       75.098473     0.003151     8atom
75.041260       75.044678     0.003418     8atom
74.979485       74.982971     0.003487     8atom
74.852737       74.854935     0.002197     8atom
75.167435       75.166183     0.001251     8atom
75.196884       75.201401     0.004517     8atom
75.112213       75.108627     0.003586     8atom
75.080536       75.071365     0.009171     8atom
75.086456       75.094925     0.008469     8atom
75.143471       75.142883     0.000587     8atom
75.066963       75.060310     0.006653     8atom
75.120728       75.123169     0.002441     8atom
75.103333       75.104454     0.001122     8atom
75.005447       75.010269     0.004822     8atom
75.044006       75.051598     0.007591     8atom
75.066910       75.065369     0.001541     8atom
75.069099       75.068748     0.000351     8atom
75.169296       75.170792     0.001495     8atom
75.085037       75.084335     0.000702     8atom
75.006973       75.013596     0.006622     8atom
75.245529       75.239632     0.005898     8atom
74.917046       74.910332     0.006714     8atom
75.124252       75.120972     0.003281     8atom
75.202499       75.203110     0.000610     8atom
75.165596       75.168541     0.002945     8atom
75.071175       75.066246     0.004929     8atom
75.174995       75.181496     0.006500     8atom
74.991028       74.989288     0.001740     8atom
75.182350       75.189240     0.006889     8atom
75.180489       75.171753     0.008736     8atom
75.000618       75.002831     0.002213     8atom
75.016548       75.019302     0.002754     8atom
75.137703       75.146988     0.009285     8atom
74.964195       74.968445     0.004250     8atom
74.994781       74.998093     0.003311     8atom
75.070465       75.064255     0.006210     8atom
75.006447       75.003967     0.002480     8atom
74.967850       74.967026     0.000824     8atom
75.012932       75.010452     0.002480     8atom
75.134811       75.130005     0.004807     8atom
75.134987       75.132812     0.002174     8atom
75.164795       75.168953     0.004158     8atom
75.126427       75.125427     0.000999     8atom
75.116859       75.120651     0.003792     8atom
75.039986       75.041222     0.001236     8atom
74.979820       74.978401     0.001419     8atom
75.082581       75.083885     0.001305     8atom
75.035332       75.035355     0.000023     8atom
75.035744       75.036064     0.000320     8atom
75.064766       75.064308     0.000458     8atom
75.080925       75.083374     0.002449     8atom
75.313576       75.307777     0.005798     8atom
75.190681       75.192787     0.002106     8atom
75.093819       75.093056     0.000763     8atom
74.972778       74.974060     0.001282     8atom
75.121185       75.122391     0.001205     8atom
75.022858       75.023651     0.000793     8atom
75.007957       75.013115     0.005157     8atom
74.995178       75.004166     0.008987     8atom
75.019463       75.021629     0.002167     8atom
75.227356       75.234612     0.007256     8atom
74.859863       74.857651     0.002213     8atom
75.036186       75.035591     0.000595     8atom
75.128319       75.129021     0.000702     8atom
75.146828       75.147942     0.001114     8atom
75.095436       75.088882     0.006554     8atom
75.077782       75.074181     0.003601     8atom
75.029289       75.033371     0.004082     8atom
74.938072       74.941765     0.003693     8atom
75.148727       75.150406     0.001678     8atom
75.055817       75.052925     0.002892     8atom
75.041214       75.040413     0.000801     8atom
75.051392       75.049004     0.002388     8atom
75.161461       75.160995     0.000465     8atom
75.073288       75.076660     0.003372     8atom
75.098640       75.096954     0.001686     8atom
75.084305       75.086899     0.002594     8atom
75.020134       75.018280     0.001854     8atom
75.027924       75.034828     0.006905     8atom
74.985313       74.981209     0.004105     8atom
75.241348       75.245872     0.004524     8atom
75.012138       75.013451     0.001312     8atom
75.140770       75.145477     0.004707     8atom
75.115540       75.120049     0.004509     8atom
75.078529       75.076927     0.001602     8atom
75.068748       75.067314     0.001434     8atom
74.987572       74.982910     0.004662     8atom
75.058350       75.058846     0.000496     8atom
75.036057       75.034866     0.001190     8atom
75.119675       75.121376     0.001701     8atom
75.066399       75.065987     0.000412     8atom
75.051193       75.050522     0.000671     8atom
75.036972       75.040604     0.003632     8atom
75.050598       75.051208     0.000610     8atom
75.147652       75.144386     0.003265     8atom
75.044266       75.044685     0.000420     8atom
75.133354       75.133545     0.000191     8atom
75.128471       75.133255     0.004784     8atom
75.037262       75.035728     0.001534     8atom
75.331474       75.327736     0.003738     8atom
75.059189       75.055206     0.003983     8atom
75.026917       75.019714     0.007202     8atom
74.965721       74.963341     0.002380     8atom
75.134834       75.134453     0.000381     8atom
74.964684       74.964973     0.000290     8atom
75.159271       75.164185     0.004913     8atom
75.047241       75.050377     0.003136     8atom
75.058197       75.063568     0.005371     8atom
75.006668       75.005486     0.001183     8atom
75.120705       75.118362     0.002342     8atom
75.030846       75.031776     0.000931     8atom
74.980080       74.980583     0.000504     8atom
75.048897       75.055183     0.006287     8atom
75.083626       75.081093     0.002533     8atom
75.073547       75.073448     0.000099     8atom
75.041092       75.040833     0.000259     8atom
75.362846       75.364380     0.001534     8atom
75.092430       75.098236     0.005806     8atom
75.063148       75.060318     0.002831     8atom
75.073822       75.077057     0.003235     8atom
74.981361       74.975365     0.005997     8atom
75.066376       75.070480     0.004105     8atom
75.278946       75.267380     0.011566     8atom
75.092842       75.096535     0.003693     8atom
74.968163       74.959549     0.008614     8atom
74.953751       74.948845     0.004906     8atom
75.212555       75.213104     0.000549     8atom
75.059563       75.066460     0.006897     8atom
75.054001       75.045471     0.008530     8atom
75.124123       75.122742     0.001381     8atom
75.009270       75.012444     0.003174     8atom
74.932968       74.937523     0.004555     8atom
75.084770       75.083633     0.001137     8atom
75.130173       75.131569     0.001396     8atom
75.052834       75.051003     0.001831     8atom
75.040199       75.044655     0.004456     8atom
75.059219       75.060844     0.001625     8atom
75.012077       75.017883     0.005806     8atom
75.203178       75.211319     0.008141     8atom
75.063377       75.064369     0.000992     8atom
75.126137       75.122749     0.003387     8atom
75.109947       75.109947     0.000000     8atom
75.005165       75.008675     0.003510     8atom
75.103195       75.105377     0.002182     8atom
75.305405       75.302437     0.002968     8atom
74.995399       74.986229     0.009171     8atom
75.062027       75.053810     0.008217     8atom
74.937309       74.932762     0.004547     8atom
75.088600       75.087296     0.001305     8atom
74.886162       74.884918     0.001244     8atom
75.226784       75.229195     0.002411     8atom
75.242874       75.238640     0.004234     8atom
75.142975       75.146156     0.003181     8atom
75.117714       75.109360     0.008354     8atom
75.099625       75.102699     0.003075     8atom
75.184242       75.184540     0.000298     8atom
75.120712       75.113388     0.007324     8atom
75.157013       75.154892     0.002121     8atom
75.024033       75.022354     0.001678     8atom
75.038719       75.035652     0.003067     8atom
75.039566       75.041382     0.001816     8atom
75.041809       75.042412     0.000603     8atom
75.035950       75.025459     0.010490     8atom
75.243111       75.250351     0.007240     8atom
75.213898       75.211868     0.002029     8atom
74.958290       74.955757     0.002533     8atom
74.977470       74.978188     0.000717     8atom
74.957870       74.961349     0.003479     8atom
74.931740       74.931976     0.000237     8atom
75.094856       75.100777     0.005920     8atom
74.783707       74.782173     0.001534     8atom
75.125191       75.125130     0.000061     8atom
75.086731       75.084579     0.002151     8atom
75.169876       75.167717     0.002159     8atom
75.019936       75.023994     0.004059     8atom
75.026657       75.025215     0.001442     8atom
75.109390       75.111649     0.002258     8atom
75.263527       75.264099     0.000572     8atom
75.129959       75.128441     0.001518     8atom
75.048508       75.048187     0.000320     8atom
75.129822       75.133224     0.003403     8atom
75.134277       75.136551     0.002274     8atom
75.110672       75.109802     0.000870     8atom
75.181702       75.181625     0.000076     8atom
75.125313       75.126396     0.001083     8atom
75.016907       75.018585     0.001678     8atom
75.112503       75.113144     0.000641     8atom
75.033806       75.034378     0.000572     8atom
75.011925       75.002045     0.009880     8atom
74.858131       74.848869     0.009262     8atom
75.088005       75.089592     0.001587     8atom
75.175125       75.175858     0.000732     8atom
75.117012       75.113205     0.003807     8atom
75.059830       75.065376     0.005547     8atom
75.019989       75.022591     0.002602     8atom
75.069107       75.071609     0.002502     8atom
75.025246       75.026466     0.001221     8atom
75.080490       75.083466     0.002975     8atom
75.095985       75.098869     0.002884     8atom
75.053329       75.053162     0.000168     8atom
75.080780       75.077309     0.003471     8atom
75.202423       75.201370     0.001053     8atom
75.078773       75.076263     0.002510     8atom
75.162979       75.160461     0.002518     8atom
75.042236       75.039337     0.002899     8atom
74.799538       74.805145     0.005608     8atom
75.052971       75.057594     0.004623     8atom
75.140007       75.139442     0.000565     8atom
75.062843       75.060425     0.002419     8atom
74.915268       74.920074     0.004807     8atom
75.057571       75.055130     0.002441     8atom
75.113853       75.114235     0.000381     8atom
75.037910       75.039276     0.001366     8atom
75.172897       75.168358     0.004539     8atom
75.014023       75.016899     0.002876     8atom
75.113564       75.114723     0.001160     8atom
75.089363       75.093109     0.003746     8atom
75.026421       75.024086     0.002335     8atom
75.004280       75.003662     0.000618     8atom
75.106300       75.109787     0.003487     8atom
75.050713       75.053864     0.003151     8atom
75.066017       75.072769     0.006752     8atom
75.151756       75.148170     0.003586     8atom
74.968781       74.973564     0.004784     8atom
75.089706       75.091873     0.002167     8atom
75.109161       75.107544     0.001617     8atom
75.080215       75.081619     0.001404     8atom
75.110352       75.110870     0.000519     8atom
75.094231       75.093620     0.000610     8atom
75.086807       75.090828     0.004021     8atom
75.163887       75.162704     0.001183     8atom
75.090912       75.098724     0.007812     8atom
75.263893       75.269295     0.005402     8atom
75.162033       75.166168     0.004135     8atom
75.242233       75.243477     0.001244     8atom
74.959991       74.967270     0.007278     8atom
75.101868       75.103249     0.001381     8atom
74.970612       74.979897     0.009285     8atom
75.075279       75.075882     0.000603     8atom
75.103363       75.097778     0.005585     8atom
75.179222       75.175781     0.003441     8atom
75.185242       75.188866     0.003624     8atom
75.048126       75.042389     0.005737     8atom
75.151016       75.157898     0.006882     8atom
75.014633       75.013947     0.000687     8atom
75.049530       75.049034     0.000496     8atom
75.014244       75.020966     0.006721     8atom
75.333084       75.327248     0.005836     8atom
74.952423       74.945297     0.007126     8atom
75.126144       75.125893     0.000252     8atom
75.170761       75.168556     0.002205     8atom
74.996880       74.999222     0.002342     8atom
75.434212       75.428253     0.005959     8atom
75.109093       75.107491     0.001602     8atom
75.111763       75.110954     0.000809     8atom
75.047134       75.045616     0.001518     8atom
75.269592       75.270355     0.000763     8atom
75.182945       75.188850     0.005905     8atom
75.098137       75.094902     0.003235     8atom
75.103943       75.104179     0.000237     8atom
75.108627       75.113106     0.004478     8atom
75.020004       75.019379     0.000626     8atom
75.060791       75.061264     0.000473     8atom
75.184212       75.186172     0.001961     8atom
75.062637       75.065811     0.003174     8atom
75.071167       75.070435     0.000732     8atom
75.114563       75.114906     0.000343     8atom
75.148705       75.149544     0.000839     8atom
75.157585       75.156410     0.001175     8atom
75.063293       75.064606     0.001312     8atom
75.062408       75.062370     0.000038     8atom
75.075081       75.072639     0.002441     8atom
75.154381       75.153038     0.001343     8atom
75.167763       75.166870     0.000893     8atom
75.319695       75.321091     0.001396     8atom
75.171082       75.170174     0.000908     8atom
75.020393       75.020439     0.000046     8atom
75.072281       75.073586     0.001305     8atom
75.113106       75.120461     0.007355     8atom
75.139763       75.150101     0.010338     8atom
75.088905       75.085236     0.003670     8atom
75.091187       75.090652     0.000534     8atom
75.129570       75.131599     0.002029     8atom
75.061729       75.063751     0.002022     8atom
75.098427       75.095718     0.002708     8atom
75.171761       75.174744     0.002983     8atom
75.062988       75.062141     0.000847     8atom
75.073700       75.072975     0.000725     8atom
75.085709       75.085136     0.000572     8atom
75.082771       75.085968     0.003197     8atom
74.978539       74.976196     0.002342     8atom
75.181847       75.180168     0.001678     8atom
75.073837       75.070267     0.003571     8atom
75.141670       75.140633     0.001038     8atom
75.168915       75.169342     0.000427     8atom
75.123352       75.120110     0.003242     8atom
75.093025       75.096405     0.003380     8atom
75.036339       75.039688     0.003349     8atom
75.077812       75.076347     0.001465     8atom
75.088295       75.088165     0.000130     8atom
75.096542       75.096054     0.000488     8atom
75.036285       75.031059     0.005226     8atom
74.969093       74.965088     0.004005     8atom
75.137856       75.138931     0.001076     8atom
75.083603       75.085930     0.002327     8atom
75.036972       75.036919     0.000053     8atom
75.057297       75.063301     0.006004     8atom
75.080551       75.082428     0.001877     8atom
75.051971       75.054016     0.002045     8atom
75.040039       75.033981     0.006058     8atom
75.157486       75.155197     0.002289     8atom
75.147552       75.148758     0.001205     8atom
75.156624       75.154106     0.002518     8atom
75.023674       75.024605     0.000931     8atom
75.103134       75.105255     0.002121     8atom
75.140648       75.139168     0.001480     8atom
75.069992       75.065041     0.004951     8atom
75.042961       75.039398     0.003563     8atom
75.059082       75.062195     0.003113     8atom
75.064720       75.065613     0.000893     8atom
75.127678       75.125908     0.001770     8atom
75.063072       75.060135     0.002937     8atom
75.094330       75.096611     0.002281     8atom
75.039734       75.033974     0.005760     8atom
75.083183       75.082703     0.000481     8atom
75.153152       75.148460     0.004692     8atom
75.257622       75.259209     0.001587     8atom
75.066772       75.065132     0.001640     8atom
75.114685       75.116615     0.001930     8atom
75.159897       75.161758     0.001862     8atom
75.089195       75.091034     0.001839     8atom
75.013382       75.018646     0.005264     8atom
75.018120       75.012817     0.005302     8atom
75.143440       75.143959     0.000519     8atom
75.079811       75.075729     0.004082     8atom
75.139336       75.141335     0.001999     8atom
75.083252       75.084908     0.001656     8atom
74.951462       74.949104     0.002357     8atom
75.049324       75.053101     0.003777     8atom
75.042061       75.041458     0.000603     8atom
74.995728       74.990402     0.005325     8atom
74.977638       74.974144     0.003494     8atom
75.024086       75.022667     0.001419     8atom
75.150406       75.148758     0.001648     8atom
75.061668       75.058113     0.003555     8atom
74.989952       74.986778     0.003174     8atom
74.953842       74.960815     0.006973     8atom
75.314766       75.318436     0.003670     8atom
74.809044       74.807434     0.001610     8atom
75.057297       75.053680     0.003616     8atom
74.922234       74.928040     0.005806     8atom
75.179039       75.175232     0.003807     8atom
74.986809       74.988365     0.001556     8atom
75.079826       75.077690     0.002136     8atom
75.236366       75.237213     0.000847     8atom
75.074226       75.073105     0.001122     8atom
75.129173       75.126884     0.002289     8atom
75.089989       75.090858     0.000870     8atom
75.098068       75.097946     0.000122     8atom
75.131302       75.142807     0.011505     8atom
74.871315       74.868874     0.002441     8atom
75.024902       75.024788     0.000114     8atom
75.086868       75.085762     0.001106     8atom
75.250648       75.256569     0.005920     8atom
75.078743       75.073143     0.005600     8atom
75.104408       75.111053     0.006645     8atom
75.014229       75.012367     0.001862     8atom
75.078056       75.081276     0.003220     8atom
75.180702       75.182564     0.001862     8atom
75.131416       75.129776     0.001640     8atom
75.110985       75.112686     0.001701     8atom
75.107109       75.107826     0.000717     8atom
75.184090       75.185242     0.001152     8atom
75.053452       75.053993     0.000542     8atom
75.181244       75.178223     0.003021     8atom
75.158096       75.154915     0.003181     8atom
75.014877       75.015572     0.000694     8atom
75.208702       75.206947     0.001755     8atom
75.086975       75.085670     0.001305     8atom
75.066292       75.067703     0.001411     8atom
75.042847       75.040001     0.002846     8atom
75.041534       75.043251     0.001717     8atom
75.200798       75.199738     0.001060     8atom
75.005547       75.010101     0.004555     8atom
75.087875       75.088989     0.001114     8atom
75.109810       75.111641     0.001831     8atom
75.043633       75.042427     0.001205     8atom
74.996468       75.003464     0.006996     8atom
75.051659       75.049278     0.002380     8atom
75.130318       75.131783     0.001465     8atom
75.166725       75.166473     0.000252     8atom
75.024437       75.023781     0.000656     8atom
75.108612       75.110008     0.001396     8atom
75.099045       75.098473     0.000572     8atom
75.207733       75.205193     0.002541     8atom
74.977654       74.983429     0.005775     8atom
75.121796       75.125847     0.004051     8atom
75.100357       75.099503     0.000854     8atom
75.099411       75.098412     0.000999     8atom
75.190483       75.187263     0.003220     8atom
75.024872       75.022758     0.002113     8atom
75.101402       75.101776     0.000374     8atom
75.160568       75.158302     0.002266     8atom
75.051353       75.053574     0.002220     8atom
75.071609       75.074593     0.002983     8atom
75.094070       75.097054     0.002983     8atom
75.004303       75.010536     0.006233     8atom
75.245995       75.240944     0.005051     8atom
74.969467       74.968071     0.001396     8atom
74.962692       74.965645     0.002953     8atom
74.792480       74.797493     0.005013     8atom
75.078499       75.076714     0.001785     8atom
75.097275       75.099884     0.002609     8atom
75.111839       75.110443     0.001396     8atom
75.095650       75.099121     0.003471     8atom
75.035919       75.030891     0.005028     8atom
75.061287       75.065865     0.004578     8atom
75.022408       75.021545     0.000862     8atom
74.995018       75.000816     0.005798     8atom
75.094444       75.093498     0.000946     8atom
75.082001       75.083122     0.001122     8atom
75.092316       75.092400     0.000084     8atom
75.003677       75.006477     0.002800     8atom
75.075722       75.080681     0.004959     8atom
75.111603       75.110947     0.000656     8atom
75.035118       75.030357     0.004761     8atom
75.198822       75.199699     0.000877     8atom
75.024307       75.024544     0.000237     8atom
74.989784       74.993980     0.004196     8atom
75.073891       75.080452     0.006561     8atom
75.347633       75.349220     0.001587     8atom
74.922585       74.920952     0.001633     8atom
75.005821       75.010231     0.004410     8atom
75.169945       75.170723     0.000778     8atom
75.037064       75.039505     0.002441     8atom
74.920609       74.913040     0.007568     8atom
75.354683       75.359512     0.004829     8atom
74.798759       74.796158     0.002602     8atom
75.123108       75.118767     0.004341     8atom
74.902321       74.905174     0.002853     8atom
75.183052       75.177483     0.005569     8atom
74.951912       74.955040     0.003128     8atom
75.139694       75.137840     0.001854     8atom
75.091393       75.091599     0.000206     8atom
75.107964       75.107307     0.000656     8atom
74.996696       74.997879     0.001183     8atom
75.102295       75.100731     0.001564     8atom
75.130569       75.132683     0.002113     8atom
75.048477       75.048904     0.000427     8atom
75.011993       75.015343     0.003349     8atom
75.177086       75.168571     0.008514     8atom
74.951202       74.952568     0.001366     8atom
75.126480       75.125999     0.000481     8atom
75.119537       75.115234     0.004303     8atom
75.141052       75.140465     0.000587     8atom
75.107216       75.109695     0.002480     8atom
75.025421       75.028313     0.002892     8atom
75.122253       75.122673     0.000420     8atom
75.141502       75.145317     0.003815     8atom
74.881279       74.873413     0.007866     8atom
74.999580       75.000938     0.001358     8atom
75.102486       75.104134     0.001648     8atom
75.144585       75.140984     0.003601     8atom
75.200439       75.194809     0.005630     8atom
75.111122       75.117287     0.006165     8atom
75.155922       75.149094     0.006828     8atom
75.018898       75.022224     0.003326     8atom
75.138916       75.141830     0.002914     8atom
74.981819       74.981171     0.000648     8atom
75.148720       75.142029     0.006691     8atom
75.063187       75.067863     0.004677     8atom
75.025887       75.021393     0.004494     8atom
75.033615       75.034027     0.000412     8atom
75.072563       75.082581     0.010017     8atom
75.044754       75.046364     0.001610     8atom
75.072968       75.073502     0.000534     8atom
74.986305       74.992691     0.006386     8atom
75.004196       74.998878     0.005318     8atom
75.095749       75.097221     0.001472     8atom
75.089310       75.089973     0.000664     8atom
74.987312       74.994484     0.007172     8atom
75.203247       75.200844     0.002403     8atom
75.102104       75.099976     0.002129     8atom
75.056877       75.056038     0.000839     8atom
75.087646       75.093147     0.005501     8atom
75.070732       75.075577     0.004845     8atom
75.367630       75.363350     0.004280     8atom
75.080254       75.077164     0.003090     8atom
75.021072       75.015770     0.005302     8atom
74.990578       74.990120     0.000458     8atom
75.145714       75.146454     0.000740     8atom
75.015991       75.019516     0.003525     8atom
75.097572       75.103203     0.005630     8atom
75.011879       75.012123     0.000244     8atom
75.074265       75.076027     0.001762     8atom
75.116623       75.117172     0.000549     8atom
75.004135       75.004967     0.000832     8atom
75.000320       74.991180     0.009140     8atom
75.028984       75.036682     0.007698     8atom
75.138840       75.147385     0.008545     8atom
75.004318       75.007744     0.003426     8atom
75.110825       75.101479     0.009346     8atom
75.069260       75.076157     0.006897     8atom
75.126541       75.124672     0.001869     8atom
75.040565       75.041527     0.000961     8atom
75.120575       75.121674     0.001099     8atom
75.239487       75.243912     0.004425     8atom
75.112556       75.112556     0.000000     8atom
75.135132       75.138733     0.003601     8atom
75.089874       75.088165     0.001709     8atom
75.125336       75.129616     0.004280     8atom
75.017006       75.021141     0.004135     8atom
75.087524       75.087921     0.000397     8atom
75.064789       75.067528     0.002739     8atom
75.012131       75.007111     0.005020     8atom
75.008812       75.014061     0.005249     8atom
75.027061       75.026390     0.000671     8atom
75.008949       75.004883     0.004066     8atom
75.068710       75.069801     0.001091     8atom
75.100494       75.103806     0.003311     8atom
75.113777       75.113907     0.000130     8atom
75.017509       75.017036     0.000473     8atom
75.022217       75.021484     0.000732     8atom
75.273170       75.268944     0.004227     8atom
75.108360       75.106651     0.001709     8atom
75.314255       75.319077     0.004822     8atom
74.981850       74.980164     0.001686     8atom
75.088417       75.091522     0.003105     8atom
75.006958       75.005653     0.001305     8atom
75.062744       75.064163     0.001419     8atom
75.139610       75.137405     0.002205     8atom
75.066772       75.065132     0.001640     8atom
75.162292       75.161903     0.000389     8atom
75.162407       75.158585     0.003822     8atom
75.153862       75.153069     0.000793     8atom
75.044891       75.039505     0.005386     8atom
75.312965       75.304878     0.008087     8atom
75.105217       75.107918     0.002701     8atom
75.123825       75.125435     0.001610     8atom
75.181480       75.188240     0.006760     8atom
75.099922       75.100517     0.000595     8atom
75.147110       75.150948     0.003838     8atom
75.136246       75.134430     0.001816     8atom
75.197845       75.198059     0.000214     8atom
75.006409       75.009789     0.003380     8atom
74.812950       74.819244     0.006294     8atom
75.182175       75.181824     0.000351     8atom
75.181412       75.181244     0.000168     8atom
75.182037       75.182365     0.000328     8atom
75.092064       75.090942     0.001122     8atom
75.120087       75.120689     0.000603     8atom
75.106232       75.104691     0.001541     8atom
75.162514       75.168976     0.006462     8atom
74.968819       74.970673     0.001854     8atom
75.119362       75.119995     0.000633     8atom
75.084068       75.086967     0.002899     8atom
75.051414       75.052299     0.000885     8atom
74.974884       74.972969     0.001915     8atom
75.104599       75.100983     0.003616     8atom
75.025955       75.029869     0.003914     8atom
75.053474       75.045822     0.007652     8atom
75.178215       75.175812     0.002403     8atom
75.076950       75.074783     0.002167     8atom
75.109543       75.111069     0.001526     8atom
75.163498       75.160622     0.002876     8atom
75.129395       75.131981     0.002586     8atom
75.088371       75.085129     0.003242     8atom
75.076630       75.082481     0.005852     8atom
75.096397       75.098465     0.002068     8atom
75.114532       75.113998     0.000534     8atom
75.111710       75.113403     0.001694     8atom
75.108780       75.103256     0.005524     8atom
75.027496       75.027908     0.000412     8atom
75.099388       75.094704     0.004684     8atom
74.991577       75.000595     0.009018     8atom
75.061249       75.066177     0.004929     8atom
75.112221       75.110901     0.001320     8atom
75.105766       75.104202     0.001564     8atom
75.163506       75.168304     0.004799     8atom
75.014702       75.014130     0.000572     8atom
75.103203       75.100151     0.003052     8atom
75.098747       75.098389     0.000359     8atom
75.122833       75.125938     0.003105     8atom
75.060410       75.060936     0.000526     8atom
75.009933       75.014610     0.004677     8atom
75.043175       75.042747     0.000427     8atom
75.100067       75.100716     0.000648     8atom
75.067223       75.067261     0.000038     8atom
75.216949       75.213661     0.003288     8atom
75.115143       75.114449     0.000694     8atom
75.138382       75.140091     0.001709     8atom
75.116859       75.117813     0.000954     8atom
75.035851       75.040443     0.004593     8atom
75.136665       75.136971     0.000305     8atom
74.779938       74.780190     0.000252     8atom
74.968102       74.962715     0.005386     8atom
74.856926       74.863869     0.006943     8atom
75.102829       75.104622     0.001793     8atom
75.158852       75.163055     0.004204     8atom
75.135849       75.136086     0.000237     8atom
75.051750       75.051079     0.000671     8atom
75.048424       75.051674     0.003250     8atom
75.017647       75.017967     0.000320     8atom
75.097557       75.103493     0.005936     8atom
75.100426       75.104431     0.004005     8atom
75.021851       75.021271     0.000580     8atom
75.194344       75.194344     0.000000     8atom
75.028656       75.028503     0.000153     8atom
75.086006       75.086754     0.000748     8atom
75.036758       75.036575     0.000183     8atom
75.158577       75.163307     0.004730     8atom
75.105652       75.104271     0.001381     8atom
75.068748       75.067871     0.000877     8atom
75.088852       75.091454     0.002602     8atom
75.000702       75.002037     0.001335     8atom
75.175003       75.174400     0.000603     8atom
75.013329       75.013901     0.000572     8atom
75.066391       75.067863     0.001472     8atom
75.125275       75.122139     0.003136     8atom
75.040871       75.041512     0.000641     8atom
75.076904       75.075790     0.001114     8atom
75.092278       75.091537     0.000740     8atom
75.083847       75.088745     0.004898     8atom
75.169289       75.166588     0.002701     8atom
75.066879       75.063934     0.002945     8atom
75.201195       75.203300     0.002106     8atom
75.018570       75.019295     0.000725     8atom
74.974762       74.984856     0.010094     8atom
75.217216       75.219879     0.002663     8atom
75.148026       75.153160     0.005135     8atom
75.138573       75.141129     0.002556     8atom
75.159294       75.158409     0.000885     8atom
75.185158       75.184204     0.000954     8atom
74.980789       74.974915     0.005875     8atom
75.186646       75.187958     0.001312     8atom
75.308945       75.307640     0.001305     8atom
75.192581       75.185173     0.007408     8atom
74.870499       74.874199     0.003700     8atom
75.084145       75.081299     0.002846     8atom
75.107666       75.109917     0.002251     8atom
75.083191       75.084503     0.001312     8atom
74.996094       74.997421     0.001328     8atom
75.077965       75.083130     0.005165     8atom
75.003555       75.006050     0.002495     8atom
75.038933       75.039101     0.000168     8atom
75.019196       75.016754     0.002441     8atom
75.112358       75.117226     0.004868     8atom
75.140717       75.137604     0.003113     8atom
75.071480       75.065193     0.006287     8atom
74.991478       74.998489     0.007011     8atom
75.069328       75.067612     0.001717     8atom
75.113289       75.115028     0.001740     8atom
75.150024       75.146400     0.003624     8atom
75.080818       75.077438     0.003380     8atom
75.048508       75.043228     0.005280     8atom
74.838234       74.834450     0.003784     8atom
75.205399       75.207695     0.002296     8atom
75.150536       75.146187     0.004349     8atom
75.151581       75.151291     0.000290     8atom
75.128395       75.129395     0.000999     8atom
75.072868       75.070541     0.002327     8atom
74.997993       74.994743     0.003250     8atom
75.098198       75.099930     0.001732     8atom
75.011398       75.011002     0.000397     8atom
75.091743       75.093552     0.001808     8atom
75.050926       75.056381     0.005455     8atom
75.106003       75.099167     0.006836     8atom
74.935059       74.930748     0.004311     8atom
75.150528       75.148865     0.001663     8atom
74.998329       75.001778     0.003448     8atom
75.163513       75.162857     0.000656     8atom
75.084854       75.081596     0.003258     8atom
75.033821       75.035439     0.001617     8atom
74.977516       74.970848     0.006668     8atom
75.002228       75.006447     0.004219     8atom
75.011887       75.012108     0.000221     8atom
74.997452       74.998947     0.001495     8atom
75.126465       75.129631     0.003166     8atom
75.077477       75.079269     0.001793     8atom
75.076332       75.075821     0.000511     8atom
75.100304       75.103920     0.003616     8atom
75.105148       75.106834     0.001686     8atom
75.075432       75.079460     0.004028     8atom
75.013794       75.011253     0.002541     8atom
75.245323       75.243629     0.001694     8atom
74.990646       74.983589     0.007057     8atom
75.141205       75.139519     0.001686     8atom
75.097748       75.096764     0.000984     8atom
75.118134       75.117043     0.001091     8atom
75.069244       75.068092     0.001152     8atom
75.126450       75.131844     0.005394     8atom
75.220276       75.221062     0.000786     8atom
75.144569       75.138390     0.006180     8atom
75.165199       75.169212     0.004013     8atom
74.984970       74.986969     0.001999     8atom
75.038773       75.039078     0.000305     8atom
75.044853       75.055405     0.010551     8atom
75.236328       75.244385     0.008057     8atom
75.445488       75.446030     0.000542     8atom
75.031876       75.032448     0.000572     8atom
75.051270       75.062035     0.010765     8atom
75.074310       75.075829     0.001518     8atom
74.995743       74.999611     0.003868     8atom
74.918030       74.917778     0.000252     8atom
75.174995       75.165680     0.009315     8atom
75.348267       75.351814     0.003548     8atom
74.817421       74.812073     0.005348     8atom
75.281433       75.276237     0.005196     8atom
75.159203       75.160469     0.001266     8atom
75.174133       75.179977     0.005844     8atom
75.100441       75.102669     0.002228     8atom
75.149666       75.151268     0.001602     8atom
75.171944       75.182716     0.010773     8atom
74.918671       74.919449     0.000778     8atom
75.195267       75.194664     0.000603     8atom
75.100677       75.094780     0.005898     8atom
75.163445       75.172699     0.009254     8atom
75.101768       75.105736     0.003967     8atom
75.064354       75.059975     0.004379     8atom
75.180290       75.185066     0.004776     8atom
75.076477       75.077995     0.001518     8atom
75.064873       75.061714     0.003159     8atom
75.084198       75.086960     0.002762     8atom
75.098099       75.105743     0.007645     8atom
75.115463       75.119370     0.003906     8atom
75.135551       75.135651     0.000099     8atom
75.163063       75.170242     0.007179     8atom
75.179062       75.171593     0.007469     8atom
75.088921       75.085464     0.003456     8atom
74.840950       74.832230     0.008720     8atom
74.972733       74.970154     0.002579     8atom
75.177467       75.179710     0.002243     8atom
75.098618       75.097176     0.001442     8atom
75.093407       75.088783     0.004623     8atom
75.212044       75.210121     0.001923     8atom
75.113106       75.113358     0.000252     8atom
75.087334       75.086655     0.000679     8atom
75.106239       75.105446     0.000793     8atom
75.092972       75.094688     0.001717     8atom
75.083710       75.080956     0.002754     8atom
75.020233       75.019539     0.000694     8atom
74.980827       74.979607     0.001221     8atom
75.147247       75.148666     0.001419     8atom
75.071381       75.072639     0.001259     8atom
75.108498       75.112236     0.003738     8atom
75.073715       75.074120     0.000404     8atom
75.114235       75.118927     0.004692     8atom
75.076759       75.078438     0.001678     8atom
75.005363       75.007591     0.002228     8atom
75.067024       75.070503     0.003479     8atom
74.986977       74.982430     0.004547     8atom
75.003967       75.004181     0.000214     8atom
74.990135       74.993980     0.003845     8atom
74.812553       74.817009     0.004456     8atom
75.127914       75.126472     0.001442     8atom
75.137863       75.136909     0.000954     8atom
75.120628       75.119598     0.001030     8atom
75.137115       75.133949     0.003166     8atom
75.087776       75.087791     0.000015     8atom
74.768585       74.766701     0.001884     8atom
75.088676       75.088165     0.000511     8atom
75.006889       75.006615     0.000275     8atom
75.040070       75.043869     0.003799     8atom
75.036987       75.036011     0.000977     8atom
75.067230       75.065025     0.002205     8atom
75.027130       75.028229     0.001099     8atom
75.010635       75.012947     0.002312     8atom
75.085846       75.088158     0.002312     8atom
75.085045       75.083748     0.001297     8atom
75.070312       75.070190     0.000122     8atom
75.070824       75.069901     0.000923     8atom
75.074852       75.074562     0.000290     8atom
75.020515       75.022285     0.001770     8atom
75.034439       75.042290     0.007851     8atom
75.260269       75.264488     0.004219     8atom
74.826851       74.827255     0.000404     8atom
75.042603       75.042976     0.000374     8atom
75.089897       75.092758     0.002861     8atom
75.036652       75.036346     0.000305     8atom
75.039856       75.038795     0.001060     8atom
75.052834       75.054199     0.001366     8atom
75.080681       75.079811     0.000870     8atom
75.172379       75.173363     0.000984     8atom
75.069672       75.071083     0.001411     8atom
75.109406       75.115929     0.006523     8atom
75.084923       75.087532     0.002609     8atom
75.176735       75.175713     0.001022     8atom
75.188324       75.180931     0.007393     8atom
75.027397       75.037079     0.009682     8atom
75.547371       75.538658     0.008713     8atom
75.126030       75.128670     0.002640     8atom
75.038414       75.039085     0.000671     8atom
75.113182       75.112480     0.000702     8atom
75.069336       75.069611     0.000275     8atom
75.000038       75.001709     0.001671     8atom
75.088127       75.088364     0.000237     8atom
75.050400       75.052078     0.001678     8atom
75.181717       75.183540     0.001823     8atom
74.906792       74.903725     0.003067     8atom
75.044708       75.045212     0.000504     8atom
74.757156       74.754074     0.003082     8atom
75.007744       75.009216     0.001472     8atom
75.111740       75.114143     0.002403     8atom
74.920959       74.917061     0.003899     8atom
75.188690       75.187469     0.001221     8atom
75.042015       75.048355     0.006340     8atom
75.054909       75.055267     0.000359     8atom
75.088348       75.082825     0.005524     8atom
75.033592       75.032089     0.001503     8atom
75.005188       75.000725     0.004463     8atom
75.002510       75.006279     0.003769     8atom
75.059647       75.057640     0.002007     8atom
75.062073       75.063667     0.001595     8atom
75.153908       75.156013     0.002106     8atom
75.033852       75.032906     0.000946     8atom
75.125282       75.127533     0.002251     8atom
75.030548       75.034164     0.003616     8atom
75.112534       75.108246     0.004288     8atom
75.178726       75.177727     0.000999     8atom
75.150909       75.146629     0.004280     8atom
75.032471       75.035774     0.003304     8atom
75.034088       75.033623     0.000465     8atom
75.109550       75.111099     0.001549     8atom
75.129913       75.125931     0.003983     8atom
75.168282       75.173698     0.005417     8atom
75.044540       75.049667     0.005127     8atom
74.929436       74.930489     0.001053     8atom
75.119087       75.118645     0.000443     8atom
75.032356       75.028969     0.003387     8atom
75.014114       75.016556     0.002441     8atom
75.066902       75.063385     0.003517     8atom
75.041199       75.046234     0.005035     8atom
75.005959       75.004341     0.001617     8atom
74.975571       74.971291     0.004280     8atom
75.227844       75.227760     0.000084     8atom
75.162384       75.158783     0.003601     8atom
75.047974       75.041954     0.006020     8atom
75.184662       75.190430     0.005768     8atom
75.151184       75.151482     0.000298     8atom
75.172516       75.171059     0.001457     8atom
75.036072       75.038895     0.002823     8atom
75.028549       75.023056     0.005493     8atom
75.088654       75.091064     0.002411     8atom
75.061195       75.062218     0.001022     8atom
75.105927       75.103760     0.002167     8atom
75.067322       75.061417     0.005905     8atom
75.195854       75.196587     0.000732     8atom
75.054855       75.047707     0.007149     8atom
74.902580       74.900009     0.002571     8atom
74.991920       74.998062     0.006142     8atom
74.987259       74.983032     0.004227     8atom
74.952591       74.951820     0.000771     8atom
74.951363       74.958626     0.007263     8atom
75.192703       75.192780     0.000076     8atom
75.152115       75.146729     0.005386     8atom
75.123047       75.125175     0.002129     8atom
75.017509       75.018105     0.000595     8atom
75.100128       75.099541     0.000587     8atom
75.072624       75.073997     0.001373     8atom
75.166054       75.156853     0.009201     8atom
75.063789       75.060768     0.003021     8atom
75.128761       75.128220     0.000542     8atom
75.099358       75.096962     0.002396     8atom
75.141953       75.143921     0.001968     8atom
75.101601       75.103226     0.001625     8atom
75.091530       75.085823     0.005707     8atom
75.031639       75.032898     0.001259     8atom
75.105095       75.103470     0.001625     8atom
75.059357       75.066376     0.007019     8atom
75.114456       75.118217     0.003761     8atom
75.047440       75.049126     0.001686     8atom
75.188347       75.190079     0.001732     8atom
74.997284       75.000343     0.003059     8atom
75.071106       75.074348     0.003242     8atom
75.141853       75.140305     0.001549     8atom
75.047531       75.049110     0.001579     8atom
75.091705       75.091400     0.000305     8atom
75.007576       75.012909     0.005333     8atom
75.157913       75.154854     0.003059     8atom
74.980949       74.978584     0.002365     8atom
74.989014       74.982567     0.006447     8atom
75.302895       75.300720     0.002174     8atom
75.343201       75.347717     0.004517     8atom
75.089951       75.093468     0.003517     8atom
75.192245       75.191628     0.000618     8atom
75.152786       75.156616     0.003830     8atom
75.087379       75.090172     0.002792     8atom
75.068573       75.072983     0.004410     8atom
75.079445       75.082260     0.002815     8atom
74.902931       74.899467     0.003464     8atom
75.025826       75.026398     0.000572     8atom
75.047440       75.050323     0.002884     8atom
75.053497       75.048141     0.005356     8atom
74.975845       74.970818     0.005028     8atom
75.061417       75.062897     0.001480     8atom
75.070847       75.071861     0.001015     8atom
75.218491       75.222900     0.004410     8atom
75.060448       75.062744     0.002296     8atom
75.123726       75.124573     0.000847     8atom
75.072235       75.074425     0.002190     8atom
75.078415       75.071915     0.006500     8atom
74.929832       74.927910     0.001923     8atom
75.118294       75.112991     0.005302     8atom
75.141197       75.145233     0.004036     8atom
75.109505       75.114952     0.005447     8atom
75.072403       75.067383     0.005020     8atom
75.008827       75.006767     0.002060     8atom
75.017639       75.016342     0.001297     8atom
74.965431       74.963547     0.001884     8atom
75.459961       75.455872     0.004089     8atom
74.907211       74.903404     0.003807     8atom
75.082199       75.085327     0.003128     8atom
75.028229       75.024422     0.003807     8atom
74.997101       75.001350     0.004250     8atom
75.023582       75.024796     0.001213     8atom
75.207893       75.210815     0.002922     8atom
75.071747       75.071365     0.000381     8atom
75.153885       75.153542     0.000343     8atom
75.135956       75.134514     0.001442     8atom
75.081467       75.083801     0.002335     8atom
75.066254       75.069794     0.003540     8atom
75.002785       75.004997     0.002213     8atom
74.747002       74.743309     0.003693     8atom
75.048355       75.048553     0.000198     8atom
75.068039       75.070656     0.002617     8atom
75.057991       75.054771     0.003220     8atom
75.134125       75.135605     0.001480     8atom
75.129860       75.129944     0.000084     8atom
75.015160       75.015350     0.000191     8atom
74.967239       74.969330     0.002090     8atom
74.973480       74.974571     0.001091     8atom
75.037056       75.039581     0.002525     8atom
75.078522       75.078423     0.000099     8atom
75.106773       75.100845     0.005928     8atom
75.042320       75.045044     0.002724     8atom
75.151543       75.146126     0.005417     8atom
74.765121       74.765312     0.000191     8atom
75.079521       75.079933     0.000412     8atom
75.055153       75.057869     0.002716     8atom
75.066978       75.069809     0.002831     8atom
75.053719       75.056694     0.002975     8atom
75.071671       75.065979     0.005692     8atom
75.059654       75.059761     0.000107     8atom
75.012764       75.007919     0.004845     8atom
75.171112       75.166466     0.004646     8atom
75.089142       75.085205     0.003937     8atom
75.231003       75.236847     0.005844     8atom
74.960793       74.958221     0.002571     8atom
75.037041       75.044258     0.007217     8atom
75.032707       75.031273     0.001434     8atom
75.017281       75.017799     0.000519     8atom
74.997185       74.996994     0.000191     8atom
74.984413       74.983459     0.000954     8atom
74.998817       74.996429     0.002388     8atom
75.112938       75.112206     0.000732     8atom
75.145264       75.144829     0.000435     8atom
75.112656       75.112267     0.000389     8atom
75.066376       75.069206     0.002831     8atom
75.072174       75.073174     0.000999     8atom
75.100426       75.097878     0.002548     8atom
75.050690       75.053413     0.002724     8atom
75.066513       75.067490     0.000977     8atom
75.021545       75.024811     0.003265     8atom
75.056343       75.052795     0.003548     8atom
75.081413       75.078133     0.003281     8atom
75.080780       75.079819     0.000961     8atom
75.027229       75.030937     0.003708     8atom
75.097046       75.100342     0.003296     8atom
74.993881       74.999275     0.005394     8atom
75.031013       75.033279     0.002266     8atom
75.061020       75.066414     0.005394     8atom
75.004822       75.005127     0.000305     8atom
75.083557       75.083885     0.000328     8atom
75.007477       75.012436     0.004959     8atom
75.093536       75.094475     0.000938     8atom
75.097214       75.103477     0.006264     8atom
75.161781       75.162170     0.000389     8atom
74.991982       74.994865     0.002884     8atom
75.101753       75.105492     0.003738     8atom
75.040741       75.037346     0.003395     8atom
74.988335       74.989616     0.001282     8atom
74.981796       74.983673     0.001877     8atom
74.948616       74.948021     0.000595     8atom
75.069260       75.068550     0.000710     8atom
75.050247       75.052025     0.001778     8atom
74.997574       74.997536     0.000038     8atom
75.074203       75.073677     0.000526     8atom
75.042442       75.043587     0.001144     8atom
75.090820       75.095512     0.004692     8atom
75.108345       75.107666     0.000679     8atom
74.992668       74.992928     0.000259     8atom
75.002541       75.014122     0.011581     8atom
75.110695       75.116371     0.005676     8atom
75.135109       75.129959     0.005150     8atom
74.830612       74.824837     0.005775     8atom
74.958916       74.954895     0.004021     8atom
74.858047       74.859207     0.001160     8atom
75.001656       75.005569     0.003914     8atom
75.171150       75.173447     0.002296     8atom
75.063942       75.065315     0.001373     8atom
75.052536       75.044708     0.007828     8atom
75.065681       75.065750     0.000069     8atom
75.139824       75.133606     0.006218     8atom
75.366898       75.356476     0.010422     8atom
75.140732       75.137543     0.003189     8atom
75.378441       75.375824     0.002617     8atom
75.009521       75.003906     0.005615     8atom
75.085747       75.084145     0.001602     8atom
75.010963       75.015587     0.004623     8atom
75.130730       75.132637     0.001907     8atom
75.116844       75.114571     0.002274     8atom
75.113449       75.113571     0.000122     8atom
75.111877       75.110870     0.001007     8atom
75.158310       75.158371     0.000061     8atom
75.004044       75.009186     0.005142     8atom
75.208801       75.206619     0.002182     8atom
75.129051       75.130882     0.001831     8atom
75.031952       75.033134     0.001183     8atom
75.042358       75.043121     0.000763     8atom
75.029770       75.034126     0.004356     8atom
75.126961       75.128761     0.001801     8atom
75.098953       75.095787     0.003166     8atom
74.993454       74.990242     0.003212     8atom
74.866638       74.875076     0.008438     8atom
75.047379       75.047249     0.000130     8atom
75.149887       75.147339     0.002548     8atom
75.001587       75.003853     0.002266     8atom
75.050301       75.049858     0.000443     8atom
75.010818       75.008858     0.001961     8atom
75.072342       75.075851     0.003510     8atom
75.084503       75.085449     0.000946     8atom
75.082375       75.086487     0.004112     8atom
75.182411       75.185432     0.003021     8atom
75.086288       75.081726     0.004562     8atom
75.139252       75.139244     0.000008     8atom
75.143639       75.149925     0.006287     8atom
75.094673       75.092094     0.002579     8atom
75.230843       75.230530     0.000313     8atom
74.772995       74.771027     0.001968     8atom
75.038193       75.041397     0.003204     8atom
75.211159       75.213455     0.002296     8atom
75.084641       75.087921     0.003281     8atom
75.129395       75.121956     0.007439     8atom
75.042007       75.043205     0.001198     8atom
74.821259       74.816101     0.005157     8atom
75.063515       75.063499     0.000015     8atom
75.126411       75.128441     0.002029     8atom
75.021339       75.023170     0.001831     8atom
75.066185       75.065277     0.000908     8atom
75.179291       75.176605     0.002686     8atom
75.007027       75.005486     0.001541     8atom
75.007179       75.009613     0.002434     8atom
74.982262       74.981979     0.000282     8atom
75.084091       75.083557     0.000534     8atom
75.095284       75.095009     0.000275     8atom
75.125961       75.133102     0.007141     8atom
75.066490       75.060364     0.006126     8atom
75.049095       75.046829     0.002266     8atom
74.988930       74.994537     0.005608     8atom
74.938660       74.943413     0.004753     8atom
75.054253       75.054291     0.000038     8atom
75.124664       75.118675     0.005989     8atom
75.170311       75.172920     0.002609     8atom
75.094543       75.096619     0.002075     8atom
75.381897       75.384140     0.002243     8atom
74.848869       74.847916     0.000954     8atom
75.141342       75.143272     0.001930     8atom
75.165573       75.166389     0.000816     8atom
75.005997       74.999817     0.006180     8atom
75.146461       75.155800     0.009338     8atom
75.137794       75.134933     0.002861     8atom
75.033936       75.046425     0.012489     8atom
75.302109       75.303314     0.001205     8atom
75.158775       75.160759     0.001984     8atom
75.113937       75.111557     0.002380     8atom
75.279198       75.275818     0.003380     8atom
75.218056       75.217148     0.000908     8atom
74.991150       74.982231     0.008919     8atom
75.171341       75.172256     0.000916     8atom
74.983963       74.985847     0.001884     8atom
75.148956       75.147926     0.001030     8atom
75.092422       75.095856     0.003433     8atom
75.076729       75.075401     0.001328     8atom
75.078743       75.078949     0.000206     8atom
75.021042       75.018211     0.002831     8atom
75.079742       75.077492     0.002251     8atom
75.006851       75.006004     0.000847     8atom
75.101318       75.106636     0.005318     8atom
75.048431       75.051247     0.002815     8atom
75.033058       75.034554     0.001495     8atom
75.167244       75.168793     0.001549     8atom
74.899429       74.896378     0.003052     8atom
75.083672       75.079773     0.003899     8atom
75.091614       75.086464     0.005150     8atom
75.073196       75.075859     0.002663     8atom
75.055191       75.053543     0.001648     8atom
74.959778       74.959572     0.000206     8atom
75.036652       75.038818     0.002167     8atom
75.018135       75.020767     0.002632     8atom
75.069778       75.069336     0.000443     8atom
75.015800       75.016693     0.000893     8atom
75.026024       75.024338     0.001686     8atom
75.097229       75.092072     0.005157     8atom
74.990700       74.990952     0.000252     8atom
75.108673       75.110023     0.001350     8atom
75.075890       75.077774     0.001884     8atom
75.033981       75.038071     0.004089     8atom
75.124588       75.122620     0.001968     8atom
74.811798       74.816406     0.004608     8atom
75.094734       75.091156     0.003578     8atom
74.996223       75.003204     0.006981     8atom
75.038727       75.042923     0.004196     8atom
75.090889       75.088509     0.002380     8atom
75.077110       75.078491     0.001381     8atom
75.140579       75.141930     0.001350     8atom
75.086594       75.083298     0.003296     8atom
75.042015       75.041718     0.000298     8atom
75.124733       75.126945     0.002213     8atom
75.123154       75.121254     0.001900     8atom
75.051003       75.057243     0.006241     8atom
75.098198       75.098640     0.000443     8atom
75.097603       75.100105     0.002502     8atom
75.080505       75.081673     0.001167     8atom
75.102921       75.102448     0.000473     8atom
75.027313       75.024498     0.002815     8atom
75.078537       75.078430     0.000107     8atom
75.005569       75.002602     0.002968     8atom
75.044342       75.047157     0.002815     8atom
75.018440       75.018890     0.000450     8atom
75.198456       75.199493     0.001038     8atom
75.184143       75.183487     0.000656     8atom
75.189102       75.186234     0.002869     8atom
75.181259       75.182793     0.001534     8atom
75.182228       75.179413     0.002815     8atom
75.187012       75.187263     0.000252     8atom
75.173378       75.171822     0.001556     8atom
75.029938       75.034714     0.004776     8atom
75.086281       75.085953     0.000328     8atom
75.096184       75.098839     0.002655     8atom
75.025337       75.023804     0.001534     8atom
75.002289       75.009262     0.006973     8atom
75.036240       75.032669     0.003571     8atom
75.004890       75.005157     0.000267     8atom
75.079620       75.086884     0.007263     8atom
75.372772       75.377304     0.004532     8atom
74.782555       74.785835     0.003281     8atom
74.993317       74.990585     0.002731     8atom
74.965088       74.965630     0.000542     8atom
75.062943       75.063408     0.000465     8atom
75.026054       75.025558     0.000496     8atom
75.100441       75.101570     0.001129     8atom
75.049896       75.049164     0.000732     8atom
75.195969       75.202148     0.006180     8atom
74.998398       74.996704     0.001694     8atom
75.032799       75.028748     0.004051     8atom
74.975159       74.983910     0.008751     8atom
75.060478       75.057556     0.002922     8atom
75.044662       75.052628     0.007965     8atom
74.992088       75.000214     0.008125     8atom
75.292984       75.295525     0.002541     8atom
74.981270       74.985275     0.004005     8atom
75.097725       75.086357     0.011368     8atom
75.083221       75.091835     0.008614     8atom
75.147934       75.144005     0.003929     8atom
75.029755       75.031296     0.001541     8atom
75.043579       75.042091     0.001488     8atom
75.122635       75.126968     0.004333     8atom
75.097664       75.097481     0.000183     8atom
75.040268       75.038010     0.002258     8atom
75.112000       75.116020     0.004021     8atom
75.114471       75.112213     0.002258     8atom
75.057663       75.053238     0.004425     8atom
75.069839       75.069824     0.000015     8atom
75.103851       75.103806     0.000046     8atom
75.218292       75.220428     0.002136     8atom
75.092316       75.091782     0.000534     8atom
75.048912       75.048172     0.000740     8atom
75.102325       75.104324     0.001999     8atom
75.047195       75.048553     0.001358     8atom
75.191711       75.195839     0.004128     8atom
74.978943       74.978256     0.000687     8atom
75.074570       75.079849     0.005280     8atom
75.090736       75.090561     0.000175     8atom
75.107460       75.107422     0.000038     8atom
75.122139       75.117393     0.004745     8atom
75.235878       75.227524     0.008354     8atom
74.966820       74.964874     0.001945     8atom
75.312149       75.313240     0.001091     8atom
75.077942       75.081749     0.003807     8atom
75.069763       75.068130     0.001633     8atom
75.063652       75.067551     0.003899     8atom
74.943024       74.937935     0.005089     8atom
75.012054       75.018654     0.006599     8atom
75.241341       75.232460     0.008881     8atom
75.082764       75.084328     0.001564     8atom
75.063232       75.061386     0.001846     8atom
75.024734       75.026253     0.001518     8atom
75.127747       75.124832     0.002914     8atom
75.100883       75.104637     0.003754     8atom
75.088844       75.093887     0.005043     8atom
75.079247       75.076752     0.002495     8atom
75.313713       75.314667     0.000954     8atom
74.983093       74.981522     0.001572     8atom
75.104904       75.105637     0.000732     8atom
75.115784       75.115509     0.000275     8atom
75.156578       75.155647     0.000931     8atom
75.152412       75.161011     0.008598     8atom
74.928345       74.927887     0.000458     8atom
75.124069       75.125404     0.001335     8atom
75.157799       75.157478     0.000320     8atom
75.131187       75.131584     0.000397     8atom
75.239731       75.235168     0.004562     8atom
75.186966       75.192200     0.005234     8atom
75.099335       75.098869     0.000465     8atom
75.066101       75.060333     0.005768     8atom
75.108154       75.107841     0.000313     8atom
75.126350       75.120438     0.005913     8atom
75.000061       75.002159     0.002098     8atom
75.056778       75.055779     0.000999     8atom
75.078110       75.079758     0.001648     8atom
74.999809       74.998611     0.001198     8atom
75.166977       75.170792     0.003815     8atom
74.949905       74.942780     0.007126     8atom
75.224991       75.224724     0.000267     8atom
74.819313       74.820679     0.001366     8atom
75.170967       75.171936     0.000969     8atom
75.072388       75.066650     0.005737     8atom
75.098610       75.107765     0.009155     8atom
75.140892       75.140816     0.000076     8atom
75.160095       75.160561     0.000465     8atom
75.033485       75.032333     0.001152     8atom
75.027748       75.021767     0.005981     8atom
75.115982       75.113091     0.002892     8atom
75.135895       75.137100     0.001205     8atom
75.026550       75.018974     0.007576     8atom
75.098557       75.104851     0.006294     8atom
75.052849       75.051109     0.001740     8atom
75.027428       75.024849     0.002579     8atom
75.035202       75.039314     0.004112     8atom
75.123505       75.128937     0.005432     8atom
75.118446       75.117699     0.000748     8atom
75.046814       75.048111     0.001297     8atom
75.089973       75.094978     0.005005     8atom
75.164703       75.166458     0.001755     8atom
75.173157       75.168495     0.004662     8atom
75.160690       75.158813     0.001877     8atom
75.183578       75.184158     0.000580     8atom
75.066147       75.062210     0.003937     8atom
75.097076       75.092934     0.004143     8atom
75.080750       75.076729     0.004021     8atom
75.145111       75.149734     0.004623     8atom
74.939941       74.937820     0.002121     8atom
74.998863       75.010246     0.011383     8atom
75.082047       75.080048     0.001999     8atom
75.219704       75.219688     0.000015     8atom
75.108833       75.113167     0.004333     8atom
75.198288       75.194061     0.004227     8atom
75.112724       75.109779     0.002945     8atom
75.127151       75.120926     0.006226     8atom
74.995193       74.993492     0.001701     8atom
75.314026       75.318909     0.004883     8atom
74.813515       74.806770     0.006744     8atom
75.079071       75.082657     0.003586     8atom
74.953041       74.953888     0.000847     8atom
74.973251       74.973389     0.000137     8atom
75.119133       75.113274     0.005859     8atom
75.059540       75.063171     0.003632     8atom
75.056984       75.057076     0.000092     8atom
75.031372       75.033112     0.001740     8atom
75.094543       75.096771     0.002228     8atom
75.112061       75.111702     0.000359     8atom
75.170074       75.168167     0.001907     8atom
75.201729       75.203629     0.001900     8atom
75.145523       75.143723     0.001801     8atom
75.189224       75.187500     0.001724     8atom
75.206314       75.202415     0.003899     8atom
75.156898       75.152748     0.004150     8atom
75.072365       75.074905     0.002541     8atom
74.867455       74.871246     0.003792     8atom
75.128395       75.131546     0.003151     8atom
75.152641       75.157425     0.004784     8atom
75.133186       75.134911     0.001724     8atom
75.116013       75.116730     0.000717     8atom
75.255295       75.257553     0.002258     8atom
75.060608       75.060181     0.000427     8atom
75.234764       75.240295     0.005531     8atom
75.217339       75.220192     0.002853     8atom
74.862045       74.857109     0.004936     8atom
75.131126       75.134140     0.003014     8atom
75.049026       75.046158     0.002869     8atom
75.091782       75.095604     0.003822     8atom
75.080803       75.082016     0.001213     8atom
75.065575       75.071625     0.006050     8atom
75.055580       75.052750     0.002831     8atom
75.183113       75.177322     0.005791     8atom
74.897491       74.906410     0.008919     8atom
75.063797       75.069664     0.005867     8atom
75.031418       75.022560     0.008858     8atom
75.124557       75.124237     0.000320     8atom
75.015404       75.014771     0.000633     8atom
75.221680       75.224251     0.002571     8atom
74.985909       74.978905     0.007004     8atom
74.816566       74.823334     0.006767     8atom
75.116470       75.121101     0.004631     8atom
74.773537       74.773811     0.000275     8atom
75.034706       75.039261     0.004555     8atom
75.084900       75.084244     0.000656     8atom
75.082146       75.085655     0.003510     8atom
75.079758       75.080566     0.000809     8atom
75.064377       75.065033     0.000656     8atom
75.066605       75.073578     0.006973     8atom
75.129463       75.138382     0.008919     8atom
75.149841       75.149590     0.000252     8atom
75.161423       75.162086     0.000664     8atom
75.174469       75.173042     0.001427     8atom
75.021904       75.019463     0.002441     8atom
75.061592       75.059303     0.002289     8atom
75.037888       75.043495     0.005608     8atom
75.002113       75.002525     0.000412     8atom
75.045059       75.044281     0.000778     8atom
75.143440       75.141747     0.001694     8atom
75.176964       75.177063     0.000099     8atom
75.095360       75.094467     0.000893     8atom
75.023285       75.024132     0.000847     8atom
75.084923       75.082039     0.002884     8atom
75.094818       75.098389     0.003571     8atom
75.051155       75.053230     0.002075     8atom
75.253899       75.259102     0.005203     8atom
75.194313       75.181892     0.012421     8atom
75.094193       75.089012     0.005180     8atom
74.882675       74.876404     0.006271     8atom
75.055794       75.055656     0.000137     8atom
74.980011       74.974190     0.005821     8atom
75.040230       75.042061     0.001831     8atom
75.042168       75.047913     0.005745     8atom
75.009598       75.009529     0.000069     8atom
75.088188       75.087631     0.000557     8atom
75.011948       75.011520     0.000427     8atom
75.021446       75.020493     0.000954     8atom
74.980247       74.978889     0.001358     8atom
75.070274       75.071587     0.001312     8atom
75.053596       75.052887     0.000710     8atom
75.103554       75.105743     0.002190     8atom
75.010849       75.018417     0.007568     8atom
75.110107       75.105003     0.005104     8atom
74.984261       74.986839     0.002579     8atom
75.079720       75.079323     0.000397     8atom
74.997391       74.999374     0.001984     8atom
75.211479       75.212273     0.000793     8atom
75.051117       75.049553     0.001564     8atom
75.088005       75.087730     0.000275     8atom
75.009308       75.017586     0.008278     8atom
75.088707       75.095276     0.006569     8atom
75.151489       75.148491     0.002998     8atom
75.123283       75.122513     0.000771     8atom
75.155296       75.148972     0.006325     8atom
75.097374       75.096802     0.000572     8atom
75.064957       75.064301     0.000656     8atom
75.014526       75.015038     0.000511     8atom
75.028107       75.030090     0.001984     8atom
74.989937       74.984383     0.005554     8atom
74.993347       74.994270     0.000923     8atom
74.816605       74.821251     0.004646     8atom
75.188072       75.188622     0.000549     8atom
75.075531       75.072693     0.002838     8atom
75.087944       75.092949     0.005005     8atom
75.045128       75.039925     0.005203     8atom
74.999664       75.004929     0.005264     8atom
75.168221       75.165573     0.002647     8atom
75.268234       75.263153     0.005081     8atom
75.042053       75.049316     0.007263     8atom
75.298706       75.297989     0.000717     8atom
75.086899       75.086449     0.000450     8atom
75.136391       75.136604     0.000214     8atom
75.076187       75.075066     0.001122     8atom
75.183708       75.186577     0.002869     8atom
75.160034       75.160873     0.000839     8atom
75.153816       75.153946     0.000130     8atom
75.195335       75.196373     0.001038     8atom
75.111374       75.111954     0.000580     8atom
75.130821       75.127579     0.003242     8atom
75.080765       75.081924     0.001160     8atom
75.058868       75.058235     0.000633     8atom
75.099815       75.109673     0.009857     8atom
74.886070       74.882805     0.003265     8atom
75.135040       75.138603     0.003563     8atom
74.946037       74.940063     0.005974     8atom
75.148346       75.151726     0.003380     8atom
75.131935       75.138824     0.006889     8atom
75.002762       74.993988     0.008774     8atom
75.088921       75.090797     0.001877     8atom
75.209854       75.206627     0.003227     8atom
74.769859       74.768929     0.000931     8atom
75.180382       75.177032     0.003349     8atom
75.112511       75.119286     0.006775     8atom
75.074295       75.074684     0.000389     8atom
75.099220       75.096199     0.003021     8atom
75.170647       75.170212     0.000435     8atom
75.166847       75.159775     0.007072     8atom
75.059418       75.059715     0.000298     8atom
75.022591       75.021172     0.001419     8atom
75.024483       75.021706     0.002777     8atom
75.017387       75.017502     0.000114     8atom
75.154205       75.156021     0.001816     8atom
75.136513       75.133148     0.003365     8atom
75.148544       75.151604     0.003059     8atom
75.167114       75.166626     0.000488     8atom
74.984055       74.987236     0.003181     8atom
74.742897       74.740639     0.002258     8atom
75.033234       75.034302     0.001068     8atom
74.916656       74.914894     0.001762     8atom
75.026550       75.027954     0.001404     8atom
75.051659       75.056374     0.004715     8atom
75.005508       74.999474     0.006035     8atom
74.963470       74.958870     0.004601     8atom
75.037148       75.038338     0.001190     8atom
75.085999       75.085213     0.000786     8atom
75.136192       75.135742     0.000450     8atom
75.073395       75.072685     0.000710     8atom
75.090775       75.089218     0.001556     8atom
75.121117       75.124199     0.003082     8atom
75.015556       75.020477     0.004921     8atom
75.126244       75.126381     0.000137     8atom
75.101036       75.097893     0.003143     8atom
75.107353       75.109253     0.001900     8atom
75.058556       75.061470     0.002914     8atom
75.089104       75.088875     0.000229     8atom
75.110657       75.109772     0.000885     8atom
75.052643       75.056526     0.003883     8atom
75.101929       75.105324     0.003395     8atom
75.057358       75.053635     0.003723     8atom
75.169189       75.174431     0.005241     8atom
75.158112       75.157593     0.000519     8atom
74.984344       74.987053     0.002708     8atom
75.101814       75.103477     0.001663     8atom
75.281494       75.281952     0.000458     8atom
75.023003       75.020996     0.002007     8atom
75.117104       75.115807     0.001297     8atom
75.103706       75.103798     0.000092     8atom
75.136345       75.135765     0.000580     8atom
75.152596       75.162964     0.010368     8atom
74.887665       74.885040     0.002625     8atom
75.094673       75.096382     0.001709     8atom
75.129929       75.127708     0.002220     8atom
75.126419       75.135475     0.009056     8atom
75.068565       75.064552     0.004013     8atom
75.200157       75.200386     0.000229     8atom
74.973244       74.969025     0.004219     8atom
75.124512       75.131340     0.006828     8atom
75.175285       75.182808     0.007523     8atom
75.005760       75.000122     0.005638     8atom
75.095284       75.093147     0.002136     8atom
75.376282       75.387848     0.011566     8atom
75.145531       75.137199     0.008331     8atom
75.119377       75.126160     0.006783     8atom
75.119652       75.126259     0.006607     8atom
75.125977       75.119308     0.006668     8atom
75.125946       75.118454     0.007492     8atom
74.963860       74.968132     0.004272     8atom
75.118050       75.118912     0.000862     8atom
75.098244       75.093582     0.004662     8atom
75.058083       75.058159     0.000076     8atom
75.157173       75.158211     0.001038     8atom
75.070770       75.078217     0.007446     8atom
75.084343       75.086693     0.002350     8atom
75.136848       75.128586     0.008263     8atom
75.055344       75.055382     0.000038     8atom
75.051567       75.049202     0.002365     8atom
74.996918       74.999512     0.002594     8atom
75.052406       75.050629     0.001778     8atom
75.084770       75.085464     0.000694     8atom
75.002556       75.005211     0.002655     8atom
75.073128       75.071747     0.001381     8atom
75.092644       75.092445     0.000198     8atom
75.039490       75.038528     0.000961     8atom
74.976112       74.974762     0.001350     8atom
74.931183       74.939049     0.007866     8atom
75.028816       75.027061     0.001755     8atom
75.004417       74.998032     0.006386     8atom
75.124603       75.122520     0.002083     8atom
75.157051       75.158379     0.001328     8atom
75.196213       75.198807     0.002594     8atom
75.042404       75.043541     0.001137     8atom
75.053093       75.052261     0.000832     8atom
74.999123       74.996933     0.002190     8atom
75.173126       75.173660     0.000534     8atom
75.184723       75.182800     0.001923     8atom
75.174919       75.175835     0.000916     8atom
75.176132       75.175247     0.000885     8atom
75.004723       74.997986     0.006737     8atom
75.119453       75.116280     0.003174     8atom
75.119743       75.123512     0.003769     8atom
75.093155       75.098640     0.005486     8atom
75.112106       75.114548     0.002441     8atom
75.032021       75.037529     0.005508     8atom
75.065910       75.064301     0.001610     8atom
74.984344       74.977654     0.006691     8atom
75.197289       75.206558     0.009270     8atom
75.029610       75.028572     0.001038     8atom
75.055061       75.058479     0.003418     8atom
75.050117       75.049408     0.000710     8atom
75.073891       75.070786     0.003105     8atom
74.959282       74.953888     0.005394     8atom
75.068291       75.068787     0.000496     8atom
75.182465       75.190849     0.008385     8atom
74.974983       74.978035     0.003052     8atom
75.116890       75.113159     0.003731     8atom
75.063477       75.065788     0.002312     8atom
75.088371       75.093872     0.005501     8atom
74.949806       74.948738     0.001068     8atom
75.368919       75.381798     0.012878     8atom
75.105125       75.097115     0.008011     8atom
75.091698       75.101166     0.009468     8atom
75.117493       75.123077     0.005585     8atom
75.143181       75.137398     0.005783     8atom
75.111046       75.103142     0.007904     8atom
74.983780       74.990234     0.006454     8atom
75.075890       75.071312     0.004578     8atom
75.140373       75.142395     0.002022     8atom
75.125397       75.122078     0.003319     8atom
75.047226       75.045914     0.001312     8atom
75.106163       75.114494     0.008331     8atom
75.102905       75.108246     0.005341     8atom
75.154289       75.153740     0.000549     8atom
75.193184       75.191727     0.001457     8atom
75.125908       75.128983     0.003075     8atom
75.099762       75.098335     0.001427     8atom
75.162323       75.162262     0.000061     8atom
75.004448       75.000557     0.003891     8atom
75.092094       75.095695     0.003601     8atom
75.085052       75.082268     0.002785     8atom
74.951241       74.953041     0.001801     8atom
75.111900       75.118103     0.006203     8atom
75.017563       75.015930     0.001633     8atom
75.089027       75.090492     0.001465     8atom
75.029388       75.025467     0.003922     8atom
75.118462       75.119354     0.000893     8atom
75.064873       75.065788     0.000916     8atom
75.047852       75.049461     0.001610     8atom
75.092979       75.103142     0.010162     8atom
75.032539       75.037964     0.005424     8atom
75.043175       75.040184     0.002991     8atom
75.127075       75.132309     0.005234     8atom
75.022202       75.020920     0.001282     8atom
75.049919       75.049042     0.000877     8atom
75.030380       75.029236     0.001144     8atom
75.099953       75.105499     0.005547     8atom
75.118515       75.114792     0.003723     8atom
75.071205       75.072411     0.001205     8atom
75.087082       75.089569     0.002487     8atom
75.032784       75.030357     0.002426     8atom
75.114113       75.119362     0.005249     8atom
75.092140       75.090721     0.001419     8atom
75.086449       75.086586     0.000137     8atom
75.175385       75.168190     0.007195     8atom
75.115013       75.103210     0.011803     8atom
75.085548       75.080467     0.005081     8atom
75.186646       75.185448     0.001198     8atom
75.048485       75.045822     0.002663     8atom
74.991264       74.998222     0.006958     8atom
75.082596       75.087540     0.004944     8atom
75.073662       75.075203     0.001541     8atom
75.028091       75.029327     0.001236     8atom
75.162521       75.162048     0.000473     8atom
74.982956       74.982994     0.000038     8atom
74.987228       74.984238     0.002991     8atom
75.166008       75.166611     0.000603     8atom
75.010399       75.013756     0.003357     8atom
75.152756       75.146553     0.006203     8atom
75.090096       75.086258     0.003838     8atom
75.013344       75.021545     0.008202     8atom
75.050262       75.050476     0.000214     8atom
75.216911       75.221596     0.004684     8atom
75.116653       75.118500     0.001846     8atom
75.148155       75.144539     0.003616     8atom
75.230759       75.229805     0.000954     8atom
75.160957       75.163681     0.002724     8atom
75.118469       75.119652     0.001183     8atom
75.109741       75.109573     0.000168     8atom
75.071327       75.065292     0.006035     8atom
74.995193       74.994774     0.000420     8atom
75.006615       75.008080     0.001465     8atom
75.025841       75.022293     0.003548     8atom
75.098122       75.094803     0.003319     8atom
75.100578       75.106720     0.006142     8atom
75.078606       75.076454     0.002151     8atom
75.077866       75.079758     0.001892     8atom
75.026611       75.023132     0.003479     8atom
74.870789       74.873924     0.003136     8atom
75.093155       75.093224     0.000069     8atom
75.242516       75.241798     0.000717     8atom
75.105415       75.104294     0.001122     8atom
75.184570       75.189285     0.004715     8atom
75.129791       75.131691     0.001900     8atom
75.104591       75.105385     0.000793     8atom
75.102455       75.096443     0.006012     8atom
75.118576       75.125168     0.006592     8atom
75.154297       75.156357     0.002060     8atom
75.038773       75.035011     0.003761     8atom
75.025208       75.025299     0.000092     8atom
75.057602       75.059074     0.001472     8atom
75.022583       75.023491     0.000908     8atom
75.058098       75.062592     0.004494     8atom
74.988274       74.985474     0.002800     8atom
75.209221       75.207306     0.001915     8atom
75.135643       75.137680     0.002037     8atom
74.978310       74.974167     0.004143     8atom
75.101685       75.104996     0.003311     8atom
75.058495       75.065506     0.007011     8atom
75.131203       75.131477     0.000275     8atom
74.995667       74.997795     0.002129     8atom
75.204643       75.208214     0.003571     8atom
74.772141       74.770454     0.001686     8atom
75.143120       75.146500     0.003380     8atom
75.139732       75.135361     0.004372     8atom
75.110161       75.110504     0.000343     8atom
75.169846       75.170998     0.001152     8atom
74.998177       75.000862     0.002686     8atom
75.097702       75.102760     0.005058     8atom
74.989204       74.982704     0.006500     8atom
75.267097       75.265930     0.001167     8atom
75.003532       75.006714     0.003181     8atom
75.022415       75.021568     0.000847     8atom
74.946671       74.952118     0.005447     8atom
75.058990       75.055725     0.003265     8atom
75.101746       75.103287     0.001541     8atom
75.116928       75.113228     0.003700     8atom
75.007698       75.007744     0.000046     8atom
75.095818       75.098190     0.002373     8atom
75.135567       75.133972     0.001595     8atom
74.998817       75.001297     0.002480     8atom
75.137779       75.145462     0.007683     8atom
75.063477       75.070190     0.006714     8atom
75.014984       75.009933     0.005051     8atom
74.973717       74.975136     0.001419     8atom
75.084221       75.090981     0.006760     8atom
75.090263       75.087692     0.002571     8atom
75.070717       75.073303     0.002586     8atom
75.073814       75.075737     0.001923     8atom
75.031029       75.034592     0.003563     8atom
74.859749       74.862724     0.002975     8atom
75.074005       75.073730     0.000275     8atom
75.164757       75.167168     0.002411     8atom
75.134232       75.134315     0.000084     8atom
75.078217       75.078262     0.000046     8atom
75.033203       75.038673     0.005470     8atom
75.108437       75.113014     0.004578     8atom
75.126579       75.123833     0.002747     8atom
75.209686       75.202179     0.007507     8atom
75.078560       75.084312     0.005753     8atom
75.104919       75.098740     0.006180     8atom
75.316803       75.322289     0.005486     8atom
75.443726       75.449623     0.005898     8atom
75.083824       75.087532     0.003708     8atom
74.989258       74.997711     0.008453     8atom
75.172821       75.169907     0.002914     8atom
74.957481       74.955688     0.001793     8atom
75.050293       75.051025     0.000732     8atom
75.015045       75.018738     0.003693     8atom
75.095200       75.094627     0.000572     8atom
75.144363       75.142700     0.001663     8atom
75.119453       75.117676     0.001778     8atom
75.025101       75.026733     0.001633     8atom
75.137917       75.136147     0.001770     8atom
75.012405       75.013374     0.000969     8atom
75.099152       75.100800     0.001648     8atom
75.112167       75.113495     0.001328     8atom
75.312576       75.322365     0.009789     8atom
75.158859       75.145920     0.012939     8atom
75.128639       75.122856     0.005783     8atom
74.932549       74.927444     0.005104     8atom
75.068039       75.072128     0.004089     8atom
74.979591       74.981361     0.001770     8atom
74.916779       74.918053     0.001274     8atom
75.190674       75.186165     0.004509     8atom
75.082047       75.073959     0.008087     8atom
75.070724       75.075348     0.004623     8atom
75.100433       75.103622     0.003189     8atom
75.090805       75.096794     0.005989     8atom
75.018547       75.017029     0.001518     8atom
75.076668       75.077141     0.000473     8atom
75.087563       75.088783     0.001221     8atom
75.222046       75.219528     0.002518     8atom
75.013786       75.015892     0.002106     8atom
75.343903       75.336372     0.007530     8atom
75.143478       75.150879     0.007401     8atom
75.077225       75.072517     0.004707     8atom
75.148766       75.145500     0.003265     8atom
75.132622       75.138046     0.005424     8atom
75.032852       75.032722     0.000130     8atom
75.080231       75.081589     0.001358     8atom
74.988953       74.981308     0.007645     8atom
75.133774       75.135269     0.001495     8atom
75.139084       75.136879     0.002205     8atom
75.079338       75.071579     0.007759     8atom
75.066231       75.069046     0.002815     8atom
75.072411       75.076195     0.003784     8atom
75.185562       75.185570     0.000008     8atom
75.054756       75.049690     0.005066     8atom
75.108864       75.110405     0.001541     8atom
75.077454       75.077698     0.000244     8atom
75.063080       75.062950     0.000130     8atom
75.199333       75.196388     0.002945     8atom
75.207809       75.207527     0.000282     8atom
75.199532       75.198875     0.000656     8atom
75.203316       75.201897     0.001419     8atom
75.022682       75.024719     0.002037     8atom
74.998161       75.000504     0.002342     8atom
75.061607       75.064949     0.003342     8atom
75.081886       75.082497     0.000610     8atom
75.093849       75.100960     0.007111     8atom
75.066681       75.066620     0.000061     8atom
75.139221       75.143890     0.004669     8atom
75.005646       75.009354     0.003708     8atom
75.014748       75.020859     0.006111     8atom
75.389664       75.390999     0.001335     8atom
74.915482       74.917358     0.001877     8atom
75.132439       75.135193     0.002754     8atom
75.082825       75.083092     0.000267     8atom
75.090164       75.087975     0.002190     8atom
74.999802       74.997902     0.001900     8atom
75.107895       75.104759     0.003136     8atom
75.153114       75.151291     0.001823     8atom
75.177277       75.176109     0.001167     8atom
75.109375       75.109810     0.000435     8atom
75.248306       75.244110     0.004196     8atom
74.992317       75.003075     0.010757     8atom
75.037170       75.043724     0.006554     8atom
75.203232       75.197929     0.005302     8atom
74.932617       74.939751     0.007133     8atom
75.132294       75.129837     0.002457     8atom
75.081833       75.082077     0.000244     8atom
75.086044       75.083794     0.002251     8atom
75.048462       75.043091     0.005371     8atom
75.001518       75.001053     0.000465     8atom
75.144585       75.142365     0.002220     8atom
75.055336       75.048820     0.006516     8atom
75.044395       75.044914     0.000519     8atom
75.047882       75.044365     0.003517     8atom
74.874107       74.879295     0.005188     8atom
75.067383       75.071442     0.004059     8atom
75.119041       75.120583     0.001541     8atom
75.093452       75.095055     0.001602     8atom
75.035851       75.030602     0.005249     8atom
75.086716       75.088028     0.001312     8atom
75.117752       75.122772     0.005020     8atom
75.060867       75.060837     0.000031     8atom
74.864426       74.858871     0.005554     8atom
75.190414       75.191086     0.000671     8atom
74.980110       74.982956     0.002846     8atom
75.024353       75.012451     0.011902     8atom
75.230179       75.230949     0.000771     8atom
75.078423       75.078239     0.000183     8atom
75.015869       75.020370     0.004501     8atom
75.061813       75.056244     0.005569     8atom
75.096985       75.100174     0.003189     8atom
75.035805       75.039795     0.003990     8atom
75.022957       75.017929     0.005028     8atom
75.035576       75.037933     0.002357     8atom
75.148682       75.150841     0.002159     8atom
74.921944       74.915070     0.006874     8atom
74.989365       74.985825     0.003540     8atom
75.100929       75.096497     0.004433     8atom
75.113441       75.112732     0.000710     8atom
75.139282       75.139351     0.000069     8atom
75.162254       75.162827     0.000572     8atom
75.186150       75.186935     0.000786     8atom
75.170578       75.166862     0.003716     8atom
75.132179       75.132973     0.000793     8atom
75.096230       75.098022     0.001793     8atom
75.022194       75.024376     0.002182     8atom
75.278648       75.276222     0.002426     8atom
75.019974       75.029541     0.009567     8atom
75.126572       75.126740     0.000168     8atom
75.112862       75.110825     0.002037     8atom
74.810234       74.801888     0.008347     8atom
75.152351       75.146347     0.006004     8atom
75.042145       75.042526     0.000381     8atom
75.065041       75.065689     0.000648     8atom
75.094429       75.096619     0.002190     8atom
75.039169       75.041199     0.002029     8atom
75.024269       75.024757     0.000488     8atom
75.063171       75.065872     0.002701     8atom
75.220520       75.214088     0.006432     8atom
75.146637       75.139084     0.007553     8atom
75.239845       75.248451     0.008606     8atom
75.048203       75.050621     0.002419     8atom
75.045967       75.042892     0.003075     8atom
75.108269       75.115181     0.006912     8atom
75.093643       75.098282     0.004639     8atom
75.216354       75.219208     0.002853     8atom
75.128227       75.127678     0.000549     8atom
75.108704       75.113091     0.004387     8atom
75.086952       75.089340     0.002388     8atom
75.012100       75.009628     0.002472     8atom
75.089577       75.091103     0.001526     8atom
75.079086       75.082146     0.003059     8atom
75.031609       75.037735     0.006126     8atom
75.373192       75.367630     0.005562     8atom
75.118073       75.117989     0.000084     8atom
75.042084       75.039757     0.002327     8atom
74.992401       74.994385     0.001984     8atom
75.142494       75.143555     0.001060     8atom
75.039192       75.041977     0.002785     8atom
75.047409       75.053467     0.006058     8atom
75.092667       75.088242     0.004425     8atom
74.992210       74.985809     0.006401     8atom
75.210182       75.210602     0.000420     8atom
75.101685       75.112061     0.010376     8atom
75.099327       75.094696     0.004631     8atom
75.151802       75.156174     0.004372     8atom
75.147118       75.145302     0.001816     8atom
75.085701       75.085617     0.000084     8atom
75.157829       75.163010     0.005180     8atom
75.043877       75.041977     0.001900     8atom
75.096497       75.101456     0.004959     8atom
75.185196       75.181084     0.004112     8atom
75.319580       75.321274     0.001694     8atom
75.129456       75.121841     0.007614     8atom
75.206352       75.201401     0.004951     8atom
75.096458       75.105507     0.009048     8atom
75.108780       75.111618     0.002838     8atom
75.067223       75.065186     0.002037     8atom
75.062004       75.068176     0.006172     8atom
75.133995       75.132759     0.001236     8atom
75.036766       75.035370     0.001396     8atom
75.104874       75.103279     0.001595     8atom
75.094246       75.097931     0.003685     8atom
75.131386       75.137001     0.005615     8atom
75.038780       75.042313     0.003532     8atom
75.022705       75.028320     0.005615     8atom
75.138832       75.141396     0.002563     8atom
75.107521       75.101562     0.005959     8atom
75.042839       75.053734     0.010895     8atom
75.402229       75.399323     0.002907     8atom
75.100418       75.104301     0.003883     8atom
74.988838       74.982529     0.006310     8atom
75.113976       75.117279     0.003304     8atom
75.028427       75.033165     0.004738     8atom
75.137039       75.141106     0.004066     8atom
74.979492       74.980255     0.000763     8atom
75.114838       75.113373     0.001465     8atom
75.096962       75.101051     0.004089     8atom
75.094414       75.098900     0.004486     8atom
75.038521       75.038475     0.000046     8atom
75.000275       75.004456     0.004181     8atom
75.054962       75.055214     0.000252     8atom
75.104874       75.105637     0.000763     8atom
75.195694       75.189796     0.005898     8atom
75.009270       75.005890     0.003380     8atom
75.062935       75.065735     0.002800     8atom
75.035530       75.033363     0.002167     8atom
75.018684       75.024246     0.005562     8atom
75.101784       75.096909     0.004875     8atom
75.110146       75.108871     0.001274     8atom
75.094223       75.097618     0.003395     8atom
75.026031       75.026054     0.000023     8atom
75.047958       75.049873     0.001915     8atom
75.137955       75.137291     0.000664     8atom
75.052223       75.052559     0.000336     8atom
75.111252       75.112213     0.000961     8atom
75.141060       75.139771     0.001289     8atom
75.129189       75.123222     0.005966     8atom
75.354568       75.349464     0.005104     8atom
75.158356       75.157700     0.000656     8atom
75.320679       75.320473     0.000206     8atom
74.979042       74.978065     0.000977     8atom
75.066154       75.063881     0.002274     8atom
74.986679       74.993057     0.006378     8atom
75.168282       75.169121     0.000839     8atom
75.191216       75.191292     0.000076     8atom
75.142136       75.143875     0.001740     8atom
75.065086       75.064461     0.000626     8atom
75.037201       75.034592     0.002609     8atom
75.032509       75.027863     0.004646     8atom
75.139366       75.142273     0.002907     8atom
75.019669       75.019501     0.000168     8atom
75.147987       75.151978     0.003990     8atom
75.145348       75.143501     0.001846     8atom
75.101273       75.102036     0.000763     8atom
75.063622       75.061958     0.001663     8atom
75.105782       75.114197     0.008415     8atom
75.215370       75.211494     0.003876     8atom
75.197464       75.201996     0.004532     8atom
75.116394       75.117416     0.001022     8atom
75.057770       75.052345     0.005424     8atom
75.060829       75.059814     0.001015     8atom
75.084198       75.080727     0.003471     8atom
74.967087       74.967430     0.000343     8atom
75.038216       75.032295     0.005920     8atom
75.044617       75.047295     0.002678     8atom
75.065887       75.069099     0.003212     8atom
75.117676       75.116051     0.001625     8atom
75.050827       75.044571     0.006256     8atom
75.198341       75.199471     0.001129     8atom
75.099854       75.105865     0.006012     8atom
74.998459       74.992157     0.006302     8atom
75.138039       75.138626     0.000587     8atom
75.155151       75.155785     0.000633     8atom
75.186737       75.189484     0.002747     8atom
75.207336       75.204002     0.003334     8atom
75.189850       75.191010     0.001160     8atom
75.203239       75.199936     0.003304     8atom
75.179802       75.180992     0.001190     8atom
75.302788       75.304756     0.001968     8atom
75.154671       75.159691     0.005020     8atom
75.088646       75.086113     0.002533     8atom
75.104004       75.103348     0.000656     8atom
75.149796       75.147263     0.002533     8atom
75.188499       75.189514     0.001015     8atom
75.153732       75.152496     0.001236     8atom
75.024742       75.025246     0.000504     8atom
75.045853       75.045738     0.000114     8atom
75.059235       75.061363     0.002129     8atom
75.047256       75.044891     0.002365     8atom
75.018478       75.018410     0.000069     8atom
75.150658       75.158020     0.007362     8atom
75.353302       75.356857     0.003555     8atom
74.791229       74.791618     0.000389     8atom
75.078316       75.077576     0.000740     8atom
75.090820       75.094490     0.003670     8atom
75.061012       75.063644     0.002632     8atom
75.055725       75.053535     0.002190     8atom
75.054115       75.055649     0.001534     8atom
75.053703       75.054245     0.000542     8atom
75.204071       75.207954     0.003883     8atom
74.892921       74.885323     0.007599     8atom
75.061577       75.063843     0.002266     8atom
75.106911       75.108597     0.001686     8atom
75.056984       75.056900     0.000084     8atom
74.886665       74.880806     0.005859     8atom
75.104660       75.102325     0.002335     8atom
75.186928       75.196030     0.009102     8atom
75.053360       75.060074     0.006714     8atom
75.053139       75.054451     0.001312     8atom
75.074913       75.075195     0.000282     8atom
75.103844       75.106552     0.002708     8atom
75.008499       75.011612     0.003113     8atom
75.156769       75.155815     0.000954     8atom
74.898216       74.895706     0.002510     8atom
74.987274       74.981079     0.006195     8atom
75.049973       75.044586     0.005386     8atom
75.035995       75.037170     0.001175     8atom
75.077789       75.085022     0.007233     8atom
75.142464       75.144539     0.002075     8atom
75.005280       75.007500     0.002220     8atom
75.082748       75.084877     0.002129     8atom
75.073677       75.076447     0.002769     8atom
75.039017       75.037384     0.001633     8atom
75.075401       75.078545     0.003143     8atom
75.111404       75.112183     0.000778     8atom
75.143280       75.140228     0.003052     8atom
75.215118       75.216179     0.001060     8atom
75.174973       75.168854     0.006119     8atom
75.069717       75.072174     0.002457     8atom
75.017578       75.021629     0.004051     8atom
75.159286       75.160851     0.001564     8atom
74.976723       74.983788     0.007065     8atom
75.092094       75.091156     0.000938     8atom
74.995239       74.994438     0.000801     8atom
75.034859       75.035011     0.000153     8atom
75.019157       75.021965     0.002808     8atom
74.748642       74.748573     0.000069     8atom
75.108688       75.112946     0.004257     8atom
75.027847       75.031578     0.003731     8atom
75.071526       75.073105     0.001579     8atom
75.028870       75.025787     0.003082     8atom
75.057587       75.056694     0.000893     8atom
75.001762       75.002075     0.000313     8atom
74.963379       74.961349     0.002029     8atom
75.039871       75.039833     0.000038     8atom
75.028770       75.031944     0.003174     8atom
75.047882       75.045166     0.002716     8atom
75.146599       75.146790     0.000191     8atom
75.096611       75.094147     0.002464     8atom
75.117744       75.118004     0.000259     8atom
75.049072       75.048592     0.000481     8atom
75.093903       75.091667     0.002235     8atom
75.017326       75.012787     0.004539     8atom
75.176636       75.179405     0.002769     8atom
75.107018       75.111031     0.004013     8atom
75.138466       75.137001     0.001465     8atom
75.192604       75.194221     0.001617     8atom
75.187447       75.187248     0.000198     8atom
75.188904       75.187843     0.001060     8atom
75.188873       75.188484     0.000389     8atom
75.188866       75.188263     0.000603     8atom
75.187218       75.187019     0.000198     8atom
74.999481       75.000809     0.001328     8atom
75.072830       75.073715     0.000885     8atom
75.079155       75.076889     0.002266     8atom
75.024597       75.023720     0.000877     8atom
75.065834       75.071274     0.005440     8atom
75.168114       75.164040     0.004074     8atom
75.095070       75.091492     0.003578     8atom
75.196533       75.193924     0.002609     8atom
75.166405       75.161827     0.004578     8atom
75.092651       75.090630     0.002022     8atom
75.027344       75.030312     0.002968     8atom
75.160515       75.161087     0.000572     8atom
75.152245       75.152481     0.000237     8atom
75.028053       75.042252     0.014198     8atom
75.124046       75.133415     0.009369     8atom
75.149071       75.143204     0.005867     8atom
74.867447       74.866737     0.000710     8atom
75.191147       75.189491     0.001656     8atom
75.181602       75.184433     0.002831     8atom
75.176773       75.176064     0.000710     8atom
75.184952       75.187447     0.002495     8atom
75.187027       75.187988     0.000961     8atom
75.195320       75.197662     0.002342     8atom
75.081467       75.078438     0.003029     8atom
75.149788       75.148148     0.001640     8atom
75.049873       75.050766     0.000893     8atom
75.287598       75.284584     0.003014     8atom
74.980164       74.968918     0.011246     8atom
75.067772       75.060501     0.007271     8atom
74.974922       74.971085     0.003838     8atom
75.069176       75.067566     0.001610     8atom
74.891960       74.896004     0.004044     8atom
75.188057       75.191109     0.003052     8atom
75.089424       75.089371     0.000053     8atom
74.997063       74.995102     0.001961     8atom
75.085739       75.090355     0.004616     8atom
75.038971       75.033249     0.005722     8atom
75.193962       75.199104     0.005142     8atom
75.056458       75.063698     0.007240     8atom
75.068054       75.069252     0.001198     8atom
75.109726       75.104294     0.005432     8atom
75.111458       75.118073     0.006615     8atom
75.125046       75.129555     0.004509     8atom
75.188568       75.186234     0.002335     8atom
75.280937       75.277824     0.003113     8atom
74.830124       74.832115     0.001991     8atom
75.051125       75.052170     0.001045     8atom
75.213821       75.215027     0.001205     8atom
75.068642       75.066902     0.001740     8atom
75.119675       75.121651     0.001976     8atom
75.063934       75.065102     0.001167     8atom
75.108551       75.113457     0.004906     8atom
75.038918       75.042755     0.003838     8atom
75.161453       75.163872     0.002419     8atom
74.964149       74.960426     0.003723     8atom
75.001862       75.004890     0.003029     8atom
75.070541       75.073898     0.003357     8atom
75.331024       75.330032     0.000992     8atom
75.135986       75.136406     0.000420     8atom
75.352104       75.356155     0.004051     8atom
74.991165       74.991974     0.000809     8atom
75.133141       75.133125     0.000015     8atom
74.994110       74.994492     0.000381     8atom
75.369049       75.373444     0.004395     8atom
74.956863       74.960693     0.003830     8atom
75.075310       75.086739     0.011429     8atom
75.015251       75.017067     0.001816     8atom
75.392899       75.394478     0.001579     8atom
75.009575       75.008133     0.001442     8atom
75.416161       75.417389     0.001228     8atom
75.063515       75.063950     0.000435     8atom
75.015793       75.014236     0.001556     8atom
74.847145       74.851219     0.004074     8atom
75.076698       75.081253     0.004555     8atom
74.757759       74.758446     0.000687     8atom
75.155182       75.157593     0.002411     8atom
75.229134       75.229057     0.000076     8atom
75.071404       75.069740     0.001663     8atom
75.119080       75.120956     0.001877     8atom
74.986145       74.985954     0.000191     8atom
75.080513       75.085037     0.004524     8atom
75.079308       75.076805     0.002502     8atom
75.123512       75.124931     0.001419     8atom
75.190529       75.186607     0.003922     8atom
75.154228       75.157333     0.003105     8atom
74.976601       74.974556     0.002045     8atom
75.099373       75.098099     0.001274     8atom
75.080002       75.078110     0.001892     8atom
75.090302       75.094841     0.004539     8atom
75.149559       75.147499     0.002060     8atom
75.151123       75.149773     0.001350     8atom
75.005135       75.006439     0.001305     8atom
75.037842       75.037498     0.000343     8atom
75.017738       75.015793     0.001945     8atom
75.111099       75.114853     0.003754     8atom
75.014793       75.014832     0.000038     8atom
75.035820       75.037094     0.001274     8atom
75.134628       75.140953     0.006325     8atom
75.086243       75.082565     0.003677     8atom
75.099480       75.098320     0.001160     8atom
75.183281       75.189125     0.005844     8atom
75.100304       75.099396     0.000908     8atom
75.001251       74.999924     0.001328     8atom
75.062080       75.060471     0.001610     8atom
75.056168       75.054344     0.001823     8atom
74.988014       74.985954     0.002060     8atom
75.079247       75.080605     0.001358     8atom
75.073357       75.072662     0.000694     8atom
75.046577       75.049278     0.002701     8atom
75.144196       75.139847     0.004349     8atom
75.071426       75.073921     0.002495     8atom
75.160347       75.160561     0.000214     8atom
75.040833       75.051208     0.010376     8atom
75.123871       75.127495     0.003624     8atom
75.030624       75.036781     0.006157     8atom
75.065369       75.053764     0.011604     8atom
75.085342       75.088173     0.002831     8atom
75.128273       75.126457     0.001816     8atom
75.062103       75.068314     0.006210     8atom
75.004707       75.005051     0.000343     8atom
75.026505       75.021278     0.005226     8atom
75.133133       75.130646     0.002487     8atom
75.161179       75.160469     0.000710     8atom
75.105949       75.107689     0.001740     8atom
75.115967       75.117813     0.001846     8atom
75.060165       75.056259     0.003906     8atom
75.153587       75.155754     0.002167     8atom
75.111603       75.112022     0.000420     8atom
75.143951       75.146164     0.002213     8atom
75.172859       75.168808     0.004051     8atom
75.069893       75.069756     0.000137     8atom
75.040123       75.036423     0.003700     8atom
75.173569       75.175987     0.002419     8atom
75.159401       75.160828     0.001427     8atom
75.159691       75.165779     0.006088     8atom
75.021347       75.021637     0.000290     8atom
75.047913       75.048805     0.000893     8atom
75.113617       75.113617     0.000000     8atom
75.086105       75.084763     0.001343     8atom
75.056076       75.054558     0.001518     8atom
75.160393       75.160736     0.000343     8atom
75.046852       75.053719     0.006866     8atom
74.981941       74.980469     0.001472     8atom
75.063011       75.068420     0.005409     8atom
75.035553       75.035675     0.000122     8atom
75.060349       75.063179     0.002831     8atom
74.999313       74.997963     0.001350     8atom
75.102837       75.098145     0.004692     8atom
75.115891       75.121216     0.005325     8atom
75.090744       75.094719     0.003975     8atom
75.048660       75.047546     0.001114     8atom
75.006935       75.008652     0.001717     8atom
75.155380       75.154678     0.000702     8atom
75.002754       75.003471     0.000717     8atom
75.018875       75.013588     0.005287     8atom
74.765228       74.765793     0.000565     8atom
75.020988       75.024200     0.003212     8atom
75.093452       75.097649     0.004196     8atom
75.010895       75.015785     0.004890     8atom
75.385979       75.385765     0.000214     8atom
74.884781       74.881081     0.003700     8atom
75.182800       75.186783     0.003983     8atom
75.125877       75.125946     0.000069     8atom
74.986893       74.984741     0.002151     8atom
75.052162       75.062309     0.010147     8atom
75.046745       75.045135     0.001610     8atom
74.989967       74.983170     0.006798     8atom
75.002861       74.999557     0.003304     8atom
75.115898       75.116745     0.000847     8atom
75.065033       75.062546     0.002487     8atom
75.050652       75.054276     0.003624     8atom
75.055336       75.059753     0.004417     8atom
75.098686       75.091743     0.006943     8atom
74.951439       74.956078     0.004639     8atom
75.072136       75.069733     0.002403     8atom
75.128151       75.125305     0.002846     8atom
75.153229       75.149467     0.003761     8atom
75.093430       75.096535     0.003105     8atom
75.150223       75.146378     0.003845     8atom
75.185623       75.189323     0.003700     8atom
75.099075       75.102699     0.003624     8atom
75.099396       75.099182     0.000214     8atom
75.159508       75.164543     0.005035     8atom
74.993416       74.995529     0.002113     8atom
75.004967       75.011536     0.006569     8atom
75.071762       75.071381     0.000381     8atom
75.059036       75.061790     0.002754     8atom
75.046402       75.049301     0.002899     8atom
75.084915       75.089317     0.004402     8atom
75.062843       75.064018     0.001175     8atom
75.072617       75.071732     0.000885     8atom
75.044708       75.047523     0.002815     8atom
75.117027       75.120140     0.003113     8atom
75.075005       75.074753     0.000252     8atom
75.033463       75.034966     0.001503     8atom
75.054596       75.056458     0.001862     8atom
75.095062       75.094559     0.000504     8atom
75.080948       75.083961     0.003014     8atom
75.058708       75.059349     0.000641     8atom
75.086899       75.088470     0.001572     8atom
75.058350       75.056923     0.001427     8atom
75.026878       75.027527     0.000648     8atom
75.079811       75.073486     0.006325     8atom
74.762779       74.763016     0.000237     8atom
75.000641       74.997215     0.003426     8atom
75.121376       75.123955     0.002579     8atom
75.033165       75.035851     0.002686     8atom
75.029366       75.032112     0.002747     8atom
74.877037       74.878014     0.000977     8atom
74.983490       74.981232     0.002258     8atom
74.945534       74.947357     0.001823     8atom
75.101624       75.101219     0.000404     8atom
75.062706       75.063385     0.000679     8atom
75.111053       75.107941     0.003113     8atom
75.020004       75.020386     0.000381     8atom
75.124046       75.121017     0.003029     8atom
75.125908       75.128723     0.002815     8atom
75.064392       75.067406     0.003014     8atom
75.090767       75.092461     0.001694     8atom
75.031631       75.028580     0.003052     8atom
74.996391       74.998634     0.002243     8atom
75.000626       74.995644     0.004982     8atom
75.009552       75.009819     0.000267     8atom
75.084229       75.089706     0.005478     8atom
75.065964       75.066681     0.000717     8atom
75.149757       75.147217     0.002541     8atom
75.043900       75.047035     0.003136     8atom
75.010727       75.006653     0.004074     8atom
75.064194       75.062241     0.001953     8atom
75.109818       75.111977     0.002159     8atom
75.037971       75.041504     0.003532     8atom
75.187874       75.194405     0.006531     8atom
75.085510       75.085503     0.000008     8atom
75.099937       75.099915     0.000023     8atom
75.075577       75.080574     0.004997     8atom
74.998703       75.003471     0.004768     8atom
75.090530       75.093521     0.002991     8atom
75.045425       75.049110     0.003685     8atom
75.159615       75.152115     0.007500     8atom
74.985596       74.991646     0.006050     8atom
75.094437       75.095551     0.001114     8atom
75.101921       75.105110     0.003189     8atom
75.009720       75.011711     0.001991     8atom
75.075645       75.072868     0.002777     8atom
75.062111       75.059097     0.003014     8atom
75.051277       75.051346     0.000069     8atom
75.124695       75.124596     0.000099     8atom
75.082047       75.079605     0.002441     8atom
75.021263       75.023827     0.002563     8atom
75.073174       75.075470     0.002296     8atom
75.086357       75.084503     0.001854     8atom
75.121643       75.120804     0.000839     8atom
75.056580       75.055023     0.001556     8atom
75.013100       75.002014     0.011086     8atom
75.182465       75.190720     0.008255     8atom
75.182289       75.183159     0.000870     8atom
75.005699       75.002304     0.003395     8atom
74.937218       74.939003     0.001785     8atom
74.980156       74.986191     0.006035     8atom
74.930412       74.930832     0.000420     8atom
75.016342       75.020142     0.003799     8atom
75.059418       75.057030     0.002388     8atom
74.911476       74.908318     0.003159     8atom
75.202248       75.201645     0.000603     8atom
75.023193       75.021858     0.001335     8atom
75.021942       75.021271     0.000671     8atom
75.064034       75.064568     0.000534     8atom
75.033310       75.032242     0.001068     8atom
75.240158       75.237785     0.002373     8atom
75.007446       75.012314     0.004868     8atom
75.104431       75.106537     0.002106     8atom
75.117676       75.119949     0.002274     8atom
75.071472       75.069817     0.001656     8atom
75.015106       75.022842     0.007736     8atom
75.022629       75.022888     0.000259     8atom
75.044052       75.043785     0.000267     8atom
75.080215       75.082390     0.002174     8atom
75.076797       75.078506     0.001709     8atom
75.195435       75.196358     0.000923     8atom
75.022118       75.020882     0.001236     8atom
75.073235       75.073944     0.000710     8atom
75.017609       75.020279     0.002670     8atom
75.115845       75.113701     0.002144     8atom
75.015671       75.017616     0.001945     8atom
75.128441       75.128662     0.000221     8atom
75.099922       75.099831     0.000092     8atom
75.160347       75.158073     0.002274     8atom
75.069580       75.068367     0.001213     8atom
75.118988       75.119354     0.000366     8atom
75.059036       75.057999     0.001038     8atom
75.124054       75.125679     0.001625     8atom
75.116257       75.116478     0.000221     8atom
75.053375       75.057182     0.003807     8atom
75.072319       75.069832     0.002487     8atom
75.195045       75.194237     0.000809     8atom
74.940895       74.931564     0.009331     8atom
74.971001       74.968140     0.002861     8atom
74.806366       74.814232     0.007866     8atom
75.007736       75.014191     0.006454     8atom
75.040100       75.038734     0.001366     8atom
75.342903       75.349113     0.006210     8atom
74.815025       74.817841     0.002815     8atom
75.006874       75.009109     0.002235     8atom
75.196487       75.204422     0.007935     8atom
75.033943       75.028656     0.005287     8atom
75.165031       75.160599     0.004433     8atom
75.140282       75.136139     0.004143     8atom
75.056503       75.062263     0.005760     8atom
75.098640       75.097427     0.001213     8atom
75.111313       75.107368     0.003944     8atom
75.052925       75.056900     0.003975     8atom
75.037445       75.032600     0.004845     8atom
74.840088       74.845619     0.005531     8atom
74.967293       74.971390     0.004097     8atom
75.093216       75.091133     0.002083     8atom
75.060585       75.059998     0.000587     8atom
75.082382       75.075836     0.006546     8atom
75.165932       75.167168     0.001236     8atom
75.189972       75.192757     0.002785     8atom
75.107368       75.108353     0.000984     8atom
75.097145       75.096382     0.000763     8atom
75.201523       75.202553     0.001030     8atom
75.094810       75.092056     0.002754     8atom
75.056702       75.060043     0.003342     8atom
75.028473       75.030205     0.001732     8atom
75.128799       75.127686     0.001114     8atom
75.410118       75.407867     0.002251     8atom
74.941399       74.940407     0.000992     8atom
75.053352       75.057266     0.003914     8atom
75.081947       75.077339     0.004608     8atom
74.982239       74.988144     0.005905     8atom
75.067612       75.067574     0.000038     8atom
75.224808       75.227440     0.002632     8atom
75.001266       75.004204     0.002937     8atom
75.100342       75.097031     0.003311     8atom
75.042595       75.043259     0.000664     8atom
75.205093       75.205971     0.000877     8atom
74.957993       74.963470     0.005478     8atom
75.277702       75.271866     0.005836     8atom
75.145615       75.143295     0.002319     8atom
75.136787       75.140770     0.003983     8atom
75.011391       75.011940     0.000549     8atom
75.308044       75.304909     0.003136     8atom
75.030968       75.024712     0.006256     8atom
75.045952       75.037788     0.008163     8atom
74.940338       74.935951     0.004387     8atom
75.113152       75.112274     0.000877     8atom
74.912872       74.910866     0.002007     8atom
75.214539       75.217888     0.003349     8atom
75.100937       75.094604     0.006332     8atom
75.122818       75.127144     0.004326     8atom
75.082718       75.083641     0.000923     8atom
75.072906       75.079094     0.006187     8atom
75.018234       75.021957     0.003723     8atom
75.036263       75.035614     0.000648     8atom
75.108887       75.109337     0.000450     8atom
75.075798       75.072189     0.003609     8atom
75.044434       75.049332     0.004898     8atom
75.004669       75.005714     0.001045     8atom
75.164017       75.164917     0.000900     8atom
74.963707       74.952263     0.011444     8atom
74.969414       74.971329     0.001915     8atom
75.078995       75.078804     0.000191     8atom
75.062325       75.059937     0.002388     8atom
75.080948       75.084778     0.003830     8atom
75.157097       75.150314     0.006783     8atom
75.102303       75.099449     0.002853     8atom
75.181412       75.179672     0.001740     8atom
75.139435       75.138680     0.000755     8atom
75.128197       75.125504     0.002693     8atom
74.991623       74.986839     0.004784     8atom
75.095787       75.100945     0.005157     8atom
75.183098       75.187294     0.004196     8atom
74.996025       74.992889     0.003136     8atom
75.101967       75.101387     0.000580     8atom
75.065216       75.065384     0.000168     8atom
75.090279       75.088737     0.001541     8atom
75.092789       75.094940     0.002151     8atom
74.973984       74.975571     0.001587     8atom
74.991318       74.996407     0.005089     8atom
75.022621       75.027786     0.005165     8atom
75.087135       75.088699     0.001564     8atom
74.973244       74.971169     0.002075     8atom
75.071243       75.074547     0.003304     8atom
75.039574       75.032982     0.006592     8atom
75.093552       75.093727     0.000175     8atom
75.119957       75.118202     0.001755     8atom
75.081490       75.080971     0.000519     8atom
75.062202       75.057762     0.004440     8atom
75.043579       75.049812     0.006233     8atom
75.208633       75.201881     0.006752     8atom
75.268044       75.270935     0.002892     8atom
75.158867       75.158195     0.000671     8atom
74.948212       74.947929     0.000282     8atom
75.081070       75.082588     0.001518     8atom
74.988350       74.987617     0.000732     8atom
74.976425       74.977547     0.001122     8atom
75.181976       75.184280     0.002304     8atom
75.060310       75.062088     0.001778     8atom
75.068260       75.069992     0.001732     8atom
75.041237       75.045662     0.004425     8atom
74.983902       74.991722     0.007820     8atom
75.300209       75.299759     0.000450     8atom
74.933754       74.935295     0.001541     8atom
75.028870       75.028709     0.000160     8atom
75.113663       75.116867     0.003204     8atom
75.018738       75.017044     0.001694     8atom
75.048279       75.051636     0.003357     8atom
75.018250       75.015205     0.003044     8atom
74.929482       74.930130     0.000648     8atom
75.188095       75.184471     0.003624     8atom
75.130089       75.126785     0.003304     8atom
75.095467       75.098282     0.002815     8atom
75.066216       75.061958     0.004257     8atom
75.025894       75.026344     0.000450     8atom
75.037521       75.038712     0.001190     8atom
75.040825       75.045845     0.005020     8atom
75.195122       75.201385     0.006264     8atom
75.267685       75.274086     0.006401     8atom
75.106178       75.105255     0.000923     8atom
74.984039       74.983086     0.000954     8atom
75.078796       75.083542     0.004745     8atom
75.257034       75.257790     0.000755     8atom
74.971146       74.969643     0.001503     8atom
75.176590       75.182556     0.005966     8atom
75.088448       75.086464     0.001984     8atom
75.000786       74.999092     0.001694     8atom
74.998444       75.007042     0.008598     8atom
74.976799       74.978668     0.001869     8atom
75.132027       75.135078     0.003052     8atom
75.179405       75.184326     0.004921     8atom
75.122597       75.118553     0.004044     8atom
75.101189       75.098259     0.002930     8atom
75.017197       75.017242     0.000046     8atom
75.105659       75.112694     0.007034     8atom
75.313644       75.317184     0.003540     8atom
75.157654       75.159027     0.001373     8atom
75.324760       75.327576     0.002815     8atom
74.980743       74.986229     0.005486     8atom
75.142563       75.141823     0.000740     8atom
74.984047       74.988274     0.004227     8atom
75.088760       75.087677     0.001083     8atom
75.096962       75.098320     0.001358     8atom
75.112190       75.114403     0.002213     8atom
75.017136       75.022034     0.004898     8atom
74.983086       74.984200     0.001114     8atom
75.039833       75.043854     0.004021     8atom
75.060516       75.060837     0.000320     8atom
75.078575       75.083389     0.004814     8atom
75.071556       75.071571     0.000015     8atom
75.032997       75.035614     0.002617     8atom
75.038643       75.037758     0.000885     8atom
75.069489       75.070618     0.001129     8atom
75.070053       75.067299     0.002754     8atom
75.032753       75.034859     0.002106     8atom
75.144417       75.145424     0.001007     8atom
75.032227       75.034843     0.002617     8atom
75.065346       75.061394     0.003952     8atom
75.038353       75.040916     0.002563     8atom
75.000099       74.999481     0.000618     8atom
74.958229       74.955833     0.002396     8atom
75.070030       75.070869     0.000839     8atom
75.135788       75.132538     0.003250     8atom
75.173744       75.174545     0.000801     8atom
75.098068       75.096901     0.001167     8atom
75.109940       75.106537     0.003403     8atom
75.089493       75.088753     0.000740     8atom
75.064499       75.063835     0.000664     8atom
75.076324       75.078407     0.002083     8atom
75.066223       75.070045     0.003822     8atom
75.042496       75.046173     0.003677     8atom
75.067909       75.074272     0.006363     8atom
75.012848       75.019211     0.006363     8atom
75.048988       75.049866     0.000877     8atom
75.089813       75.093018     0.003204     8atom
75.134262       75.134506     0.000244     8atom
75.102661       75.106133     0.003471     8atom
75.278214       75.281136     0.002922     8atom
74.865952       74.870537     0.004585     8atom
75.077187       75.079269     0.002083     8atom
75.185677       75.189125     0.003448     8atom
75.050781       75.041161     0.009621     8atom
75.245598       75.250618     0.005020     8atom
75.213486       75.212204     0.001282     8atom
75.058472       75.062630     0.004158     8atom
75.103333       75.101997     0.001335     8atom
75.160286       75.165833     0.005547     8atom
75.102669       75.099236     0.003433     8atom
75.141174       75.141487     0.000313     8atom
75.155479       75.157593     0.002113     8atom
74.984451       74.986969     0.002518     8atom
75.107849       75.109283     0.001434     8atom
75.167023       75.169624     0.002602     8atom
75.138054       75.137924     0.000130     8atom
75.099724       75.098198     0.001526     8atom
75.087357       75.089859     0.002502     8atom
75.062485       75.061417     0.001068     8atom
75.075935       75.078300     0.002365     8atom
75.093300       75.092857     0.000443     8atom
75.134743       75.144363     0.009621     8atom
75.102905       75.099968     0.002937     8atom
75.173088       75.178894     0.005806     8atom
74.978691       74.983261     0.004570     8atom
75.055557       75.057983     0.002426     8atom
75.117577       75.120934     0.003357     8atom
75.030045       75.032364     0.002319     8atom
75.052582       75.054146     0.001564     8atom
75.151131       75.149330     0.001801     8atom
75.083389       75.081207     0.002182     8atom
75.145966       75.144058     0.001907     8atom
75.135193       75.138481     0.003288     8atom
75.151344       75.150215     0.001129     8atom
75.086403       75.087814     0.001411     8atom
74.952881       74.956490     0.003609     8atom
74.940002       74.939873     0.000130     8atom
75.078773       75.070045     0.008728     8atom
75.151161       75.146660     0.004501     8atom
75.134071       75.139267     0.005196     8atom
75.077393       75.080132     0.002739     8atom
75.048721       75.048454     0.000267     8atom
75.035591       75.041397     0.005806     8atom
75.085442       75.083923     0.001518     8atom
75.089149       75.084404     0.004745     8atom
75.011276       75.016640     0.005363     8atom
75.032455       75.033051     0.000595     8atom
75.035980       75.031837     0.004143     8atom
75.080757       75.079453     0.001305     8atom
75.093094       75.096703     0.003609     8atom
75.117020       75.116898     0.000122     8atom
75.102768       75.107216     0.004448     8atom
75.129211       75.132095     0.002884     8atom
75.155251       75.146576     0.008675     8atom
75.061165       75.061028     0.000137     8atom
75.153389       75.152565     0.000824     8atom
75.046898       75.048340     0.001442     8atom
75.050903       75.051483     0.000580     8atom
75.132034       75.137436     0.005402     8atom
75.182411       75.167366     0.015045     8atom
74.964096       74.961754     0.002342     8atom
75.037003       75.039207     0.002205     8atom
75.094643       75.099121     0.004478     8atom
75.003983       75.002380     0.001602     8atom
75.012024       75.009529     0.002495     8atom
75.026283       75.028336     0.002052     8atom
75.145081       75.140579     0.004501     8atom
75.149437       75.147774     0.001663     8atom
75.128334       75.128014     0.000320     8atom
75.133209       75.132111     0.001099     8atom
75.196587       75.197266     0.000679     8atom
75.171432       75.171753     0.000320     8atom
75.080055       75.081596     0.001541     8atom
75.131653       75.133087     0.001434     8atom
75.087730       75.089752     0.002022     8atom
75.052490       75.055527     0.003036     8atom
75.083107       75.081367     0.001740     8atom
75.102440       75.107376     0.004936     8atom
75.070534       75.072380     0.001846     8atom
75.139748       75.144218     0.004471     8atom
75.118721       75.114426     0.004295     8atom
75.206032       75.205055     0.000977     8atom
75.193436       75.195389     0.001953     8atom
75.056648       75.055359     0.001289     8atom
75.028725       75.033073     0.004349     8atom
75.030251       75.028549     0.001701     8atom
75.017853       75.014015     0.003838     8atom
75.088219       75.083229     0.004990     8atom
75.109741       75.115517     0.005775     8atom
75.064720       75.064278     0.000443     8atom
75.012596       75.014618     0.002022     8atom
75.148506       75.150581     0.002075     8atom
74.899979       74.893723     0.006256     8atom
75.088951       75.088188     0.000763     8atom
74.981125       74.984169     0.003044     8atom
74.831253       74.835739     0.004486     8atom
75.054665       75.053505     0.001160     8atom
75.021416       75.022232     0.000816     8atom
75.087906       75.094315     0.006409     8atom
75.085808       75.080482     0.005325     8atom
75.182610       75.181931     0.000679     8atom
75.116951       75.120621     0.003670     8atom
75.071854       75.074638     0.002785     8atom
75.076836       75.077599     0.000763     8atom
75.082001       75.082939     0.000938     8atom
75.173164       75.172371     0.000793     8atom
74.952049       74.960136     0.008087     8atom
75.143005       75.136391     0.006615     8atom
75.129532       75.129776     0.000244     8atom
75.125275       75.128281     0.003006     8atom
75.131104       75.132500     0.001396     8atom
75.183395       75.193726     0.010330     8atom
75.054527       75.060669     0.006142     8atom
75.171440       75.170372     0.001068     8atom
75.054832       75.061020     0.006187     8atom
75.093262       75.089714     0.003548     8atom
75.368523       75.369728     0.001205     8atom
74.807442       74.810326     0.002884     8atom
75.023087       75.024689     0.001602     8atom
75.105759       75.105385     0.000374     8atom
75.033432       75.040993     0.007561     8atom
75.105644       75.099426     0.006218     8atom
74.908058       74.901611     0.006447     8atom
75.067657       75.069733     0.002075     8atom
75.186752       75.185097     0.001656     8atom
75.102791       75.107536     0.004745     8atom
75.105011       75.103378     0.001633     8atom
75.114571       75.112724     0.001846     8atom
75.369049       75.373444     0.004395     8atom
74.956863       74.960693     0.003830     8atom
75.075310       75.086739     0.011429     8atom
75.015251       75.017067     0.001816     8atom
75.392899       75.394478     0.001579     8atom
75.009575       75.008133     0.001442     8atom
75.416161       75.417389     0.001228     8atom
75.110657       75.113319     0.002663     8atom
75.056267       75.054497     0.001770     8atom
75.026604       75.027596     0.000992     8atom
75.102280       75.101723     0.000557     8atom
75.065392       75.065781     0.000389     8atom
75.094398       75.091858     0.002541     8atom
75.102028       75.103577     0.001549     8atom
75.102760       75.102898     0.000137     8atom
75.030701       75.029709     0.000992     8atom
75.072289       75.068672     0.003616     8atom
75.117233       75.118668     0.001434     8atom
75.051117       75.052238     0.001122     8atom
75.033531       75.033119     0.000412     8atom
75.125061       75.129646     0.004585     8atom
75.077843       75.079590     0.001747     8atom
75.056885       75.059715     0.002831     8atom
75.055107       75.052567     0.002541     8atom
75.056305       75.059807     0.003502     8atom
75.075424       75.075592     0.000168     8atom
75.044792       75.044510     0.000282     8atom
75.040283       75.038147     0.002136     8atom
75.016106       75.017281     0.001175     8atom
75.138359       75.133675     0.004684     8atom
75.096741       75.106575     0.009834     8atom
75.003578       75.010231     0.006653     8atom
75.103554       75.093918     0.009636     8atom
75.082405       75.081200     0.001205     8atom
75.069260       75.067360     0.001900     8atom
75.165695       75.170258     0.004562     8atom
75.064056       75.057281     0.006775     8atom
75.048248       75.054024     0.005775     8atom
75.182945       75.180771     0.002174     8atom
74.966553       74.967300     0.000748     8atom
75.155022       75.160103     0.005081     8atom
75.083221       75.081802     0.001419     8atom
75.139030       75.144943     0.005913     8atom
75.153160       75.160645     0.007484     8atom
75.016617       75.013779     0.002838     8atom
75.087425       75.087639     0.000214     8atom
75.118713       75.117859     0.000854     8atom
75.290352       75.290298     0.000053     8atom
75.100266       75.104622     0.004356     8atom
75.026131       75.019356     0.006775     8atom
75.104912       75.106445     0.001534     8atom
75.039467       75.046219     0.006752     8atom
75.070740       75.072525     0.001785     8atom
75.077385       75.073830     0.003555     8atom
75.045418       75.042160     0.003258     8atom
75.002907       75.002090     0.000816     8atom
75.167336       75.174103     0.006767     8atom
75.067795       75.063217     0.004578     8atom
75.114365       75.115448     0.001083     8atom
75.157166       75.160805     0.003639     8atom
75.094917       75.099228     0.004311     8atom
75.095901       75.094826     0.001076     8atom
75.100548       75.097809     0.002739     8atom
75.184029       75.182854     0.001175     8atom
75.077667       75.077408     0.000259     8atom
75.089249       75.088127     0.001122     8atom
75.080681       75.082108     0.001427     8atom
74.959885       74.957382     0.002502     8atom
75.007217       75.013275     0.006058     8atom
75.018402       75.021240     0.002838     8atom
75.091179       75.091911     0.000732     8atom
75.013634       75.017937     0.004303     8atom
75.070213       75.071083     0.000870     8atom
75.139771       75.143265     0.003494     8atom
74.923523       74.920403     0.003120     8atom
74.980392       74.972069     0.008324     8atom
75.051155       75.050056     0.001099     8atom
75.008392       75.009087     0.000694     8atom
75.026642       75.027290     0.000648     8atom
75.005394       75.007713     0.002319     8atom
75.150131       75.151611     0.001480     8atom
74.919838       74.914940     0.004898     8atom
75.212601       75.211784     0.000816     8atom
74.896912       74.893921     0.002991     8atom
75.054344       75.058517     0.004173     8atom
74.987808       74.988953     0.001144     8atom
75.005760       74.996597     0.009163     8atom
75.196770       75.196381     0.000389     8atom
75.113197       75.113609     0.000412     8atom
75.102158       75.105988     0.003830     8atom
75.142586       75.143929     0.001343     8atom
74.779922       74.778427     0.001495     8atom
75.131325       75.134308     0.002983     8atom
74.773476       74.772537     0.000938     8atom
75.202744       75.198387     0.004356     8atom
74.967766       74.979218     0.011452     8atom
75.150414       75.153313     0.002899     8atom
75.070442       75.067955     0.002487     8atom
75.069496       75.069534     0.000038     8atom
75.091347       75.092949     0.001602     8atom
75.118958       75.109169     0.009789     8atom
75.121063       75.129433     0.008369     8atom
75.131439       75.132980     0.001541     8atom
75.048180       75.047775     0.000404     8atom
75.029419       75.029022     0.000397     8atom
75.075439       75.076111     0.000671     8atom
75.062752       75.064056     0.001305     8atom
75.081375       75.084572     0.003197     8atom
75.024300       75.022217     0.002083     8atom
75.006165       75.000870     0.005295     8atom
74.978569       74.977493     0.001076     8atom
74.953293       74.958893     0.005600     8atom
75.006752       75.000320     0.006432     8atom
75.029022       75.028404     0.000618     8atom
74.965584       74.974747     0.009163     8atom
75.270493       75.273239     0.002747     8atom
75.061699       75.061501     0.000198     8atom
75.080811       75.081978     0.001167     8atom
75.021866       75.025375     0.003510     8atom
75.077103       75.074043     0.003059     8atom
74.909103       74.910088     0.000984     8atom
75.164040       75.161354     0.002686     8atom
74.992638       74.988503     0.004135     8atom
74.807770       74.813797     0.006027     8atom
75.086914       75.087112     0.000198     8atom
75.140656       75.135368     0.005287     8atom
74.984924       74.984940     0.000015     8atom
75.056923       75.062317     0.005394     8atom
75.054146       75.054855     0.000710     8atom
75.058701       75.060547     0.001846     8atom
75.197067       75.194237     0.002831     8atom
75.044144       75.048241     0.004097     8atom
75.156647       75.156952     0.000305     8atom
75.017700       75.021095     0.003395     8atom
75.146431       75.147507     0.001076     8atom
74.977333       74.974007     0.003326     8atom
75.162010       75.162956     0.000946     8atom
75.108185       75.111588     0.003403     8atom
75.201881       75.195656     0.006226     8atom
75.102821       75.107201     0.004379     8atom
74.997574       74.995697     0.001877     8atom
75.013718       75.015800     0.002083     8atom
75.066353       75.064880     0.001472     8atom
75.010681       75.007431     0.003250     8atom
75.021179       75.020538     0.000641     8atom
75.174088       75.177368     0.003281     8atom
74.988380       74.988579     0.000198     8atom
75.104340       75.105545     0.001205     8atom
75.111351       75.108299     0.003052     8atom
75.023674       75.025848     0.002174     8atom
75.003098       75.001518     0.001579     8atom
75.071114       75.068985     0.002129     8atom
75.086868       75.089844     0.002975     8atom
75.158264       75.160095     0.001831     8atom
75.086937       75.084908     0.002029     8atom
75.185539       75.183968     0.001572     8atom
75.091103       75.096252     0.005150     8atom
75.099937       75.102531     0.002594     8atom
75.101753       75.103989     0.002235     8atom
75.076172       75.072975     0.003197     8atom
75.194046       75.197571     0.003525     8atom
75.031883       75.029526     0.002357     8atom
75.065903       75.075851     0.009949     8atom
75.055672       75.061836     0.006165     8atom
75.086716       75.090591     0.003876     8atom
75.079163       75.075821     0.003342     8atom
75.065681       75.071007     0.005325     8atom
75.040787       75.035179     0.005608     8atom
75.049957       75.048988     0.000969     8atom
75.057671       75.059494     0.001823     8atom
75.010384       75.013359     0.002975     8atom
75.041512       75.030281     0.011230     8atom
75.127075       75.136581     0.009506     8atom
75.128296       75.133606     0.005310     8atom
75.072792       75.069740     0.003052     8atom
74.915939       74.920204     0.004265     8atom
75.025520       75.031250     0.005730     8atom
74.951057       74.951889     0.000832     8atom
75.056267       75.056358     0.000092     8atom
75.191010       75.186180     0.004829     8atom
75.281509       75.283890     0.002380     8atom
75.036873       75.037712     0.000839     8atom
75.006180       75.007133     0.000954     8atom
75.139114       75.135017     0.004097     8atom
75.044914       75.046143     0.001228     8atom
75.055649       75.053871     0.001778     8atom
75.005432       75.004387     0.001045     8atom
75.059631       75.062233     0.002602     8atom
75.029366       75.028915     0.000450     8atom
75.065376       75.063751     0.001625     8atom
75.135918       75.134560     0.001358     8atom
75.177406       75.175766     0.001640     8atom
75.111366       75.109261     0.002106     8atom
74.985756       74.989189     0.003433     8atom
75.183723       75.180252     0.003471     8atom
75.043144       75.041443     0.001701     8atom
75.119316       75.119797     0.000481     8atom
75.115776       75.122009     0.006233     8atom
75.160530       75.157677     0.002853     8atom
75.020767       75.030373     0.009605     8atom
75.022049       75.025223     0.003174     8atom
75.130028       75.137482     0.007454     8atom
74.956131       74.948341     0.007790     8atom
75.111603       75.111626     0.000023     8atom
75.095451       75.097214     0.001762     8atom
75.056419       75.057381     0.000961     8atom
75.043800       75.041901     0.001900     8atom
75.046318       75.045586     0.000732     8atom
74.993462       74.995529     0.002068     8atom
74.999596       75.000603     0.001007     8atom
75.009499       75.007431     0.002068     8atom
75.034302       75.042557     0.008255     8atom
75.103844       75.109215     0.005371     8atom
75.072922       75.069458     0.003464     8atom
75.015823       75.014511     0.001312     8atom
75.097191       75.092804     0.004387     8atom
75.151337       75.155022     0.003685     8atom
75.092247       75.091377     0.000870     8atom
75.061752       75.067886     0.006134     8atom
75.102119       75.107048     0.004929     8atom
75.187859       75.183884     0.003975     8atom
74.968933       74.965500     0.003433     8atom
75.060753       75.067276     0.006523     8atom
75.054642       75.058403     0.003761     8atom
75.064255       75.061890     0.002365     8atom
75.018318       75.022629     0.004311     8atom
75.109009       75.111946     0.002937     8atom
74.905464       74.907677     0.002213     8atom
75.112839       75.107903     0.004936     8atom
75.073860       75.075539     0.001678     8atom
75.082375       75.077827     0.004547     8atom
75.079010       75.079918     0.000908     8atom
75.044327       75.046516     0.002190     8atom
75.044250       75.039543     0.004707     8atom
75.038918       75.038048     0.000870     8atom
75.108978       75.109253     0.000275     8atom
75.034882       75.035133     0.000252     8atom
75.039108       75.039207     0.000099     8atom
75.064514       75.064667     0.000153     8atom
75.116417       75.115051     0.001366     8atom
75.059563       75.054115     0.005447     8atom
75.079201       75.083656     0.004456     8atom
75.027924       75.030533     0.002609     8atom
75.028008       75.021568     0.006439     8atom
75.134422       75.145271     0.010849     8atom
75.318932       75.319977     0.001045     8atom
75.151283       75.151016     0.000267     8atom
75.099129       75.093353     0.005775     8atom
75.325645       75.321693     0.003952     8atom
75.224998       75.225258     0.000259     8atom
75.024536       75.015839     0.008698     8atom
74.988914       74.986885     0.002029     8atom
74.977036       74.969604     0.007431     8atom
75.052559       75.051620     0.000938     8atom
75.128487       75.130882     0.002396     8atom
75.073334       75.070267     0.003067     8atom
75.147903       75.148148     0.000244     8atom
75.016098       75.011749     0.004349     8atom
75.029755       75.032196     0.002441     8atom
75.040611       75.032997     0.007614     8atom
75.085320       75.082512     0.002808     8atom
75.136299       75.128242     0.008057     8atom
75.046539       75.047729     0.001190     8atom
75.085686       75.084259     0.001427     8atom
75.052773       75.052475     0.000298     8atom
75.032433       75.034485     0.002052     8atom
75.006203       75.006821     0.000618     8atom
75.160858       75.158218     0.002640     8atom
75.170479       75.167099     0.003380     8atom
75.142052       75.141388     0.000664     8atom
75.163834       75.163139     0.000694     8atom
75.069000       75.068359     0.000641     8atom
75.228271       75.229965     0.001694     8atom
75.155617       75.151550     0.004066     8atom
75.195793       75.197044     0.001251     8atom
75.156876       75.153336     0.003540     8atom
75.028099       75.029045     0.000946     8atom
75.182945       75.188141     0.005196     8atom
74.989273       74.988663     0.000610     8atom
75.077324       75.074303     0.003021     8atom
75.069611       75.069885     0.000275     8atom
75.094368       75.095726     0.001358     8atom
74.966721       74.966125     0.000595     8atom
75.164703       75.166679     0.001976     8atom
75.062851       75.057381     0.005470     8atom
75.089897       75.091873     0.001976     8atom
75.050934       75.054352     0.003418     8atom
75.036728       75.041557     0.004829     8atom
75.104820       75.103477     0.001343     8atom
75.223511       75.217041     0.006470     8atom
75.077324       75.077072     0.000252     8atom
75.088234       75.093727     0.005493     8atom
75.063568       75.064171     0.000603     8atom
75.038765       75.039307     0.000542     8atom
75.121803       75.121971     0.000168     8atom
75.155113       75.154419     0.000694     8atom
74.963928       74.962608     0.001320     8atom
75.058502       75.062920     0.004417     8atom
75.076187       75.070351     0.005836     8atom
75.025124       75.028107     0.002983     8atom
75.007011       75.004211     0.002800     8atom
75.064049       75.063667     0.000381     8atom
75.029465       75.031090     0.001625     8atom
75.164642       75.161621     0.003021     8atom
75.062317       75.058723     0.003593     8atom
75.008377       75.009674     0.001297     8atom
75.112518       75.110832     0.001686     8atom
75.085609       75.083519     0.002090     8atom
75.095177       75.093796     0.001381     8atom
75.013145       75.020790     0.007645     8atom
75.058449       75.062042     0.003593     8atom
75.072792       75.065224     0.007568     8atom
75.128067       75.129745     0.001678     8atom
75.122360       75.129967     0.007607     8atom
75.126411       75.128944     0.002533     8atom
75.060455       75.061142     0.000687     8atom
75.107895       75.107491     0.000404     8atom
75.019180       75.024376     0.005196     8atom
75.099838       75.097527     0.002312     8atom
75.122910       75.123276     0.000366     8atom
75.002800       75.005203     0.002403     8atom
75.083839       75.084930     0.001091     8atom
74.981689       74.987511     0.005821     8atom
75.125832       75.126465     0.000633     8atom
75.072784       75.072639     0.000145     8atom
75.068848       75.069031     0.000183     8atom
75.055435       75.057022     0.001587     8atom
75.047920       75.043686     0.004234     8atom
75.033623       75.032440     0.001183     8atom
75.193779       75.196564     0.002785     8atom
75.019897       75.017685     0.002213     8atom
75.017464       75.016754     0.000710     8atom
75.098137       75.104744     0.006607     8atom
75.109451       75.109802     0.000351     8atom
75.029327       75.029945     0.000618     8atom
75.120071       75.118797     0.001274     8atom
75.089699       75.085960     0.003738     8atom
74.984596       74.988495     0.003899     8atom
75.039749       75.040878     0.001129     8atom
75.155968       75.148857     0.007111     8atom
75.221458       75.217857     0.003601     8atom
75.117027       75.126404     0.009377     8atom
75.098488       75.101227     0.002739     8atom
75.092850       75.091286     0.001564     8atom
75.117737       75.125504     0.007767     8atom
75.055328       75.055901     0.000572     8atom
75.158157       75.160866     0.002708     8atom
75.107300       75.107796     0.000496     8atom
74.993408       74.991188     0.002220     8atom
75.091675       75.091499     0.000175     8atom
75.124039       75.120422     0.003616     8atom
75.103638       75.103714     0.000076     8atom
75.073898       75.077240     0.003342     8atom
74.979828       74.977455     0.002373     8atom
74.983704       74.985519     0.001816     8atom
75.134140       75.128746     0.005394     8atom
75.140511       75.142868     0.002357     8atom
74.776207       74.774635     0.001572     8atom
75.245499       75.239830     0.005669     8atom
75.210838       75.209801     0.001038     8atom
75.170395       75.177277     0.006882     8atom
75.092705       75.095406     0.002701     8atom
75.144676       75.146683     0.002007     8atom
75.193291       75.204720     0.011429     8atom
74.934334       74.934982     0.000648     8atom
74.981102       74.982994     0.001892     8atom
75.019508       75.017227     0.002281     8atom
75.056152       75.058136     0.001984     8atom
75.024887       75.026512     0.001625     8atom
75.107872       75.103722     0.004150     8atom
75.102242       75.098351     0.003891     8atom
75.077560       75.083206     0.005646     8atom
75.086761       75.087425     0.000664     8atom
75.139694       75.137749     0.001945     8atom
75.150627       75.156265     0.005638     8atom
75.135109       75.129799     0.005310     8atom
75.009987       75.009109     0.000877     8atom
75.048889       75.047195     0.001694     8atom
75.062340       75.064430     0.002090     8atom
75.124977       75.123787     0.001190     8atom
75.119438       75.117516     0.001923     8atom
75.126289       75.125877     0.000412     8atom
75.050804       75.052605     0.001801     8atom
75.054459       75.055374     0.000916     8atom
75.096504       75.094391     0.002113     8atom
75.091972       75.095383     0.003410     8atom
75.021118       75.023239     0.002121     8atom
75.045639       75.047195     0.001556     8atom
75.176903       75.173904     0.002998     8atom
75.219597       75.223686     0.004089     8atom
75.110931       75.110214     0.000717     8atom
75.097061       75.097710     0.000648     8atom
75.165596       75.169281     0.003685     8atom
75.160896       75.157829     0.003067     8atom
75.039253       75.037636     0.001617     8atom
75.032387       75.036682     0.004295     8atom
75.141785       75.144348     0.002563     8atom
75.128479       75.122040     0.006439     8atom
75.104126       75.107620     0.003494     8atom
75.199768       75.204704     0.004936     8atom
75.116692       75.117813     0.001122     8atom
75.090508       75.094406     0.003899     8atom
75.099907       75.103989     0.004082     8atom
75.099464       75.096710     0.002754     8atom
75.002808       75.006104     0.003296     8atom
75.072334       75.070549     0.001785     8atom
75.089508       75.089539     0.000031     8atom
75.030998       75.036270     0.005272     8atom
75.157516       75.170570     0.013054     8atom
75.037758       75.044930     0.007172     8atom
75.023880       75.024727     0.000847     8atom
74.964714       74.966629     0.001915     8atom
75.110481       75.112366     0.001884     8atom
75.101532       75.104050     0.002518     8atom
74.990486       74.995010     0.004524     8atom
75.036758       75.027733     0.009026     8atom
75.131271       75.131828     0.000557     8atom
75.114700       75.120461     0.005760     8atom
75.052200       75.052681     0.000481     8atom
75.142708       75.141937     0.000771     8atom
75.109741       75.106895     0.002846     8atom
75.182571       75.182449     0.000122     8atom
75.117874       75.117386     0.000488     8atom
75.058022       75.057259     0.000763     8atom
75.057983       75.054916     0.003067     8atom
75.136139       75.140884     0.004745     8atom
75.059181       75.063004     0.003822     8atom
75.152733       75.145866     0.006866     8atom
75.128548       75.137451     0.008904     8atom
75.122520       75.126732     0.004211     8atom
75.073257       75.071213     0.002045     8atom
74.989906       74.988625     0.001282     8atom
75.028648       75.021469     0.007179     8atom
75.099907       75.099136     0.000771     8atom
75.029434       75.027107     0.002327     8atom
75.087479       75.088524     0.001045     8atom
75.145386       75.138069     0.007317     8atom
75.260056       75.248871     0.011185     8atom
75.112251       75.108055     0.004196     8atom
75.319649       75.316307     0.003342     8atom
75.033813       75.029022     0.004791     8atom
75.054733       75.056824     0.002090     8atom
75.042824       75.047974     0.005150     8atom
75.120010       75.119507     0.000504     8atom
74.775925       74.776436     0.000511     8atom
75.093231       75.092613     0.000618     8atom
75.044449       75.045334     0.000885     8atom
75.049339       75.049004     0.000336     8atom
75.109413       75.106346     0.003067     8atom
75.233757       75.235703     0.001945     8atom
75.292053       75.288513     0.003540     8atom
75.094101       75.096619     0.002518     8atom
75.158684       75.162262     0.003578     8atom
75.111130       75.112831     0.001701     8atom
75.131180       75.133163     0.001984     8atom
75.117203       75.127670     0.010468     8atom
74.934067       74.935623     0.001556     8atom
74.994354       74.991211     0.003143     8atom
74.786018       74.789886     0.003868     8atom
75.132973       75.127090     0.005882     8atom
74.887917       74.884514     0.003403     8atom
75.038948       75.036034     0.002914     8atom
74.955299       74.960175     0.004875     8atom
75.103333       75.108902     0.005569     8atom
74.776932       74.777596     0.000664     8atom
75.076881       75.083092     0.006210     8atom
75.050201       75.050415     0.000214     8atom
75.075333       75.086098     0.010765     8atom
75.135605       75.127846     0.007759     8atom
75.003716       74.997063     0.006653     8atom
74.823700       74.815300     0.008400     8atom
74.990494       74.994156     0.003662     8atom
75.007828       75.006493     0.001335     8atom
75.017609       75.017616     0.000008     8atom
75.063347       75.066704     0.003357     8atom
75.106133       75.105492     0.000641     8atom
75.078369       75.085869     0.007500     8atom
75.152901       75.149178     0.003723     8atom
75.096207       75.093880     0.002327     8atom
74.814148       74.804489     0.009659     8atom
75.046524       75.046860     0.000336     8atom
75.190948       75.188850     0.002098     8atom
75.184105       75.187691     0.003586     8atom
75.197571       75.192276     0.005295     8atom
75.228798       75.226486     0.002312     8atom
75.147301       75.155128     0.007828     8atom
75.092659       75.094803     0.002144     8atom
75.121521       75.122223     0.000702     8atom
75.171043       75.180519     0.009476     8atom
74.981949       74.983223     0.001274     8atom
74.996155       75.005531     0.009377     8atom
75.252083       75.255280     0.003197     8atom
74.989388       74.995354     0.005966     8atom
75.086006       75.074684     0.011322     8atom
75.086868       75.093880     0.007011     8atom
75.153885       75.149689     0.004196     8atom
75.036263       75.038719     0.002457     8atom
75.033249       75.035782     0.002533     8atom
75.053680       75.051743     0.001938     8atom
74.939171       74.938225     0.000946     8atom
75.085098       75.086624     0.001526     8atom
75.117973       75.115662     0.002312     8atom
75.122284       75.113441     0.008842     8atom
75.065567       75.076981     0.011414     8atom
75.073753       75.081161     0.007408     8atom
75.147179       75.142166     0.005013     8atom
74.916374       74.922241     0.005867     8atom
75.084923       75.085846     0.000923     8atom
75.002151       75.002136     0.000015     8atom
75.070908       75.067787     0.003120     8atom
75.086266       75.089813     0.003548     8atom
75.119034       75.120644     0.001610     8atom
75.104088       75.106171     0.002083     8atom
75.065659       75.067352     0.001694     8atom
75.072121       75.067924     0.004196     8atom
75.018227       75.020584     0.002357     8atom
75.211975       75.215065     0.003090     8atom
75.327393       75.330925     0.003532     8atom
75.018280       75.018639     0.000359     8atom
75.087357       75.088341     0.000984     8atom
75.100830       75.105721     0.004890     8atom
75.037231       75.038918     0.001686     8atom
75.003670       75.003418     0.000252     8atom
75.118568       75.126183     0.007614     8atom
75.136887       75.141434     0.004547     8atom
75.160553       75.155930     0.004623     8atom
74.989418       74.985527     0.003891     8atom
75.057983       75.057648     0.000336     8atom
75.079102       75.081322     0.002220     8atom
75.084785       75.086380     0.001595     8atom
75.007355       75.009354     0.001999     8atom
75.030479       75.036812     0.006332     8atom
75.038223       75.045044     0.006821     8atom
75.090431       75.091164     0.000732     8atom
75.130486       75.132858     0.002373     8atom
75.038628       75.034988     0.003639     8atom
75.023590       75.021370     0.002220     8atom
75.071548       75.070786     0.000763     8atom
75.115768       75.119400     0.003632     8atom
75.171280       75.173874     0.002594     8atom
75.093712       75.089500     0.004211     8atom
75.036217       75.033218     0.002998     8atom
75.117928       75.117073     0.000854     8atom
75.061005       75.063240     0.002235     8atom
75.093903       75.102081     0.008179     8atom
75.182228       75.193909     0.011681     8atom
75.151695       75.144859     0.006836     8atom
74.905983       74.911018     0.005035     8atom
75.215111       75.216209     0.001099     8atom
75.141731       75.133293     0.008438     8atom
75.214104       75.215187     0.001083     8atom
74.999954       75.000420     0.000465     8atom
75.029037       75.026871     0.002167     8atom
74.987541       74.995056     0.007515     8atom
75.144974       75.141533     0.003441     8atom
75.170876       75.157692     0.013184     8atom
75.105080       75.113098     0.008018     8atom
75.121689       75.123878     0.002190     8atom
75.045433       75.042343     0.003090     8atom
75.016586       75.020638     0.004051     8atom
75.218727       75.213219     0.005508     8atom
75.202774       75.206932     0.004158     8atom
75.556511       75.532372     0.024139     8atom
75.069176       75.073196     0.004021     8atom
74.805466       74.796028     0.009438     8atom
75.094353       75.087585     0.006767     8atom
75.124001       75.130951     0.006950     8atom
75.142639       75.141991     0.000648     8atom
75.030769       75.029114     0.001656     8atom
75.021774       75.024170     0.002396     8atom
75.051666       75.058968     0.007301     8atom
75.021271       75.021500     0.000229     8atom
75.149040       75.150932     0.001892     8atom
75.123238       75.123474     0.000237     8atom
75.116272       75.120003     0.003731     8atom
75.092880       75.090309     0.002571     8atom
75.233528       75.229187     0.004341     8atom
75.015396       75.003151     0.012245     8atom
75.071304       75.065323     0.005981     8atom
75.059830       75.057945     0.001884     8atom
75.057861       75.055687     0.002174     8atom
74.929871       74.937973     0.008102     8atom
75.131912       75.135765     0.003853     8atom
74.982262       74.980644     0.001617     8atom
75.055901       75.052917     0.002983     8atom
75.067421       75.069145     0.001724     8atom
75.140656       75.137520     0.003136     8atom
75.089401       75.095215     0.005814     8atom
75.088257       75.093071     0.004814     8atom
75.031418       75.033226     0.001808     8atom
75.084808       75.085930     0.001122     8atom
75.044533       75.046906     0.002373     8atom
75.012840       75.011940     0.000900     8atom
75.030594       75.033646     0.003052     8atom
75.151436       75.152489     0.001053     8atom
74.955116       74.953659     0.001457     8atom
74.912598       74.905083     0.007515     8atom
74.964172       74.972321     0.008148     8atom
75.143394       75.143684     0.000290     8atom
75.126938       75.133080     0.006142     8atom
75.157173       75.160980     0.003807     8atom
75.054207       75.054436     0.000229     8atom
75.137756       75.139305     0.001549     8atom
74.997124       74.992714     0.004410     8atom
75.060539       75.062592     0.002052     8atom
75.079399       75.081726     0.002327     8atom
75.109360       75.109604     0.000244     8atom
75.063744       75.066467     0.002724     8atom
75.092422       75.093292     0.000870     8atom
75.061813       75.065941     0.004128     8atom
75.034943       75.034012     0.000931     8atom
74.945328       74.952499     0.007172     8atom
75.040573       75.036476     0.004097     8atom
75.007568       75.008118     0.000549     8atom
75.089935       75.087402     0.002533     8atom
74.990929       74.991699     0.000771     8atom
75.168648       75.163101     0.005547     8atom
75.178696       75.182144     0.003448     8atom
75.121780       75.124870     0.003090     8atom
75.061073       75.055336     0.005737     8atom
75.025040       75.023590     0.001450     8atom
75.045219       75.043167     0.002052     8atom
74.953346       74.952522     0.000824     8atom
75.161240       75.169472     0.008232     8atom
75.084373       75.083496     0.000877     8atom
75.054703       75.052498     0.002205     8atom
75.057777       75.065239     0.007462     8atom
74.997154       74.995621     0.001534     8atom
75.018600       75.017632     0.000969     8atom
75.072327       75.071335     0.000992     8atom
75.159286       75.160927     0.001640     8atom
75.125420       75.123222     0.002197     8atom
75.201355       75.204254     0.002899     8atom
75.156593       75.153198     0.003395     8atom
75.101143       75.102631     0.001488     8atom
75.003410       75.006363     0.002953     8atom
75.032639       75.033180     0.000542     8atom
75.128807       75.125237     0.003571     8atom
75.085518       75.091980     0.006462     8atom
75.079819       75.080948     0.001129     8atom
75.112305       75.110497     0.001808     8atom
75.153282       75.154396     0.001114     8atom
75.147438       75.140343     0.007095     8atom
75.051178       75.050026     0.001152     8atom
75.235146       75.235931     0.000786     8atom
75.098610       75.097374     0.001236     8atom
75.133224       75.134727     0.001503     8atom
75.096954       75.101036     0.004082     8atom
75.038231       75.042686     0.004456     8atom
75.120750       75.129646     0.008896     8atom
75.028023       75.029739     0.001717     8atom
75.095032       75.099289     0.004257     8atom
75.025719       75.016350     0.009369     8atom
75.089867       75.087814     0.002052     8atom
75.074265       75.073906     0.000359     8atom
75.106773       75.112946     0.006172     8atom
75.003922       75.008133     0.004211     8atom
75.164665       75.166786     0.002121     8atom
74.952454       74.954529     0.002075     8atom
75.005615       74.999306     0.006310     8atom
75.194572       75.193481     0.001091     8atom
74.998543       74.999596     0.001053     8atom
74.945915       74.936485     0.009430     8atom
75.162483       75.169472     0.006989     8atom
75.016556       75.016357     0.000198     8atom
75.203758       75.194794     0.008965     8atom
75.035179       75.033813     0.001366     8atom
74.983185       74.980194     0.002991     8atom
75.030991       75.034180     0.003189     8atom
74.947983       74.947212     0.000771     8atom
75.140259       75.138542     0.001717     8atom
75.080971       75.083023     0.002052     8atom
75.093529       75.088676     0.004852     8atom
75.155502       75.154449     0.001053     8atom
75.063110       75.065521     0.002411     8atom
75.086113       75.083946     0.002167     8atom
75.063004       75.064453     0.001450     8atom
75.120506       75.130707     0.010201     8atom
75.049301       75.044739     0.004562     8atom
75.087799       75.094902     0.007103     8atom
75.022011       75.022583     0.000572     8atom
75.166458       75.167374     0.000916     8atom
75.049309       75.052032     0.002724     8atom
75.104515       75.106895     0.002380     8atom
75.042175       75.045082     0.002907     8atom
74.997108       75.005501     0.008392     8atom
75.246483       75.241631     0.004852     8atom
75.102600       75.102638     0.000038     8atom
75.212967       75.211082     0.001884     8atom
75.077301       75.085655     0.008354     8atom
75.074417       75.071251     0.003166     8atom
75.140945       75.136063     0.004883     8atom
75.150635       75.152740     0.002106     8atom
75.179665       75.170250     0.009415     8atom
75.118103       75.115189     0.002914     8atom
75.010551       75.016876     0.006325     8atom
75.018234       75.017487     0.000748     8atom
75.054329       75.062263     0.007935     8atom
75.276909       75.276031     0.000877     8atom
75.029541       75.023743     0.005798     8atom
75.018471       75.020508     0.002037     8atom
75.037262       75.035942     0.001320     8atom
75.055656       75.054688     0.000969     8atom
75.152077       75.150818     0.001259     8atom
75.077515       75.078552     0.001038     8atom
75.146332       75.145164     0.001167     8atom
75.151321       75.149834     0.001488     8atom
75.089653       75.094193     0.004539     8atom
75.099037       75.100502     0.001465     8atom
75.017853       75.014900     0.002953     8atom
75.000031       74.996010     0.004021     8atom
75.044136       75.039879     0.004257     8atom
75.101128       75.100548     0.000580     8atom
75.196503       75.189461     0.007042     8atom
75.224724       75.220917     0.003807     8atom
75.151985       75.158165     0.006180     8atom
75.081841       75.081619     0.000221     8atom
75.081444       75.076958     0.004486     8atom
75.151260       75.151367     0.000107     8atom
75.157448       75.151131     0.006317     8atom
75.037949       75.040459     0.002510     8atom
75.142662       75.143135     0.000473     8atom
75.207596       75.209152     0.001556     8atom
75.078865       75.080605     0.001740     8atom
75.078949       75.077805     0.001144     8atom
75.112724       75.114182     0.001457     8atom
75.145348       75.134125     0.011223     8atom
75.138885       75.138718     0.000168     8atom
75.200089       75.197876     0.002213     8atom
75.154144       75.152443     0.001701     8atom
75.083099       75.080856     0.002243     8atom
75.065742       75.075150     0.009407     8atom
75.008568       75.005180     0.003387     8atom
74.905853       74.916527     0.010674     8atom
75.109932       75.109718     0.000214     8atom
74.984360       74.985374     0.001015     8atom
75.050377       75.050087     0.000290     8atom
75.028290       75.023491     0.004799     8atom
74.983246       74.981422     0.001823     8atom
75.084114       75.089317     0.005203     8atom
75.077385       75.075348     0.002037     8atom
75.096992       75.102066     0.005074     8atom
75.034325       75.033058     0.001266     8atom
75.094315       75.094566     0.000252     8atom
75.009163       75.011223     0.002060     8atom
75.256851       75.258408     0.001556     8atom
74.965584       74.964264     0.001320     8atom
75.025620       75.030975     0.005356     8atom
75.131874       75.128464     0.003410     8atom
75.079735       75.077759     0.001976     8atom
74.940155       74.929916     0.010239     8atom
75.047592       75.049545     0.001953     8atom
75.066635       75.070320     0.003685     8atom
74.931717       74.932060     0.000343     8atom
75.204422       75.196678     0.007744     8atom
75.072464       75.067688     0.004776     8atom
75.079468       75.080360     0.000893     8atom
75.042488       75.045212     0.002724     8atom
75.055122       75.053024     0.002098     8atom
75.042809       75.046677     0.003868     8atom
75.083122       75.083229     0.000107     8atom
75.042465       75.045830     0.003365     8atom
75.076996       75.076523     0.000473     8atom
75.151917       75.152565     0.000648     8atom
75.305573       75.312462     0.006889     8atom
74.879997       74.880730     0.000732     8atom
75.195671       75.194969     0.000702     8atom
74.933472       74.928207     0.005264     8atom
75.134201       75.128197     0.006004     8atom
74.963737       74.964264     0.000526     8atom
75.195686       75.195175     0.000511     8atom
75.127914       75.122765     0.005150     8atom
75.040344       75.037086     0.003258     8atom
75.221954       75.223831     0.001877     8atom
75.095161       75.095512     0.000351     8atom
75.125244       75.132515     0.007271     8atom
75.138954       75.135300     0.003654     8atom
75.002266       75.005501     0.003235     8atom
75.149399       75.154945     0.005547     8atom
75.209229       75.211838     0.002609     8atom
74.984398       74.977676     0.006721     8atom
75.170631       75.174393     0.003761     8atom
75.112640       75.111282     0.001358     8atom
75.141045       75.142136     0.001091     8atom
75.150787       75.149185     0.001602     8atom
75.021622       75.021027     0.000595     8atom
75.063568       75.058929     0.004639     8atom
75.339096       75.340202     0.001106     8atom
75.110237       75.116119     0.005882     8atom
75.066315       75.063164     0.003151     8atom
75.095474       75.096558     0.001083     8atom
75.051933       75.046616     0.005318     8atom
75.134392       75.137405     0.003014     8atom
75.234848       75.229660     0.005188     8atom
75.129555       75.126175     0.003380     8atom
75.024033       75.023811     0.000221     8atom
75.075378       75.075012     0.000366     8atom
74.997604       75.000587     0.002983     8atom
75.008781       75.010101     0.001320     8atom
75.384094       75.384491     0.000397     8atom
75.004120       75.009239     0.005119     8atom
75.112724       75.123573     0.010849     8atom
75.004982       75.007668     0.002686     8atom
75.364235       75.366173     0.001938     8atom
74.994949       74.997543     0.002594     8atom
75.365303       75.365395     0.000092     8atom
75.012489       75.015442     0.002953     8atom
75.039879       75.046600     0.006721     8atom
75.106537       75.100471     0.006065     8atom
75.198265       75.199295     0.001030     8atom
75.040543       75.040016     0.000526     8atom
75.114456       75.116142     0.001686     8atom
74.951569       74.952644     0.001076     8atom
75.152527       75.153122     0.000595     8atom
75.051468       75.052597     0.001129     8atom
75.172394       75.169609     0.002785     8atom
75.038033       75.039482     0.001450     8atom
75.073997       75.067268     0.006729     8atom
75.160866       75.162209     0.001343     8atom
75.157135       75.158432     0.001297     8atom
75.024994       75.023453     0.001541     8atom
75.142609       75.151337     0.008728     8atom
75.032768       75.039276     0.006508     8atom
74.977371       74.980942     0.003571     8atom
75.012077       75.008003     0.004074     8atom
74.919334       74.925385     0.006050     8atom
75.054008       75.054733     0.000725     8atom
75.049347       75.049004     0.000343     8atom
75.187820       75.187057     0.000763     8atom
75.187744       75.187057     0.000687     8atom
75.187744       75.187050     0.000694     8atom
75.187752       75.187057     0.000694     8atom
75.136230       75.134995     0.001236     8atom
75.066750       75.071129     0.004379     8atom
75.083397       75.082535     0.000862     8atom
75.002243       75.008324     0.006081     8atom
75.080688       75.085777     0.005089     8atom
75.084076       75.082008     0.002068     8atom
75.049767       75.048843     0.000923     8atom
75.201714       75.211609     0.009895     8atom
75.105209       75.100090     0.005119     8atom
75.177414       75.170441     0.006973     8atom
75.029243       75.033882     0.004639     8atom
75.112755       75.111473     0.001282     8atom
75.051880       75.050743     0.001137     8atom
75.022141       75.022537     0.000397     8atom
75.199158       75.203560     0.004402     8atom
75.160469       75.162331     0.001862     8atom
75.155388       75.158241     0.002853     8atom
75.237709       75.236160     0.001549     8atom
75.164345       75.158051     0.006294     8atom
75.117012       75.114861     0.002151     8atom
75.043633       75.048492     0.004860     8atom
75.182915       75.183792     0.000877     8atom
75.022202       75.022621     0.000420     8atom
75.048172       75.049057     0.000885     8atom
75.095390       75.094864     0.000526     8atom
75.091278       75.092453     0.001175     8atom
75.054672       75.055855     0.001183     8atom
74.993645       74.991463     0.002182     8atom
75.064888       75.070213     0.005325     8atom
75.033638       75.028664     0.004974     8atom
75.119164       75.122894     0.003731     8atom
75.160698       75.153610     0.007088     8atom
75.048378       75.039574     0.008804     8atom
75.162331       75.166306     0.003975     8atom
75.135902       75.143074     0.007172     8atom
75.106087       75.106071     0.000015     8atom
75.093536       75.097176     0.003639     8atom
75.075996       75.075035     0.000961     8atom
74.983017       74.979546     0.003471     8atom
75.054367       75.053322     0.001045     8atom
75.313255       75.318802     0.005547     8atom
75.186058       75.171883     0.014175     8atom
75.109917       75.103683     0.006233     8atom
74.920670       74.916527     0.004143     8atom
75.026115       75.027924     0.001808     8atom
75.154762       75.154617     0.000145     8atom
75.036453       75.034233     0.002220     8atom
75.057144       75.060081     0.002937     8atom
75.197495       75.199417     0.001923     8atom
75.074883       75.071823     0.003059     8atom
75.043732       75.045746     0.002014     8atom
75.028183       75.026764     0.001419     8atom
75.077103       75.075356     0.001747     8atom
75.048592       75.048569     0.000023     8atom
75.012825       75.011917     0.000908     8atom
75.019081       75.017960     0.001122     8atom
75.208374       75.206696     0.001678     8atom
75.143784       75.142883     0.000900     8atom
75.225784       75.222885     0.002899     8atom
75.162819       75.160957     0.001862     8atom
75.168846       75.164116     0.004730     8atom
75.108513       75.106262     0.002251     8atom
75.086082       75.085777     0.000305     8atom
75.094437       75.091988     0.002449     8atom
74.979042       74.984016     0.004974     8atom
75.124741       75.118683     0.006058     8atom
75.189270       75.181786     0.007484     8atom
75.092148       75.100632     0.008484     8atom
75.119041       75.120888     0.001846     8atom
75.051262       75.048225     0.003036     8atom
75.024742       75.029869     0.005127     8atom
75.192398       75.188484     0.003914     8atom
75.255432       75.257782     0.002350     8atom
74.997330       75.000778     0.003448     8atom
75.048912       75.054024     0.005112     8atom
75.126343       75.120590     0.005753     8atom
74.969154       74.975807     0.006653     8atom
75.087097       75.086800     0.000298     8atom
75.182953       75.183586     0.000633     8atom
74.995094       74.993538     0.001556     8atom
75.064667       75.063660     0.001007     8atom
75.096642       75.100296     0.003654     8atom
75.326935       75.322708     0.004227     8atom
75.078056       75.079544     0.001488     8atom
75.116005       75.113663     0.002342     8atom
75.077560       75.081039     0.003479     8atom
75.064690       75.066093     0.001404     8atom
75.024406       75.023354     0.001053     8atom
75.311974       75.314064     0.002090     8atom
74.820442       74.818130     0.002312     8atom
75.124496       75.121132     0.003365     8atom
75.117592       75.118462     0.000870     8atom
75.072403       75.072609     0.000206     8atom
75.081200       75.086510     0.005310     8atom
75.033813       75.040367     0.006554     8atom
75.017487       75.013329     0.004158     8atom
75.073448       75.064453     0.008995     8atom
74.982079       74.975662     0.006416     8atom
