# Supplementary material for: Explainable chemical artificial intelligence from accurate machine learning of real-space chemical descriptors
Source: Nat Commun. 2024 May 21;15:4345. doi: 10.1038/s41467-024-48567-9 (PMC11522690; doi:10.1038/s41467-024-48567-9)
Supplement: Supplementary file 4 — Source Data [file 41467_2024_48567_MOESM4_ESM.zip › main/Fig2/panelA/prediction_test_kin_O.out]

#Observed (a.u.) Predicted (a.u.) Error (a.u.) Label
75.144188     75.143349     0.000839     8atom
75.112885     75.112694     0.000191     8atom
75.097298     75.097664     0.000366     8atom
75.219025     75.226341     0.007317     8atom
74.950935     74.952698     0.001762     8atom
75.161011     75.162376     0.001366     8atom
74.977570     74.969315     0.008255     8atom
75.107208     75.101562     0.005646     8atom
75.011490     75.011749     0.000259     8atom
75.161240     75.163673     0.002434     8atom
75.211807     75.215813     0.004005     8atom
74.892868     74.895790     0.002922     8atom
75.039986     75.049454     0.009468     8atom
74.962029     74.957466     0.004562     8atom
75.248299     75.248459     0.000160     8atom
74.940948     74.938713     0.002235     8atom
75.280869     75.283890     0.003021     8atom
75.098778     75.098404     0.000374     8atom
75.147301     75.151588     0.004288     8atom
75.120369     75.119293     0.001076     8atom
75.063499     75.061478     0.002022     8atom
75.053589     75.052277     0.001312     8atom
75.072342     75.075768     0.003426     8atom
75.275909     75.272705     0.003204     8atom
75.038437     75.042625     0.004189     8atom
75.131279     75.133873     0.002594     8atom
75.118103     75.120140     0.002037     8atom
75.101814     75.102203     0.000389     8atom
75.057816     75.067284     0.009468     8atom
74.974991     74.975700     0.000710     8atom
75.099876     75.099976     0.000099     8atom
75.084625     75.091240     0.006615     8atom
74.991852     74.986847     0.005005     8atom
74.924774     74.917114     0.007660     8atom
75.209778     75.203697     0.006081     8atom
75.152519     75.156197     0.003677     8atom
75.214348     75.214348     0.000000     8atom
75.064255     75.063972     0.000282     8atom
75.147743     75.150925     0.003181     8atom
75.121223     75.122612     0.001389     8atom
74.971687     74.966484     0.005203     8atom
75.054352     75.055901     0.001549     8atom
74.960907     74.961731     0.000824     8atom
75.060646     75.062897     0.002251     8atom
74.943123     74.941681     0.001442     8atom
75.065536     75.063507     0.002029     8atom
75.038002     75.035721     0.002281     8atom
74.979362     74.979767     0.000404     8atom
75.102509     75.103737     0.001228     8atom
75.092361     75.091576     0.000786     8atom
75.043449     75.041817     0.001633     8atom
75.137718     75.137131     0.000587     8atom
75.088623     75.090706     0.002083     8atom
75.006218     75.000954     0.005264     8atom
75.067558     75.066490     0.001068     8atom
75.058212     75.060310     0.002098     8atom
75.081146     75.078178     0.002968     8atom
75.045876     75.047554     0.001678     8atom
75.046616     75.045158     0.001457     8atom
75.000839     75.004906     0.004066     8atom
75.077751     75.082222     0.004471     8atom
75.036392     75.034744     0.001648     8atom
74.985573     74.985161     0.000412     8atom
74.997406     74.990448     0.006958     8atom
75.082535     75.082031     0.000504     8atom
75.045341     75.046135     0.000793     8atom
74.933372     74.935410     0.002037     8atom
75.161102     75.155457     0.005646     8atom
75.009254     75.015442     0.006187     8atom
75.143860     75.148201     0.004341     8atom
75.045380     75.045975     0.000595     8atom
75.024605     75.025841     0.001236     8atom
74.979721     74.977058     0.002663     8atom
75.068161     75.072708     0.004547     8atom
74.976570     74.974335     0.002235     8atom
75.071274     75.068367     0.002907     8atom
75.167542     75.166718     0.000824     8atom
75.001259     75.005882     0.004623     8atom
75.139244     75.143036     0.003792     8atom
75.163399     75.165527     0.002129     8atom
74.974968     74.963562     0.011406     8atom
75.120178     75.123672     0.003494     8atom
75.050507     75.047920     0.002586     8atom
75.106964     75.108574     0.001610     8atom
75.085899     75.087334     0.001434     8atom
75.100945     75.095650     0.005295     8atom
75.124962     75.126205     0.001244     8atom
75.188164     75.186226     0.001938     8atom
74.966652     74.964966     0.001686     8atom
75.086227     75.090157     0.003929     8atom
75.090309     75.096046     0.005737     8atom
75.151054     75.156929     0.005875     8atom
75.040352     75.042603     0.002251     8atom
74.975189     74.970604     0.004585     8atom
74.830811     74.833160     0.002350     8atom
75.098778     75.099670     0.000893     8atom
74.990585     74.995239     0.004654     8atom
75.059937     75.066658     0.006721     8atom
75.066887     75.062347     0.004539     8atom
75.058182     75.057755     0.000427     8atom
75.176537     75.178894     0.002357     8atom
74.990601     74.988411     0.002190     8atom
75.087212     75.088051     0.000839     8atom
74.981773     74.980385     0.001389     8atom
75.033150     75.035881     0.002731     8atom
75.072945     75.075798     0.002853     8atom
75.040024     75.041145     0.001122     8atom
75.038330     75.036652     0.001678     8atom
75.084259     75.078857     0.005402     8atom
75.105408     75.108032     0.002625     8atom
75.087654     75.093971     0.006317     8atom
75.086632     75.083191     0.003441     8atom
75.013107     75.010315     0.002792     8atom
75.007790     75.006927     0.000862     8atom
75.001762     75.000259     0.001503     8atom
74.982292     74.977104     0.005188     8atom
75.046417     75.048920     0.002502     8atom
75.054810     75.051537     0.003273     8atom
75.024933     75.025635     0.000702     8atom
75.065842     75.062141     0.003700     8atom
75.212364     75.215370     0.003006     8atom
75.008621     75.008881     0.000259     8atom
75.090744     75.101051     0.010307     8atom
75.028961     75.024918     0.004044     8atom
75.001877     75.010147     0.008270     8atom
75.068657     75.073914     0.005257     8atom
75.112236     75.104538     0.007698     8atom
75.101044     75.098625     0.002419     8atom
75.157951     75.153839     0.004112     8atom
75.104057     75.104309     0.000252     8atom
75.129860     75.132736     0.002876     8atom
75.068695     75.070732     0.002037     8atom
75.131996     75.131836     0.000160     8atom
75.128441     75.127365     0.001076     8atom
74.993362     74.994347     0.000984     8atom
75.187462     75.177086     0.010376     8atom
75.123405     75.125984     0.002579     8atom
75.229416     75.229446     0.000031     8atom
75.096863     75.093460     0.003403     8atom
75.098999     75.095367     0.003632     8atom
75.107971     75.113617     0.005646     8atom
75.104782     75.096481     0.008301     8atom
75.287041     75.292717     0.005676     8atom
75.207123     75.204643     0.002480     8atom
74.939941     74.937920     0.002022     8atom
75.029816     75.030357     0.000542     8atom
74.962021     74.962196     0.000175     8atom
74.950279     74.948814     0.001465     8atom
75.016464     75.007004     0.009460     8atom
75.176094     75.175552     0.000542     8atom
75.104904     75.105774     0.000870     8atom
75.046875     75.046120     0.000755     8atom
75.130882     75.137146     0.006264     8atom
75.044662     75.050423     0.005760     8atom
75.073631     75.077339     0.003708     8atom
75.156799     75.160896     0.004097     8atom
75.112221     75.114052     0.001831     8atom
75.073456     75.079918     0.006462     8atom
75.095833     75.098915     0.003082     8atom
74.984993     74.987198     0.002205     8atom
75.019257     75.022614     0.003357     8atom
75.080391     75.081467     0.001076     8atom
75.049042     75.053917     0.004875     8atom
75.038734     75.041313     0.002579     8atom
75.041351     75.037628     0.003723     8atom
75.083275     75.084320     0.001045     8atom
75.075562     75.073196     0.002365     8atom
75.034393     75.040916     0.006523     8atom
75.066917     75.064369     0.002548     8atom
74.978722     74.982399     0.003677     8atom
74.742699     74.738365     0.004333     8atom
74.948891     74.948044     0.000847     8atom
75.164917     75.170258     0.005341     8atom
75.110672     75.107208     0.003464     8atom
75.051270     75.052704     0.001434     8atom
75.193176     75.192909     0.000267     8atom
75.142731     75.149193     0.006462     8atom
75.146393     75.150757     0.004364     8atom
74.766953     74.766357     0.000595     8atom
75.005592     75.010574     0.004982     8atom
75.133652     75.131233     0.002419     8atom
74.924713     74.924217     0.000496     8atom
75.078079     75.074699     0.003380     8atom
75.019188     75.022942     0.003754     8atom
75.071014     75.073456     0.002441     8atom
75.214348     75.215523     0.001175     8atom
74.943367     74.930786     0.012581     8atom
75.016815     75.021301     0.004486     8atom
75.025116     75.025368     0.000252     8atom
75.028748     75.027763     0.000984     8atom
75.076828     75.082024     0.005196     8atom
75.036278     75.032768     0.003510     8atom
75.191628     75.193237     0.001610     8atom
75.021400     75.015686     0.005714     8atom
75.123016     75.118553     0.004463     8atom
75.139809     75.138588     0.001221     8atom
75.111824     75.114243     0.002419     8atom
75.139984     75.139198     0.000786     8atom
75.102646     75.104614     0.001968     8atom
75.193672     75.195358     0.001686     8atom
74.962959     74.960312     0.002647     8atom
75.067520     75.076035     0.008514     8atom
75.038147     75.032059     0.006088     8atom
74.994942     75.002769     0.007828     8atom
75.128838     75.127724     0.001114     8atom
75.176094     75.176323     0.000229     8atom
75.062988     75.061249     0.001740     8atom
75.061028     75.058762     0.002266     8atom
75.037750     75.037407     0.000343     8atom
75.164322     75.157661     0.006660     8atom
75.317223     75.319931     0.002708     8atom
74.966850     74.966263     0.000587     8atom
75.104050     75.106239     0.002190     8atom
75.120041     75.121979     0.001938     8atom
75.150383     75.148247     0.002136     8atom
75.130180     75.135849     0.005669     8atom
74.978073     74.979027     0.000954     8atom
75.075027     75.075562     0.000534     8atom
75.057968     75.056824     0.001144     8atom
75.099472     75.101471     0.001999     8atom
75.015602     75.019890     0.004288     8atom
75.004036     75.001305     0.002731     8atom
75.185905     75.192871     0.006966     8atom
75.090904     75.090866     0.000038     8atom
75.023422     75.027367     0.003944     8atom
75.013824     75.007942     0.005882     8atom
74.972183     74.974068     0.001884     8atom
75.037849     75.035889     0.001961     8atom
75.078453     75.078979     0.000526     8atom
75.127228     75.123993     0.003235     8atom
75.050766     75.051079     0.000313     8atom
75.093689     75.090157     0.003532     8atom
75.095970     75.094978     0.000992     8atom
75.062119     75.062096     0.000023     8atom
75.098709     75.097824     0.000885     8atom
75.067665     75.069084     0.001419     8atom
75.018929     75.018044     0.000885     8atom
75.157845     75.157471     0.000374     8atom
75.123024     75.125977     0.002953     8atom
75.133972     75.138718     0.004745     8atom
75.017441     75.019226     0.001785     8atom
75.039085     75.039322     0.000237     8atom
75.028297     75.028503     0.000206     8atom
75.017448     75.015617     0.001831     8atom
75.105827     75.104721     0.001106     8atom
75.103180     75.107597     0.004417     8atom
75.068626     75.061440     0.007187     8atom
75.180130     75.184540     0.004410     8atom
75.093025     75.093491     0.000465     8atom
75.072762     75.074898     0.002136     8atom
75.086357     75.091965     0.005608     8atom
74.793114     74.787117     0.005997     8atom
75.128830     75.128616     0.000214     8atom
75.119522     75.116997     0.002525     8atom
75.075417     75.070862     0.004555     8atom
74.962692     74.956757     0.005936     8atom
75.181580     75.182526     0.000946     8atom
75.070198     75.079987     0.009789     8atom
75.048195     75.041748     0.006447     8atom
75.067017     75.073257     0.006241     8atom
75.046204     75.045441     0.000763     8atom
75.017143     75.016220     0.000923     8atom
75.116920     75.115677     0.001244     8atom
75.148544     75.147903     0.000641     8atom
75.128159     75.132164     0.004005     8atom
75.111595     75.109444     0.002151     8atom
74.971146     74.969406     0.001740     8atom
75.030510     75.033409     0.002899     8atom
75.152420     75.153763     0.001343     8atom
75.082039     75.083839     0.001801     8atom
75.164833     75.167152     0.002319     8atom
75.284889     75.294601     0.009712     8atom
75.145111     75.138733     0.006378     8atom
74.924599     74.932968     0.008369     8atom
75.056587     75.062408     0.005821     8atom
75.110474     75.110550     0.000076     8atom
75.111771     75.112709     0.000938     8atom
75.052719     75.054962     0.002243     8atom
75.025101     75.026245     0.001144     8atom
75.112572     75.112679     0.000107     8atom
75.035866     75.035118     0.000748     8atom
75.080055     75.081306     0.001251     8atom
75.021034     75.017128     0.003906     8atom
75.095886     75.098801     0.002914     8atom
75.082825     75.085251     0.002426     8atom
75.049843     75.050690     0.000847     8atom
75.149826     75.151581     0.001755     8atom
75.054268     75.053185     0.001083     8atom
75.142570     75.140808     0.001762     8atom
75.032852     75.029709     0.003143     8atom
75.058640     75.064133     0.005493     8atom
75.012108     75.012794     0.000687     8atom
75.181610     75.185410     0.003799     8atom
75.018265     75.023666     0.005402     8atom
75.294258     75.287567     0.006691     8atom
75.053986     75.049965     0.004021     8atom
74.991028     74.998550     0.007523     8atom
75.060211     75.061966     0.001755     8atom
75.019661     75.028046     0.008385     8atom
75.147026     75.148071     0.001045     8atom
74.922180     74.919952     0.002228     8atom
75.094147     75.085899     0.008247     8atom
75.137573     75.141335     0.003761     8atom
75.091034     75.090691     0.000343     8atom
75.095367     75.096230     0.000862     8atom
75.089500     75.090370     0.000870     8atom
75.156654     75.156418     0.000237     8atom
75.045425     75.042267     0.003159     8atom
75.053909     75.051300     0.002609     8atom
74.997353     74.999184     0.001831     8atom
75.126129     75.124199     0.001930     8atom
75.035774     75.032341     0.003433     8atom
74.992111     74.989662     0.002449     8atom
75.074203     75.077347     0.003143     8atom
74.984093     74.992378     0.008286     8atom
75.318680     75.313873     0.004807     8atom
75.027565     75.026543     0.001022     8atom
75.289284     75.293251     0.003967     8atom
74.976730     74.977585     0.000854     8atom
75.118156     75.120689     0.002533     8atom
75.119720     75.122772     0.003052     8atom
75.119675     75.117554     0.002121     8atom
75.098190     75.099762     0.001572     8atom
75.004829     75.004845     0.000015     8atom
75.169479     75.169479     0.000000     8atom
75.110527     75.111946     0.001419     8atom
75.118225     75.114822     0.003403     8atom
75.078003     75.080460     0.002457     8atom
75.030350     75.029678     0.000671     8atom
75.062996     75.071312     0.008316     8atom
74.927704     74.923630     0.004074     8atom
75.208511     75.210411     0.001900     8atom
75.030739     75.035011     0.004272     8atom
75.057381     75.061325     0.003944     8atom
75.150787     75.144165     0.006622     8atom
75.085228     75.085030     0.000198     8atom
75.160995     75.158516     0.002480     8atom
75.044327     75.047836     0.003510     8atom
75.037094     75.039444     0.002350     8atom
74.894928     74.896416     0.001488     8atom
75.191132     75.186829     0.004303     8atom
75.078751     75.079773     0.001022     8atom
75.151489     75.145615     0.005875     8atom
75.192871     75.191849     0.001022     8atom
75.105354     75.104393     0.000961     8atom
75.033920     75.035072     0.001152     8atom
75.081940     75.083939     0.001999     8atom
75.069763     75.074379     0.004616     8atom
75.277756     75.282936     0.005180     8atom
75.489609     75.491333     0.001724     8atom
75.069290     75.068840     0.000450     8atom
75.109062     75.111900     0.002838     8atom
75.039993     75.042908     0.002914     8atom
74.993286     74.992195     0.001091     8atom
75.118713     75.116570     0.002144     8atom
75.123634     75.119347     0.004288     8atom
75.070595     75.069954     0.000641     8atom
75.124382     75.126183     0.001801     8atom
75.016319     75.017479     0.001160     8atom
75.383011     75.379875     0.003136     8atom
74.926796     74.931358     0.004562     8atom
75.032700     75.035309     0.002609     8atom
75.221420     75.219307     0.002113     8atom
74.956001     74.962433     0.006432     8atom
75.141731     75.138657     0.003075     8atom
75.180840     75.182014     0.001175     8atom
75.384094     75.384491     0.000397     8atom
75.004120     75.009239     0.005119     8atom
75.112724     75.123573     0.010849     8atom
75.004982     75.007668     0.002686     8atom
75.364235     75.366173     0.001938     8atom
74.994949     74.997543     0.002594     8atom
75.365303     75.365395     0.000092     8atom
75.353706     75.359413     0.005707     8atom
74.825104     74.823448     0.001656     8atom
75.180489     75.176598     0.003891     8atom
74.905716     74.905212     0.000504     8atom
75.163345     75.157906     0.005440     8atom
74.943840     74.944893     0.001053     8atom
75.185913     75.184006     0.001907     8atom
74.984230     74.992020     0.007790     8atom
75.093430     75.092094     0.001335     8atom
75.122200     75.121964     0.000237     8atom
75.157089     75.156685     0.000404     8atom
75.183594     75.183647     0.000053     8atom
75.168510     75.169647     0.001137     8atom
75.153091     75.150398     0.002693     8atom
75.160194     75.160286     0.000092     8atom
75.162086     75.160805     0.001282     8atom
75.184021     75.182304     0.001717     8atom
75.036362     75.042084     0.005722     8atom
75.102402     75.104179     0.001778     8atom
75.146332     75.145050     0.001282     8atom
75.049950     75.050919     0.000969     8atom
75.180672     75.181946     0.001274     8atom
75.070557     75.071014     0.000458     8atom
75.077438     75.073982     0.003456     8atom
75.085037     75.089546     0.004509     8atom
74.931023     74.928352     0.002670     8atom
74.990128     74.999252     0.009125     8atom
75.157425     75.153778     0.003647     8atom
75.431793     75.428291     0.003502     8atom
74.891243     74.893784     0.002541     8atom
75.061340     75.063309     0.001968     8atom
75.202980     75.203255     0.000275     8atom
74.973373     74.977486     0.004112     8atom
75.108063     75.106415     0.001648     8atom
75.264183     75.267471     0.003288     8atom
75.237556     75.244484     0.006927     8atom
75.240875     75.244972     0.004097     8atom
75.123512     75.121925     0.001587     8atom
75.100227     75.095657     0.004570     8atom
75.259903     75.257591     0.002312     8atom
75.215630     75.215866     0.000237     8atom
75.079239     75.074760     0.004478     8atom
74.996078     74.997932     0.001854     8atom
74.958008     74.962112     0.004105     8atom
74.967247     74.968712     0.001465     8atom
74.987488     74.983307     0.004181     8atom
74.772835     74.775330     0.002495     8atom
74.963326     74.965553     0.002228     8atom
74.909012     74.911461     0.002449     8atom
75.181122     75.183632     0.002510     8atom
75.170364     75.166168     0.004196     8atom
75.192963     75.193283     0.000320     8atom
75.213463     75.208321     0.005142     8atom
75.024918     75.031578     0.006660     8atom
74.957428     74.948112     0.009315     8atom
74.976044     74.972084     0.003960     8atom
75.035599     75.039970     0.004372     8atom
75.182808     75.179398     0.003410     8atom
75.009811     75.008919     0.000893     8atom
74.945007     74.936882     0.008125     8atom
75.122437     75.132660     0.010223     8atom
75.014763     75.015450     0.000687     8atom
75.149551     75.144386     0.005165     8atom
75.168625     75.169159     0.000534     8atom
75.161278     75.158714     0.002563     8atom
75.164642     75.168877     0.004234     8atom
75.167702     75.165260     0.002441     8atom
74.882156     74.875244     0.006912     8atom
75.259171     75.258331     0.000839     8atom
75.006142     75.010910     0.004768     8atom
75.042137     75.031326     0.010811     8atom
75.199234     75.199333     0.000099     8atom
75.043671     75.044556     0.000885     8atom
74.959557     74.962952     0.003395     8atom
75.090630     75.087578     0.003052     8atom
75.042847     75.045181     0.002335     8atom
75.111221     75.111359     0.000137     8atom
75.029259     75.035995     0.006737     8atom
75.115463     75.114624     0.000839     8atom
75.114365     75.117622     0.003258     8atom
75.045769     75.051727     0.005959     8atom
75.075417     75.073898     0.001518     8atom
75.134521     75.135963     0.001442     8atom
75.153030     75.152786     0.000244     8atom
75.140709     75.143845     0.003136     8atom
75.055733     75.058418     0.002686     8atom
75.112930     75.113930     0.000999     8atom
75.203369     75.203690     0.000320     8atom
75.362648     75.363129     0.000481     8atom
75.151466     75.143173     0.008293     8atom
74.909729     74.916992     0.007263     8atom
75.007294     75.006783     0.000511     8atom
75.091621     75.093102     0.001480     8atom
75.128670     75.127342     0.001328     8atom
75.045189     75.042625     0.002563     8atom
75.102531     75.092728     0.009804     8atom
75.045540     75.045319     0.000221     8atom
75.075554     75.074028     0.001526     8atom
74.998421     75.001297     0.002876     8atom
75.068459     75.068153     0.000305     8atom
75.025597     75.029121     0.003525     8atom
75.103561     75.102554     0.001007     8atom
74.931885     74.936081     0.004196     8atom
75.067154     75.069336     0.002182     8atom
75.108032     75.112411     0.004379     8atom
74.990738     74.982880     0.007858     8atom
74.936913     74.931511     0.005402     8atom
