# Supplementary material for: Explainable chemical artificial intelligence from accurate machine learning of real-space chemical descriptors
Source: Nat Commun. 2024 May 21;15:4345. doi: 10.1038/s41467-024-48567-9 (PMC11522690; doi:10.1038/s41467-024-48567-9)
Supplement: Supplementary file 4 — Source Data [file 41467_2024_48567_MOESM4_ESM.zip › main/Fig2/panelB/prediction_train_kin_O.out]

#Observed (a.u.) Predicted (a.u.) Error (a.u.) Label
75.171341     75.177284     0.005943     8atom
74.983963     74.981384     0.002579     8atom
75.220276     75.222137     0.001862     8atom
75.144569     75.137085     0.007484     8atom
75.165199     75.162560     0.002640     8atom
74.984970     74.985413     0.000443     8atom
75.038773     75.041954     0.003181     8atom
75.044853     75.051056     0.006203     8atom
75.104912     75.106300     0.001389     8atom
75.039467     75.050758     0.011292     8atom
75.070740     75.082443     0.011703     8atom
75.077385     75.077339     0.000046     8atom
75.097191     75.090973     0.006218     8atom
75.151337     75.155571     0.004234     8atom
75.092247     75.091637     0.000610     8atom
75.061752     75.069489     0.007736     8atom
75.048508     75.038803     0.009705     8atom
74.838234     74.836372     0.001862     8atom
75.029366     75.029938     0.000572     8atom
75.006447     75.002373     0.004074     8atom
74.967850     74.965622     0.002228     8atom
75.050262     75.049423     0.000839     8atom
75.216911     75.215973     0.000938     8atom
75.116653     75.121429     0.004776     8atom
75.148155     75.147865     0.000290     8atom
75.230759     75.228294     0.002464     8atom
75.160957     75.165970     0.005013     8atom
75.241348     75.243057     0.001709     8atom
75.012138     75.008110     0.004028     8atom
75.140770     75.147018     0.006248     8atom
75.115540     75.122879     0.007339     8atom
75.078529     75.073914     0.004616     8atom
75.068748     75.065216     0.003532     8atom
74.987572     74.983757     0.003815     8atom
75.079071     75.081215     0.002144     8atom
74.953041     74.952026     0.001015     8atom
74.973251     74.974586     0.001335     8atom
75.119133     75.114365     0.004768     8atom
75.209854     75.207657     0.002197     8atom
74.769859     74.767700     0.002159     8atom
75.281494     75.280884     0.000610     8atom
75.023003     75.021156     0.001846     8atom
75.117104     75.116112     0.000992     8atom
75.103706     75.107384     0.003677     8atom
75.136345     75.131340     0.005005     8atom
75.152596     75.159241     0.006645     8atom
74.887665     74.877518     0.010147     8atom
75.269592     75.272690     0.003098     8atom
75.182945     75.180260     0.002686     8atom
74.964149     74.965240     0.001091     8atom
75.001862     75.006271     0.004410     8atom
75.021942     75.021446     0.000496     8atom
75.064034     75.065811     0.001778     8atom
75.033310     75.032730     0.000580     8atom
75.182465     75.189178     0.006714     8atom
74.974983     74.981773     0.006790     8atom
75.116890     75.114494     0.002396     8atom
75.063477     75.067139     0.003662     8atom
75.088371     75.094070     0.005699     8atom
74.949806     74.940529     0.009277     8atom
75.168282     75.171524     0.003242     8atom
75.191216     75.192657     0.001442     8atom
75.142136     75.144028     0.001892     8atom
75.026611     75.022034     0.004578     8atom
74.870789     74.872238     0.001450     8atom
75.354683     75.363861     0.009178     8atom
74.798759     74.797379     0.001381     8atom
75.123108     75.119743     0.003365     8atom
74.902321     74.890038     0.012283     8atom
75.183052     75.173210     0.009842     8atom
74.951912     74.953156     0.001244     8atom
75.139694     75.138985     0.000710     8atom
75.182350     75.188492     0.006142     8atom
75.180489     75.176270     0.004219     8atom
75.000618     75.004845     0.004227     8atom
75.016548     75.017075     0.000526     8atom
75.137703     75.145767     0.008064     8atom
74.964195     74.964287     0.000092     8atom
75.044434     75.048317     0.003883     8atom
75.004669     75.004051     0.000618     8atom
75.164017     75.167046     0.003029     8atom
74.963707     74.960297     0.003410     8atom
75.094734     75.093399     0.001335     8atom
74.996223     75.004547     0.008324     8atom
75.038727     75.043892     0.005165     8atom
75.090889     75.086349     0.004539     8atom
75.077110     75.081322     0.004211     8atom
75.140579     75.141129     0.000549     8atom
75.036057     75.034271     0.001785     8atom
75.119675     75.120583     0.000908     8atom
75.066399     75.066528     0.000130     8atom
75.006180     75.007645     0.001465     8atom
75.048279     75.052986     0.004707     8atom
75.018250     75.013878     0.004372     8atom
74.929482     74.930710     0.001228     8atom
75.188095     75.182533     0.005562     8atom
75.068039     75.071785     0.003746     8atom
74.979591     74.978142     0.001450     8atom
74.916779     74.921661     0.004883     8atom
75.190674     75.183456     0.007217     8atom
75.020004     75.021736     0.001732     8atom
75.124046     75.119812     0.004234     8atom
75.125908     75.129784     0.003876     8atom
75.064392     75.068291     0.003899     8atom
75.042007     75.035934     0.006073     8atom
74.821259     74.824501     0.003242     8atom
75.368919     75.378433     0.009514     8atom
75.105125     75.093018     0.012108     8atom
75.091698     75.100761     0.009064     8atom
75.117493     75.123032     0.005539     8atom
75.143181     75.132599     0.010582     8atom
75.111046     75.098198     0.012848     8atom
74.983780     74.989380     0.005600     8atom
75.038216     75.031990     0.006226     8atom
75.044617     75.046051     0.001434     8atom
75.065887     75.066856     0.000969     8atom
75.117676     75.117905     0.000229     8atom
75.050827     75.042480     0.008347     8atom
75.198341     75.197830     0.000511     8atom
74.958916     74.951118     0.007797     8atom
74.858047     74.859055     0.001007     8atom
74.983490     74.977959     0.005531     8atom
74.945534     74.948372     0.002838     8atom
75.007744     75.010513     0.002769     8atom
75.111740     75.114227     0.002487     8atom
74.920959     74.917778     0.003181     8atom
75.188690     75.190460     0.001770     8atom
75.085686     75.084846     0.000839     8atom
75.052773     75.052902     0.000130     8atom
75.032433     75.034706     0.002274     8atom
75.002785     75.004013     0.001228     8atom
74.747002     74.747406     0.000404     8atom
75.076836     75.077377     0.000542     8atom
74.988953     74.978355     0.010597     8atom
75.133774     75.131981     0.001793     8atom
75.139084     75.137146     0.001938     8atom
75.079338     75.073112     0.006226     8atom
75.066231     75.066231     0.000000     8atom
75.072411     75.077675     0.005264     8atom
75.109940     75.110069     0.000130     8atom
75.089493     75.089165     0.000328     8atom
75.064499     75.065041     0.000542     8atom
75.076324     75.076469     0.000145     8atom
75.066223     75.070648     0.004425     8atom
75.042496     75.045746     0.003250     8atom
75.042015     75.047165     0.005150     8atom
75.054909     75.058235     0.003326     8atom
75.088348     75.083473     0.004875     8atom
75.033592     75.032600     0.000992     8atom
75.195267     75.193863     0.001404     8atom
75.100677     75.095787     0.004890     8atom
75.163445     75.169304     0.005859     8atom
75.101768     75.104736     0.002968     8atom
75.064354     75.063446     0.000908     8atom
75.180290     75.183174     0.002884     8atom
75.047958     75.051010     0.003052     8atom
75.137955     75.136650     0.001305     8atom
75.052223     75.052521     0.000298     8atom
75.111252     75.113609     0.002357     8atom
75.141060     75.138550     0.002510     8atom
75.115967     75.115646     0.000320     8atom
75.060165     75.060005     0.000160     8atom
75.153587     75.153839     0.000252     8atom
75.111603     75.108543     0.003059     8atom
75.143951     75.144676     0.000725     8atom
75.172859     75.169258     0.003601     8atom
75.100067     75.103149     0.003082     8atom
75.067223     75.068192     0.000969     8atom
75.313576     75.302559     0.011017     8atom
75.190681     75.195213     0.004532     8atom
75.093819     75.092995     0.000824     8atom
74.972778     74.972031     0.000748     8atom
75.121185     75.125648     0.004463     8atom
75.022858     75.015579     0.007278     8atom
75.007957     75.009941     0.001984     8atom
75.084770     75.084755     0.000015     8atom
75.130173     75.131081     0.000908     8atom
75.052834     75.050980     0.001854     8atom
75.040199     75.045731     0.005531     8atom
75.059219     75.060860     0.001640     8atom
75.012077     75.019165     0.007088     8atom
75.189850     75.193275     0.003426     8atom
75.203239     75.202599     0.000641     8atom
75.179802     75.182007     0.002205     8atom
75.108688     75.117302     0.008614     8atom
75.027847     75.030899     0.003052     8atom
75.176735     75.175919     0.000816     8atom
75.188324     75.183594     0.004730     8atom
75.027397     75.036766     0.009369     8atom
75.547371     75.540268     0.007103     8atom
75.077667     75.078499     0.000832     8atom
75.089249     75.092255     0.003006     8atom
75.080681     75.079346     0.001335     8atom
74.959885     74.954010     0.005875     8atom
75.007217     75.014893     0.007675     8atom
75.018402     75.017952     0.000450     8atom
75.144417     75.149384     0.004967     8atom
75.032227     75.036102     0.003876     8atom
75.065346     75.063217     0.002129     8atom
75.038353     75.040550     0.002197     8atom
75.000099     75.001434     0.001335     8atom
74.958229     74.952766     0.005463     8atom
75.092094     75.093452     0.001358     8atom
75.085052     75.086945     0.001892     8atom
74.951241     74.955269     0.004028     8atom
75.111900     75.117241     0.005341     8atom
75.017563     75.016487     0.001076     8atom
75.089027     75.089722     0.000694     8atom
75.076904     75.078850     0.001945     8atom
75.092278     75.090462     0.001816     8atom
75.083847     75.095764     0.011917     8atom
75.169289     75.167633     0.001656     8atom
75.066879     75.066414     0.000465     8atom
75.201195     75.199631     0.001564     8atom
75.054855     75.051949     0.002907     8atom
74.902580     74.902534     0.000046     8atom
74.991920     74.997269     0.005348     8atom
74.987259     74.984604     0.002655     8atom
74.952591     74.951698     0.000893     8atom
74.951363     74.965340     0.013977     8atom
75.192703     75.190636     0.002068     8atom
75.033852     75.033775     0.000076     8atom
75.125282     75.127121     0.001839     8atom
75.030548     75.033615     0.003067     8atom
74.997993     74.994576     0.003418     8atom
75.098198     75.100815     0.002617     8atom
75.011398     75.013222     0.001823     8atom
75.076698     75.083313     0.006615     8atom
74.757759     74.759415     0.001656     8atom
75.155182     75.156357     0.001175     8atom
75.229134     75.227020     0.002113     8atom
75.185539     75.182777     0.002762     8atom
75.091103     75.097145     0.006042     8atom
75.099937     75.100586     0.000648     8atom
75.002541     75.012947     0.010406     8atom
75.110695     75.118500     0.007805     8atom
75.135109     75.127907     0.007202     8atom
74.830612     74.815712     0.014900     8atom
75.130318     75.130402     0.000084     8atom
75.166725     75.165672     0.001053     8atom
75.024437     75.025970     0.001534     8atom
75.108612     75.110344     0.001732     8atom
75.099045     75.098801     0.000244     8atom
75.022217     75.029701     0.007484     8atom
75.273170     75.276573     0.003403     8atom
75.108360     75.106926     0.001434     8atom
75.314255     75.318558     0.004303     8atom
74.981850     74.980522     0.001328     8atom
75.088417     75.090324     0.001907     8atom
75.006958     75.007889     0.000931     8atom
75.089149     75.084969     0.004181     8atom
75.011276     75.015976     0.004700     8atom
75.005821     75.009148     0.003326     8atom
75.169945     75.168839     0.001106     8atom
75.037064     75.038879     0.001816     8atom
74.920609     74.913376     0.007233     8atom
75.200157     75.198395     0.001762     8atom
74.973244     74.968445     0.004799     8atom
75.124512     75.128609     0.004097     8atom
75.175285     75.179497     0.004211     8atom
75.005760     75.003090     0.002670     8atom
75.095284     75.097664     0.002380     8atom
75.058708     75.060471     0.001762     8atom
75.086899     75.089737     0.002838     8atom
75.058350     75.058044     0.000305     8atom
75.026878     75.028954     0.002075     8atom
75.160393     75.159538     0.000854     8atom
75.046852     75.049294     0.002441     8atom
74.981941     74.981094     0.000847     8atom
75.063011     75.074295     0.011284     8atom
75.035553     75.034431     0.001122     8atom
75.060349     75.063187     0.002838     8atom
74.992638     74.985458     0.007179     8atom
74.807770     74.806557     0.001213     8atom
75.038918     75.038704     0.000214     8atom
75.085037     75.084633     0.000404     8atom
75.006973     75.015030     0.008057     8atom
75.245529     75.242302     0.003227     8atom
74.917046     74.921677     0.004631     8atom
75.007736     75.017776     0.010040     8atom
75.040100     75.045898     0.005798     8atom
75.342903     75.355522     0.012619     8atom
74.815025     74.810165     0.004860     8atom
75.013329     75.015976     0.002647     8atom
75.066391     75.070000     0.003609     8atom
75.125275     75.123055     0.002220     8atom
75.040871     75.042000     0.001129     8atom
75.228271     75.228027     0.000244     8atom
75.155617     75.151581     0.004036     8atom
75.195793     75.194794     0.000999     8atom
75.156876     75.154198     0.002678     8atom
75.028099     75.031479     0.003380     8atom
75.104820     75.109428     0.004608     8atom
75.223511     75.217651     0.005859     8atom
75.077324     75.075874     0.001450     8atom
75.088234     75.097321     0.009087     8atom
75.063568     75.066109     0.002541     8atom
75.038765     75.041649     0.002884     8atom
75.187447     75.186577     0.000870     8atom
75.188904     75.186836     0.002068     8atom
75.188873     75.187469     0.001404     8atom
75.188866     75.187149     0.001717     8atom
75.187218     75.185936     0.001282     8atom
75.134422     75.132614     0.001808     8atom
75.318932     75.325005     0.006073     8atom
75.151283     75.160095     0.008812     8atom
75.099129     75.088127     0.011002     8atom
75.325645     75.324821     0.000824     8atom
75.224998     75.218155     0.006844     8atom
75.024536     75.017197     0.007339     8atom
75.039734     75.033958     0.005775     8atom
75.083183     75.081635     0.001549     8atom
75.077728     75.078842     0.001114     8atom
74.998177     75.002563     0.004387     8atom
75.097702     75.103729     0.006027     8atom
74.989204     74.982887     0.006317     8atom
75.267097     75.263931     0.003166     8atom
75.017281     75.018639     0.001358     8atom
75.014702     75.015038     0.000336     8atom
75.046333     75.044205     0.002129     8atom
75.095627     75.098541     0.002914     8atom
75.033669     75.037071     0.003403     8atom
75.094353     75.101517     0.007164     8atom
75.121048     75.118263     0.002785     8atom
75.099731     75.106583     0.006851     8atom
75.088127     75.088013     0.000114     8atom
75.050400     75.052864     0.002464     8atom
75.181717     75.181908     0.000191     8atom
74.906792     74.906059     0.000732     8atom
75.070770     75.077957     0.007187     8atom
75.084343     75.085449     0.001106     8atom
75.136848     75.131142     0.005707     8atom
75.055344     75.057045     0.001701     8atom
75.116928     75.114746     0.002182     8atom
75.007698     75.008057     0.000359     8atom
75.095818     75.098694     0.002876     8atom
75.007477     75.011467     0.003990     8atom
75.093536     75.098389     0.004852     8atom
75.097214     75.107056     0.009842     8atom
75.161781     75.155861     0.005920     8atom
74.991982     74.994377     0.002396     8atom
75.101753     75.104507     0.002754     8atom
75.040741     75.040108     0.000633     8atom
75.003128     75.008896     0.005768     8atom
75.119057     75.116226     0.002831     8atom
74.885857     74.884430     0.001427     8atom
75.100197     75.098679     0.001518     8atom
75.248306     75.232506     0.015800     8atom
74.992317     75.004150     0.011833     8atom
75.037170     75.040665     0.003494     8atom
75.203232     75.189201     0.014030     8atom
74.932617     74.934753     0.002136     8atom
75.132294     75.127205     0.005089     8atom
75.081833     75.083809     0.001976     8atom
75.224991     75.221512     0.003479     8atom
74.819313     74.822327     0.003014     8atom
75.150223     75.147705     0.002518     8atom
75.185623     75.185478     0.000145     8atom
75.099075     75.104843     0.005768     8atom
75.099396     75.101906     0.002510     8atom
75.159508     75.163048     0.003540     8atom
74.993416     74.995369     0.001953     8atom
75.083107     75.081154     0.001953     8atom
75.102440     75.105499     0.003059     8atom
75.039986     75.039024     0.000961     8atom
74.979820     74.976204     0.003616     8atom
75.082581     75.080368     0.002213     8atom
75.035332     75.034996     0.000336     8atom
75.035744     75.035583     0.000160     8atom
75.111603     75.113487     0.001884     8atom
75.095451     75.099678     0.004227     8atom
75.056419     75.060898     0.004478     8atom
75.100304     75.099411     0.000893     8atom
75.001251     75.000252     0.000999     8atom
75.062080     75.061226     0.000854     8atom
75.200798     75.196617     0.004181     8atom
75.005547     75.008385     0.002838     8atom
75.087875     75.089996     0.002121     8atom
75.109810     75.113487     0.003677     8atom
75.043633     75.042465     0.001167     8atom
74.996468     75.003998     0.007530     8atom
75.051659     75.052681     0.001022     8atom
75.164703     75.164375     0.000328     8atom
75.062851     75.060570     0.002281     8atom
75.089897     75.092712     0.002815     8atom
75.050934     75.051994     0.001060     8atom
75.036728     75.043228     0.006500     8atom
75.084915     75.094482     0.009567     8atom
75.062843     75.066010     0.003166     8atom
75.072617     75.070892     0.001724     8atom
75.044708     75.048058     0.003349     8atom
75.117027     75.119728     0.002701     8atom
75.151161     75.149292     0.001869     8atom
75.134071     75.136566     0.002495     8atom
75.077393     75.078720     0.001328     8atom
75.048721     75.049706     0.000984     8atom
75.035591     75.041023     0.005432     8atom
75.085442     75.087692     0.002251     8atom
75.125832     75.127739     0.001907     8atom
75.072784     75.076141     0.003357     8atom
75.068848     75.070549     0.001701     8atom
75.055435     75.055443     0.000008     8atom
75.047920     75.043816     0.004105     8atom
75.033623     75.032387     0.001236     8atom
74.989952     74.986603     0.003349     8atom
74.953842     74.961815     0.007973     8atom
75.069580     75.068825     0.000755     8atom
75.118988     75.119232     0.000244     8atom
75.059036     75.059822     0.000786     8atom
75.124054     75.126190     0.002136     8atom
75.116257     75.117455     0.001198     8atom
75.126961     75.126373     0.000587     8atom
75.098953     75.100143     0.001190     8atom
75.047195     75.048759     0.001564     8atom
75.012405     75.013939     0.001534     8atom
75.145081     75.139938     0.005142     8atom
75.149437     75.145645     0.003792     8atom
75.128334     75.128769     0.000435     8atom
75.133209     75.139755     0.006546     8atom
75.196587     75.198471     0.001884     8atom
75.171432     75.169823     0.001610     8atom
75.127678     75.125038     0.002640     8atom
75.063072     75.060265     0.002808     8atom
75.094330     75.099052     0.004723     8atom
75.216949     75.212624     0.004326     8atom
75.115143     75.115364     0.000221     8atom
75.138382     75.138657     0.000275     8atom
75.017509     75.018196     0.000687     8atom
75.063187     75.067551     0.004364     8atom
75.025887     75.028046     0.002159     8atom
75.033615     75.035416     0.001801     8atom
75.072563     75.077751     0.005188     8atom
75.044754     75.047607     0.002853     8atom
75.072968     75.078148     0.005180     8atom
75.025421     75.027840     0.002419     8atom
75.122253     75.120560     0.001694     8atom
75.141502     75.146683     0.005180     8atom
74.881279     74.872467     0.008812     8atom
75.085518     75.086678     0.001160     8atom
74.950233     74.953583     0.003349     8atom
75.096527     75.093475     0.003052     8atom
75.050407     75.055252     0.004845     8atom
74.998352     74.991508     0.006844     8atom
74.993950     74.999252     0.005302     8atom
75.028091     75.029739     0.001648     8atom
75.312965     75.311539     0.001427     8atom
75.105217     75.097054     0.008163     8atom
75.143120     75.143921     0.000801     8atom
75.139732     75.135147     0.004585     8atom
75.110161     75.110695     0.000534     8atom
75.169846     75.172165     0.002319     8atom
75.182175     75.182602     0.000427     8atom
75.181412     75.181870     0.000458     8atom
75.182037     75.183342     0.001305     8atom
75.078575     75.083420     0.004845     8atom
75.071556     75.073029     0.001472     8atom
75.032997     75.037537     0.004539     8atom
75.038643     75.038864     0.000221     8atom
75.006889     75.007256     0.000366     8atom
75.040070     75.044441     0.004372     8atom
75.036987     75.037369     0.000381     8atom
75.013382     75.021683     0.008301     8atom
75.018120     75.015938     0.002182     8atom
75.143440     75.146873     0.003433     8atom
75.079811     75.078011     0.001801     8atom
75.139336     75.141167     0.001831     8atom
75.033058     75.036690     0.003632     8atom
75.167244     75.170052     0.002808     8atom
74.899429     74.898483     0.000946     8atom
75.083672     75.081902     0.001770     8atom
75.045059     75.046875     0.001816     8atom
75.143440     75.142609     0.000832     8atom
75.176964     75.176651     0.000313     8atom
75.095360     75.095284     0.000076     8atom
75.147903     75.144058     0.003845     8atom
75.016098     75.010918     0.005180     8atom
75.029755     75.034874     0.005119     8atom
75.040611     75.034386     0.006226     8atom
75.085320     75.084976     0.000343     8atom
75.136299     75.128876     0.007423     8atom
75.086868     75.085640     0.001228     8atom
75.067230     75.066376     0.000854     8atom
75.027130     75.029068     0.001938     8atom
75.010635     75.011902     0.001266     8atom
75.130089     75.127785     0.002304     8atom
75.095467     75.092377     0.003090     8atom
75.066216     75.062874     0.003342     8atom
75.025894     75.030151     0.004257     8atom
75.037521     75.036789     0.000732     8atom
75.040825     75.044922     0.004097     8atom
75.079010     75.081612     0.002602     8atom
75.044327     75.049019     0.004692     8atom
75.044250     75.040985     0.003265     8atom
75.008499     75.013245     0.004745     8atom
75.156769     75.154808     0.001961     8atom
74.898216     74.897766     0.000450     8atom
74.987274     74.984390     0.002884     8atom
75.148956     75.153130     0.004173     8atom
75.092422     75.098618     0.006195     8atom
75.076729     75.078613     0.001884     8atom
75.385979     75.388191     0.002213     8atom
74.884781     74.890121     0.005341     8atom
75.182800     75.182495     0.000305     8atom
75.125877     75.126816     0.000938     8atom
74.986893     74.994370     0.007477     8atom
75.052162     75.068756     0.016594     8atom
75.046745     75.047600     0.000854     8atom
75.171082     75.172546     0.001465     8atom
75.020393     75.023598     0.003204     8atom
75.072281     75.075432     0.003151     8atom
75.113106     75.121826     0.008720     8atom
75.139763     75.149414     0.009651     8atom
75.088905     75.081390     0.007515     8atom
75.064766     75.063576     0.001190     8atom
75.080925     75.083580     0.002655     8atom
75.161461     75.160675     0.000786     8atom
75.073288     75.075768     0.002480     8atom
75.098640     75.097931     0.000710     8atom
75.084305     75.089516     0.005211     8atom
75.020134     75.018890     0.001244     8atom
75.027924     75.036659     0.008736     8atom
74.985313     74.980156     0.005157     8atom
75.044540     75.051697     0.007156     8atom
74.929436     74.930153     0.000717     8atom
75.119087     75.116180     0.002907     8atom
75.032356     75.028290     0.004066     8atom
75.014114     75.019066     0.004951     8atom
75.066902     75.063217     0.003685     8atom
75.101784     75.098740     0.003044     8atom
75.110146     75.110802     0.000656     8atom
75.094223     75.099655     0.005432     8atom
75.009552     75.008835     0.000717     8atom
75.084229     75.086060     0.001831     8atom
75.065964     75.068100     0.002136     8atom
75.149757     75.149956     0.000198     8atom
75.043900     75.046806     0.002907     8atom
75.010727     75.009712     0.001015     8atom
75.052971     75.057030     0.004059     8atom
75.140007     75.140373     0.000366     8atom
75.043579     75.041367     0.002213     8atom
75.122635     75.124954     0.002319     8atom
75.097664     75.098778     0.001114     8atom
75.040268     75.039116     0.001152     8atom
75.047882     75.044945     0.002937     8atom
74.874107     74.874519     0.000412     8atom
75.098198     75.100677     0.002480     8atom
75.097603     75.100342     0.002739     8atom
75.080505     75.085495     0.004990     8atom
75.087135     75.087868     0.000732     8atom
74.973244     74.970284     0.002960     8atom
75.071243     75.073578     0.002335     8atom
75.039574     75.033531     0.006042     8atom
75.151131     75.148880     0.002251     8atom
75.083389     75.081154     0.002235     8atom
75.145966     75.143776     0.002190     8atom
75.135193     75.138565     0.003372     8atom
75.151344     75.149391     0.001953     8atom
75.153862     75.154442     0.000580     8atom
75.044891     75.040268     0.004623     8atom
75.078743     75.078766     0.000023     8atom
75.083839     75.085747     0.001907     8atom
74.981689     74.983299     0.001610     8atom
75.373192     75.366974     0.006218     8atom
75.118073     75.116814     0.001259     8atom
75.042084     75.038414     0.003670     8atom
74.992401     74.994743     0.002342     8atom
75.142494     75.146355     0.003860     8atom
75.039192     75.033638     0.005554     8atom
75.047409     75.048042     0.000633     8atom
75.182945     75.181129     0.001816     8atom
74.966553     74.972984     0.006432     8atom
75.155022     75.160385     0.005363     8atom
75.083221     75.080872     0.002350     8atom
75.139030     75.142227     0.003197     8atom
75.153160     75.159157     0.005997     8atom
75.135567     75.137573     0.002007     8atom
74.998817     75.002502     0.003685     8atom
75.137779     75.146912     0.009132     8atom
75.063477     75.068672     0.005196     8atom
75.014984     75.012962     0.002022     8atom
74.973717     74.973076     0.000641     8atom
75.028984     75.034904     0.005920     8atom
75.138840     75.153938     0.015099     8atom
75.004318     75.007713     0.003395     8atom
75.110825     75.100952     0.009872     8atom
75.069260     75.062752     0.006508     8atom
75.126541     75.120476     0.006065     8atom
75.040565     75.039757     0.000809     8atom
75.043175     75.040077     0.003098     8atom
75.127075     75.131508     0.004433     8atom
75.141205     75.139557     0.001648     8atom
75.097748     75.097824     0.000076     8atom
75.118134     75.115051     0.003082     8atom
75.069244     75.069016     0.000229     8atom
75.126450     75.129150     0.002701     8atom
75.057571     75.056198     0.001373     8atom
75.113853     75.115318     0.001465     8atom
75.037910     75.041245     0.003334     8atom
75.172897     75.168533     0.004364     8atom
75.014023     75.015617     0.001595     8atom
75.113564     75.113907     0.000343     8atom
75.089363     75.088486     0.000877     8atom
75.026421     75.024994     0.001427     8atom
75.004280     75.005348     0.001068     8atom
75.055649     75.054871     0.000778     8atom
75.005432     75.004814     0.000618     8atom
75.059631     75.063637     0.004005     8atom
75.005394     75.009789     0.004395     8atom
75.150131     75.152786     0.002655     8atom
74.919838     74.916649     0.003189     8atom
75.212601     75.212738     0.000137     8atom
74.999481     75.000732     0.001251     8atom
75.072830     75.074341     0.001511     8atom
75.079155     75.077911     0.001244     8atom
75.024597     75.023285     0.001312     8atom
75.369049     75.365356     0.003693     8atom
74.956863     74.953209     0.003654     8atom
75.075310     75.085884     0.010574     8atom
75.015251     75.017868     0.002617     8atom
75.392899     75.398071     0.005173     8atom
75.009575     75.009834     0.000259     8atom
75.416161     75.421516     0.005356     8atom
75.191711     75.196976     0.005264     8atom
74.978943     74.983543     0.004601     8atom
75.074570     75.079094     0.004524     8atom
75.090736     75.090317     0.000420     8atom
75.107460     75.103119     0.004341     8atom
75.122139     75.120644     0.001495     8atom
75.129456     75.115379     0.014076     8atom
75.206352     75.202087     0.004265     8atom
75.096458     75.100327     0.003868     8atom
75.108780     75.109413     0.000633     8atom
75.067223     75.066780     0.000443     8atom
75.062004     75.069984     0.007980     8atom
75.133995     75.128090     0.005905     8atom
75.047241     75.048767     0.001526     8atom
75.058197     75.065773     0.007576     8atom
75.006668     75.008675     0.002007     8atom
75.120705     75.119728     0.000977     8atom
75.030846     75.030930     0.000084     8atom
74.980080     74.982635     0.002556     8atom
75.125046     75.131500     0.006454     8atom
75.188568     75.191315     0.002747     8atom
75.280937     75.280716     0.000221     8atom
74.830124     74.831871     0.001747     8atom
75.073662     75.075218     0.001556     8atom
75.074112     75.076637     0.002525     8atom
75.048950     75.058853     0.009903     8atom
75.133736     75.146744     0.013008     8atom
75.030472     75.031418     0.000946     8atom
75.047043     75.053932     0.006889     8atom
74.986038     74.986267     0.000229     8atom
75.088295     75.087921     0.000374     8atom
75.060608     75.057793     0.002815     8atom
75.234764     75.240456     0.005692     8atom
75.217339     75.221756     0.004417     8atom
74.862045     74.864510     0.002464     8atom
75.071106     75.072868     0.001762     8atom
75.069260     75.069130     0.000130     8atom
75.050247     75.050339     0.000092     8atom
74.997574     74.994278     0.003296     8atom
75.099152     75.104195     0.005043     8atom
75.112167     75.112610     0.000443     8atom
75.091782     75.095032     0.003250     8atom
75.080803     75.083069     0.002266     8atom
75.065575     75.071457     0.005882     8atom
75.055580     75.053963     0.001617     8atom
75.152115     75.147743     0.004372     8atom
75.123047     75.124023     0.000977     8atom
75.017509     75.024307     0.006798     8atom
75.100128     75.098221     0.001907     8atom
75.072624     75.074875     0.002251     8atom
75.166054     75.159805     0.006248     8atom
75.085999     75.083061     0.002937     8atom
75.136192     75.135399     0.000793     8atom
75.073395     75.074875     0.001480     8atom
75.090775     75.094536     0.003761     8atom
75.121117     75.125916     0.004799     8atom
75.015556     75.022888     0.007332     8atom
75.102303     75.101257     0.001045     8atom
75.181412     75.178299     0.003113     8atom
75.139435     75.137146     0.002289     8atom
75.052849     75.051712     0.001137     8atom
75.027428     75.025787     0.001640     8atom
75.035202     75.037689     0.002487     8atom
75.123505     75.127777     0.004272     8atom
75.051567     75.050232     0.001335     8atom
74.996918     74.999580     0.002663     8atom
75.052406     75.050301     0.002106     8atom
75.091393     75.091560     0.000168     8atom
75.107964     75.106606     0.001358     8atom
74.996696     75.001289     0.004593     8atom
75.102295     75.101097     0.001198     8atom
75.130569     75.130714     0.000145     8atom
75.381897     75.386162     0.004265     8atom
74.848869     74.856087     0.007217     8atom
75.141342     75.143448     0.002106     8atom
75.165573     75.169983     0.004410     8atom
75.005997     75.008957     0.002960     8atom
75.146461     75.160240     0.013779     8atom
75.137794     75.138268     0.000473     8atom
75.071480     75.064232     0.007248     8atom
74.991478     74.996307     0.004829     8atom
75.069328     75.068237     0.001091     8atom
75.113289     75.119682     0.006393     8atom
75.150024     75.145294     0.004730     8atom
75.080818     75.078644     0.002174     8atom
75.196487     75.200081     0.003593     8atom
75.033943     75.030800     0.003143     8atom
75.165031     75.157722     0.007309     8atom
75.140282     75.137268     0.003014     8atom
75.056503     75.064339     0.007835     8atom
75.098640     75.100052     0.001411     8atom
75.058350     75.059120     0.000771     8atom
75.075432     75.079613     0.004181     8atom
75.013794     75.010414     0.003380     8atom
75.245323     75.242218     0.003105     8atom
74.990646     74.989250     0.001396     8atom
75.099388     75.096848     0.002541     8atom
74.991577     74.998329     0.006752     8atom
75.061249     75.066910     0.005661     8atom
75.112221     75.110397     0.001823     8atom
75.105766     75.107536     0.001770     8atom
75.163506     75.166924     0.003418     8atom
75.020233     75.015579     0.004654     8atom
74.980827     74.984726     0.003899     8atom
75.147247     75.148972     0.001724     8atom
75.071381     75.073334     0.001953     8atom
75.108498     75.109703     0.001205     8atom
75.073715     75.078346     0.004631     8atom
74.987312     74.994331     0.007019     8atom
75.203247     75.202675     0.000572     8atom
75.102104     75.102348     0.000244     8atom
75.056877     75.050964     0.005913     8atom
75.087646     75.093559     0.005913     8atom
75.070732     75.077553     0.006821     8atom
75.063789     75.060074     0.003716     8atom
75.128761     75.124901     0.003860     8atom
75.099358     75.097427     0.001930     8atom
75.141953     75.145004     0.003052     8atom
75.101601     75.102562     0.000961     8atom
75.052643     75.057037     0.004395     8atom
75.101929     75.107117     0.005188     8atom
75.057358     75.055077     0.002281     8atom
75.169189     75.170265     0.001076     8atom
75.158112     75.154022     0.004089     8atom
75.119453     75.118591     0.000862     8atom
75.025101     75.029846     0.004745     8atom
75.137917     75.137512     0.000404     8atom
75.083252     75.084732     0.001480     8atom
74.951462     74.949249     0.002213     8atom
75.049324     75.052040     0.002716     8atom
75.042061     75.042343     0.000282     8atom
74.995728     74.992149     0.003578     8atom
74.977638     74.972694     0.004944     8atom
75.077866     75.079468     0.001602     8atom
75.129822     75.130249     0.000427     8atom
75.134277     75.138382     0.004105     8atom
75.110672     75.108093     0.002579     8atom
75.181702     75.179489     0.002213     8atom
75.125313     75.125351     0.000038     8atom
74.990135     74.996643     0.006508     8atom
74.812553     74.822083     0.009529     8atom
75.095322     75.100052     0.004730     8atom
75.041260     75.045250     0.003990     8atom
75.236366     75.236015     0.000351     8atom
75.074226     75.073929     0.000298     8atom
75.129173     75.127380     0.001793     8atom
75.089989     75.094551     0.004562     8atom
75.098068     75.094826     0.003242     8atom
75.131302     75.139709     0.008408     8atom
74.871315     74.858734     0.012581     8atom
75.097229     75.088150     0.009079     8atom
74.990700     74.990906     0.000206     8atom
75.108673     75.110336     0.001663     8atom
75.075890     75.079140     0.003250     8atom
75.033981     75.037926     0.003944     8atom
75.082047     75.080833     0.001213     8atom
75.021263     75.025665     0.004402     8atom
75.073174     75.079575     0.006401     8atom
75.086357     75.086632     0.000275     8atom
75.121643     75.119530     0.002113     8atom
75.056580     75.057770     0.001190     8atom
74.999580     75.001945     0.002365     8atom
75.102486     75.102127     0.000359     8atom
75.144585     75.142838     0.001747     8atom
75.200439     75.198448     0.001991     8atom
75.111122     75.114807     0.003685     8atom
75.155922     75.149551     0.006371     8atom
75.312149     75.319283     0.007133     8atom
75.077942     75.084732     0.006790     8atom
75.069763     75.064835     0.004929     8atom
75.063652     75.061089     0.002563     8atom
74.943024     74.935150     0.007874     8atom
75.012054     75.023872     0.011818     8atom
75.241341     75.239830     0.001511     8atom
75.000702     75.003098     0.002396     8atom
75.175003     75.175613     0.000610     8atom
75.078110     75.079163     0.001053     8atom
74.999809     74.996674     0.003136     8atom
75.166977     75.171471     0.004494     8atom
74.949905     74.943222     0.006683     8atom
75.037056     75.039963     0.002907     8atom
75.078522     75.076469     0.002052     8atom
75.106773     75.100464     0.006310     8atom
75.042320     75.045433     0.003113     8atom
75.348267     75.347786     0.000481     8atom
74.817421     74.812256     0.005165     8atom
74.998398     74.994736     0.003662     8atom
75.032799     75.028008     0.004791     8atom
74.975159     74.984825     0.009666     8atom
75.060478     75.059761     0.000717     8atom
75.044662     75.051262     0.006599     8atom
75.059540     75.064499     0.004959     8atom
75.056984     75.056412     0.000572     8atom
75.031372     75.032181     0.000809     8atom
75.094543     75.097115     0.002571     8atom
75.112061     75.111122     0.000938     8atom
75.003555     75.008331     0.004776     8atom
75.038933     75.038185     0.000748     8atom
75.019196     75.017273     0.001923     8atom
75.112358     75.117104     0.004745     8atom
75.140717     75.137192     0.003525     8atom
75.230843     75.231010     0.000168     8atom
74.772995     74.771805     0.001190     8atom
75.081467     75.079231     0.002235     8atom
75.149788     75.148666     0.001122     8atom
75.049873     75.051727     0.001854     8atom
75.162384     75.152779     0.009605     8atom
75.047974     75.041695     0.006279     8atom
75.184662     75.187393     0.002731     8atom
75.151184     75.149330     0.001854     8atom
75.172516     75.171997     0.000519     8atom
75.036072     75.040726     0.004654     8atom
75.044708     75.045128     0.000420     8atom
74.757156     74.759132     0.001976     8atom
75.047913     75.050270     0.002357     8atom
75.113617     75.111214     0.002403     8atom
75.086105     75.084824     0.001282     8atom
75.056076     75.054825     0.001251     8atom
75.091179     75.092384     0.001205     8atom
75.013634     75.021591     0.007957     8atom
75.093552     75.096138     0.002586     8atom
75.119957     75.120605     0.000648     8atom
75.081490     75.084518     0.003029     8atom
75.074310     75.074326     0.000015     8atom
74.995743     74.997414     0.001671     8atom
74.918030     74.924736     0.006706     8atom
75.174995     75.166008     0.008987     8atom
75.046539     75.047958     0.001419     8atom
75.006165     75.007545     0.001381     8atom
74.978569     74.982803     0.004234     8atom
74.953293     74.957092     0.003799     8atom
75.006752     75.004219     0.002533     8atom
75.029022     75.025093     0.003929     8atom
74.965584     74.980103     0.014519     8atom
75.270493     75.272331     0.001839     8atom
75.082001     75.086990     0.004990     8atom
75.173164     75.176796     0.003632     8atom
74.952049     74.955063     0.003014     8atom
75.143005     75.138039     0.004967     8atom
75.024086     75.023003     0.001083     8atom
75.150406     75.148132     0.002274     8atom
75.061668     75.060005     0.001663     8atom
75.031013     75.034805     0.003792     8atom
75.061020     75.064270     0.003250     8atom
75.004822     75.002022     0.002800     8atom
75.042236     75.038673     0.003563     8atom
74.799538     74.808029     0.008492     8atom
75.015671     75.018288     0.002617     8atom
75.129959     75.130966     0.001007     8atom
75.048508     75.048416     0.000092     8atom
75.066147     75.070541     0.004395     8atom
75.097076     75.096695     0.000381     8atom
75.080750     75.074974     0.005775     8atom
75.145111     75.147316     0.002205     8atom
74.939941     74.931541     0.008400     8atom
74.998863     75.009888     0.011024     8atom
75.082047     75.077217     0.004829     8atom
75.043877     75.042709     0.001167     8atom
75.096497     75.101051     0.004555     8atom
75.080055     75.082878     0.002823     8atom
75.131653     75.135178     0.003525     8atom
75.087730     75.089066     0.001335     8atom
75.052490     75.056686     0.004196     8atom
75.091530     75.083710     0.007820     8atom
75.031639     75.032440     0.000801     8atom
75.105095     75.105469     0.000374     8atom
75.059357     75.072281     0.012924     8atom
75.114456     75.121674     0.007217     8atom
75.047440     75.048790     0.001350     8atom
74.981125     74.980621     0.000504     8atom
74.831253     74.840691     0.009438     8atom
75.036285     75.029678     0.006607     8atom
74.969093     74.969772     0.000679     8atom
75.137856     75.137001     0.000854     8atom
75.083603     75.082634     0.000969     8atom
75.036972     75.035172     0.001801     8atom
75.057297     75.067474     0.010178     8atom
75.004967     75.007759     0.002792     8atom
75.071762     75.072853     0.001091     8atom
75.093155     75.092842     0.000313     8atom
75.118958     75.117203     0.001755     8atom
75.121063     75.129089     0.008026     8atom
75.131439     75.134956     0.003517     8atom
75.048180     75.046753     0.001427     8atom
75.029419     75.027496     0.001923     8atom
75.075439     75.077164     0.001724     8atom
75.004707     75.005684     0.000977     8atom
75.055153     75.058540     0.003387     8atom
75.066978     75.070236     0.003258     8atom
75.053719     75.056274     0.002556     8atom
75.071671     75.066307     0.005363     8atom
75.059654     75.057495     0.002159     8atom
75.036652     75.036057     0.000595     8atom
75.039856     75.038803     0.001053     8atom
75.052834     75.053024     0.000191     8atom
75.080681     75.077477     0.003204     8atom
75.172379     75.172379     0.000000     8atom
75.046013     75.050331     0.004318     8atom
75.113518     75.116058     0.002541     8atom
75.068932     75.067749     0.001183     8atom
75.032722     75.031136     0.001587     8atom
75.154289     75.154663     0.000374     8atom
75.193184     75.190987     0.002197     8atom
75.125908     75.131577     0.005669     8atom
75.099762     75.102806     0.003044     8atom
75.162323     75.164001     0.001678     8atom
75.004448     74.998909     0.005539     8atom
75.100929     75.099014     0.001915     8atom
75.113441     75.114464     0.001022     8atom
75.139282     75.140305     0.001022     8atom
75.162254     75.168098     0.005844     8atom
75.186150     75.186356     0.000206     8atom
75.170578     75.162354     0.008224     8atom
75.053474     75.045418     0.008057     8atom
75.178215     75.174095     0.004120     8atom
75.076950     75.078804     0.001854     8atom
75.109543     75.115623     0.006081     8atom
75.163498     75.159538     0.003960     8atom
75.129395     75.131561     0.002167     8atom
75.281433     75.267815     0.013618     8atom
75.159203     75.157829     0.001373     8atom
75.174133     75.175102     0.000969     8atom
75.100441     75.104660     0.004219     8atom
75.149666     75.150101     0.000435     8atom
75.171944     75.180946     0.009003     8atom
74.918671     74.917969     0.000702     8atom
75.376282     75.383987     0.007706     8atom
75.145531     75.132011     0.013519     8atom
75.119377     75.125992     0.006615     8atom
75.119652     75.126541     0.006889     8atom
75.125977     75.114418     0.011559     8atom
75.125946     75.113434     0.012512     8atom
74.963860     74.965981     0.002121     8atom
75.067657     75.066170     0.001488     8atom
75.186752     75.181961     0.004791     8atom
75.102791     75.107468     0.004677     8atom
75.105011     75.103874     0.001137     8atom
75.114571     75.114540     0.000031     8atom
75.155380     75.153976     0.001404     8atom
75.002754     75.004601     0.001846     8atom
75.316803     75.316032     0.000771     8atom
75.443726     75.450371     0.006645     8atom
75.112106     75.115959     0.003853     8atom
75.032021     75.039093     0.007072     8atom
75.065910     75.065895     0.000015     8atom
74.984344     74.981270     0.003075     8atom
75.188347     75.189423     0.001076     8atom
74.997284     74.996658     0.000626     8atom
75.071106     75.077911     0.006805     8atom
75.141853     75.138512     0.003342     8atom
75.047531     75.049881     0.002350     8atom
75.091705     75.091988     0.000282     8atom
75.154205     75.155518     0.001312     8atom
75.136513     75.131744     0.004768     8atom
75.148544     75.152008     0.003464     8atom
75.167114     75.168106     0.000992     8atom
75.079720     75.079155     0.000565     8atom
74.997391     75.001434     0.004044     8atom
75.211479     75.211609     0.000130     8atom
75.051117     75.050476     0.000641     8atom
75.019157     75.023125     0.003967     8atom
74.748642     74.749176     0.000534     8atom
75.036186     75.036278     0.000092     8atom
75.012764     75.016228     0.003464     8atom
75.171112     75.174019     0.002907     8atom
75.089142     75.083931     0.005211     8atom
75.231003     75.235146     0.004143     8atom
74.960793     74.955322     0.005470     8atom
75.037041     75.041924     0.004883     8atom
75.032707     75.029686     0.003021     8atom
75.068260     75.070122     0.001862     8atom
75.114838     75.117691     0.002853     8atom
75.096962     75.099480     0.002518     8atom
75.094414     75.098831     0.004417     8atom
75.038521     75.039986     0.001465     8atom
75.000275     75.005348     0.005074     8atom
75.054962     75.057343     0.002380     8atom
75.208633     75.195084     0.013550     8atom
75.268044     75.276268     0.008224     8atom
75.158867     75.159737     0.000870     8atom
74.948212     74.945061     0.003151     8atom
75.081070     75.088135     0.007065     8atom
74.988350     74.982864     0.005486     8atom
74.976425     74.977974     0.001549     8atom
75.043800     75.042770     0.001030     8atom
75.016617     75.011841     0.004776     8atom
75.087425     75.087265     0.000160     8atom
75.087357     75.085785     0.001572     8atom
75.062485     75.062355     0.000130     8atom
75.075935     75.077614     0.001678     8atom
75.093300     75.097801     0.004501     8atom
75.134743     75.145302     0.010559     8atom
75.102905     75.097946     0.004959     8atom
75.065376     75.063934     0.001442     8atom
75.135918     75.136360     0.000443     8atom
75.177406     75.175362     0.002045     8atom
75.111366     75.109459     0.001907     8atom
75.126144     75.126678     0.000534     8atom
75.170761     75.174812     0.004051     8atom
74.996880     75.000816     0.003937     8atom
75.434212     75.429573     0.004639     8atom
75.147652     75.141907     0.005745     8atom
75.044266     75.046379     0.002113     8atom
75.133354     75.130981     0.002373     8atom
75.128471     75.134369     0.005898     8atom
75.037262     75.037476     0.000214     8atom
75.064514     75.066071     0.001556     8atom
75.116417     75.115570     0.000847     8atom
75.250648     75.254189     0.003540     8atom
75.078743     75.072899     0.005844     8atom
75.104408     75.110611     0.006203     8atom
75.014229     75.010826     0.003403     8atom
75.078056     75.082329     0.004272     8atom
75.180702     75.183807     0.003105     8atom
75.086044     75.084641     0.001404     8atom
75.048462     75.047958     0.000504     8atom
75.001518     75.004967     0.003448     8atom
75.144585     75.142334     0.002251     8atom
75.055336     75.049164     0.006172     8atom
75.044395     75.045212     0.000816     8atom
75.006874     75.009583     0.002708     8atom
75.013145     75.018890     0.005745     8atom
75.058449     75.062820     0.004372     8atom
75.072792     75.067879     0.004913     8atom
75.128067     75.132355     0.004288     8atom
75.122360     75.128838     0.006477     8atom
75.126411     75.128822     0.002411     8atom
75.033234     75.036079     0.002846     8atom
74.916656     74.914101     0.002556     8atom
75.026550     75.030113     0.003563     8atom
75.051659     75.061684     0.010025     8atom
75.005508     74.999344     0.006165     8atom
74.963470     74.960762     0.002708     8atom
75.037148     75.040825     0.003677     8atom
75.089951     75.090439     0.000488     8atom
75.192245     75.190536     0.001709     8atom
75.152786     75.152191     0.000595     8atom
75.087379     75.089050     0.001671     8atom
75.068573     75.075180     0.006607     8atom
75.069931     75.071106     0.001175     8atom
75.104599     75.101501     0.003098     8atom
75.025955     75.030792     0.004837     8atom
75.002228     75.005692     0.003464     8atom
75.011887     75.011551     0.000336     8atom
75.195122     75.199089     0.003967     8atom
75.267685     75.269859     0.002174     8atom
75.018478     75.016487     0.001991     8atom
75.150658     75.158760     0.008102     8atom
75.353302     75.353653     0.000351     8atom
74.791229     74.792778     0.001549     8atom
75.106178     75.106804     0.000626     8atom
74.984039     74.981171     0.002869     8atom
75.078796     75.085411     0.006615     8atom
75.128441     75.127480     0.000961     8atom
75.099922     75.098648     0.001274     8atom
75.160347     75.155945     0.004402     8atom
75.118469     75.120766     0.002296     8atom
75.109741     75.106956     0.002785     8atom
75.071327     75.066261     0.005066     8atom
74.995193     74.995209     0.000015     8atom
75.109406     75.116669     0.007263     8atom
75.084923     75.085625     0.000702     8atom
75.085846     75.090157     0.004311     8atom
75.085045     75.083214     0.001831     8atom
75.070312     75.070198     0.000114     8atom
75.070824     75.069969     0.000854     8atom
75.074852     75.072487     0.002365     8atom
75.369049     75.365356     0.003693     8atom
74.956863     74.953209     0.003654     8atom
75.075310     75.085884     0.010574     8atom
75.015251     75.017868     0.002617     8atom
75.392899     75.398071     0.005173     8atom
75.009575     75.009834     0.000259     8atom
75.416161     75.421516     0.005356     8atom
75.026505     75.020378     0.006126     8atom
75.133133     75.132439     0.000694     8atom
75.161179     75.159981     0.001198     8atom
75.105949     75.106331     0.000381     8atom
75.146599     75.144333     0.002266     8atom
75.096611     75.095444     0.001167     8atom
75.117744     75.119644     0.001900     8atom
75.049072     75.048149     0.000923     8atom
75.018318     75.022873     0.004555     8atom
75.109009     75.108208     0.000801     8atom
74.905464     74.908867     0.003403     8atom
75.112839     75.108521     0.004318     8atom
74.984055     74.986755     0.002701     8atom
74.742897     74.741837     0.001060     8atom
75.041534     75.043472     0.001938     8atom
75.132034     75.140144     0.008110     8atom
75.182411     75.173416     0.008995     8atom
74.964096     74.964493     0.000397     8atom
75.037003     75.040138     0.003136     8atom
75.094643     75.094460     0.000183     8atom
75.003983     75.002129     0.001854     8atom
75.027748     75.023079     0.004669     8atom
75.115982     75.113693     0.002289     8atom
75.135895     75.135201     0.000694     8atom
75.026550     75.022285     0.004265     8atom
75.098557     75.106934     0.008377     8atom
75.068825     75.071701     0.002876     8atom
74.962318     74.961182     0.001137     8atom
75.062164     75.063217     0.001053     8atom
75.029381     75.026100     0.003281     8atom
75.202423     75.199677     0.002747     8atom
75.078773     75.075539     0.003235     8atom
75.162979     75.160980     0.001999     8atom
75.062988     75.063194     0.000206     8atom
75.073700     75.074104     0.000404     8atom
75.085709     75.086708     0.000999     8atom
75.068748     75.065224     0.003525     8atom
75.046516     75.049507     0.002991     8atom
75.122993     75.124664     0.001671     8atom
75.096138     75.094833     0.001305     8atom
75.182449     75.183563     0.001114     8atom
75.100418     75.096863     0.003555     8atom
74.988838     74.987595     0.001244     8atom
75.113976     75.113335     0.000641     8atom
75.028427     75.037567     0.009140     8atom
75.137039     75.139420     0.002380     8atom
74.979492     74.980820     0.001328     8atom
75.082001     75.082886     0.000885     8atom
75.100937     75.093658     0.007278     8atom
75.122818     75.125549     0.002731     8atom
75.082718     75.078842     0.003876     8atom
75.072906     75.081604     0.008698     8atom
75.018234     75.027420     0.009186     8atom
75.036263     75.031769     0.004494     8atom
75.182411     75.183487     0.001076     8atom
75.086288     75.081894     0.004395     8atom
75.139252     75.140182     0.000931     8atom
75.143639     75.149162     0.005524     8atom
75.094673     75.091606     0.003067     8atom
75.005188     75.001175     0.004013     8atom
75.002510     75.009628     0.007118     8atom
75.059647     75.059692     0.000046     8atom
75.062073     75.062920     0.000847     8atom
75.153908     75.153107     0.000801     8atom
75.061699     75.061897     0.000198     8atom
75.121803     75.120956     0.000847     8atom
75.155113     75.155090     0.000023     8atom
74.963928     74.962921     0.001007     8atom
75.058502     75.062195     0.003693     8atom
75.076187     75.068840     0.007347     8atom
75.025124     75.030777     0.005653     8atom
75.160515     75.161484     0.000969     8atom
75.152245     75.152161     0.000084     8atom
75.064056     75.060143     0.003914     8atom
75.048248     75.050743     0.002495     8atom
75.092064     75.092033     0.000031     8atom
75.120087     75.120720     0.000633     8atom
75.106232     75.107185     0.000954     8atom
75.072289     75.065598     0.006691     8atom
75.117233     75.118866     0.001633     8atom
75.051117     75.053490     0.002373     8atom
75.033531     75.035522     0.001991     8atom
75.136665     75.136620     0.000046     8atom
74.779938     74.783722     0.003784     8atom
75.088676     75.087975     0.000702     8atom
75.204643     75.208961     0.004318     8atom
74.772141     74.772476     0.000336     8atom
75.097374     75.099396     0.002022     8atom
75.064957     75.063004     0.001953     8atom
75.014526     75.013008     0.001518     8atom
75.028107     75.031197     0.003090     8atom
74.989937     74.984764     0.005173     8atom
75.094070     75.097527     0.003456     8atom
75.004303     75.012001     0.007698     8atom
75.245995     75.240738     0.005257     8atom
74.969467     74.976051     0.006584     8atom
75.022202     75.022110     0.000092     8atom
75.125061     75.128784     0.003723     8atom
75.077843     75.079170     0.001328     8atom
75.056885     75.059700     0.002815     8atom
75.055107     75.053978     0.001129     8atom
75.190529     75.185837     0.004692     8atom
75.154228     75.154541     0.000313     8atom
75.067383     75.073624     0.006241     8atom
75.119041     75.120407     0.001366     8atom
75.093452     75.095993     0.002541     8atom
74.985909     74.980736     0.005173     8atom
74.816566     74.823509     0.006943     8atom
75.151543     75.148163     0.003380     8atom
74.765121     74.763046     0.002075     8atom
75.000641     74.996811     0.003830     8atom
75.121376     75.125389     0.004013     8atom
75.033165     75.036240     0.003075     8atom
75.089424     75.089134     0.000290     8atom
75.105659     75.122063     0.016403     8atom
75.313644     75.315353     0.001709     8atom
75.157654     75.160080     0.002426     8atom
75.324760     75.325279     0.000519     8atom
74.980743     74.985886     0.005142     8atom
75.142563     75.143028     0.000465     8atom
74.984047     74.993515     0.009468     8atom
75.112000     75.116295     0.004295     8atom
75.114471     75.111824     0.002647     8atom
75.057663     75.054031     0.003632     8atom
75.069839     75.069084     0.000755     8atom
75.065681     75.072960     0.007278     8atom
75.040787     75.037537     0.003250     8atom
75.049957     75.049286     0.000671     8atom
75.057671     75.059006     0.001335     8atom
75.010384     75.012901     0.002518     8atom
74.994781     74.994461     0.000320     8atom
75.070465     75.067009     0.003456     8atom
75.094917     75.100929     0.006012     8atom
75.095901     75.094742     0.001160     8atom
75.100548     75.099998     0.000549     8atom
75.184029     75.183067     0.000961     8atom
75.084770     75.085159     0.000389     8atom
75.092842     75.093521     0.000679     8atom
74.968163     74.964958     0.003204     8atom
75.103203     75.099747     0.003456     8atom
75.098747     75.099052     0.000305     8atom
75.122833     75.122665     0.000168     8atom
75.060410     75.061821     0.001411     8atom
75.009933     75.016785     0.006851     8atom
75.043175     75.042259     0.000916     8atom
75.041199     75.047073     0.005875     8atom
75.005959     75.005013     0.000946     8atom
74.975571     74.971405     0.004166     8atom
75.227844     75.223793     0.004051     8atom
75.168221     75.163521     0.004700     8atom
75.268234     75.266037     0.002197     8atom
75.042053     75.051292     0.009239     8atom
75.298706     75.299767     0.001060     8atom
75.139114     75.136177     0.002937     8atom
75.044914     75.044281     0.000633     8atom
75.069489     75.068916     0.000572     8atom
75.070053     75.067070     0.002983     8atom
75.032753     75.036011     0.003258     8atom
75.362846     75.363686     0.000839     8atom
75.092430     75.099640     0.007210     8atom
75.063148     75.058083     0.005066     8atom
75.073822     75.067581     0.006241     8atom
74.981361     74.975616     0.005745     8atom
75.066376     75.073441     0.007065     8atom
75.278946     75.276489     0.002457     8atom
75.011879     75.013260     0.001381     8atom
75.207733     75.208260     0.000526     8atom
74.977654     74.985184     0.007530     8atom
75.121796     75.122978     0.001183     8atom
75.100357     75.099236     0.001122     8atom
75.099411     75.094696     0.004715     8atom
75.190483     75.182884     0.007599     8atom
75.051971     75.054024     0.002052     8atom
75.040039     75.036133     0.003906     8atom
75.157486     75.154381     0.003105     8atom
75.147552     75.148972     0.001419     8atom
75.156624     75.153992     0.002632     8atom
75.059563     75.054695     0.004868     8atom
75.079201     75.085632     0.006432     8atom
75.027924     75.032440     0.004517     8atom
75.028008     75.021210     0.006798     8atom
75.069000     75.068558     0.000443     8atom
75.078499     75.078262     0.000237     8atom
75.097275     75.100075     0.002800     8atom
75.111839     75.109886     0.001953     8atom
75.219704     75.224251     0.004547     8atom
75.108833     75.118172     0.009338     8atom
75.198288     75.193741     0.004547     8atom
75.112724     75.108551     0.004173     8atom
75.127151     75.124542     0.002609     8atom
74.995193     74.994331     0.000862     8atom
75.240158     75.233200     0.006958     8atom
75.007446     75.010674     0.003227     8atom
75.104431     75.106766     0.002335     8atom
75.117676     75.121658     0.003983     8atom
75.071472     75.069084     0.002388     8atom
75.015106     75.022301     0.007195     8atom
75.022629     75.025398     0.002769     8atom
75.129532     75.130196     0.000664     8atom
75.125275     75.128288     0.003014     8atom
75.131104     75.136795     0.005692     8atom
75.183395     75.194054     0.010658     8atom
75.054527     75.063011     0.008484     8atom
75.171440     75.168640     0.002800     8atom
75.024307     75.024979     0.000671     8atom
75.060516     75.061073     0.000557     8atom
75.048355     75.049347     0.000992     8atom
75.068039     75.070175     0.002136     8atom
75.057991     75.054321     0.003670     8atom
75.134125     75.134850     0.000725     8atom
75.129860     75.127533     0.002327     8atom
75.018875     75.014870     0.004005     8atom
74.765228     74.766266     0.001038     8atom
75.153152     75.151611     0.001541     8atom
75.257622     75.256477     0.001144     8atom
75.116951     75.117348     0.000397     8atom
75.071854     75.076950     0.005096     8atom
75.056648     75.055573     0.001076     8atom
75.028725     75.031937     0.003212     8atom
75.030251     75.026581     0.003670     8atom
75.090767     75.090057     0.000710     8atom
75.031631     75.031494     0.000137     8atom
74.996391     74.999435     0.003044     8atom
75.000626     74.998138     0.002487     8atom
75.126030     75.129547     0.003517     8atom
75.038414     75.041092     0.002678     8atom
75.113182     75.111176     0.002007     8atom
75.069336     75.068314     0.001022     8atom
75.000038     75.001045     0.001007     8atom
75.210381     75.208771     0.001610     8atom
75.060257     75.061272     0.001015     8atom
75.103149     75.100479     0.002670     8atom
75.069427     75.076164     0.006737     8atom
75.152412     75.151329     0.001083     8atom
75.070213     75.072754     0.002541     8atom
75.139771     75.143982     0.004211     8atom
74.923523     74.922478     0.001045     8atom
74.980392     74.975571     0.004822     8atom
75.086594     75.083382     0.003212     8atom
75.042015     75.041458     0.000557     8atom
75.124733     75.126869     0.002136     8atom
75.123154     75.121590     0.001564     8atom
75.051003     75.057327     0.006325     8atom
75.023285     75.023827     0.000542     8atom
75.084923     75.080780     0.004143     8atom
75.094818     75.098457     0.003639     8atom
75.051155     75.052277     0.001122     8atom
75.093903     75.091461     0.002441     8atom
75.017326     75.017723     0.000397     8atom
75.176636     75.175629     0.001007     8atom
75.107018     75.107651     0.000633     8atom
75.138466     75.134628     0.003838     8atom
75.192604     75.196060     0.003456     8atom
75.163063     75.170723     0.007660     8atom
75.179062     75.166519     0.012543     8atom
75.088921     75.078270     0.010651     8atom
74.840950     74.823837     0.017113     8atom
75.124069     75.123131     0.000938     8atom
75.157799     75.153465     0.004333     8atom
75.131187     75.129959     0.001228     8atom
75.242516     75.241859     0.000656     8atom
75.105415     75.102898     0.002518     8atom
75.184570     75.185127     0.000557     8atom
75.129791     75.131027     0.001236     8atom
75.104591     75.107262     0.002670     8atom
75.103363     75.100685     0.002678     8atom
75.179222     75.177895     0.001328     8atom
75.185242     75.192528     0.007286     8atom
75.048126     75.046646     0.001480     8atom
75.151016     75.156670     0.005653     8atom
75.014633     75.013916     0.000717     8atom
75.105759     75.105568     0.000191     8atom
75.033432     75.041656     0.008224     8atom
75.105644     75.102409     0.003235     8atom
74.908058     74.912132     0.004074     8atom
75.071526     75.072800     0.001274     8atom
75.028870     75.025719     0.003151     8atom
75.057587     75.060524     0.002937     8atom
75.202744     75.202477     0.000267     8atom
74.967766     74.982330     0.014565     8atom
75.150414     75.149055     0.001358     8atom
75.070442     75.067978     0.002464     8atom
75.069496     75.065834     0.003662     8atom
75.091347     75.089767     0.001579     8atom
75.058472     75.061493     0.003021     8atom
75.103333     75.104599     0.001266     8atom
75.128395     75.131630     0.003235     8atom
75.152641     75.153709     0.001068     8atom
75.133186     75.132278     0.000908     8atom
75.032455     75.029922     0.002533     8atom
75.035980     75.037537     0.001556     8atom
75.080757     75.083206     0.002449     8atom
75.093094     75.098824     0.005730     8atom
75.117020     75.114494     0.002525     8atom
75.102768     75.113480     0.010712     8atom
74.968102     74.963455     0.004646     8atom
74.856926     74.864822     0.007896     8atom
75.313713     75.314407     0.000694     8atom
74.983093     74.979568     0.003525     8atom
75.104904     75.106384     0.001480     8atom
75.115784     75.118805     0.003021     8atom
75.156578     75.150497     0.006081     8atom
75.152412     75.157684     0.005272     8atom
74.928345     74.924500     0.003845     8atom
75.141670     75.139252     0.002419     8atom
75.168915     75.169510     0.000595     8atom
75.123352     75.118401     0.004951     8atom
75.093025     75.097321     0.004295     8atom
75.094856     75.098274     0.003418     8atom
74.783707     74.794060     0.010353     8atom
75.084145     75.081604     0.002541     8atom
75.107666     75.111557     0.003891     8atom
75.083191     75.081085     0.002106     8atom
74.996094     74.997124     0.001030     8atom
75.077965     75.083168     0.005203     8atom
75.017700     75.024971     0.007271     8atom
75.146431     75.148903     0.002472     8atom
74.977333     74.973694     0.003639     8atom
75.162010     75.162010     0.000000     8atom
75.108185     75.110939     0.002754     8atom
75.201881     75.197472     0.004410     8atom
75.102119     75.110237     0.008118     8atom
75.187859     75.184608     0.003250     8atom
74.968933     74.967003     0.001930     8atom
75.060753     75.066216     0.005463     8atom
75.054642     75.054787     0.000145     8atom
75.064255     75.061050     0.003204     8atom
75.253899     75.261864     0.007965     8atom
75.194313     75.177422     0.016891     8atom
75.094193     75.079948     0.014244     8atom
74.882675     74.871185     0.011490     8atom
75.107895     75.105286     0.002609     8atom
75.153114     75.152702     0.000412     8atom
75.177277     75.174461     0.002815     8atom
75.109375     75.108749     0.000626     8atom
75.112503     75.113815     0.001312     8atom
75.033806     75.034210     0.000404     8atom
75.113899     75.116432     0.002533     8atom
75.024635     75.027878     0.003242     8atom
75.020515     75.021278     0.000763     8atom
75.034439     75.048584     0.014145     8atom
75.260269     75.263237     0.002968     8atom
74.826851     74.834297     0.007446     8atom
75.067909     75.077614     0.009705     8atom
75.012848     75.018745     0.005898     8atom
75.048988     75.050385     0.001396     8atom
75.089813     75.091614     0.001801     8atom
75.062744     75.063568     0.000824     8atom
75.139610     75.136314     0.003296     8atom
75.066772     75.064163     0.002609     8atom
75.162292     75.160301     0.001991     8atom
75.162407     75.158607     0.003799     8atom
75.075005     75.074234     0.000771     8atom
75.033463     75.033142     0.000320     8atom
75.054596     75.056610     0.002014     8atom
75.095062     75.095078     0.000015     8atom
75.080948     75.086311     0.005363     8atom
75.079445     75.082458     0.003014     8atom
74.902931     74.896889     0.006042     8atom
75.025826     75.028465     0.002640     8atom
75.047440     75.056076     0.008636     8atom
75.053497     75.047562     0.005936     8atom
74.975845     74.972137     0.003708     8atom
75.061417     75.062737     0.001320     8atom
75.042961     75.040115     0.002846     8atom
75.059082     75.064339     0.005257     8atom
75.064720     75.068123     0.003403     8atom
75.167763     75.168205     0.000443     8atom
75.319695     75.320366     0.000671     8atom
75.029388     75.025940     0.003448     8atom
75.118462     75.120018     0.001556     8atom
75.064873     75.064743     0.000130     8atom
75.047852     75.050133     0.002281     8atom
75.092979     75.103737     0.010757     8atom
75.032539     75.040321     0.007782     8atom
75.063515     75.064049     0.000534     8atom
75.023087     75.025208     0.002121     8atom
75.028053     75.040367     0.012314     8atom
75.124046     75.136017     0.011971     8atom
75.149071     75.141937     0.007133     8atom
74.867447     74.861275     0.006172     8atom
75.068291     75.069092     0.000801     8atom
75.023193     75.023087     0.000107     8atom
75.063515     75.064316     0.000801     8atom
75.126411     75.125206     0.001205     8atom
75.021339     75.025040     0.003700     8atom
75.066185     75.068893     0.002708     8atom
75.179291     75.177231     0.002060     8atom
75.135643     75.138336     0.002693     8atom
74.978310     74.976891     0.001419     8atom
75.101685     75.106140     0.004456     8atom
75.058495     75.071381     0.012886     8atom
75.131203     75.132942     0.001740     8atom
74.995667     74.997620     0.001953     8atom
75.048477     75.051651     0.003174     8atom
75.011993     75.014282     0.002289     8atom
75.041512     75.029831     0.011681     8atom
75.127075     75.131783     0.004707     8atom
75.128296     75.132484     0.004189     8atom
75.072792     75.069397     0.003395     8atom
74.915939     74.921394     0.005455     8atom
75.025520     75.032127     0.006607     8atom
74.951057     74.954437     0.003380     8atom
75.188072     75.193825     0.005753     8atom
75.075531     75.073753     0.001778     8atom
75.087944     75.092697     0.004753     8atom
75.045128     75.040596     0.004532     8atom
74.999664     75.003372     0.003708     8atom
75.173126     75.172073     0.001053     8atom
75.184723     75.181343     0.003380     8atom
75.174919     75.173401     0.001518     8atom
75.176132     75.176414     0.000282     8atom
75.108887     75.107841     0.001045     8atom
75.075798     75.074646     0.001152     8atom
75.142586     75.144180     0.001595     8atom
74.779922     74.781380     0.001457     8atom
75.072365     75.078568     0.006203     8atom
74.867455     74.873711     0.006256     8atom
75.061577     75.063698     0.002121     8atom
75.106911     75.108383     0.001472     8atom
75.056984     75.055328     0.001656     8atom
74.886665     74.882744     0.003922     8atom
74.989784     74.993813     0.004028     8atom
75.073891     75.082588     0.008698     8atom
75.347633     75.341637     0.005997     8atom
74.922585     74.916557     0.006027     8atom
75.035576     75.038963     0.003387     8atom
75.148682     75.150497     0.001816     8atom
74.921944     74.916412     0.005531     8atom
74.989365     74.987656     0.001709     8atom
75.314766     75.321114     0.006348     8atom
74.809044     74.808754     0.000290     8atom
75.057297     75.059181     0.001884     8atom
74.922234     74.913162     0.009071     8atom
75.179039     75.170860     0.008179     8atom
74.986809     74.988747     0.001938     8atom
75.079826     75.078659     0.001167     8atom
75.096542     75.095650     0.000893     8atom
75.059036     75.060211     0.001175     8atom
75.046402     75.050621     0.004219     8atom
75.102821     75.106125     0.003304     8atom
74.997574     74.996552     0.001022     8atom
75.013718     75.016624     0.002907     8atom
75.066353     75.064865     0.001488     8atom
75.010681     75.009155     0.001526     8atom
75.021179     75.018570     0.002609     8atom
75.072174     75.071594     0.000580     8atom
75.100426     75.097260     0.003166     8atom
75.050690     75.051903     0.001213     8atom
75.066513     75.065178     0.001335     8atom
75.021545     75.024300     0.002754     8atom
75.031876     75.028625     0.003250     8atom
75.051270     75.054146     0.002876     8atom
75.112938     75.109093     0.003845     8atom
75.145264     75.145226     0.000038     8atom
75.112656     75.111633     0.001022     8atom
75.066376     75.069550     0.003174     8atom
75.092316     75.092918     0.000603     8atom
75.003677     75.005379     0.001701     8atom
75.075722     75.077728     0.002007     8atom
75.111603     75.109734     0.001869     8atom
75.035118     75.029091     0.006027     8atom
75.198822     75.196861     0.001961     8atom
75.218491     75.223518     0.005028     8atom
75.060448     75.068810     0.008362     8atom
75.123726     75.121918     0.001808     8atom
75.072235     75.078232     0.005997     8atom
75.078415     75.074059     0.004356     8atom
74.929832     74.928642     0.001190     8atom
75.049973     75.047867     0.002106     8atom
75.035995     75.037247     0.001251     8atom
75.077789     75.085442     0.007652     8atom
75.142464     75.138176     0.004288     8atom
75.005280     75.010185     0.004906     8atom
75.082748     75.088570     0.005821     8atom
75.070274     75.070526     0.000252     8atom
75.053596     75.055740     0.002144     8atom
75.103554     75.106735     0.003181     8atom
75.010849     75.019852     0.009003     8atom
75.110107     75.104668     0.005440     8atom
74.984261     74.989296     0.005035     8atom
75.132179     75.133324     0.001144     8atom
75.096230     75.103233     0.007004     8atom
75.022194     75.031960     0.009766     8atom
75.278648     75.275772     0.002876     8atom
75.090912     75.106339     0.015427     8atom
75.263893     75.263100     0.000793     8atom
75.162033     75.164177     0.002144     8atom
75.242233     75.242058     0.000175     8atom
74.959991     74.967087     0.007095     8atom
75.101868     75.106316     0.004448     8atom
74.970612     74.985603     0.014992     8atom
74.864426     74.859085     0.005341     8atom
75.190414     75.194519     0.004105     8atom
74.980110     74.986504     0.006393     8atom
75.024353     75.020187     0.004166     8atom
75.230179     75.234795     0.004616     8atom
75.078423     75.086288     0.007866     8atom
75.015869     75.023598     0.007729     8atom
75.020004     75.022583     0.002579     8atom
75.060791     75.061462     0.000671     8atom
75.095650     75.099014     0.003365     8atom
75.035919     75.032623     0.003296     8atom
75.061287     75.067795     0.006508     8atom
75.022408     75.021286     0.001122     8atom
74.995018     75.000450     0.005432     8atom
75.029366     75.036789     0.007423     8atom
74.877037     74.881416     0.004379     8atom
75.105652     75.105217     0.000435     8atom
75.068748     75.070198     0.001450     8atom
75.088852     75.092789     0.003937     8atom
75.083824     75.087677     0.003853     8atom
74.989258     74.997604     0.008347     8atom
75.172821     75.169693     0.003128     8atom
74.957481     74.958168     0.000687     8atom
75.066772     75.066406     0.000366     8atom
75.114685     75.119247     0.004562     8atom
75.159897     75.161156     0.001259     8atom
75.089195     75.089630     0.000435     8atom
75.184212     75.182861     0.001350     8atom
75.062637     75.065910     0.003273     8atom
75.071167     75.070000     0.001167     8atom
75.114563     75.116814     0.002251     8atom
75.148705     75.147980     0.000725     8atom
75.157585     75.150902     0.006683     8atom
75.079811     75.075829     0.003983     8atom
74.762779     74.761597     0.001183     8atom
74.972733     74.970070     0.002663     8atom
75.177467     75.177902     0.000435     8atom
75.098618     75.101669     0.003052     8atom
75.093407     75.093895     0.000488     8atom
75.212044     75.209976     0.002068     8atom
75.113106     75.116707     0.003601     8atom
75.139824     75.134239     0.005585     8atom
75.366898     75.359123     0.007774     8atom
75.140732     75.140160     0.000572     8atom
75.378441     75.380951     0.002510     8atom
75.009521     75.004349     0.005173     8atom
75.085747     75.081108     0.004639     8atom
75.010963     75.016365     0.005402     8atom
75.197289     75.198151     0.000862     8atom
75.029610     75.031898     0.002289     8atom
75.055061     75.058617     0.003555     8atom
75.050117     75.050659     0.000542     8atom
75.073891     75.073669     0.000221     8atom
74.959282     74.954727     0.004555     8atom
74.997452     74.997574     0.000122     8atom
75.126465     75.126854     0.000389     8atom
75.077477     75.078651     0.001175     8atom
75.076332     75.078476     0.002144     8atom
75.100304     75.105644     0.005341     8atom
75.105148     75.106598     0.001450     8atom
75.056305     75.061325     0.005020     8atom
75.075424     75.074203     0.001221     8atom
75.044792     75.043762     0.001030     8atom
75.040283     75.038467     0.001816     8atom
75.016106     75.015617     0.000488     8atom
74.999313     74.999680     0.000366     8atom
75.102837     75.100861     0.001976     8atom
75.115891     75.120995     0.005104     8atom
75.090744     75.097206     0.006462     8atom
75.034302     75.043274     0.008972     8atom
75.103844     75.107498     0.003654     8atom
75.072922     75.070694     0.002228     8atom
75.015823     75.017441     0.001617     8atom
75.173378     75.170418     0.002960     8atom
75.029938     75.033310     0.003372     8atom
75.086281     75.087051     0.000771     8atom
75.096184     75.101006     0.004822     8atom
75.025337     75.024437     0.000900     8atom
75.002289     75.010818     0.008530     8atom
75.036240     75.035034     0.001205     8atom
75.016907     75.019218     0.002312     8atom
75.062843     75.062225     0.000618     8atom
74.915268     74.916290     0.001022     8atom
75.088005     75.091583     0.003578     8atom
75.175125     75.174332     0.000793     8atom
75.117012     75.113007     0.004005     8atom
75.049919     75.050453     0.000534     8atom
75.030380     75.029007     0.001373     8atom
75.099953     75.105469     0.005516     8atom
75.118515     75.114120     0.004395     8atom
75.071205     75.072685     0.001480     8atom
75.045418     75.042778     0.002640     8atom
75.002907     75.006584     0.003677     8atom
75.167336     75.170776     0.003441     8atom
75.067795     75.065735     0.002060     8atom
75.114365     75.113205     0.001160     8atom
75.157166     75.162048     0.004883     8atom
75.134987     75.131401     0.003586     8atom
75.164795     75.169449     0.004654     8atom
75.126427     75.124580     0.001846     8atom
75.116859     75.119469     0.002609     8atom
75.054665     75.053062     0.001602     8atom
75.021416     75.021683     0.000267     8atom
75.087906     75.092934     0.005028     8atom
75.085808     75.080978     0.004829     8atom
75.182610     75.178177     0.004433     8atom
75.063171     75.065826     0.002655     8atom
75.082771     75.085670     0.002899     8atom
74.978539     74.976509     0.002029     8atom
75.181847     75.178726     0.003120     8atom
75.073837     75.072716     0.001122     8atom
75.131325     75.135658     0.004333     8atom
74.773476     74.775597     0.002121     8atom
75.001762     75.000702     0.001060     8atom
74.963379     74.959480     0.003899     8atom
75.039871     75.038742     0.001129     8atom
75.028770     75.031219     0.002449     8atom
75.047882     75.044220     0.003662     8atom
75.060455     75.058495     0.001961     8atom
75.107895     75.111450     0.003555     8atom
75.019180     75.027435     0.008255     8atom
75.099838     75.101173     0.001335     8atom
75.122910     75.122978     0.000069     8atom
75.002800     75.004448     0.001648     8atom
75.014793     75.018318     0.003525     8atom
75.035820     75.037697     0.001877     8atom
75.134628     75.146912     0.012283     8atom
75.086243     75.087463     0.001221     8atom
75.099480     75.097733     0.001747     8atom
75.183281     75.188736     0.005455     8atom
75.131126     75.131645     0.000519     8atom
75.049026     75.045479     0.003548     8atom
75.084503     75.085861     0.001358     8atom
75.082375     75.087151     0.004776     8atom
75.312576     75.327049     0.014473     8atom
75.158859     75.138023     0.020836     8atom
75.128639     75.111290     0.017349     8atom
74.932549     74.925728     0.006821     8atom
75.069893     75.067116     0.002777     8atom
75.040123     75.039024     0.001099     8atom
75.173569     75.175102     0.001534     8atom
75.159401     75.154976     0.004425     8atom
75.159691     75.163399     0.003708     8atom
75.021347     75.018387     0.002960     8atom
75.048660     75.046722     0.001938     8atom
75.006935     75.010742     0.003807     8atom
75.021904     75.020607     0.001297     8atom
75.061592     75.061890     0.000298     8atom
75.037888     75.042694     0.004807     8atom
75.002113     75.001320     0.000793     8atom
75.092094     75.090950     0.001144     8atom
74.995239     74.993668     0.001572     8atom
75.034859     75.033134     0.001724     8atom
75.042603     75.041367     0.001236     8atom
75.089897     75.092789     0.002892     8atom
75.012932     75.010040     0.002892     8atom
75.134811     75.132118     0.002693     8atom
75.007027     75.005096     0.001930     8atom
75.007179     75.008926     0.001747     8atom
74.982262     74.982864     0.000603     8atom
75.064377     75.070442     0.006065     8atom
75.066605     75.075020     0.008415     8atom
75.129463     75.136406     0.006943     8atom
75.149841     75.154945     0.005104     8atom
75.161423     75.161850     0.000427     8atom
75.174469     75.174065     0.000404     8atom
75.098686     75.088997     0.009689     8atom
74.951439     74.955780     0.004341     8atom
75.072136     75.069290     0.002846     8atom
75.128151     75.128891     0.000740     8atom
75.153229     75.149048     0.004181     8atom
75.093430     75.091530     0.001900     8atom
75.170074     75.166725     0.003349     8atom
75.201729     75.201569     0.000160     8atom
75.145523     75.145164     0.000359     8atom
75.189224     75.191093     0.001869     8atom
75.206314     75.202446     0.003868     8atom
75.156898     75.155807     0.001091     8atom
75.235878     75.229263     0.006615     8atom
74.966820     74.964684     0.002136     8atom
75.054115     75.055527     0.001411     8atom
75.053703     75.051697     0.002007     8atom
75.204071     75.209702     0.005630     8atom
74.892921     74.884674     0.008247     8atom
75.149887     75.149376     0.000511     8atom
75.001587     75.002777     0.001190     8atom
75.050301     75.049965     0.000336     8atom
75.010818     75.008957     0.001862     8atom
75.072342     75.077881     0.005539     8atom
75.103333     75.105804     0.002472     8atom
75.005447     75.013817     0.008369     8atom
75.044006     75.050545     0.006538     8atom
75.066910     75.065643     0.001266     8atom
75.069099     75.074028     0.004929     8atom
75.169296     75.170387     0.001091     8atom
75.022591     75.021942     0.000648     8atom
75.024483     75.022583     0.001900     8atom
75.017387     75.018806     0.001419     8atom
75.092651     75.090538     0.002113     8atom
75.027344     75.030525     0.003181     8atom
75.308044     75.305145     0.002899     8atom
75.030968     75.038498     0.007530     8atom
75.045952     75.037949     0.008003     8atom
74.940338     74.936905     0.003433     8atom
75.113152     75.115662     0.002510     8atom
74.912872     74.913689     0.000816     8atom
75.214539     75.221809     0.007271     8atom
75.051155     75.052521     0.001366     8atom
75.008392     75.010986     0.002594     8atom
75.026642     75.029625     0.002983     8atom
75.183113     75.177063     0.006050     8atom
74.897491     74.904602     0.007111     8atom
75.063797     75.074158     0.010361     8atom
75.031418     75.022224     0.009193     8atom
75.124557     75.126122     0.001564     8atom
75.015404     75.015114     0.000290     8atom
75.221680     75.228134     0.006454     8atom
75.070541     75.082939     0.012398     8atom
75.331024     75.333862     0.002838     8atom
75.135986     75.138329     0.002342     8atom
75.352104     75.355591     0.003487     8atom
74.991165     74.992867     0.001701     8atom
75.133141     75.133415     0.000275     8atom
74.994110     74.999367     0.005257     8atom
75.118050     75.118690     0.000641     8atom
75.098244     75.094627     0.003616     8atom
75.058083     75.059837     0.001755     8atom
75.157173     75.159554     0.002380     8atom
75.019974     75.029297     0.009323     8atom
75.126572     75.125763     0.000809     8atom
75.112862     75.107353     0.005508     8atom
74.810234     74.790825     0.019409     8atom
74.988335     74.989944     0.001610     8atom
74.981796     74.980263     0.001534     8atom
74.948616     74.945290     0.003326     8atom
75.080551     75.082092     0.001541     8atom
75.062202     75.057175     0.005028     8atom
75.043579     75.050095     0.006516     8atom
75.002556     75.006264     0.003708     8atom
75.073128     75.073380     0.000252     8atom
75.092644     75.094589     0.001945     8atom
75.039490     75.039574     0.000084     8atom
75.242874     75.239738     0.003136     8atom
75.142975     75.143463     0.000488     8atom
75.117714     75.112366     0.005348     8atom
75.099625     75.104935     0.005310     8atom
75.184242     75.180435     0.003807     8atom
75.120712     75.110954     0.009758     8atom
75.042404     75.044617     0.002213     8atom
75.053093     75.054230     0.001137     8atom
74.999123     74.998146     0.000977     8atom
75.087776     75.088013     0.000237     8atom
74.768585     74.771812     0.003227     8atom
75.069778     75.069542     0.000237     8atom
75.152351     75.148506     0.003845     8atom
75.042145     75.040398     0.001747     8atom
75.065041     75.067146     0.002106     8atom
75.094429     75.094872     0.000443     8atom
75.039169     75.042870     0.003700     8atom
75.024269     75.024529     0.000259     8atom
75.094673     75.095848     0.001175     8atom
75.129929     75.126198     0.003731     8atom
75.126419     75.135376     0.008957     8atom
75.068565     75.065590     0.002975     8atom
74.976112     74.982330     0.006218     8atom
74.931183     74.941628     0.010445     8atom
75.028816     75.031197     0.002380     8atom
75.004417     75.003357     0.001060     8atom
75.124603     75.124573     0.000031     8atom
75.157051     75.158623     0.001572     8atom
75.196213     75.200188     0.003975     8atom
74.997063     74.999893     0.002831     8atom
75.085739     75.090668     0.004929     8atom
75.026657     75.026123     0.000534     8atom
75.025841     75.023575     0.002266     8atom
75.098122     75.095406     0.002716     8atom
75.100578     75.106247     0.005669     8atom
75.078606     75.077942     0.000664     8atom
75.215370     75.212784     0.002586     8atom
75.197464     75.207588     0.010124     8atom
75.116394     75.117104     0.000710     8atom
75.057770     75.051842     0.005928     8atom
75.060829     75.055878     0.004951     8atom
75.084198     75.079552     0.004646     8atom
74.967087     74.964287     0.002800     8atom
75.104874     75.108559     0.003685     8atom
75.195694     75.189026     0.006668     8atom
75.009270     75.009087     0.000183     8atom
75.062935     75.068916     0.005981     8atom
75.035530     75.034775     0.000755     8atom
75.018684     75.020981     0.002296     8atom
75.084091     75.082748     0.001343     8atom
75.095284     75.096039     0.000755     8atom
75.125961     75.130058     0.004097     8atom
75.066490     75.059067     0.007423     8atom
75.049095     75.057404     0.008308     8atom
74.988930     75.002663     0.013733     8atom
74.938660     74.945374     0.006714     8atom
75.036339     75.040047     0.003708     8atom
75.077812     75.076378     0.001434     8atom
75.367630     75.364189     0.003441     8atom
75.080254     75.077858     0.002396     8atom
75.021072     75.014580     0.006493     8atom
74.990578     74.992569     0.001991     8atom
75.145714     75.150711     0.004997     8atom
75.015991     75.014694     0.001297     8atom
75.097572     75.099289     0.001717     8atom
75.094444     75.093178     0.001266     8atom
75.131752     75.135986     0.004234     8atom
75.148148     75.144897     0.003250     8atom
75.097382     75.093376     0.004005     8atom
75.049973     75.052650     0.002678     8atom
75.013100     75.004379     0.008720     8atom
75.182465     75.185104     0.002640     8atom
75.182289     75.183067     0.000778     8atom
75.005699     75.003967     0.001732     8atom
74.937218     74.944458     0.007240     8atom
74.980156     74.988358     0.008202     8atom
74.930412     74.932617     0.002205     8atom
75.004135     75.005371     0.001236     8atom
75.000320     74.998184     0.002136     8atom
75.038918     75.043198     0.004280     8atom
75.161453     75.162796     0.001343     8atom
75.008812     75.004646     0.004166     8atom
75.027061     75.020439     0.006622     8atom
75.008949     75.003891     0.005058     8atom
75.068710     75.073486     0.004776     8atom
75.100494     75.103767     0.003273     8atom
75.113777     75.113586     0.000191     8atom
75.205399     75.204987     0.000412     8atom
75.150536     75.143509     0.007027     8atom
75.151581     75.149124     0.002457     8atom
75.128395     75.129562     0.001167     8atom
75.072868     75.069427     0.003441     8atom
75.074203     75.073570     0.000633     8atom
75.042442     75.044159     0.001717     8atom
75.090820     75.094429     0.003609     8atom
75.108345     75.106674     0.001671     8atom
74.992668     74.992950     0.000282     8atom
75.021042     75.016350     0.004692     8atom
75.079742     75.075356     0.004387     8atom
75.006851     75.006760     0.000092     8atom
75.101318     75.106949     0.005630     8atom
75.048431     75.053230     0.004799     8atom
75.055794     75.056198     0.000404     8atom
74.980011     74.977829     0.002182     8atom
75.040230     75.040894     0.000664     8atom
75.042168     75.046173     0.004005     8atom
75.009598     75.011879     0.002281     8atom
75.088188     75.092125     0.003937     8atom
75.129189     75.125931     0.003258     8atom
75.354568     75.346878     0.007690     8atom
75.158356     75.157974     0.000381     8atom
75.320679     75.323456     0.002777     8atom
74.979042     74.978539     0.000504     8atom
75.066154     75.063881     0.002274     8atom
74.986679     74.995682     0.009003     8atom
75.042595     75.047462     0.004868     8atom
75.205093     75.210419     0.005325     8atom
74.957993     74.957413     0.000580     8atom
75.277702     75.277237     0.000465     8atom
75.129913     75.124336     0.005577     8atom
75.168282     75.174652     0.006371     8atom
75.049896     75.050537     0.000641     8atom
75.195969     75.201180     0.005211     8atom
75.074005     75.073250     0.000755     8atom
75.164757     75.166359     0.001602     8atom
75.134232     75.135811     0.001579     8atom
75.078217     75.078163     0.000053     8atom
74.967293     74.970947     0.003654     8atom
75.093216     75.095886     0.002670     8atom
75.057014     75.058510     0.001495     8atom
75.078735     75.077812     0.000923     8atom
75.110626     75.121376     0.010750     8atom
75.123810     75.120407     0.003403     8atom
75.070396     75.067451     0.002945     8atom
75.185272     75.185532     0.000259     8atom
75.278214     75.282822     0.004608     8atom
74.865952     74.876030     0.010078     8atom
75.077187     75.084579     0.007393     8atom
75.185677     75.190140     0.004463     8atom
75.050781     75.048119     0.002663     8atom
75.245598     75.251122     0.005524     8atom
75.213486     75.216209     0.002724     8atom
75.095749     75.098335     0.002586     8atom
75.089310     75.089294     0.000015     8atom
75.127747     75.121758     0.005989     8atom
75.100883     75.108353     0.007469     8atom
75.088844     75.092842     0.003998     8atom
75.079247     75.074966     0.004280     8atom
75.023674     75.026596     0.002922     8atom
75.103134     75.106911     0.003777     8atom
75.140648     75.138939     0.001709     8atom
75.069992     75.066872     0.003120     8atom
75.098137     75.097267     0.000870     8atom
75.103943     75.105331     0.001389     8atom
75.108627     75.114655     0.006027     8atom
75.145615     75.143982     0.001633     8atom
75.136787     75.140419     0.003632     8atom
75.005646     75.009026     0.003380     8atom
75.014748     75.022926     0.008179     8atom
75.389664     75.384819     0.004845     8atom
74.915482     74.912033     0.003448     8atom
75.047379     75.047905     0.000526     8atom
75.164642     75.163124     0.001518     8atom
75.062317     75.062843     0.000526     8atom
75.008377     75.013474     0.005096     8atom
75.112518     75.112152     0.000366     8atom
75.085609     75.086922     0.001312     8atom
75.095177     75.094360     0.000816     8atom
75.065834     75.070084     0.004250     8atom
75.168114     75.165520     0.002594     8atom
75.095070     75.090073     0.004997     8atom
75.196533     75.192352     0.004181     8atom
75.166405     75.159065     0.007339     8atom
74.953751     74.948044     0.005707     8atom
75.212555     75.212944     0.000389     8atom
75.059563     75.066757     0.007195     8atom
75.054001     75.047668     0.006332     8atom
75.124123     75.132500     0.008377     8atom
75.009270     75.023308     0.014038     8atom
74.932968     74.941605     0.008636     8atom
75.116470     75.121605     0.005135     8atom
74.773537     74.778275     0.004738     8atom
75.074265     75.077698     0.003433     8atom
75.116623     75.115906     0.000717     8atom
75.195335     75.195625     0.000290     8atom
75.111374     75.112190     0.000816     8atom
75.130821     75.128342     0.002480     8atom
75.080765     75.085403     0.004639     8atom
75.058868     75.056648     0.002220     8atom
75.099815     75.108429     0.008614     8atom
74.886070     74.873329     0.012741     8atom
75.054253     75.056358     0.002106     8atom
75.124664     75.119759     0.004906     8atom
75.170311     75.172256     0.001945     8atom
75.094543     75.095421     0.000877     8atom
75.174088     75.175560     0.001472     8atom
74.988380     74.987396     0.000984     8atom
75.104340     75.107559     0.003220     8atom
75.111351     75.104622     0.006729     8atom
75.023674     75.027779     0.004105     8atom
75.003098     75.001785     0.001312     8atom
75.082047     75.079697     0.002350     8atom
75.070724     75.073257     0.002533     8atom
75.100433     75.107544     0.007111     8atom
75.090805     75.092682     0.001877     8atom
75.018547     75.020401     0.001854     8atom
75.076668     75.080269     0.003601     8atom
74.993347     74.992630     0.000717     8atom
74.816605     74.818626     0.002022     8atom
75.112213     75.112267     0.000053     8atom
75.080536     75.076279     0.004257     8atom
75.086456     75.093239     0.006783     8atom
75.143471     75.141335     0.002136     8atom
75.066963     75.064766     0.002197     8atom
75.120728     75.120491     0.000237     8atom
75.097145     75.096611     0.000534     8atom
75.201523     75.202019     0.000496     8atom
75.094810     75.090614     0.004196     8atom
75.056702     75.060844     0.004143     8atom
75.028473     75.031075     0.002602     8atom
75.128799     75.125954     0.002846     8atom
75.087334     75.086853     0.000481     8atom
75.106239     75.105728     0.000511     8atom
75.092972     75.095261     0.002289     8atom
75.083710     75.078941     0.004768     8atom
74.995178     75.008011     0.012833     8atom
75.019463     75.027283     0.007820     8atom
75.227356     75.236633     0.009277     8atom
74.859863     74.854500     0.005363     8atom
75.150528     75.151276     0.000748     8atom
74.998329     74.996948     0.001381     8atom
75.163513     75.162460     0.001053     8atom
75.084854     75.080666     0.004189     8atom
75.033821     75.036949     0.003128     8atom
74.977516     74.973717     0.003799     8atom
75.198456     75.200882     0.002426     8atom
75.184143     75.189438     0.005295     8atom
75.189102     75.187309     0.001793     8atom
75.181259     75.183113     0.001854     8atom
75.182228     75.181099     0.001129     8atom
75.187012     75.189056     0.002045     8atom
75.012596     75.015945     0.003349     8atom
75.148506     75.150520     0.002014     8atom
74.899979     74.895485     0.004494     8atom
75.088951     75.091148     0.002197     8atom
75.126244     75.123863     0.002380     8atom
75.101036     75.100479     0.000557     8atom
75.127914     75.127396     0.000519     8atom
75.137863     75.136192     0.001671     8atom
75.120628     75.121239     0.000610     8atom
75.137115     75.134148     0.002968     8atom
75.051125     75.052269     0.001144     8atom
75.063293     75.068565     0.005272     8atom
75.062408     75.063103     0.000694     8atom
75.075081     75.074806     0.000275     8atom
75.154381     75.154144     0.000237     8atom
75.132027     75.135834     0.003807     8atom
75.179405     75.183952     0.004547     8atom
75.122597     75.117798     0.004799     8atom
75.101189     75.098289     0.002899     8atom
75.001656     75.003639     0.001984     8atom
75.171150     75.174835     0.003685     8atom
75.063942     75.067520     0.003578     8atom
75.052536     75.050674     0.001862     8atom
75.026031     75.026772     0.000740     8atom
75.008667     75.003159     0.005508     8atom
75.080589     75.081810     0.001221     8atom
75.069870     75.073753     0.003883     8atom
75.059364     75.056175     0.003189     8atom
75.103271     75.110222     0.006950     8atom
75.027740     75.040672     0.012932     8atom
75.114235     75.123337     0.009102     8atom
75.076759     75.079399     0.002640     8atom
75.005363     75.009033     0.003670     8atom
75.067024     75.070114     0.003090     8atom
74.986977     74.984711     0.002266     8atom
75.003967     75.004929     0.000961     8atom
75.069672     75.070992     0.001320     8atom
75.112534     75.110092     0.002441     8atom
75.178726     75.177124     0.001602     8atom
75.150909     75.144493     0.006416     8atom
75.032471     75.036751     0.004280     8atom
75.034088     75.039078     0.004990     8atom
75.109550     75.111961     0.002411     8atom
75.053375     75.057472     0.004097     8atom
75.072319     75.069733     0.002586     8atom
75.195045     75.192566     0.002480     8atom
74.940895     74.937317     0.003578     8atom
75.164703     75.166901     0.002197     8atom
75.173157     75.167450     0.005707     8atom
75.160690     75.162094     0.001404     8atom
75.183578     75.183868     0.000290     8atom
75.125191     75.126869     0.001678     8atom
75.086731     75.085678     0.001053     8atom
75.071114     75.069351     0.001762     8atom
75.086868     75.090942     0.004074     8atom
75.158264     75.162735     0.004471     8atom
75.086937     75.082558     0.004379     8atom
75.167435     75.166695     0.000740     8atom
75.196884     75.203003     0.006119     8atom
75.091187     75.091255     0.000069     8atom
75.129570     75.131416     0.001846     8atom
75.061729     75.063850     0.002121     8atom
75.098427     75.096985     0.001442     8atom
75.171761     75.174843     0.003082     8atom
75.004044     75.008751     0.004707     8atom
75.208801     75.207085     0.001717     8atom
75.129051     75.133278     0.004227     8atom
75.031952     75.032425     0.000473     8atom
75.042358     75.044746     0.002388     8atom
75.029770     75.036842     0.007072     8atom
75.070534     75.072289     0.001755     8atom
75.139748     75.144104     0.004356     8atom
75.118721     75.112747     0.005974     8atom
75.206032     75.204376     0.001656     8atom
75.193436     75.190422     0.003014     8atom
75.090096     75.087257     0.002838     8atom
75.013344     75.022301     0.008957     8atom
75.331474     75.327248     0.004227     8atom
75.059189     75.062798     0.003609     8atom
75.026917     75.019547     0.007370     8atom
74.965721     74.965858     0.000137     8atom
75.134834     75.139610     0.004776     8atom
74.964684     74.965256     0.000572     8atom
75.159271     75.164688     0.005417     8atom
75.017647     75.018990     0.001343     8atom
75.097557     75.102707     0.005150     8atom
75.100426     75.104485     0.004059     8atom
75.021851     75.021935     0.000084     8atom
75.036873     75.038246     0.001373     8atom
75.185562     75.184181     0.001381     8atom
75.054756     75.050156     0.004601     8atom
75.108864     75.109283     0.000420     8atom
75.077454     75.078003     0.000549     8atom
75.063080     75.062195     0.000885     8atom
75.020767     75.034439     0.013672     8atom
75.022049     75.028679     0.006630     8atom
75.130028     75.136017     0.005989     8atom
74.956131     74.950508     0.005623     8atom
75.151123     75.151794     0.000671     8atom
75.005135     75.005997     0.000862     8atom
75.037842     75.037788     0.000053     8atom
75.017738     75.014786     0.002953     8atom
75.111099     75.114502     0.003403     8atom
75.076477     75.081741     0.005264     8atom
75.064873     75.069374     0.004501     8atom
75.084198     75.085709     0.001511     8atom
75.098099     75.100327     0.002228     8atom
75.115463     75.117653     0.002190     8atom
75.135551     75.140739     0.005188     8atom
74.993462     74.993385     0.000076     8atom
74.999596     75.000587     0.000992     8atom
75.009499     75.007835     0.001663     8atom
75.048897     75.057106     0.008209     8atom
75.083626     75.079140     0.004486     8atom
75.073547     75.076553     0.003006     8atom
75.041092     75.043518     0.002426     8atom
75.007576     75.013313     0.005737     8atom
75.157913     75.155663     0.002251     8atom
74.980949     74.976898     0.004051     8atom
74.989014     74.986351     0.002663     8atom
75.199333     75.198952     0.000381     8atom
75.207809     75.209343     0.001534     8atom
75.199532     75.199905     0.000374     8atom
75.203316     75.203865     0.000549     8atom
75.017853     75.016045     0.001808     8atom
75.088219     75.084831     0.003387     8atom
75.109741     75.114281     0.004539     8atom
75.064720     75.064835     0.000114     8atom
75.029686     75.028893     0.000793     8atom
74.988914     74.988312     0.000603     8atom
75.040932     75.049011     0.008080     8atom
75.082993     75.086449     0.003456     8atom
75.038971     75.029007     0.009964     8atom
75.193962     75.197456     0.003494     8atom
75.056458     75.065704     0.009247     8atom
75.068054     75.072319     0.004265     8atom
75.109726     75.101471     0.008255     8atom
75.111458     75.117744     0.006287     8atom
75.013756     75.016731     0.002975     8atom
75.067665     75.066872     0.000793     8atom
75.037567     75.042313     0.004745     8atom
74.989708     74.986198     0.003510     8atom
75.132439     75.134132     0.001694     8atom
75.082825     75.082375     0.000450     8atom
75.090164     75.088425     0.001740     8atom
74.999802     74.999001     0.000801     8atom
75.045853     75.047623     0.001770     8atom
75.059235     75.061684     0.002449     8atom
75.047256     75.047050     0.000206     8atom
75.101624     75.102364     0.000740     8atom
75.062706     75.066452     0.003746     8atom
75.111053     75.111115     0.000061     8atom
74.993317     74.991356     0.001961     8atom
74.965088     74.966164     0.001076     8atom
75.062943     75.063522     0.000580     8atom
75.026054     75.026138     0.000084     8atom
75.100441     75.099724     0.000717     8atom
75.138832     75.143997     0.005165     8atom
75.107521     75.102844     0.004677     8atom
75.042839     75.052444     0.009605     8atom
75.402229     75.396614     0.005615     8atom
75.086403     75.085228     0.001175     8atom
74.952881     74.954788     0.001907     8atom
74.940002     74.943260     0.003258     8atom
75.078773     75.073212     0.005562     8atom
75.038193     75.041832     0.003639     8atom
75.211159     75.217224     0.006065     8atom
75.084641     75.083641     0.000999     8atom
75.129395     75.124687     0.004707     8atom
75.011925     75.006592     0.005333     8atom
74.858131     74.844116     0.014015     8atom
75.086914     75.090874     0.003960     8atom
75.140656     75.136742     0.003914     8atom
74.984924     74.986893     0.001968     8atom
75.056923     75.066322     0.009399     8atom
75.054146     75.055740     0.001595     8atom
75.058701     75.059364     0.000664     8atom
75.160568     75.161247     0.000679     8atom
75.051353     75.056183     0.004829     8atom
75.071609     75.077744     0.006134     8atom
75.022583     75.024338     0.001755     8atom
75.058098     75.063606     0.005508     8atom
74.988274     74.984741     0.003532     8atom
75.209221     75.208908     0.000313     8atom
75.028870     75.029297     0.000427     8atom
75.113663     75.117638     0.003975     8atom
75.018738     75.016975     0.001762     8atom
75.095985     75.099617     0.003632     8atom
75.053329     75.054771     0.001442     8atom
75.080780     75.079262     0.001518     8atom
75.071747     75.071114     0.000633     8atom
75.153885     75.152496     0.001389     8atom
75.135956     75.135201     0.000755     8atom
75.081467     75.081467     0.000000     8atom
75.066254     75.067139     0.000885     8atom
75.162514     75.167191     0.004677     8atom
74.968819     74.974297     0.005478     8atom
75.119362     75.118736     0.000626     8atom
75.084068     75.087807     0.003738     8atom
75.051414     75.056313     0.004898     8atom
74.974884     74.967171     0.007713     8atom
75.059830     75.065872     0.006042     8atom
75.019989     75.023941     0.003952     8atom
75.069107     75.070457     0.001350     8atom
75.025246     75.025017     0.000229     8atom
75.080490     75.084724     0.004234     8atom
75.191010     75.183418     0.007591     8atom
75.281509     75.286400     0.004890     8atom
75.197067     75.192528     0.004539     8atom
75.044144     75.048569     0.004425     8atom
75.156647     75.153290     0.003357     8atom
75.102455     75.091118     0.011337     8atom
75.118576     75.120720     0.002144     8atom
75.154297     75.157074     0.002777     8atom
75.038773     75.030579     0.008194     8atom
75.025208     75.023773     0.001434     8atom
75.057602     75.060852     0.003250     8atom
74.989967     74.981812     0.008156     8atom
75.002861     75.004761     0.001900     8atom
75.115898     75.117958     0.002060     8atom
75.065033     75.061440     0.003593     8atom
75.050652     75.054489     0.003838     8atom
75.055336     75.062798     0.007462     8atom
75.017006     75.020111     0.003105     8atom
75.087524     75.086952     0.000572     8atom
75.064789     75.068756     0.003967     8atom
75.012131     75.006920     0.005211     8atom
75.070030     75.073151     0.003120     8atom
75.135788     75.131516     0.004272     8atom
75.173744     75.173943     0.000198     8atom
75.098068     75.094299     0.003769     8atom
75.034706     75.041527     0.006821     8atom
75.084900     75.084999     0.000099     8atom
75.082146     75.084000     0.001854     8atom
75.079758     75.077957     0.001801     8atom
75.157013     75.156044     0.000969     8atom
75.024033     75.021339     0.002693     8atom
75.038719     75.037003     0.001717     8atom
75.039566     75.041695     0.002129     8atom
75.041809     75.044640     0.002831     8atom
75.143478     75.152031     0.008553     8atom
75.077225     75.082176     0.004951     8atom
75.148766     75.147522     0.001244     8atom
75.132622     75.134369     0.001747     8atom
75.032852     75.033722     0.000870     8atom
75.080231     75.080475     0.000244     8atom
75.101753     75.103180     0.001427     8atom
75.076172     75.075150     0.001022     8atom
75.016342     75.022102     0.005760     8atom
75.059418     75.057480     0.001938     8atom
74.911476     74.909882     0.001595     8atom
75.202248     75.200111     0.002136     8atom
75.191147     75.188728     0.002419     8atom
75.181602     75.181725     0.000122     8atom
75.176773     75.177094     0.000320     8atom
75.184952     75.191620     0.006668     8atom
75.187027     75.186470     0.000557     8atom
75.195320     75.195503     0.000183     8atom
75.061813     75.054764     0.007050     8atom
75.096985     75.101730     0.004745     8atom
75.035805     75.043144     0.007339     8atom
75.022957     75.019768     0.003189     8atom
75.110657     75.112709     0.002052     8atom
75.056267     75.057083     0.000816     8atom
75.026604     75.026558     0.000046     8atom
75.102280     75.100449     0.001831     8atom
75.065392     75.065880     0.000488     8atom
75.094398     75.091629     0.002769     8atom
75.040833     75.047882     0.007050     8atom
75.123871     75.129456     0.005585     8atom
75.030624     75.036987     0.006363     8atom
75.065369     75.053200     0.012169     8atom
75.085342     75.079849     0.005493     8atom
75.128273     75.121628     0.006645     8atom
75.062103     75.062355     0.000252     8atom
74.985756     74.993843     0.008087     8atom
75.183723     75.181816     0.001907     8atom
75.043144     75.041946     0.001198     8atom
75.119316     75.114250     0.005066     8atom
75.115776     75.122467     0.006691     8atom
75.160530     75.159355     0.001175     8atom
75.236328     75.235611     0.000717     8atom
75.445488     75.438835     0.006653     8atom
75.015160     75.016319     0.001160     8atom
74.967239     74.969337     0.002098     8atom
74.973480     74.974854     0.001373     8atom
75.116013     75.117249     0.001236     8atom
75.255295     75.256241     0.000946     8atom
75.026024     75.025475     0.000549     8atom
75.180382     75.179131     0.001251     8atom
75.112511     75.124298     0.011787     8atom
75.074295     75.077316     0.003021     8atom
75.099220     75.096588     0.002632     8atom
75.170647     75.165497     0.005150     8atom
75.166847     75.156624     0.010223     8atom
75.059418     75.068474     0.009056     8atom
75.075645     75.075081     0.000565     8atom
75.062111     75.060837     0.001274     8atom
75.051277     75.053314     0.002037     8atom
75.124695     75.125061     0.000366     8atom
75.041237     75.045288     0.004051     8atom
74.983902     74.992516     0.008614     8atom
75.300209     75.295563     0.004646     8atom
74.933754     74.933662     0.000092     8atom
75.257034     75.258080     0.001045     8atom
74.971146     74.975594     0.004448     8atom
75.176590     75.177338     0.000748     8atom
75.088448     75.084480     0.003967     8atom
75.000786     75.009125     0.008339     8atom
74.998444     75.013863     0.015419     8atom
74.976799     74.980019     0.003220     8atom
75.079086     75.083649     0.004562     8atom
75.031609     75.036064     0.004456     8atom
75.136391     75.134377     0.002014     8atom
75.076187     75.076714     0.000526     8atom
75.183708     75.182121     0.001587     8atom
75.160034     75.159782     0.000252     8atom
75.153816     75.151825     0.001991     8atom
75.045425     75.050163     0.004738     8atom
75.159615     75.152283     0.007332     8atom
74.985596     74.993256     0.007660     8atom
75.094437     75.099533     0.005096     8atom
75.101921     75.106583     0.004662     8atom
75.009720     75.013702     0.003983     8atom
75.073677     75.073997     0.000320     8atom
75.039017     75.037582     0.001434     8atom
75.075401     75.075249     0.000153     8atom
75.111404     75.111862     0.000458     8atom
75.143280     75.137314     0.005966     8atom
75.118446     75.120117     0.001671     8atom
75.046814     75.049370     0.002556     8atom
75.089973     75.097267     0.007294     8atom
75.056343     75.052086     0.004257     8atom
75.081413     75.081963     0.000549     8atom
75.080780     75.080650     0.000130     8atom
75.027229     75.031288     0.004059     8atom
75.097046     75.099976     0.002930     8atom
74.993881     74.998230     0.004349     8atom
75.080215     75.081467     0.001251     8atom
75.131416     75.131416     0.000000     8atom
75.110985     75.110237     0.000748     8atom
75.107109     75.110718     0.003609     8atom
75.184090     75.185646     0.001556     8atom
75.053452     75.057922     0.004471     8atom
75.181244     75.178947     0.002296     8atom
75.239731     75.235901     0.003830     8atom
75.186966     75.197395     0.010429     8atom
75.099335     75.099663     0.000328     8atom
75.066101     75.060364     0.005737     8atom
75.108154     75.103363     0.004791     8atom
75.126350     75.117638     0.008713     8atom
75.000061     75.002907     0.002846     8atom
75.129211     75.137451     0.008240     8atom
75.155251     75.150864     0.004387     8atom
75.061165     75.061630     0.000465     8atom
75.153389     75.151657     0.001732     8atom
75.046898     75.046936     0.000038     8atom
75.050903     75.049408     0.001495     8atom
75.050293     75.051292     0.000999     8atom
75.015045     75.021103     0.006058     8atom
75.095200     75.093445     0.001755     8atom
75.144363     75.142868     0.001495     8atom
75.033203     75.035233     0.002029     8atom
75.108437     75.109810     0.001373     8atom
75.126579     75.124184     0.002396     8atom
75.209686     75.206329     0.003357     8atom
75.078560     75.082489     0.003929     8atom
75.104919     75.103317     0.001602     8atom
75.044052     75.042160     0.001892     8atom
75.080215     75.081963     0.001747     8atom
75.012024     75.007744     0.004280     8atom
75.026283     75.027557     0.001274     8atom
75.078316     75.079742     0.001427     8atom
75.090820     75.095398     0.004578     8atom
75.061012     75.065048     0.004036     8atom
75.055725     75.051704     0.004021     8atom
75.046318     75.046249     0.000069     8atom
75.011391     75.012772     0.001381     8atom
74.896912     74.896927     0.000015     8atom
75.054344     75.062416     0.008072     8atom
74.987808     74.992523     0.004715     8atom
75.005760     75.003952     0.001808     8atom
75.196770     75.198204     0.001434     8atom
75.113197     75.116524     0.003326     8atom
75.102158     75.107239     0.005081     8atom
75.187874     75.193832     0.005959     8atom
75.085510     75.088600     0.003090     8atom
75.099937     75.097542     0.002396     8atom
75.075577     75.081970     0.006393     8atom
74.998703     75.010254     0.011551     8atom
75.090530     75.092606     0.002075     8atom
75.080811     75.081779     0.000969     8atom
74.984344     74.986504     0.002159     8atom
75.101814     75.105003     0.003189     8atom
74.974762     74.979713     0.004951     8atom
75.217216     75.223106     0.005890     8atom
75.148026     75.155724     0.007698     8atom
75.138573     75.136711     0.001862     8atom
75.159294     75.158508     0.000786     8atom
75.185158     75.184563     0.000595     8atom
74.980789     74.975822     0.004967     8atom
74.986305     74.988487     0.002182     8atom
75.004196     74.999702     0.004494     8atom
75.005569     75.002693     0.002876     8atom
75.044342     75.047295     0.002953     8atom
75.018440     75.020966     0.002525     8atom
75.012100     75.006950     0.005150     8atom
75.089577     75.090645     0.001068     8atom
75.075890     75.068214     0.007675     8atom
75.140373     75.142029     0.001656     8atom
75.125397     75.126534     0.001137     8atom
75.047226     75.050865     0.003639     8atom
75.106163     75.113724     0.007561     8atom
75.102905     75.107803     0.004898     8atom
75.181976     75.182701     0.000725     8atom
75.060310     75.061447     0.001137     8atom
75.194046     75.200500     0.006454     8atom
75.031883     75.034401     0.002518     8atom
75.065903     75.076195     0.010292     8atom
75.055672     75.057411     0.001740     8atom
75.086716     75.092278     0.005562     8atom
75.079163     75.078995     0.000168     8atom
75.019669     75.018776     0.000893     8atom
75.147987     75.150002     0.002014     8atom
75.145348     75.146515     0.001167     8atom
75.101273     75.101738     0.000465     8atom
75.063622     75.059166     0.004456     8atom
75.105782     75.112175     0.006393     8atom
75.036766     75.037476     0.000710     8atom
75.104874     75.102104     0.002769     8atom
75.094246     75.103790     0.009544     8atom
75.131386     75.138161     0.006775     8atom
75.038780     75.041779     0.002998     8atom
75.022705     75.030205     0.007500     8atom
75.091743     75.094086     0.002342     8atom
75.050926     75.057739     0.006813     8atom
75.106003     75.098618     0.007385     8atom
74.935059     74.936104     0.001045     8atom
74.971001     74.963135     0.007866     8atom
74.806366     74.807327     0.000961     8atom
75.007011     75.003532     0.003479     8atom
75.064049     75.064041     0.000008     8atom
75.029465     75.031296     0.001831     8atom
74.988914     74.984894     0.004021     8atom
74.977036     74.968414     0.008621     8atom
75.092667     75.086769     0.005898     8atom
74.992210     74.992523     0.000313     8atom
75.210182     75.207657     0.002525     8atom
75.101685     75.107460     0.005775     8atom
75.099327     75.094460     0.004868     8atom
75.151802     75.160233     0.008430     8atom
75.018898     75.020721     0.001823     8atom
75.138916     75.142441     0.003525     8atom
74.981819     74.986221     0.004402     8atom
75.148720     75.143822     0.004898     8atom
75.173088     75.178642     0.005554     8atom
74.978691     74.985428     0.006737     8atom
75.055557     75.058014     0.002457     8atom
75.117577     75.121368     0.003792     8atom
75.030045     75.036118     0.006073     8atom
75.052582     75.053329     0.000748     8atom
75.203178     75.209862     0.006683     8atom
75.063377     75.068352     0.004974     8atom
75.126137     75.119041     0.007095     8atom
75.109947     75.111237     0.001289     8atom
75.005165     75.014877     0.009712     8atom
75.103195     75.106903     0.003708     8atom
75.024902     75.025826     0.000923     8atom
75.056778     75.056366     0.000412     8atom
75.043495     75.044106     0.000610     8atom
75.170967     75.173401     0.002434     8atom
75.072388     75.073242     0.000854     8atom
75.098610     75.108253     0.009644     8atom
75.140892     75.144287     0.003395     8atom
75.160095     75.159782     0.000313     8atom
75.033485     75.031502     0.001984     8atom
75.135040     75.134079     0.000961     8atom
74.946037     74.943291     0.002747     8atom
75.148346     75.148293     0.000053     8atom
75.131935     75.136368     0.004433     8atom
75.002762     74.995232     0.007530     8atom
75.088921     75.093506     0.004585     8atom
75.028549     75.021103     0.007446     8atom
75.088654     75.089279     0.000626     8atom
75.061195     75.062492     0.001297     8atom
75.105927     75.106758     0.000832     8atom
75.067322     75.058731     0.008591     8atom
75.195854     75.191719     0.004135     8atom
75.186646     75.187637     0.000992     8atom
75.308945     75.313438     0.004494     8atom
75.192581     75.186928     0.005653     8atom
74.870499     74.877945     0.007446     8atom
75.116859     75.119987     0.003128     8atom
75.035851     75.042358     0.006508     8atom
75.093643     75.095688     0.002045     8atom
75.216354     75.216766     0.000412     8atom
75.128227     75.127380     0.000847     8atom
75.108704     75.114822     0.006119     8atom
75.086952     75.091301     0.004349     8atom
75.020988     75.022850     0.001862     8atom
75.093452     75.095619     0.002167     8atom
75.010895     75.011879     0.000984     8atom
75.220520     75.216431     0.004089     8atom
75.146637     75.138321     0.008316     8atom
75.239845     75.239189     0.000656     8atom
75.048203     75.049828     0.001625     8atom
75.045967     75.044304     0.001663     8atom
75.108269     75.113365     0.005096     8atom
75.024872     75.022842     0.002029     8atom
75.101402     75.102158     0.000755     8atom
75.070847     75.071854     0.001007     8atom
75.177086     75.164871     0.012215     8atom
74.951202     74.952370     0.001167     8atom
75.126480     75.122612     0.003868     8atom
75.119537     75.116829     0.002708     8atom
75.141052     75.140305     0.000748     8atom
75.107216     75.106804     0.000412     8atom
75.011948     75.013382     0.001434     8atom
75.021446     75.021324     0.000122     8atom
74.980247     74.979279     0.000969     8atom
75.124252     75.127396     0.003143     8atom
75.202499     75.202866     0.000366     8atom
75.165596     75.170555     0.004959     8atom
75.071175     75.069962     0.001213     8atom
75.174995     75.178062     0.003067     8atom
74.991028     74.989944     0.001083     8atom
75.079521     75.079582     0.000061     8atom
75.287598     75.292297     0.004700     8atom
74.980164     74.983582     0.003418     8atom
75.067772     75.056999     0.010773     8atom
74.974922     74.969810     0.005112     8atom
75.069176     75.062836     0.006340     8atom
74.891960     74.888962     0.002998     8atom
75.188057     75.188408     0.000351     8atom
75.144196     75.141884     0.002312     8atom
75.071426     75.074745     0.003319     8atom
75.160347     75.163185     0.002838     8atom
75.175385     75.169403     0.005981     8atom
75.115013     75.116905     0.001892     8atom
75.085548     75.078224     0.007324     8atom
75.186646     75.183937     0.002708     8atom
75.048485     75.042152     0.006332     8atom
74.991264     74.985138     0.006126     8atom
75.082596     75.080444     0.002151     8atom
75.001266     75.004097     0.002831     8atom
75.100342     75.098495     0.001846     8atom
75.017197     75.018333     0.001137     8atom
75.302895     75.302887     0.000008     8atom
75.343201     75.346390     0.003189     8atom
75.004890     75.003647     0.001244     8atom
75.079620     75.090843     0.011223     8atom
75.372772     75.372162     0.000610     8atom
74.782555     74.786110     0.003555     8atom
75.305405     75.307037     0.001633     8atom
74.995399     75.001801     0.006401     8atom
75.062027     75.052483     0.009544     8atom
74.937309     74.932411     0.004898     8atom
75.088600     75.086571     0.002029     8atom
74.886162     74.884979     0.001183     8atom
75.226784     75.231728     0.004944     8atom
75.087082     75.088745     0.001663     8atom
75.032784     75.033173     0.000389     8atom
75.114113     75.115242     0.001129     8atom
75.092140     75.090553     0.001587     8atom
75.086449     75.085251     0.001198     8atom
74.979485     74.984123     0.004639     8atom
74.852737     74.858147     0.005409     8atom
75.033936     75.036903     0.002968     8atom
75.302109     75.308853     0.006744     8atom
75.158775     75.166161     0.007385     8atom
75.113937     75.107712     0.006226     8atom
75.279198     75.278511     0.000687     8atom
75.218056     75.214172     0.003883     8atom
74.991150     74.984825     0.006325     8atom
75.056267     75.056602     0.000336     8atom
74.992088     74.999962     0.007874     8atom
75.292984     75.304672     0.011688     8atom
74.981270     74.987068     0.005798     8atom
75.097725     75.086876     0.010849     8atom
75.083221     75.079056     0.004166     8atom
75.147934     75.141174     0.006760     8atom
75.029755     75.028214     0.001541     8atom
75.015800     75.017517     0.001717     8atom
75.084221     75.089111     0.004890     8atom
75.090263     75.092407     0.002144     8atom
75.088760     75.088318     0.000443     8atom
75.096962     75.098648     0.001686     8atom
75.112190     75.112938     0.000748     8atom
75.017136     75.024139     0.007004     8atom
74.983086     74.988510     0.005424     8atom
75.039833     75.044548     0.004715     8atom
75.035851     75.028923     0.006927     8atom
75.086716     75.089684     0.002968     8atom
75.117752     75.122971     0.005219     8atom
75.060867     75.061066     0.000198     8atom
75.107849     75.108803     0.000954     8atom
75.167023     75.170021     0.002998     8atom
75.138054     75.136627     0.001427     8atom
75.099724     75.098763     0.000961     8atom
75.134262     75.133514     0.000748     8atom
75.102661     75.105591     0.002930     8atom
75.062752     75.065781     0.003029     8atom
75.081375     75.085838     0.004463     8atom
75.024300     75.023163     0.001137     8atom
75.182945     75.188087     0.005142     8atom
74.989273     74.996292     0.007019     8atom
75.077324     75.074913     0.002411     8atom
75.069611     75.072327     0.002716     8atom
75.094368     75.095009     0.000641     8atom
74.966721     74.965096     0.001625     8atom
75.022682     75.024803     0.002121     8atom
74.998161     75.002960     0.004799     8atom
75.109093     75.111519     0.002426     8atom
75.111763     75.114944     0.003181     8atom
75.047134     75.048637     0.001503     8atom
75.118294     75.117096     0.001198     8atom
75.141197     75.153030     0.011833     8atom
75.109505     75.114006     0.004501     8atom
75.072403     75.064804     0.007599     8atom
75.008827     75.004257     0.004570     8atom
75.017639     75.018661     0.001022     8atom
74.965431     74.958580     0.006851     8atom
75.123825     75.127151     0.003326     8atom
75.181480     75.193581     0.012100     8atom
75.099922     75.096321     0.003601     8atom
75.147110     75.153412     0.006302     8atom
75.136246     75.134178     0.002068     8atom
75.197845     75.200813     0.002968     8atom
75.086899     75.086227     0.000671     8atom
75.006203     75.007393     0.001190     8atom
75.054832     75.064011     0.009178     8atom
75.093262     75.095421     0.002159     8atom
75.368523     75.377380     0.008858     8atom
74.807442     74.805542     0.001900     8atom
75.088005     75.089920     0.001915     8atom
75.009308     75.016708     0.007401     8atom
75.088707     75.094597     0.005890     8atom
75.151489     75.149147     0.002342     8atom
75.123283     75.123459     0.000175     8atom
75.155296     75.151497     0.003799     8atom
75.051193     75.049423     0.001770     8atom
75.036972     75.041183     0.004211     8atom
75.050598     75.050484     0.000114     8atom
75.087563     75.089546     0.001984     8atom
75.222046     75.225342     0.003296     8atom
75.013786     75.013336     0.000450     8atom
75.343903     75.339027     0.004875     8atom
75.083557     75.083710     0.000153     8atom
75.075974     75.076576     0.000603     8atom
74.993454     74.986916     0.006538     8atom
74.866638     74.870132     0.003494     8atom
75.130730     75.132629     0.001900     8atom
75.116844     75.113907     0.002937     8atom
75.113449     75.113846     0.000397     8atom
75.111877     75.111053     0.000824     8atom
75.158310     75.155151     0.003159     8atom
75.108978     75.112564     0.003586     8atom
75.034882     75.036995     0.002113     8atom
75.039108     75.043701     0.004593     8atom
75.160286     75.161880     0.001595     8atom
75.102669     75.100960     0.001709     8atom
75.141174     75.137688     0.003487     8atom
75.155479     75.155762     0.000282     8atom
74.984451     74.985748     0.001297     8atom
75.031029     75.035660     0.004631     8atom
74.859749     74.864761     0.005013     8atom
75.111313     75.109634     0.001678     8atom
75.052925     75.053978     0.001053     8atom
75.410118     75.406029     0.004089     8atom
74.941399     74.946266     0.004868     8atom
75.053352     75.060280     0.006927     8atom
75.081947     75.070236     0.011711     8atom
74.982239     74.991119     0.008881     8atom
75.067612     75.070786     0.003174     8atom
75.224808     75.233742     0.008934     8atom
75.110352     75.110718     0.000366     8atom
75.094231     75.095444     0.001213     8atom
75.086807     75.090950     0.004143     8atom
75.163887     75.161568     0.002319     8atom
75.158096     75.154129     0.003967     8atom
75.014877     75.013481     0.001396     8atom
75.208702     75.205917     0.002785     8atom
75.086975     75.086502     0.000473     8atom
75.066292     75.066261     0.000031     8atom
75.042847     75.043915     0.001068     8atom
75.162521     75.164185     0.001663     8atom
74.982956     74.982910     0.000046     8atom
74.987228     74.987389     0.000160     8atom
75.166008     75.166885     0.000877     8atom
75.010399     75.013824     0.003426     8atom
75.152756     75.148041     0.004715     8atom
75.024742     75.026016     0.001274     8atom
75.160858     75.158699     0.002159     8atom
75.170479     75.167267     0.003212     8atom
75.142052     75.140465     0.001587     8atom
75.163834     75.164116     0.000282     8atom
75.064194     75.062859     0.001335     8atom
75.109818     75.111046     0.001228     8atom
75.037971     75.039093     0.001122     8atom
75.060585     75.060532     0.000053     8atom
75.459961     75.457245     0.002716     8atom
74.907211     74.907166     0.000046     8atom
75.082199     75.086853     0.004654     8atom
75.028229     75.014877     0.013351     8atom
74.997101     75.005684     0.008583     8atom
75.023582     75.029045     0.005463     8atom
75.207893     75.216293     0.008400     8atom
75.102028     75.105331     0.003304     8atom
75.102760     75.104141     0.001381     8atom
75.030701     75.029175     0.001526     8atom
75.138039     75.139717     0.001678     8atom
75.155151     75.156479     0.001328     8atom
75.186737     75.188660     0.001923     8atom
75.207336     75.206238     0.001099     8atom
75.099854     75.105255     0.005402     8atom
74.998459     74.995918     0.002541     8atom
75.018570     75.019821     0.001251     8atom
75.029289     75.034447     0.005157     8atom
74.938072     74.939476     0.001404     8atom
75.148727     75.149406     0.000679     8atom
75.055817     75.053322     0.002495     8atom
75.041214     75.042480     0.001266     8atom
75.051392     75.046387     0.005005     8atom
75.049530     75.049957     0.000427     8atom
75.014244     75.021568     0.007324     8atom
75.333084     75.328621     0.004463     8atom
74.952423     74.952881     0.000458     8atom
75.213821     75.209641     0.004181     8atom
75.068642     75.069038     0.000397     8atom
75.119675     75.120049     0.000374     8atom
75.063934     75.064674     0.000740     8atom
75.108551     75.112488     0.003937     8atom
75.076797     75.081612     0.004814     8atom
75.195435     75.196915     0.001480     8atom
75.022118     75.022118     0.000000     8atom
75.073235     75.074043     0.000809     8atom
75.017609     75.019745     0.002136     8atom
75.115845     75.112099     0.003746     8atom
75.035950     75.026329     0.009621     8atom
75.243111     75.247765     0.004654     8atom
75.213898     75.213051     0.000847     8atom
74.958290     74.956726     0.001564     8atom
74.977470     74.986183     0.008713     8atom
74.957870     74.963249     0.005379     8atom
74.931740     74.933655     0.001915     8atom
75.185196     75.177505     0.007690     8atom
75.319580     75.324226     0.004646     8atom
75.118713     75.115059     0.003654     8atom
75.290352     75.291756     0.001404     8atom
75.100266     75.107559     0.007294     8atom
75.026131     75.025345     0.000786     8atom
75.075279     75.075783     0.000504     8atom
75.088371     75.089111     0.000740     8atom
75.076630     75.089668     0.013039     8atom
75.096397     75.099442     0.003044     8atom
75.114532     75.113670     0.000862     8atom
75.111710     75.110916     0.000793     8atom
75.108780     75.101700     0.007080     8atom
75.027496     75.036278     0.008781     8atom
75.194344     75.193443     0.000900     8atom
75.028656     75.027710     0.000946     8atom
75.086006     75.084137     0.001869     8atom
75.036758     75.035667     0.001091     8atom
75.158577     75.160034     0.001457     8atom
75.124588     75.121193     0.003395     8atom
74.811798     74.818764     0.006966     8atom
75.065681     75.066147     0.000465     8atom
75.065216     75.066086     0.000870     8atom
75.090279     75.091843     0.001564     8atom
75.092789     75.094711     0.001923     8atom
74.973984     74.971626     0.002357     8atom
74.991318     74.998299     0.006981     8atom
75.022621     75.029243     0.006622     8atom
75.021866     75.027283     0.005417     8atom
75.077103     75.072983     0.004120     8atom
74.909103     74.910500     0.001396     8atom
75.164040     75.160141     0.003899     8atom
75.106300     75.105713     0.000587     8atom
75.050713     75.059113     0.008400     8atom
75.066017     75.076790     0.010773     8atom
75.151756     75.142906     0.008850     8atom
74.968781     74.973930     0.005150     8atom
75.089706     75.090927     0.001221     8atom
75.109161     75.113121     0.003960     8atom
74.997185     74.998444     0.001259     8atom
74.984413     74.983727     0.000687     8atom
74.998817     74.996056     0.002762     8atom
75.071404     75.073013     0.001610     8atom
75.119080     75.120285     0.001205     8atom
74.986145     74.989418     0.003273     8atom
75.080513     75.085037     0.004524     8atom
75.079308     75.078636     0.000671     8atom
75.123512     75.127098     0.003586     8atom
75.082382     75.077766     0.004616     8atom
75.165932     75.167336     0.001404     8atom
75.189972     75.192337     0.002365     8atom
75.107368     75.107048     0.000320     8atom
75.169876     75.167732     0.002144     8atom
75.019936     75.025604     0.005669     8atom
75.195251     75.191154     0.004097     8atom
74.889839     74.881264     0.008575     8atom
75.032097     75.039398     0.007301     8atom
74.958351     74.951599     0.006752     8atom
75.255859     75.258202     0.002342     8atom
74.939590     74.936134     0.003456     8atom
75.288567     75.295128     0.006561     8atom
75.052559     75.054443     0.001884     8atom
75.128487     75.131676     0.003189     8atom
75.073334     75.072792     0.000542     8atom
75.091614     75.086884     0.004730     8atom
75.073196     75.077187     0.003990     8atom
75.055191     75.055115     0.000076     8atom
74.959778     74.959427     0.000351     8atom
75.036652     75.040894     0.004242     8atom
75.018135     75.018257     0.000122     8atom
75.102921     75.102463     0.000458     8atom
75.027313     75.023331     0.003983     8atom
75.078537     75.080574     0.002037     8atom
75.003532     75.007339     0.003807     8atom
75.022415     75.020767     0.001648     8atom
74.946671     74.952995     0.006325     8atom
75.058990     75.055695     0.003296     8atom
75.101746     75.101288     0.000458     8atom
75.004723     74.998833     0.005890     8atom
75.119453     75.119934     0.000481     8atom
75.119743     75.123779     0.004036     8atom
75.093155     75.098961     0.005806     8atom
75.109390     75.111374     0.001984     8atom
75.263527     75.260429     0.003098     8atom
75.037445     75.033905     0.003540     8atom
74.840088     74.845940     0.005852     8atom
75.102829     75.104713     0.001884     8atom
75.158852     75.162605     0.003754     8atom
75.135849     75.134964     0.000885     8atom
75.051750     75.050705     0.001045     8atom
75.048424     75.049965     0.001541     8atom
75.082764     75.085167     0.002403     8atom
75.063232     75.060257     0.002975     8atom
75.024734     75.024467     0.000267     8atom
74.969414     74.972862     0.003448     8atom
75.078995     75.077744     0.001251     8atom
75.062325     75.061134     0.001190     8atom
75.080948     75.084618     0.003670     8atom
75.157097     75.150208     0.006889     8atom
75.056168     75.053238     0.002930     8atom
74.988014     74.986847     0.001167     8atom
75.079247     75.082924     0.003677     8atom
75.073357     75.072403     0.000954     8atom
75.046577     75.046677     0.000099     8atom
75.006615     75.008827     0.002213     8atom
75.128197     75.125351     0.002846     8atom
74.991623     74.986198     0.005424     8atom
75.095787     75.099121     0.003334     8atom
75.183098     75.182274     0.000824     8atom
74.996025     74.995209     0.000816     8atom
75.101967     75.103233     0.001266     8atom
75.120575     75.126289     0.005714     8atom
75.239487     75.244286     0.004799     8atom
75.112556     75.112549     0.000008     8atom
75.135132     75.141396     0.006264     8atom
75.089874     75.089676     0.000198     8atom
75.125336     75.134148     0.008812     8atom
75.128319     75.126831     0.001488     8atom
75.146828     75.148842     0.002014     8atom
75.095436     75.089973     0.005463     8atom
75.077782     75.074036     0.003746     8atom
75.147118     75.145744     0.001373     8atom
75.085701     75.084396     0.001305     8atom
75.157829     75.162895     0.005066     8atom
75.314026     75.314819     0.000793     8atom
74.813515     74.806320     0.007195     8atom
75.104660     75.103699     0.000961     8atom
75.186928     75.193512     0.006584     8atom
75.053360     75.064323     0.010963     8atom
75.053139     75.055458     0.002319     8atom
75.074913     75.072403     0.002510     8atom
75.103844     75.109558     0.005714     8atom
75.015793     75.005173     0.010620     8atom
74.847145     74.849426     0.002281     8atom
74.962692     74.961212     0.001480     8atom
74.792480     74.798424     0.005943     8atom
75.070717     75.072037     0.001320     8atom
75.073814     75.075333     0.001518     8atom
75.073860     75.073944     0.000084     8atom
75.082375     75.079910     0.002464     8atom
75.103851     75.102829     0.001022     8atom
75.218292     75.217262     0.001030     8atom
75.092316     75.091217     0.001099     8atom
75.048912     75.049194     0.000282     8atom
75.102325     75.104126     0.001801     8atom
75.006409     75.012070     0.005661     8atom
74.812950     74.823929     0.010979     8atom
75.061607     75.064316     0.002708     8atom
75.081886     75.083633     0.001747     8atom
75.093849     75.100761     0.006912     8atom
75.066681     75.065865     0.000816     8atom
75.139221     75.147064     0.007843     8atom
75.107353     75.111282     0.003929     8atom
75.058556     75.058952     0.000397     8atom
75.089104     75.090324     0.001221     8atom
75.110657     75.109825     0.000832     8atom
74.976601     74.975922     0.000679     8atom
75.099373     75.095665     0.003708     8atom
75.080002     75.076416     0.003586     8atom
75.090302     75.092865     0.002563     8atom
75.149559     75.146324     0.003235     8atom
75.302788     75.291649     0.011139     8atom
75.154671     75.153534     0.001137     8atom
75.088646     75.092155     0.003510     8atom
75.104004     75.093742     0.010262     8atom
75.149796     75.143837     0.005959     8atom
75.188499     75.184578     0.003922     8atom
75.153732     75.149658     0.004074     8atom
75.138359     75.131950     0.006409     8atom
75.096741     75.106369     0.009628     8atom
75.003578     75.012924     0.009346     8atom
75.103554     75.093437     0.010117     8atom
75.082405     75.083733     0.001328     8atom
75.069260     75.069305     0.000046     8atom
75.165695     75.174149     0.008453     8atom
75.065086     75.068291     0.003204     8atom
75.037201     75.035713     0.001488     8atom
75.032509     75.030205     0.002304     8atom
75.139366     75.144394     0.005028     8atom
75.215118     75.218529     0.003410     8atom
75.174973     75.172066     0.002907     8atom
75.069717     75.071396     0.001678     8atom
75.017578     75.020363     0.002785     8atom
75.159286     75.160866     0.001579     8atom
74.976723     74.981476     0.004753     8atom
75.193779     75.194054     0.000275     8atom
75.019897     75.026894     0.006996     8atom
75.017464     75.019341     0.001877     8atom
75.098137     75.105049     0.006912     8atom
75.109451     75.112358     0.002907     8atom
75.029327     75.032318     0.002991     8atom
75.120071     75.117699     0.002373     8atom
75.089699     75.087242     0.002457     8atom
74.984596     74.989731     0.005135     8atom
75.039749     75.041527     0.001778     8atom
75.155968     75.140854     0.015114     8atom
75.221458     75.216873     0.004585     8atom
75.117027     75.120110     0.003082     8atom
75.098488     75.100243     0.001755     8atom
75.092850     75.091888     0.000961     8atom
75.117737     75.125870     0.008133     8atom
75.055328     75.051582     0.003746     8atom
75.158157     75.159492     0.001335     8atom
75.107300     75.108009     0.000710     8atom
74.993408     74.991791     0.001617     8atom
75.091675     75.092812     0.001137     8atom
75.124039     75.117050     0.006989     8atom
75.103638     75.100548     0.003090     8atom
75.073898     75.077271     0.003372     8atom
74.979828     74.976547     0.003281     8atom
74.983704     74.984764     0.001060     8atom
75.134140     75.128067     0.006073     8atom
75.140511     75.144028     0.003517     8atom
74.776207     74.777367     0.001160     8atom
75.245499     75.230125     0.015373     8atom
75.210838     75.206879     0.003960     8atom
75.170395     75.171234     0.000839     8atom
75.092705     75.096901     0.004196     8atom
75.144676     75.145996     0.001320     8atom
75.193291     75.203255     0.009964     8atom
74.934334     74.932396     0.001938     8atom
74.981102     74.980896     0.000206     8atom
75.019508     75.019089     0.000420     8atom
75.056152     75.058235     0.002083     8atom
75.024887     75.025772     0.000885     8atom
75.107872     75.102654     0.005219     8atom
75.102242     75.098099     0.004143     8atom
75.077560     75.084282     0.006721     8atom
75.086761     75.087173     0.000412     8atom
75.139694     75.137985     0.001709     8atom
75.150627     75.151863     0.001236     8atom
75.135109     75.129364     0.005745     8atom
75.009987     75.012245     0.002258     8atom
75.048889     75.050385     0.001495     8atom
75.062340     75.067451     0.005112     8atom
75.124977     75.125404     0.000427     8atom
75.119438     75.117249     0.002190     8atom
75.126289     75.128464     0.002174     8atom
75.050804     75.052292     0.001488     8atom
75.054459     75.060287     0.005829     8atom
75.096504     75.096397     0.000107     8atom
75.091972     75.096207     0.004234     8atom
75.021118     75.021935     0.000816     8atom
75.045639     75.050232     0.004593     8atom
75.176903     75.177811     0.000908     8atom
75.219597     75.219124     0.000473     8atom
75.110931     75.106453     0.004478     8atom
75.097061     75.093849     0.003212     8atom
75.165596     75.171745     0.006149     8atom
75.160896     75.162621     0.001724     8atom
75.039253     75.037796     0.001457     8atom
75.032387     75.037354     0.004967     8atom
75.141785     75.146004     0.004219     8atom
75.128479     75.123512     0.004967     8atom
75.104126     75.107948     0.003822     8atom
75.199768     75.203568     0.003799     8atom
75.116692     75.118774     0.002083     8atom
75.090508     75.092766     0.002258     8atom
75.099907     75.105141     0.005234     8atom
75.099464     75.099358     0.000107     8atom
75.002808     75.002594     0.000214     8atom
75.072334     75.074257     0.001923     8atom
75.089508     75.089554     0.000046     8atom
75.030998     75.040436     0.009438     8atom
75.157516     75.167953     0.010437     8atom
75.037758     75.042671     0.004913     8atom
75.023880     75.027931     0.004051     8atom
74.964714     74.964958     0.000244     8atom
75.110481     75.115295     0.004814     8atom
75.101532     75.107445     0.005913     8atom
74.990486     74.993698     0.003212     8atom
75.036758     75.028214     0.008545     8atom
75.131271     75.131096     0.000175     8atom
75.114700     75.122902     0.008202     8atom
75.052200     75.049973     0.002228     8atom
75.142708     75.140938     0.001770     8atom
75.109741     75.106522     0.003220     8atom
75.182571     75.182991     0.000420     8atom
75.117874     75.116196     0.001678     8atom
75.058022     75.057518     0.000504     8atom
75.057983     75.055313     0.002670     8atom
75.136139     75.139603     0.003464     8atom
75.059181     75.066154     0.006973     8atom
75.152733     75.143219     0.009514     8atom
75.128548     75.139206     0.010658     8atom
75.122520     75.126671     0.004150     8atom
75.073257     75.071434     0.001823     8atom
74.989906     74.992477     0.002571     8atom
75.028648     75.023209     0.005440     8atom
75.099907     75.100906     0.000999     8atom
75.029434     75.030792     0.001358     8atom
75.087479     75.089340     0.001862     8atom
75.145386     75.137093     0.008293     8atom
75.260056     75.257103     0.002953     8atom
75.112251     75.109390     0.002861     8atom
75.319649     75.318581     0.001068     8atom
75.033813     75.028130     0.005684     8atom
75.054733     75.048584     0.006149     8atom
75.042824     75.044922     0.002098     8atom
75.120010     75.119339     0.000671     8atom
74.775925     74.780846     0.004921     8atom
75.093231     75.090340     0.002892     8atom
75.044449     75.047081     0.002632     8atom
75.049339     75.047997     0.001343     8atom
75.109413     75.109352     0.000061     8atom
75.233757     75.233215     0.000542     8atom
75.292053     75.281769     0.010284     8atom
75.094101     75.094666     0.000565     8atom
75.158684     75.159027     0.000343     8atom
75.111130     75.114792     0.003662     8atom
75.131180     75.131706     0.000526     8atom
75.117203     75.125977     0.008774     8atom
74.934067     74.934952     0.000885     8atom
74.994354     74.990524     0.003830     8atom
74.786018     74.792809     0.006790     8atom
75.132973     75.123695     0.009277     8atom
74.887917     74.888054     0.000137     8atom
75.038948     75.040176     0.001228     8atom
74.955299     74.958183     0.002884     8atom
75.103333     75.107903     0.004570     8atom
74.776932     74.785164     0.008232     8atom
75.076881     75.087013     0.010132     8atom
75.050201     75.051735     0.001534     8atom
75.075333     75.083023     0.007690     8atom
75.135605     75.125137     0.010468     8atom
75.003716     74.995445     0.008270     8atom
74.823700     74.814240     0.009460     8atom
74.990494     74.994781     0.004288     8atom
75.007828     75.005119     0.002708     8atom
75.017609     75.016693     0.000916     8atom
75.063347     75.064682     0.001335     8atom
75.106133     75.106148     0.000015     8atom
75.078369     75.085770     0.007401     8atom
75.152901     75.144951     0.007950     8atom
75.096207     75.088577     0.007629     8atom
74.814148     74.793777     0.020370     8atom
75.046524     75.047340     0.000816     8atom
75.190948     75.189552     0.001396     8atom
75.184105     75.186188     0.002083     8atom
75.197571     75.182808     0.014763     8atom
75.228798     75.224152     0.004646     8atom
75.147301     75.148567     0.001266     8atom
75.092659     75.095207     0.002548     8atom
75.121521     75.122063     0.000542     8atom
75.171043     75.179718     0.008675     8atom
74.981949     74.979546     0.002403     8atom
74.996155     75.003914     0.007759     8atom
75.252083     75.260551     0.008469     8atom
74.989388     74.997040     0.007652     8atom
75.086006     75.074966     0.011040     8atom
75.086868     75.082642     0.004227     8atom
75.153885     75.146698     0.007187     8atom
75.036263     75.035324     0.000938     8atom
75.033249     75.036385     0.003136     8atom
75.053680     75.049774     0.003906     8atom
74.939171     74.940063     0.000893     8atom
75.085098     75.086884     0.001785     8atom
75.117973     75.114807     0.003166     8atom
75.122284     75.106407     0.015877     8atom
75.065567     75.074791     0.009224     8atom
75.073753     75.078934     0.005180     8atom
75.147179     75.138123     0.009056     8atom
74.916374     74.919418     0.003044     8atom
75.084923     75.085083     0.000160     8atom
75.002151     75.004501     0.002350     8atom
75.070908     75.070930     0.000023     8atom
75.086266     75.097961     0.011696     8atom
75.119034     75.120193     0.001160     8atom
75.104088     75.105713     0.001625     8atom
75.065659     75.066704     0.001045     8atom
75.072121     75.066811     0.005310     8atom
75.018227     75.028938     0.010712     8atom
75.211975     75.208572     0.003403     8atom
75.327393     75.325813     0.001579     8atom
75.018280     75.018921     0.000641     8atom
75.087357     75.089584     0.002228     8atom
75.100830     75.106796     0.005966     8atom
75.037231     75.040039     0.002808     8atom
75.003670     75.005432     0.001762     8atom
75.118568     75.125565     0.006996     8atom
75.136887     75.137215     0.000328     8atom
75.160553     75.158867     0.001686     8atom
74.989418     74.982040     0.007378     8atom
75.057983     75.059113     0.001129     8atom
75.079102     75.083588     0.004486     8atom
75.084785     75.089249     0.004463     8atom
75.007355     75.009796     0.002441     8atom
75.030479     75.037056     0.006577     8atom
75.038223     75.044189     0.005966     8atom
75.090431     75.091599     0.001167     8atom
75.130486     75.133034     0.002548     8atom
75.038628     75.035522     0.003105     8atom
75.023590     75.022598     0.000992     8atom
75.071548     75.071678     0.000130     8atom
75.115768     75.118744     0.002975     8atom
75.171280     75.174286     0.003006     8atom
75.093712     75.088882     0.004829     8atom
75.036217     75.033516     0.002701     8atom
75.117928     75.117470     0.000458     8atom
75.061005     75.063728     0.002724     8atom
75.093903     75.101509     0.007607     8atom
75.182228     75.197762     0.015533     8atom
75.151695     75.144341     0.007355     8atom
74.905983     74.909409     0.003426     8atom
75.215111     75.220139     0.005028     8atom
75.141731     75.134651     0.007080     8atom
75.214104     75.207848     0.006256     8atom
74.999954     75.000862     0.000908     8atom
75.029037     75.031952     0.002914     8atom
74.987541     74.992912     0.005371     8atom
75.144974     75.135590     0.009384     8atom
75.170876     75.158127     0.012749     8atom
75.105080     75.110153     0.005074     8atom
75.121689     75.120148     0.001541     8atom
75.045433     75.045357     0.000076     8atom
75.016586     75.023201     0.006615     8atom
75.218727     75.209663     0.009064     8atom
75.202774     75.200508     0.002266     8atom
75.556511     75.555229     0.001282     8atom
75.069176     75.067917     0.001259     8atom
74.805466     74.811478     0.006012     8atom
75.094353     75.086380     0.007973     8atom
75.124001     75.126457     0.002457     8atom
75.142639     75.142258     0.000381     8atom
75.030769     75.027702     0.003067     8atom
75.021774     75.023460     0.001686     8atom
75.051666     75.063957     0.012291     8atom
75.021271     75.022446     0.001175     8atom
75.149040     75.147736     0.001305     8atom
75.123238     75.123421     0.000183     8atom
75.116272     75.116974     0.000702     8atom
75.092880     75.089546     0.003334     8atom
75.233528     75.234879     0.001350     8atom
75.015396     75.017883     0.002487     8atom
75.071304     75.061081     0.010223     8atom
75.059830     75.055717     0.004112     8atom
75.057861     75.049866     0.007996     8atom
74.929871     74.924805     0.005066     8atom
75.131912     75.128571     0.003342     8atom
74.982262     74.980034     0.002228     8atom
75.055901     75.053482     0.002419     8atom
75.067421     75.069016     0.001595     8atom
75.140656     75.138351     0.002304     8atom
75.089401     75.095070     0.005669     8atom
75.088257     75.092545     0.004288     8atom
75.031418     75.033821     0.002403     8atom
75.084808     75.086052     0.001244     8atom
75.044533     75.046043     0.001511     8atom
75.012840     75.011803     0.001038     8atom
75.030594     75.034233     0.003639     8atom
75.151436     75.151062     0.000374     8atom
74.955116     74.954010     0.001106     8atom
74.912598     74.907722     0.004875     8atom
74.964172     74.970856     0.006683     8atom
75.143394     75.146416     0.003021     8atom
75.126938     75.135567     0.008629     8atom
75.157173     75.155075     0.002098     8atom
75.054207     75.053345     0.000862     8atom
75.137756     75.139740     0.001984     8atom
74.997124     74.992989     0.004135     8atom
75.060539     75.062668     0.002129     8atom
75.079399     75.080238     0.000839     8atom
75.109360     75.110413     0.001053     8atom
75.063744     75.067902     0.004158     8atom
75.092422     75.092987     0.000565     8atom
75.061813     75.067398     0.005585     8atom
75.034943     75.034973     0.000031     8atom
74.945328     74.950485     0.005157     8atom
75.040573     75.042099     0.001526     8atom
75.007568     75.008751     0.001183     8atom
75.089935     75.089462     0.000473     8atom
74.990929     74.991463     0.000534     8atom
75.168648     75.165619     0.003029     8atom
75.178696     75.188560     0.009865     8atom
75.121780     75.123962     0.002182     8atom
75.061073     75.053963     0.007111     8atom
75.025040     75.020325     0.004715     8atom
75.045219     75.044022     0.001198     8atom
74.953346     74.947586     0.005760     8atom
75.161240     75.169052     0.007812     8atom
75.084373     75.085426     0.001053     8atom
75.054703     75.053871     0.000832     8atom
75.057777     75.061424     0.003647     8atom
74.997154     74.995667     0.001488     8atom
75.018600     75.013954     0.004646     8atom
75.072327     75.070709     0.001617     8atom
75.159286     75.157814     0.001472     8atom
75.125420     75.123299     0.002121     8atom
75.201355     75.204224     0.002869     8atom
75.156593     75.150612     0.005981     8atom
75.101143     75.100578     0.000565     8atom
75.003410     75.003731     0.000320     8atom
75.032639     75.032501     0.000137     8atom
75.128807     75.128677     0.000130     8atom
75.085518     75.097824     0.012306     8atom
75.079819     75.083168     0.003349     8atom
75.112305     75.110573     0.001732     8atom
75.153282     75.150391     0.002892     8atom
75.147438     75.137970     0.009468     8atom
75.051178     75.059578     0.008400     8atom
75.235146     75.238251     0.003105     8atom
75.098610     75.095940     0.002670     8atom
75.133224     75.132530     0.000694     8atom
75.096954     75.099640     0.002686     8atom
75.038231     75.042229     0.003998     8atom
75.120750     75.128616     0.007866     8atom
75.028023     75.035675     0.007652     8atom
75.095032     75.097694     0.002663     8atom
75.025719     75.014061     0.011658     8atom
75.089867     75.082863     0.007004     8atom
75.074265     75.069595     0.004669     8atom
75.106773     75.108780     0.002007     8atom
75.003922     75.007416     0.003494     8atom
75.164665     75.163948     0.000717     8atom
74.952454     74.953445     0.000992     8atom
75.005615     75.001114     0.004501     8atom
75.194572     75.190422     0.004150     8atom
74.998543     74.999504     0.000961     8atom
74.945915     74.941025     0.004890     8atom
75.162483     75.169868     0.007385     8atom
75.016556     75.017342     0.000786     8atom
75.203758     75.201447     0.002312     8atom
75.035179     75.034813     0.000366     8atom
74.983185     74.978897     0.004288     8atom
75.030991     75.033600     0.002609     8atom
74.947983     74.946663     0.001320     8atom
75.140259     75.136871     0.003387     8atom
75.080971     75.084511     0.003540     8atom
75.093529     75.088867     0.004662     8atom
75.155502     75.154091     0.001411     8atom
75.063110     75.065506     0.002396     8atom
75.086113     75.084007     0.002106     8atom
75.063004     75.068085     0.005081     8atom
75.120506     75.127762     0.007256     8atom
75.049301     75.044235     0.005066     8atom
75.087799     75.094131     0.006332     8atom
75.022011     75.023354     0.001343     8atom
75.166458     75.165749     0.000710     8atom
75.049309     75.049133     0.000175     8atom
75.104515     75.105080     0.000565     8atom
75.042175     75.046127     0.003952     8atom
74.997108     75.006477     0.009369     8atom
75.246483     75.240868     0.005615     8atom
75.102600     75.103256     0.000656     8atom
75.212967     75.213257     0.000290     8atom
75.077301     75.079765     0.002464     8atom
75.074417     75.073448     0.000969     8atom
75.140945     75.139008     0.001938     8atom
75.150635     75.148903     0.001732     8atom
75.179665     75.167816     0.011848     8atom
75.118103     75.116608     0.001495     8atom
75.010551     75.016525     0.005974     8atom
75.018234     75.018974     0.000740     8atom
75.054329     75.061920     0.007591     8atom
75.276909     75.274948     0.001961     8atom
75.029541     75.025658     0.003883     8atom
75.018471     75.020943     0.002472     8atom
75.037262     75.036934     0.000328     8atom
75.055656     75.055199     0.000458     8atom
75.152077     75.148201     0.003876     8atom
75.077515     75.079742     0.002228     8atom
75.146332     75.142807     0.003525     8atom
75.151321     75.149803     0.001518     8atom
75.089653     75.095558     0.005905     8atom
75.099037     75.096931     0.002106     8atom
75.017853     75.011742     0.006111     8atom
75.000031     75.000694     0.000664     8atom
75.044136     75.039398     0.004738     8atom
75.101128     75.097763     0.003365     8atom
75.196503     75.188637     0.007866     8atom
75.224724     75.221909     0.002815     8atom
75.151985     75.163094     0.011108     8atom
75.081841     75.083626     0.001785     8atom
75.081444     75.077301     0.004143     8atom
75.151260     75.146599     0.004662     8atom
75.157448     75.147713     0.009735     8atom
75.037949     75.045876     0.007927     8atom
75.142662     75.140190     0.002472     8atom
75.207596     75.206238     0.001358     8atom
75.078865     75.079903     0.001038     8atom
75.078949     75.077896     0.001053     8atom
75.112724     75.116104     0.003380     8atom
75.145348     75.141380     0.003967     8atom
75.138885     75.135666     0.003220     8atom
75.200089     75.201233     0.001144     8atom
75.154144     75.148788     0.005356     8atom
75.083099     75.079346     0.003754     8atom
75.065742     75.071365     0.005623     8atom
75.008568     74.997543     0.011024     8atom
74.905853     74.908958     0.003105     8atom
75.109932     75.108482     0.001450     8atom
74.984360     74.981781     0.002579     8atom
75.050377     75.048073     0.002304     8atom
75.028290     75.024918     0.003372     8atom
74.983246     74.980011     0.003235     8atom
75.084114     75.091629     0.007515     8atom
75.077385     75.075890     0.001495     8atom
75.096992     75.103409     0.006416     8atom
75.034325     75.033890     0.000435     8atom
75.094315     75.094193     0.000122     8atom
75.009163     75.012245     0.003082     8atom
75.256851     75.257454     0.000603     8atom
74.965584     74.966888     0.001305     8atom
75.025620     75.031036     0.005417     8atom
75.131874     75.129631     0.002243     8atom
75.079735     75.075851     0.003883     8atom
74.940155     74.934700     0.005455     8atom
75.047592     75.048561     0.000969     8atom
75.066635     75.069016     0.002380     8atom
74.931717     74.939919     0.008202     8atom
75.204422     75.195717     0.008705     8atom
75.072464     75.069389     0.003075     8atom
75.079468     75.081360     0.001892     8atom
75.042488     75.047119     0.004631     8atom
75.055122     75.054031     0.001091     8atom
75.042809     75.047104     0.004295     8atom
75.083122     75.084465     0.001343     8atom
75.042465     75.047119     0.004654     8atom
75.076996     75.077866     0.000870     8atom
75.151917     75.149445     0.002472     8atom
75.305573     75.316986     0.011414     8atom
74.879997     74.892456     0.012459     8atom
75.195671     75.189926     0.005745     8atom
74.933472     74.918297     0.015175     8atom
75.134201     75.126083     0.008118     8atom
74.963737     74.963348     0.000389     8atom
75.195686     75.199463     0.003777     8atom
75.127914     75.123047     0.004868     8atom
75.040344     75.038086     0.002258     8atom
75.221954     75.221214     0.000740     8atom
75.095161     75.097214     0.002052     8atom
75.125244     75.129265     0.004021     8atom
75.138954     75.138931     0.000023     8atom
75.002266     75.005592     0.003326     8atom
75.149399     75.157196     0.007797     8atom
75.209229     75.205421     0.003807     8atom
74.984398     74.977554     0.006844     8atom
75.170631     75.177368     0.006737     8atom
75.112640     75.118294     0.005653     8atom
75.141045     75.141937     0.000893     8atom
75.150787     75.148796     0.001991     8atom
75.021622     75.022865     0.001244     8atom
75.063568     75.058754     0.004814     8atom
75.339096     75.330765     0.008331     8atom
75.110237     75.112297     0.002060     8atom
75.066315     75.064369     0.001945     8atom
75.095474     75.085831     0.009644     8atom
75.051933     75.045654     0.006279     8atom
75.134392     75.136452     0.002060     8atom
75.234848     75.232956     0.001892     8atom
75.129555     75.128410     0.001144     8atom
75.024033     75.023537     0.000496     8atom
75.075378     75.073181     0.002197     8atom
74.997604     75.000183     0.002579     8atom
75.008781     75.007927     0.000854     8atom
75.384094     75.377983     0.006111     8atom
75.004120     75.002472     0.001648     8atom
75.112724     75.122940     0.010216     8atom
75.004982     75.006088     0.001106     8atom
75.364235     75.366478     0.002243     8atom
74.994949     74.993416     0.001534     8atom
75.365303     75.364540     0.000763     8atom
75.012489     75.016808     0.004318     8atom
75.039879     75.047890     0.008011     8atom
75.106537     75.100075     0.006462     8atom
75.198265     75.196388     0.001877     8atom
75.040543     75.041512     0.000969     8atom
75.114456     75.115807     0.001350     8atom
74.951569     74.953522     0.001953     8atom
75.152527     75.155006     0.002480     8atom
75.051468     75.052444     0.000977     8atom
75.172394     75.168381     0.004013     8atom
75.038033     75.039833     0.001801     8atom
75.073997     75.070343     0.003654     8atom
75.160866     75.161575     0.000710     8atom
75.157135     75.160057     0.002922     8atom
75.024994     75.027779     0.002785     8atom
75.142609     75.148804     0.006195     8atom
75.032768     75.040703     0.007935     8atom
74.977371     74.979446     0.002075     8atom
75.012077     75.006920     0.005157     8atom
74.919334     74.922081     0.002747     8atom
75.054008     75.053825     0.000183     8atom
75.049347     75.046043     0.003304     8atom
75.187820     75.187431     0.000389     8atom
75.187744     75.187431     0.000313     8atom
75.187744     75.187424     0.000320     8atom
75.187752     75.187431     0.000320     8atom
75.136230     75.135696     0.000534     8atom
75.066750     75.069870     0.003120     8atom
75.083397     75.083321     0.000076     8atom
75.002243     75.006989     0.004745     8atom
75.080688     75.084755     0.004066     8atom
75.084076     75.082817     0.001259     8atom
75.049767     75.048622     0.001144     8atom
75.201714     75.209663     0.007950     8atom
75.105209     75.102379     0.002831     8atom
75.177414     75.168922     0.008492     8atom
75.029243     75.031815     0.002571     8atom
75.112755     75.114388     0.001633     8atom
75.051880     75.052490     0.000610     8atom
75.022141     75.022041     0.000099     8atom
75.199158     75.200363     0.001205     8atom
75.160469     75.156883     0.003586     8atom
75.155388     75.154289     0.001099     8atom
75.237709     75.238655     0.000946     8atom
75.164345     75.160515     0.003830     8atom
75.117012     75.114281     0.002731     8atom
75.043633     75.046783     0.003151     8atom
75.182915     75.181137     0.001778     8atom
75.022202     75.023087     0.000885     8atom
75.048172     75.049278     0.001106     8atom
75.095390     75.095062     0.000328     8atom
75.091278     75.092247     0.000969     8atom
75.054672     75.056328     0.001656     8atom
74.993645     74.990120     0.003525     8atom
75.064888     75.070465     0.005577     8atom
75.033638     75.029495     0.004143     8atom
75.119164     75.122566     0.003403     8atom
75.160698     75.158386     0.002312     8atom
75.048378     75.051697     0.003319     8atom
75.162331     75.164597     0.002266     8atom
75.135902     75.138313     0.002411     8atom
75.106087     75.107872     0.001785     8atom
75.093536     75.096687     0.003151     8atom
75.075996     75.074699     0.001297     8atom
74.983017     74.981468     0.001549     8atom
75.054367     75.053795     0.000572     8atom
75.313255     75.324043     0.010788     8atom
75.186058     75.166603     0.019455     8atom
75.109917     75.092949     0.016968     8atom
74.920670     74.913620     0.007050     8atom
75.026115     75.026077     0.000038     8atom
75.154762     75.152626     0.002136     8atom
75.036453     75.034378     0.002075     8atom
75.057144     75.054962     0.002182     8atom
75.197495     75.197617     0.000122     8atom
75.074883     75.072929     0.001953     8atom
75.043732     75.042664     0.001068     8atom
75.028183     75.029037     0.000854     8atom
75.077103     75.077293     0.000191     8atom
75.048592     75.049736     0.001144     8atom
75.012825     75.012299     0.000526     8atom
75.019081     75.018280     0.000801     8atom
75.208374     75.210411     0.002037     8atom
75.143784     75.147949     0.004166     8atom
75.225784     75.222481     0.003304     8atom
75.162819     75.160126     0.002693     8atom
75.168846     75.167770     0.001076     8atom
75.108513     75.110344     0.001831     8atom
75.086082     75.085640     0.000443     8atom
75.094437     75.091393     0.003044     8atom
74.979042     74.983772     0.004730     8atom
75.124741     75.112946     0.011795     8atom
75.189270     75.183327     0.005943     8atom
75.092148     75.096817     0.004669     8atom
75.119041     75.117783     0.001259     8atom
75.051262     75.050812     0.000450     8atom
75.024742     75.032585     0.007843     8atom
75.192398     75.184044     0.008354     8atom
75.255432     75.251801     0.003632     8atom
74.997330     75.006966     0.009636     8atom
75.048912     75.057640     0.008728     8atom
75.126343     75.115540     0.010803     8atom
74.969154     74.977325     0.008171     8atom
75.087097     75.087784     0.000687     8atom
75.182953     75.190247     0.007294     8atom
74.995094     74.990128     0.004967     8atom
75.064667     75.062599     0.002068     8atom
75.096642     75.096161     0.000481     8atom
75.326935     75.335083     0.008148     8atom
75.078056     75.079987     0.001930     8atom
75.116005     75.114441     0.001564     8atom
75.077560     75.082603     0.005043     8atom
75.064690     75.068092     0.003403     8atom
75.024406     75.024330     0.000076     8atom
75.311974     75.309883     0.002090     8atom
74.820442     74.819077     0.001366     8atom
75.124496     75.119972     0.004524     8atom
75.117592     75.119293     0.001701     8atom
75.072403     75.070198     0.002205     8atom
75.081200     75.091446     0.010246     8atom
75.033813     75.043747     0.009933     8atom
75.017487     75.012192     0.005295     8atom
75.073448     75.073700     0.000252     8atom
74.982079     74.966248     0.015831     8atom
