# Supplementary material for: Explainable chemical artificial intelligence from accurate machine learning of real-space chemical descriptors
Source: Nat Commun. 2024 May 21;15:4345. doi: 10.1038/s41467-024-48567-9 (PMC11522690; doi:10.1038/s41467-024-48567-9)
Supplement: Supplementary file 4 — Source Data [file 41467_2024_48567_MOESM4_ESM.zip › main/Fig2/panelB/prediction_test_kin_O.out]

#Observed (a.u.) Predicted (a.u.) Error (a.u.) Label
75.144188     75.147957     0.003769     8atom
75.112885     75.114662     0.001778     8atom
75.097298     75.100014     0.002716     8atom
75.219025     75.228554     0.009529     8atom
74.950935     74.964638     0.013702     8atom
75.161011     75.158394     0.002617     8atom
74.977570     74.963753     0.013817     8atom
75.107208     75.098946     0.008263     8atom
75.011490     75.010002     0.001488     8atom
75.161240     75.164955     0.003716     8atom
75.211807     75.208260     0.003548     8atom
74.892868     74.885483     0.007385     8atom
75.039986     75.046806     0.006821     8atom
74.962029     74.955780     0.006248     8atom
75.248299     75.251091     0.002792     8atom
74.940948     74.938690     0.002258     8atom
75.280869     75.286423     0.005554     8atom
75.098778     75.098694     0.000084     8atom
75.147301     75.151527     0.004227     8atom
75.120369     75.119392     0.000977     8atom
75.063499     75.061783     0.001717     8atom
75.053589     75.054985     0.001396     8atom
75.072342     75.075523     0.003181     8atom
75.275909     75.267128     0.008781     8atom
75.038437     75.041031     0.002594     8atom
75.131279     75.132538     0.001259     8atom
75.118103     75.121925     0.003822     8atom
75.101814     75.100868     0.000946     8atom
75.057816     75.066002     0.008186     8atom
74.974991     74.976402     0.001411     8atom
75.099876     75.100800     0.000923     8atom
75.084625     75.091408     0.006783     8atom
74.991852     74.989601     0.002251     8atom
74.924774     74.924461     0.000313     8atom
75.209778     75.203690     0.006088     8atom
75.152519     75.154327     0.001808     8atom
75.214348     75.213509     0.000839     8atom
75.064255     75.068977     0.004723     8atom
75.147743     75.151260     0.003517     8atom
75.121223     75.110497     0.010727     8atom
74.971687     74.964470     0.007217     8atom
75.054352     75.056213     0.001862     8atom
74.960907     74.960289     0.000618     8atom
75.060646     75.063133     0.002487     8atom
74.943123     74.942596     0.000526     8atom
75.065536     75.062439     0.003098     8atom
75.038002     75.034286     0.003716     8atom
74.979362     74.981224     0.001862     8atom
75.102509     75.106476     0.003967     8atom
75.092361     75.092484     0.000122     8atom
75.043449     75.049072     0.005623     8atom
75.137718     75.134064     0.003654     8atom
75.088623     75.091164     0.002541     8atom
75.006218     75.000420     0.005798     8atom
75.067558     75.066956     0.000603     8atom
75.058212     75.059799     0.001587     8atom
75.081146     75.076820     0.004326     8atom
75.045876     75.045517     0.000359     8atom
75.046616     75.043304     0.003311     8atom
75.000839     75.004196     0.003357     8atom
75.077751     75.082291     0.004539     8atom
75.036392     75.037514     0.001122     8atom
74.985573     74.986313     0.000740     8atom
74.997406     74.991577     0.005829     8atom
75.082535     75.082008     0.000526     8atom
75.045341     75.045448     0.000107     8atom
74.933372     74.940353     0.006981     8atom
75.161102     75.163300     0.002197     8atom
75.009254     75.015434     0.006180     8atom
75.143860     75.145058     0.001198     8atom
75.045380     75.044258     0.001122     8atom
75.024605     75.027008     0.002403     8atom
74.979721     74.974937     0.004784     8atom
75.068161     75.072502     0.004341     8atom
74.976570     74.975441     0.001129     8atom
75.071274     75.066849     0.004425     8atom
75.167542     75.164513     0.003029     8atom
75.001259     75.004433     0.003174     8atom
75.139244     75.143234     0.003990     8atom
75.163399     75.167656     0.004257     8atom
74.974968     74.971565     0.003403     8atom
75.120178     75.123505     0.003326     8atom
75.050507     75.053230     0.002724     8atom
75.106964     75.109116     0.002151     8atom
75.085899     75.084366     0.001534     8atom
75.100945     75.098434     0.002510     8atom
75.124962     75.125046     0.000084     8atom
75.188164     75.185135     0.003029     8atom
74.966652     74.969086     0.002434     8atom
75.086227     75.090576     0.004349     8atom
75.090309     75.100159     0.009850     8atom
75.151054     75.155602     0.004547     8atom
75.040352     75.038528     0.001823     8atom
74.975189     74.967964     0.007225     8atom
74.830811     74.831337     0.000526     8atom
75.098778     75.099495     0.000717     8atom
74.990585     74.996452     0.005867     8atom
75.059937     75.063667     0.003731     8atom
75.066887     75.061897     0.004990     8atom
75.058182     75.060318     0.002136     8atom
75.176537     75.178238     0.001701     8atom
74.990601     74.987839     0.002762     8atom
75.087212     75.088875     0.001663     8atom
74.981773     74.980011     0.001762     8atom
75.033150     75.037926     0.004776     8atom
75.072945     75.076042     0.003098     8atom
75.040024     75.040413     0.000389     8atom
75.038330     75.034668     0.003662     8atom
75.084259     75.084335     0.000076     8atom
75.105408     75.117065     0.011658     8atom
75.087654     75.093430     0.005775     8atom
75.086632     75.079285     0.007347     8atom
75.013107     75.008423     0.004684     8atom
75.007790     75.009659     0.001869     8atom
75.001762     74.995598     0.006165     8atom
74.982292     74.983353     0.001060     8atom
75.046417     75.047806     0.001389     8atom
75.054810     75.053284     0.001526     8atom
75.024933     75.025513     0.000580     8atom
75.065842     75.065399     0.000443     8atom
75.212364     75.216293     0.003929     8atom
75.008621     75.009789     0.001167     8atom
75.090744     75.096909     0.006165     8atom
75.028961     75.025764     0.003197     8atom
75.001877     75.010796     0.008919     8atom
75.068657     75.075294     0.006638     8atom
75.112236     75.108475     0.003761     8atom
75.101044     75.097977     0.003067     8atom
75.157951     75.154503     0.003448     8atom
75.104057     75.102104     0.001953     8atom
75.129860     75.131714     0.001854     8atom
75.068695     75.072029     0.003334     8atom
75.131996     75.132111     0.000114     8atom
75.128441     75.127335     0.001106     8atom
74.993362     74.993034     0.000328     8atom
75.187462     75.174103     0.013359     8atom
75.123405     75.122147     0.001259     8atom
75.229416     75.226204     0.003212     8atom
75.096863     75.095200     0.001663     8atom
75.098999     75.095222     0.003777     8atom
75.107971     75.101036     0.006935     8atom
75.104782     75.093071     0.011711     8atom
75.287041     75.295769     0.008728     8atom
75.207123     75.206665     0.000458     8atom
74.939941     74.936493     0.003448     8atom
75.029816     75.038139     0.008324     8atom
74.962021     74.961472     0.000549     8atom
74.950279     74.950951     0.000671     8atom
75.016464     75.006271     0.010193     8atom
75.176094     75.172081     0.004013     8atom
75.104904     75.105888     0.000984     8atom
75.046875     75.048576     0.001701     8atom
75.130882     75.139236     0.008354     8atom
75.044662     75.056023     0.011360     8atom
75.073631     75.076424     0.002792     8atom
75.156799     75.160942     0.004143     8atom
75.112221     75.112869     0.000648     8atom
75.073456     75.079895     0.006439     8atom
75.095833     75.103020     0.007187     8atom
74.984993     74.987839     0.002846     8atom
75.019257     75.025665     0.006409     8atom
75.080391     75.082649     0.002258     8atom
75.049042     75.055908     0.006866     8atom
75.038734     75.043869     0.005135     8atom
75.041351     75.039795     0.001556     8atom
75.083275     75.086166     0.002892     8atom
75.075562     75.073982     0.001579     8atom
75.034393     75.039185     0.004791     8atom
75.066917     75.068062     0.001144     8atom
74.978722     74.981003     0.002281     8atom
74.742699     74.740936     0.001762     8atom
74.948891     74.950363     0.001472     8atom
75.164917     75.165756     0.000839     8atom
75.110672     75.111626     0.000954     8atom
75.051270     75.061462     0.010193     8atom
75.193176     75.194283     0.001106     8atom
75.142731     75.151764     0.009033     8atom
75.146393     75.152382     0.005989     8atom
74.766953     74.768166     0.001213     8atom
75.005592     75.011902     0.006310     8atom
75.133652     75.130966     0.002686     8atom
74.924713     74.923515     0.001198     8atom
75.078079     75.076355     0.001724     8atom
75.019188     75.022163     0.002975     8atom
75.071014     75.072289     0.001274     8atom
75.214348     75.218292     0.003944     8atom
74.943367     74.939117     0.004250     8atom
75.016815     75.022270     0.005455     8atom
75.025116     75.025726     0.000610     8atom
75.028748     75.027542     0.001205     8atom
75.076828     75.082237     0.005409     8atom
75.036278     75.031914     0.004364     8atom
75.191628     75.184082     0.007545     8atom
75.021400     75.014008     0.007393     8atom
75.123016     75.118294     0.004723     8atom
75.139809     75.138077     0.001732     8atom
75.111824     75.114685     0.002861     8atom
75.139984     75.130806     0.009178     8atom
75.102646     75.104126     0.001480     8atom
75.193672     75.197044     0.003372     8atom
74.962959     74.961678     0.001282     8atom
75.067520     75.073311     0.005791     8atom
75.038147     75.034019     0.004128     8atom
74.994942     75.004875     0.009933     8atom
75.128838     75.124435     0.004402     8atom
75.176094     75.170471     0.005623     8atom
75.062988     75.063560     0.000572     8atom
75.061028     75.058868     0.002159     8atom
75.037750     75.038277     0.000526     8atom
75.164322     75.158447     0.005875     8atom
75.317223     75.319901     0.002678     8atom
74.966850     74.961929     0.004921     8atom
75.104050     75.107948     0.003899     8atom
75.120041     75.125023     0.004982     8atom
75.150383     75.143112     0.007271     8atom
75.130180     75.133011     0.002831     8atom
74.978073     74.978806     0.000732     8atom
75.075027     75.075378     0.000351     8atom
75.057968     75.055382     0.002586     8atom
75.099472     75.101746     0.002274     8atom
75.015602     75.020752     0.005150     8atom
75.004036     75.001236     0.002800     8atom
75.185905     75.192314     0.006409     8atom
75.090904     75.093582     0.002678     8atom
75.023422     75.028160     0.004738     8atom
75.013824     75.013542     0.000282     8atom
74.972183     74.974289     0.002106     8atom
75.037849     75.038033     0.000183     8atom
75.078453     75.080528     0.002075     8atom
75.127228     75.125618     0.001610     8atom
75.050766     75.049614     0.001152     8atom
75.093689     75.091705     0.001984     8atom
75.095970     75.094704     0.001266     8atom
75.062119     75.065796     0.003677     8atom
75.098709     75.097496     0.001213     8atom
75.067665     75.065811     0.001854     8atom
75.018929     75.023415     0.004486     8atom
75.157845     75.150375     0.007469     8atom
75.123024     75.128304     0.005280     8atom
75.133972     75.137146     0.003174     8atom
75.017441     75.021027     0.003586     8atom
75.039085     75.040207     0.001122     8atom
75.028297     75.029213     0.000916     8atom
75.017448     75.017662     0.000214     8atom
75.105827     75.104492     0.001335     8atom
75.103180     75.107956     0.004776     8atom
75.068626     75.062881     0.005745     8atom
75.180130     75.182899     0.002769     8atom
75.093025     75.091621     0.001404     8atom
75.072762     75.074677     0.001915     8atom
75.086357     75.088120     0.001762     8atom
74.793114     74.802658     0.009544     8atom
75.128830     75.130539     0.001709     8atom
75.119522     75.117096     0.002426     8atom
75.075417     75.069656     0.005760     8atom
74.962692     74.963791     0.001099     8atom
75.181580     75.178368     0.003212     8atom
75.070198     75.078117     0.007919     8atom
75.048195     75.041687     0.006508     8atom
75.067017     75.076645     0.009628     8atom
75.046204     75.046227     0.000023     8atom
75.017143     75.017181     0.000038     8atom
75.116920     75.114815     0.002106     8atom
75.148544     75.146515     0.002029     8atom
75.128159     75.133942     0.005783     8atom
75.111595     75.107841     0.003754     8atom
74.971146     74.968559     0.002586     8atom
75.030510     75.034859     0.004349     8atom
75.152420     75.151924     0.000496     8atom
75.082039     75.085091     0.003052     8atom
75.164833     75.166924     0.002090     8atom
75.284889     75.302498     0.017609     8atom
75.145111     75.139977     0.005135     8atom
74.924599     74.934624     0.010025     8atom
75.056587     75.062973     0.006386     8atom
75.110474     75.109131     0.001343     8atom
75.111771     75.112267     0.000496     8atom
75.052719     75.056915     0.004196     8atom
75.025101     75.027184     0.002083     8atom
75.112572     75.112320     0.000252     8atom
75.035866     75.035332     0.000534     8atom
75.080055     75.080734     0.000679     8atom
75.021034     75.017601     0.003433     8atom
75.095886     75.096375     0.000488     8atom
75.082825     75.084595     0.001770     8atom
75.049843     75.050720     0.000877     8atom
75.149826     75.151970     0.002144     8atom
75.054268     75.054535     0.000267     8atom
75.142570     75.143349     0.000778     8atom
75.032852     75.031143     0.001709     8atom
75.058640     75.065262     0.006622     8atom
75.012108     75.015991     0.003883     8atom
75.181610     75.187141     0.005531     8atom
75.018265     75.017143     0.001122     8atom
75.294258     75.293098     0.001160     8atom
75.053986     75.049118     0.004868     8atom
74.991028     74.995720     0.004692     8atom
75.060211     75.061409     0.001198     8atom
75.019661     75.033447     0.013786     8atom
75.147026     75.153313     0.006287     8atom
74.922180     74.930550     0.008369     8atom
75.094147     75.090706     0.003441     8atom
75.137573     75.142349     0.004776     8atom
75.091034     75.094635     0.003601     8atom
75.095367     75.098625     0.003258     8atom
75.089500     75.088760     0.000740     8atom
75.156654     75.155289     0.001366     8atom
75.045425     75.043915     0.001511     8atom
75.053909     75.055870     0.001961     8atom
74.997353     75.004166     0.006813     8atom
75.126129     75.125542     0.000587     8atom
75.035774     75.031403     0.004372     8atom
74.992111     74.993637     0.001526     8atom
75.074203     75.077988     0.003784     8atom
74.984093     74.993004     0.008911     8atom
75.318680     75.313576     0.005104     8atom
75.027565     75.032791     0.005226     8atom
75.289284     75.292091     0.002808     8atom
74.976730     74.971970     0.004761     8atom
75.118156     75.122849     0.004692     8atom
75.119720     75.125702     0.005981     8atom
75.119675     75.113258     0.006416     8atom
75.098190     75.097237     0.000954     8atom
75.004829     75.005882     0.001053     8atom
75.169479     75.169228     0.000252     8atom
75.110527     75.111511     0.000984     8atom
75.118225     75.115700     0.002525     8atom
75.078003     75.083542     0.005539     8atom
75.030350     75.029472     0.000877     8atom
75.062996     75.072121     0.009125     8atom
74.927704     74.917839     0.009865     8atom
75.208511     75.208290     0.000221     8atom
75.030739     75.029633     0.001106     8atom
75.057381     75.064140     0.006760     8atom
75.150787     75.146347     0.004440     8atom
75.085228     75.085022     0.000206     8atom
75.160995     75.159798     0.001198     8atom
75.044327     75.048363     0.004036     8atom
75.037094     75.035530     0.001564     8atom
74.894928     74.900215     0.005287     8atom
75.191132     75.184425     0.006706     8atom
75.078751     75.082108     0.003357     8atom
75.151489     75.146606     0.004883     8atom
75.192871     75.190788     0.002083     8atom
75.105354     75.105011     0.000343     8atom
75.033920     75.035500     0.001579     8atom
75.081940     75.084099     0.002159     8atom
75.069763     75.075165     0.005402     8atom
75.277756     75.275826     0.001930     8atom
75.489609     75.496704     0.007095     8atom
75.069290     75.069359     0.000069     8atom
75.109062     75.112000     0.002937     8atom
75.039993     75.042290     0.002296     8atom
74.993286     74.993652     0.000366     8atom
75.118713     75.116684     0.002029     8atom
75.123634     75.120422     0.003212     8atom
75.070595     75.070595     0.000000     8atom
75.124382     75.127655     0.003273     8atom
75.016319     75.018105     0.001785     8atom
75.383011     75.370140     0.012871     8atom
74.926796     74.933998     0.007202     8atom
75.032700     75.032288     0.000412     8atom
75.221420     75.205177     0.016243     8atom
74.956001     74.957367     0.001366     8atom
75.141731     75.134323     0.007408     8atom
75.180840     75.183784     0.002945     8atom
75.384094     75.377983     0.006111     8atom
75.004120     75.002472     0.001648     8atom
75.112724     75.122940     0.010216     8atom
75.004982     75.006088     0.001106     8atom
75.364235     75.366478     0.002243     8atom
74.994949     74.993416     0.001534     8atom
75.365303     75.364540     0.000763     8atom
75.353706     75.364754     0.011047     8atom
74.825104     74.829666     0.004562     8atom
75.180489     75.173416     0.007072     8atom
74.905716     74.891685     0.014030     8atom
75.163345     75.154823     0.008522     8atom
74.943840     74.943130     0.000710     8atom
75.185913     75.187531     0.001617     8atom
74.984230     74.991699     0.007469     8atom
75.093430     75.094887     0.001457     8atom
75.122200     75.118828     0.003372     8atom
75.157089     75.154106     0.002983     8atom
75.183594     75.180962     0.002632     8atom
75.168510     75.169052     0.000542     8atom
75.153091     75.150291     0.002800     8atom
75.160194     75.159134     0.001060     8atom
75.162086     75.161171     0.000916     8atom
75.184021     75.180038     0.003983     8atom
75.036362     75.041298     0.004936     8atom
75.102402     75.102692     0.000290     8atom
75.146332     75.145981     0.000351     8atom
75.049950     75.052849     0.002899     8atom
75.180672     75.190285     0.009613     8atom
75.070557     75.073425     0.002869     8atom
75.077438     75.071434     0.006004     8atom
75.085037     75.085724     0.000687     8atom
74.931023     74.922112     0.008911     8atom
74.990128     75.002945     0.012817     8atom
75.157425     75.154839     0.002586     8atom
75.431793     75.420883     0.010910     8atom
74.891243     74.895477     0.004234     8atom
75.061340     75.059898     0.001442     8atom
75.202980     75.186272     0.016708     8atom
74.973373     74.973969     0.000595     8atom
75.108063     75.102402     0.005661     8atom
75.264183     75.270531     0.006348     8atom
75.237556     75.230751     0.006805     8atom
75.240875     75.244057     0.003181     8atom
75.123512     75.131493     0.007980     8atom
75.100227     75.088181     0.012047     8atom
75.259903     75.256714     0.003189     8atom
75.215630     75.207901     0.007729     8atom
75.079239     75.072594     0.006645     8atom
74.996078     74.998413     0.002335     8atom
74.958008     74.960876     0.002869     8atom
74.967247     74.967575     0.000328     8atom
74.987488     74.983177     0.004311     8atom
74.772835     74.777473     0.004639     8atom
74.963326     74.966423     0.003098     8atom
74.909012     74.916046     0.007034     8atom
75.181122     75.183601     0.002480     8atom
75.170364     75.164764     0.005600     8atom
75.192963     75.192383     0.000580     8atom
75.213463     75.210632     0.002831     8atom
75.024918     75.031525     0.006607     8atom
74.957428     74.954788     0.002640     8atom
74.976044     74.970528     0.005516     8atom
75.035599     75.040131     0.004532     8atom
75.182808     75.175377     0.007431     8atom
75.009811     75.006805     0.003006     8atom
74.945007     74.940895     0.004112     8atom
75.122437     75.134644     0.012207     8atom
75.014763     75.015099     0.000336     8atom
75.149551     75.144630     0.004921     8atom
75.168625     75.168144     0.000481     8atom
75.161278     75.155907     0.005371     8atom
75.164642     75.165871     0.001228     8atom
75.167702     75.166374     0.001328     8atom
74.882156     74.874901     0.007256     8atom
75.259171     75.260201     0.001030     8atom
75.006142     75.013725     0.007584     8atom
75.042137     75.037125     0.005013     8atom
75.199234     75.206367     0.007133     8atom
75.043671     75.056061     0.012390     8atom
74.959557     74.967484     0.007927     8atom
75.090630     75.087761     0.002869     8atom
75.042847     75.046242     0.003395     8atom
75.111221     75.109322     0.001900     8atom
75.029259     75.036140     0.006882     8atom
75.115463     75.113525     0.001938     8atom
75.114365     75.118477     0.004112     8atom
75.045769     75.052338     0.006569     8atom
75.075417     75.073997     0.001419     8atom
75.134521     75.135223     0.000702     8atom
75.153030     75.151428     0.001602     8atom
75.140709     75.145180     0.004471     8atom
75.055733     75.057571     0.001839     8atom
75.112930     75.113838     0.000908     8atom
75.203369     75.201950     0.001419     8atom
75.362648     75.371506     0.008858     8atom
75.151466     75.145691     0.005775     8atom
74.909729     74.921219     0.011490     8atom
75.007294     75.009697     0.002403     8atom
75.091621     75.096085     0.004463     8atom
75.128670     75.128197     0.000473     8atom
75.045189     75.044579     0.000610     8atom
75.102531     75.092567     0.009964     8atom
75.045540     75.044502     0.001038     8atom
75.075554     75.075012     0.000542     8atom
74.998421     75.009918     0.011497     8atom
75.068459     75.071579     0.003120     8atom
75.025597     75.027382     0.001785     8atom
75.103561     75.101700     0.001862     8atom
74.931885     74.937431     0.005547     8atom
75.067154     75.070053     0.002899     8atom
75.108032     75.112442     0.004410     8atom
74.990738     74.982895     0.007843     8atom
74.936913     74.934006     0.002907     8atom
