# Supplementary material for: Explainable chemical artificial intelligence from accurate machine learning of real-space chemical descriptors
Source: Nat Commun. 2024 May 21;15:4345. doi: 10.1038/s41467-024-48567-9 (PMC11522690; doi:10.1038/s41467-024-48567-9)
Supplement: Supplementary file 4 — Source Data [file 41467_2024_48567_MOESM4_ESM.zip › main/Fig2/panelB/plot.gnu]

set xlabel "Observed data (a.u.)"
set ylabel "Predicted data (a.u.)"
set label 1 at graph 0.01, graph 0.95 "MAE   : 2.5 kcal/mol"
set label 2 at graph 0, graph 0.84 "RMSE : 3.1 kcal/mol"
set term pngcairo enhanced size 1200,  1050 font "Helvetica, 40"
set grid lw 3
set format x "%2.1f"
set format y "%2.1f"
set ytics "0.2"
set xtics "0.2"
set title "SchNet4AIM (PS) T^O"
set xrange [74.7:75.6]
set yrange [74.7:75.6]
set output "SPK_elementalaimwise_kin_O_paper_new.png"
plot "./prediction_train_kin_O.out" u 1:2 w p pt 7 ps 0.75 lc "blue" notitle , "./prediction_test_kin_O.out" u 1:2 w p pt 7 ps 0.75 lc "red" notitle ,  x lc "black" lw 2 notitle
