# Supplementary material for: Explainable chemical artificial intelligence from accurate machine learning of real-space chemical descriptors
Source: Nat Commun. 2024 May 21;15:4345. doi: 10.1038/s41467-024-48567-9 (PMC11522690; doi:10.1038/s41467-024-48567-9)
Supplement: Supplementary file 4 — Source Data [file 41467_2024_48567_MOESM4_ESM.zip › SI/Supplementary_Note_19/info.txt]

# This folder gathers the source data corresponding to Supplementary Note 19.

-Supplementary_Figure_53: gathers source data files for the evolution of the SchNet4AIM prediction errors, reported in terms of the Mean Absolute Error and Root Mean Squared Error, in the estimation of the atomic charges of the testing subset of the QTAIM electronic database as a function of the number of points used to train the underlying models.
