# Supplementary material for: Explainable chemical artificial intelligence from accurate machine learning of real-space chemical descriptors
Source: Nat Commun. 2024 May 21;15:4345. doi: 10.1038/s41467-024-48567-9 (PMC11522690; doi:10.1038/s41467-024-48567-9)
Supplement: Supplementary file 4 — Source Data [file 41467_2024_48567_MOESM4_ESM.zip › SI/Supplementary_Note_19/Supplementary_Figure_53/mae_testing.txt]

#Ntrain	All (a.u.)	H (a.u.)	C (a.u.)	N (a.u.)	O (a.u.)
344	0.0122	0.0092	0.0148	0.0258	0.0166
688	0.0095	0.0074	0.0111	0.022	0.012
1032	0.0094	0.0074	0.0111	0.0203	0.012
1376	0.0082	0.0065	0.0096	0.0175	0.0101
1720	0.0074	0.006	0.0084	0.0163	0.0089
2064	0.0076	0.0062	0.0089	0.0151	0.0093
2408	0.0073	0.0059	0.0083	0.0156	0.0087
2752	0.0066	0.0054	0.0075	0.0143	0.0079
3100	0.0066	0.0053	0.0076	0.0143	0.0075
