# Supplementary material for: Explainable chemical artificial intelligence from accurate machine learning of real-space chemical descriptors
Source: Nat Commun. 2024 May 21;15:4345. doi: 10.1038/s41467-024-48567-9 (PMC11522690; doi:10.1038/s41467-024-48567-9)
Supplement: Supplementary file 4 — Source Data [file 41467_2024_48567_MOESM4_ESM.zip › SI/Supplementary_Note_19/Supplementary_Figure_53/rmse_testing.txt]

#Ntrain All (a.u.) H (a.u.) C (a.u.) N (a.u.) O (a.u.)
344	0.0175	0.0127	0.0205	0.034	0.0215
688	0.0141	0.0102	0.0164	0.0292	0.0161
1032	0.0136	0.0101	0.0158	0.026	0.0167
1376	0.012	0.009	0.0138	0.0236	0.0139
1720	0.0108	0.0084	0.0122	0.0216	0.0122
2064	0.0111	0.0086	0.0128	0.0204	0.0129
2408	0.0106	0.0082	0.012	0.0214	0.0115
2752	0.0098	0.0075	0.011	0.0196	0.011
3100	0.0097	0.0074	0.011	0.0203	0.0102
