# Supplementary material for: Explainable chemical artificial intelligence from accurate machine learning of real-space chemical descriptors
Source: Nat Commun. 2024 May 21;15:4345. doi: 10.1038/s41467-024-48567-9 (PMC11522690; doi:10.1038/s41467-024-48567-9)
Supplement: Supplementary file 4 — Source Data [file 41467_2024_48567_MOESM4_ESM.zip › SI/Supplementary_Note_19/Supplementary_Figure_53/plot.gnu]

set term pngcairo font "Helvetica, 18"
set border lw 2
set key nobox top right maxrows 1 samplen 2
set format y "%.3f"
set xlabel "N"


set yrange [0:0.03]
set title "MAE vs Dataset size"
set output "mae_testing.png"
set ylabel "Testing MAE (e)"
plot "mae_testing.txt" u 1:2 w lp pt 7 ps 1.5 lw 3 lc "black" notitle ,\
     "mae_testing.txt" u 1:3 w lp pt 7 ps 1.5 lw 3 lc "magenta" title "H",\
     "mae_testing.txt" u 1:4 w lp pt 7 ps 1.5 lw 3 lc "green" title "C",\
     "mae_testing.txt" u 1:5 w lp pt 7 ps 1.5 lw 3 lc "blue" title "N",\
     "mae_testing.txt" u 1:6 w lp pt 7 ps 1.5 lw 3 lc "red" title "O",\

set yrange [0:0.04]
set title "RMSE vs Dataset size"
set output "rmse_testing.png"
set ylabel "Testing RMSE (e)"
plot "rmse_testing.txt" u 1:2 w lp pt 7 ps 1.5 lw 3 lc "black" notitle ,\
     "rmse_testing.txt" u 1:3 w lp pt 7 ps 1.5 lw 3 lc "magenta" title "H",\
     "rmse_testing.txt" u 1:4 w lp pt 7 ps 1.5 lw 3 lc "green" title "C",\
     "rmse_testing.txt" u 1:5 w lp pt 7 ps 1.5 lw 3 lc "blue" title "N",\
     "rmse_testing.txt" u 1:6 w lp pt 7 ps 1.5 lw 3 lc "red" title "O",\
