# Supplementary material for: Explainable chemical artificial intelligence from accurate machine learning of real-space chemical descriptors
Source: Nat Commun. 2024 May 21;15:4345. doi: 10.1038/s41467-024-48567-9 (PMC11522690; doi:10.1038/s41467-024-48567-9)
Supplement: Supplementary file 4 — Source Data [file 41467_2024_48567_MOESM4_ESM.zip › SI/Supplementary_Note_17/Supplementary_Figure_44/str4.xyz]

18
str4
         C             -1.569539   -0.342058    0.000000
         C             -2.767723   -0.997797    0.000000
         C             -0.349766   -1.060811    0.000000
         C             -0.388581   -2.479372    0.000000
         C             -1.645839   -3.130341    0.000000
         C             -2.806367   -2.410059    0.000000
         C              0.907487   -0.409835    0.000000
         C              0.831198   -3.198119    0.000000
         C              2.068019   -1.130114    0.000000
         C              2.029377   -2.542376    0.000000
         H             -1.534537    0.741068    0.000000
         H             -3.693307   -0.436851    0.000000
         H             -1.670122   -4.213760    0.000000
         H             -3.761246   -2.919540    0.000000
         H              0.931767    0.673584    0.000000
         H              3.022893   -0.620622    0.000000
         H              0.796199   -4.281244    0.000000
         H              2.954967   -3.103312    0.000000
