# Supplementary material for: Explainable chemical artificial intelligence from accurate machine learning of real-space chemical descriptors
Source: Nat Commun. 2024 May 21;15:4345. doi: 10.1038/s41467-024-48567-9 (PMC11522690; doi:10.1038/s41467-024-48567-9)
Supplement: Supplementary file 4 — Source Data [file 41467_2024_48567_MOESM4_ESM.zip › SI/Supplementary_Note_17/Supplementary_Figure_44/str3.xyz]

12
str3
         C               -0.812558    1.716515    0.000000
         C               -2.033530    1.055376    0.000000
         C                0.370307    0.989580    0.000000
         C                0.332246   -0.398245    0.000000
         C               -0.888538   -1.059236    0.000000
         C               -2.071457   -0.332347    0.000000
         H               -2.955282    1.622931    0.000000
         H               -3.023053   -0.848301    0.000000
         H               -0.783065    2.798434    0.000000
         H                1.321888    1.505564    0.000000
         H                1.254449   -0.965062    0.000000
         H               -0.918587   -2.141128    0.000000
