# Supplementary material for: Explainable chemical artificial intelligence from accurate machine learning of real-space chemical descriptors
Source: Nat Commun. 2024 May 21;15:4345. doi: 10.1038/s41467-024-48567-9 (PMC11522690; doi:10.1038/s41467-024-48567-9)
Supplement: Supplementary file 4 — Source Data [file 41467_2024_48567_MOESM4_ESM.zip › SI/Supplementary_Note_17/Supplementary_Figure_44/str1.xyz]

5
str1
    C         -0.584011    0.338978    0.000030
    H          0.503692    0.338840   -0.000052
    H         -0.946656    0.486745   -1.014783
    H         -0.946781    1.143974    0.635354
    H         -0.946644   -0.613866    0.379441
