# Supplementary material for: Explainable chemical artificial intelligence from accurate machine learning of real-space chemical descriptors
Source: Nat Commun. 2024 May 21;15:4345. doi: 10.1038/s41467-024-48567-9 (PMC11522690; doi:10.1038/s41467-024-48567-9)
Supplement: Supplementary file 4 — Source Data [file 41467_2024_48567_MOESM4_ESM.zip › SI/Supplementary_Note_17/Supplementary_Figure_44/str2.xyz]

8
str2
       C         -0.718205    0.458581   -0.000108
       C         -1.855141    1.473346    0.000108
       H         -1.521122    2.440687   -0.376353
       H         -2.247188    1.627076    1.005958
       H         -2.680951    1.140957   -0.629647
       H          0.107606    0.790971    0.629646
       H         -0.326157    0.304851   -1.005959
       H         -1.052222   -0.508760    0.376354
