# Supplementary material for: Explainable chemical artificial intelligence from accurate machine learning of real-space chemical descriptors
Source: Nat Commun. 2024 May 21;15:4345. doi: 10.1038/s41467-024-48567-9 (PMC11522690; doi:10.1038/s41467-024-48567-9)
Supplement: Supplementary file 4 — Source Data [file 41467_2024_48567_MOESM4_ESM.zip › SI/Supplementary_Note_17/Supplementary_Figure_44/str5.xyz]

30
str5
C         -3.37741        2.31017       -0.00000
C         -4.62173        1.66322       -0.00000
C         -2.14996        1.58880       -0.00000
C         -2.19464        0.18743       -0.00000
C         -3.46807       -0.45059       -0.00000
C         -4.66728        0.27788       -0.00000
C         -0.87178        2.22086       -0.00000
C          0.36852        1.50749       -0.00000
C          0.32703        0.11037       -0.00000
C         -0.95707       -0.52430       -0.00000
C          1.64901        2.14567       -0.00000
C          2.88728        1.43869       -0.00000
C          2.84892        0.03713       -0.00000
C          1.57116       -0.59970       -0.00000
C          4.15508        2.08626       -0.00000
C          5.35900        1.36701       -0.00000
C          5.32271       -0.01860       -0.00000
C          4.08255       -0.67504       -0.00000
H         -5.54739        2.23852        0.00000
H         -5.62936       -0.23427        0.00000
H         -3.37546        3.39798       -0.00000
H         -3.53899       -1.53607       -0.00000
H         -0.84341        3.30879       -0.00000
H         -0.99735       -1.61194       -0.00000
H          1.68550        3.23335       -0.00000
H          1.54656       -1.68783       -0.00000
H          4.21724        3.17228       -0.00000
H          6.31694        1.88679       -0.00000
H          6.25296       -0.58653       -0.00000
H          4.08938       -1.76282       -0.00000
