# Supplementary material for: Explainable chemical artificial intelligence from accurate machine learning of real-space chemical descriptors
Source: Nat Commun. 2024 May 21;15:4345. doi: 10.1038/s41467-024-48567-9 (PMC11522690; doi:10.1038/s41467-024-48567-9)
Supplement: Supplementary file 4 — Source Data [file 41467_2024_48567_MOESM4_ESM.zip › SI/Supplementary_Note_17/Supplementary_Figure_44/str6.xyz]

48
str6
C         -1.40873        0.19596        1.62133
C         -2.59761       -0.23531        1.02663
C         -0.17319       -0.26598        1.14183
C         -0.13831       -1.16987        0.05253
C         -1.33977       -1.59532       -0.53543
C         -2.56334       -1.12814       -0.04766
C          1.02403        0.16312        1.73261
C          1.09355       -1.63199       -0.43292
C          2.25581       -0.29990        1.24803
C          2.29088       -1.20255        0.15766
H         -3.54807        0.12482        1.39820
H         -1.32994       -2.28584       -1.37031
H         -3.48736       -1.45730       -0.50487
H          1.12038       -2.32313       -1.26860
H         -1.45207        0.88992        2.45220
H          0.99738        0.85706        2.56588
C          3.45722        0.12716        1.83474
C          3.52683       -1.66007       -0.32546
C          4.68116       -0.33646        1.34425
C          4.71584       -1.22661        0.26766
H          3.44725        0.81909        2.66838
H          5.60526       -0.00346        1.79850
H          3.57055       -2.35027       -1.15958
H          5.66671       -1.58134       -0.10835
C         -2.02674        3.20407       -0.23356
C         -3.07491        2.65057       -0.97404
C         -0.69718        2.87187       -0.53737
C         -2.80563        1.76401       -2.02004
H         -2.25204        3.88900        0.57523
H         -4.09864        2.90844       -0.73580
C         -1.48636        1.42499       -2.33299
H         -3.62155        1.33729       -2.58868
C         -0.42439        1.97381       -1.59757
H         -1.29416        0.73465       -3.14563
C          0.35993        3.42112        0.20253
C          0.90192        1.63721       -1.90459
C          1.68632        3.08481       -0.10480
C          1.95905        2.18744       -1.16566
C          2.74823        3.63042        0.63327
C          3.28838        1.85356       -1.46817
C          4.06735        3.29003        0.32121
C          4.33645        2.40498       -0.72615
H          2.55601        4.31768        1.44864
H          4.88316        3.71249        0.89325
H          3.51343        1.16662       -2.27521
H          5.35987        2.14366       -0.96171
H          0.15087        4.10801        1.01575
H          1.11078        0.94759       -2.71545
