# Supplementary material for: Explainable chemical artificial intelligence from accurate machine learning of real-space chemical descriptors
Source: Nat Commun. 2024 May 21;15:4345. doi: 10.1038/s41467-024-48567-9 (PMC11522690; doi:10.1038/s41467-024-48567-9)
Supplement: Supplementary file 4 — Source Data [file 41467_2024_48567_MOESM4_ESM.zip › SI/Supplementary_Note_17/info.txt]

# This folder gathers the source data corresponding to Supplementary Note 17.

-Supplementary_Figure_44: gathers source data files for the prototypical molecules used to check the computational efficiency of SchNet4AIM (in Angstroms).
-Supplementary_Figure_45: gathers source data files for the evolution of the computational time, in seconds, required by a conventional calculation of the QTAIM electron metrics as a function of the number of electrons, atoms and basis employed in the calculation.
-Supplementary_Figure_46: gathers source data files for the evolution of the computational time, in seconds, required by SchNet4AIM to predict QTAIM electron metrics as a function of the number of atoms of the system. The computational speedup provided
by SchNet4AIM, with respect to conventional calculations performed under the same scenario, is also shown.
