# Supplementary material for: Explainable chemical artificial intelligence from accurate machine learning of real-space chemical descriptors
Source: Nat Commun. 2024 May 21;15:4345. doi: 10.1038/s41467-024-48567-9 (PMC11522690; doi:10.1038/s41467-024-48567-9)
Supplement: Supplementary file 4 — Source Data [file 41467_2024_48567_MOESM4_ESM.zip › SI/Supplementary_Note_17/Supplementary_Figure_45/plot.gnu]

set term pngcairo font "Helvetica, 18"
set border lw 2

set logscale y
set title "Conventional Calculation"
set ylabel "Computational time (s)"

set xlabel "Number of Basis"
set output "qm_time_nbasis.png"
plot "qm_times.txt" u 4:9 w lp lw 3 pt 7 ps 2 lc "red" notitle

set xlabel "Number of electrons"
set output "qm_time_nelec.png"
plot "qm_times.txt" u 2:9 w lp lw 3 pt 7 ps 2 lc "blue" notitle

set xlabel "Number of atoms"
set output "qm_time_natoms.png"
plot "qm_times.txt" u 3:9 w lp lw 3 pt 7 ps 2 lc "green" notitle
