# Supplementary material for: Explainable chemical artificial intelligence from accurate machine learning of real-space chemical descriptors
Source: Nat Commun. 2024 May 21;15:4345. doi: 10.1038/s41467-024-48567-9 (PMC11522690; doi:10.1038/s41467-024-48567-9)
Supplement: Supplementary file 4 — Source Data [file 41467_2024_48567_MOESM4_ESM.zip › SI/Supplementary_Note_17/Supplementary_Figure_45/qm_times.txt]

# Systtem	N elec	N atoms	N basis	N primitive	N cartesian basis	tg09 (s)	t aim (s)	t QM (g09+aim) (s)
str1	10	5	55	83	60	2	46	47
str2	18	8	98	150	108	3	96	99
str3	42	12	222	354	252	21	225	245
str4	68	18	358	574	408	124	451	575
str5	120	30	630	1014	720	563	1098	1661
str6	188	48	988	1588	1128	4134	16372	20506
