# Supplementary material for: Explainable chemical artificial intelligence from accurate machine learning of real-space chemical descriptors
Source: Nat Commun. 2024 May 21;15:4345. doi: 10.1038/s41467-024-48567-9 (PMC11522690; doi:10.1038/s41467-024-48567-9)
Supplement: Supplementary file 4 — Source Data [file 41467_2024_48567_MOESM4_ESM.zip › SI/Supplementary_Note_17/Supplementary_Figure_46/s4aim_times.txt]

#System		N atoms							t SchNet4AIM (s)	Speedup
str1		5							1.643	28.8283627510651
str2		8							1.631	60.9297363580625
str3		12							1.637	149.893097128894
str4		18							1.664	345.581129807692
str5		30							1.727	961.742327735958
str6		48							1.875	10936.7685333333
