# Supplementary material for: Explainable chemical artificial intelligence from accurate machine learning of real-space chemical descriptors
Source: Nat Commun. 2024 May 21;15:4345. doi: 10.1038/s41467-024-48567-9 (PMC11522690; doi:10.1038/s41467-024-48567-9)
Supplement: Supplementary file 4 — Source Data [file 41467_2024_48567_MOESM4_ESM.zip › SI/Supplementary_Note_17/Supplementary_Figure_46/plot.gnu]

set term pngcairo font "Helvetica, 18"
set border lw 2

set title "Conventional Calculation"
set ylabel "Computational time (s)"

set format y "%2.2f"
set title "SchNet4AIM Calculation"
set xlabel "Number of atoms"
set output "s4aim_time_natoms.png"
plot "s4aim_times.txt" u 2:3 w lp lw 3 pt 7 ps 2 lc "green" notitle

set title "SchNet4AIM speedup"
set logscale y
set format y "%2.0f"
set output "s4aim_speedup.png"
plot "s4aim_times.txt" u 2:4 w lp lw 3 pt 7 ps 2 lc "magenta" notitle
