# Supplementary material for: Explainable chemical artificial intelligence from accurate machine learning of real-space chemical descriptors
Source: Nat Commun. 2024 May 21;15:4345. doi: 10.1038/s41467-024-48567-9 (PMC11522690; doi:10.1038/s41467-024-48567-9)
Supplement: Supplementary file 4 — Source Data [file 41467_2024_48567_MOESM4_ESM.zip › SI/Supplementary_Note_14/Supplementary_Figure_19/C/plot_CO2NH2.py]

import numpy as np
import matplotlib as mpl
import matplotlib.pyplot as plt
# set font and fontsize
#plt.rc('font', family='sans-serif',size=28)
plt.rc('font', family='sans-serif',size=38)
# Load the data
datafiles = ["DI_CO2_NH21.txt", "DI_CO2_NH22.txt", "DI_CO2_NH23.txt", "DI_CO2_NH24.txt"]
data = []
for file in datafiles:
    with open(file, 'r') as f:
        lines = f.readlines()
        data.append([np.float64(line.split()[1]) for line in lines[1:]])
# Compute the time-averaged data
time = np.loadtxt("time.txt")
dt = np.mean(np.diff(time))
tavg_data = []
tavg_window = 10
mean_time = []
for d in data:
    tavg = [np.mean(d[max(0,i-tavg_window):i+1]) for i in range(len(d))]
    tavg_data.append(tavg)
    mean_time.append([np.mean(time[max(0,i-tavg_window):i+1]) for i in range(len(d))]) 
# Plot the original data in a light color and the time-averaged data in a darker color
colors= ["red", "blue", "green", "black" ]
#plt.figure(figsize=(12*7/6,8*7/6))
plt.figure(figsize=(15,10))
for i in range(len(data)):
    plt.plot(time, data[i], color=colors[i], lw=0.75, alpha=0.4)
    plt.plot(mean_time[i], tavg_data[i], color=colors[i], lw=4, label=f"NH$_2$$^{i+1}$")
# Set plot properties
plt.xlim(0, time[-1])
plt.title("CO$_2$-NH$_2$",y=1.05)
plt.ylim(-0.05, 0.3)
plt.yticks([0.0,0.1,0.2,0.3],fontsize="36")
plt.xticks([0,1000,2000,3000],fontsize="36")
plt.xlabel("Time (fs)",fontsize="36")
plt.ylabel('$\mathrm{\delta}$ (e$^-$)',fontsize="36")
plt.ticklabel_format(axis='x', style='plain', useOffset=False, useMathText=True)
plt.ticklabel_format(axis='y', style='plain', useOffset=False, useMathText=True)
plt.gca().yaxis.set_major_formatter(plt.FormatStrFormatter('%.1f'))
plt.rcParams['legend.handlelength'] = 1.
plt.rcParams['legend.labelspacing'] = 0.15
# Remove the box around the legend keys and set the maximum number of rows to 2
leg=plt.legend(loc='upper left', frameon=False, ncol=4,handlelength=0.75,fontsize="36",handleheight=0.5,columnspacing=1.0,mode="expand")
for legi in leg.get_lines():
    legi.set_linewidth(8)
#Set line border
ax = plt.gca()
for spine in ax.spines.values():
    spine.set_linewidth(3)
plt.tick_params(axis='both', which='major', width=3)
# Save the plot
plt.savefig("13P_CO2_NH2_smooth.png")
