# Supplementary material for: Explainable chemical artificial intelligence from accurate machine learning of real-space chemical descriptors
Source: Nat Commun. 2024 May 21;15:4345. doi: 10.1038/s41467-024-48567-9 (PMC11522690; doi:10.1038/s41467-024-48567-9)
Supplement: Supplementary file 4 — Source Data [file 41467_2024_48567_MOESM4_ESM.zip › SI/Supplementary_Note_14/Supplementary_Figure_19/C/DI_CO2_OH2.txt]

# Label    # Value
G0G2     -0.004084999999999998
G0G2     -0.0025839999999999995
G0G2     -0.011044999999999998
G0G2     -0.0129
G0G2     0.0009159999999999967
G0G2     0.016391000000000003
G0G2     -0.0012570000000000012
G0G2     -0.011324
G0G2     -0.007486999999999999
G0G2     -0.002316999999999998
G0G2     -0.016037999999999997
G0G2     -0.029195
G0G2     -0.019808
G0G2     -0.020876
G0G2     -0.026781
G0G2     -0.028878
G0G2     -0.031414
G0G2     -0.027633000000000005
G0G2     -0.023051000000000002
G0G2     -0.026514
G0G2     -0.036817
G0G2     -0.037167000000000006
G0G2     -0.023999000000000003
G0G2     -0.026845
G0G2     -0.031472
G0G2     -0.026361000000000002
G0G2     -0.019198
G0G2     -0.03231
G0G2     -0.042068999999999995
G0G2     -0.030591
G0G2     -0.024738
G0G2     -0.024415999999999997
G0G2     -0.02622
G0G2     -0.023585000000000002
G0G2     -0.021394999999999997
G0G2     -0.021017
G0G2     -0.028522
G0G2     -0.022849
G0G2     -0.01601
G0G2     -0.020548
G0G2     -0.033877
G0G2     -0.034208
G0G2     -0.023843
G0G2     -0.028307999999999996
G0G2     -0.029017
G0G2     -0.022285
G0G2     -0.014335999999999998
G0G2     -0.0205
G0G2     -0.016222
G0G2     -0.010759000000000001
G0G2     -0.018854999999999997
G0G2     -0.041896
G0G2     -0.029910000000000006
G0G2     -0.012112000000000001
G0G2     -0.013079
G0G2     -0.019991
G0G2     -0.016068
G0G2     -0.014573000000000001
G0G2     -0.012121
G0G2     -0.009715000000000001
G0G2     -0.003455999999999999
G0G2     -0.015686
G0G2     -0.023238
G0G2     -0.038031
G0G2     -0.050382
G0G2     -0.036298
G0G2     -0.02345
G0G2     -0.029403
G0G2     -0.032075000000000006
G0G2     -0.020322
G0G2     -0.020810000000000002
G0G2     -0.018098999999999997
G0G2     -0.013564
G0G2     -0.008177
G0G2     -0.013118999999999999
G0G2     0.0025579999999999995
G0G2     0.009590000000000001
G0G2     0.025786000000000003
G0G2     0.045333
G0G2     0.037107999999999995
G0G2     0.013398000000000002
G0G2     0.030114
G0G2     0.043243
G0G2     0.041037000000000004
G0G2     0.038729
G0G2     0.038508
G0G2     0.030814
G0G2     0.002819999999999998
G0G2     -0.004332999999999998
G0G2     -0.006265000000000003
G0G2     -0.010523999999999999
G0G2     -0.018092000000000004
G0G2     -0.022816000000000003
G0G2     -0.02104
G0G2     -0.025751000000000003
G0G2     -0.026337999999999997
G0G2     -0.033094
G0G2     -0.036165
G0G2     -0.038092
G0G2     -0.043962
G0G2     -0.042441000000000006
G0G2     -0.032908
G0G2     -0.032869999999999996
G0G2     -0.042869
G0G2     -0.032840999999999995
G0G2     -0.023540000000000002
G0G2     -0.025965
G0G2     -0.026854000000000003
G0G2     -0.0020869999999999986
G0G2     0.008494
G0G2     0.004809
G0G2     0.011349000000000001
G0G2     0.033103999999999995
G0G2     0.036965
G0G2     0.036000000000000004
G0G2     0.052564999999999994
G0G2     0.088203
G0G2     0.079163
G0G2     0.091315
G0G2     0.09601300000000001
G0G2     0.10695000000000002
G0G2     0.076264
G0G2     0.077498
G0G2     0.07802899999999999
G0G2     0.07721
G0G2     0.047160999999999995
G0G2     0.034199
G0G2     0.036610000000000004
G0G2     0.014086999999999999
G0G2     -0.012966000000000004
G0G2     -0.014100000000000001
G0G2     -0.008906999999999998
G0G2     -0.021389
G0G2     -0.026725000000000002
G0G2     -0.020556
G0G2     -0.018643
G0G2     -0.02014
G0G2     -0.019689
G0G2     -0.024397000000000002
G0G2     -0.039182999999999996
G0G2     -0.031827
G0G2     -0.019615999999999998
G0G2     -0.025579
G0G2     -0.03333
G0G2     -0.025469000000000002
G0G2     -0.015237999999999998
G0G2     -0.032607000000000004
G0G2     -0.036008000000000005
G0G2     -0.03994400000000001
G0G2     -0.032515
G0G2     -0.039848
G0G2     -0.033949
G0G2     -0.035573
G0G2     -0.027334
G0G2     -0.018935
G0G2     -0.0029270000000000008
G0G2     -0.007012999999999998
G0G2     0.0012690000000000028
G0G2     0.016946
G0G2     0.021331999999999997
G0G2     0.010653000000000001
G0G2     0.011148999999999997
G0G2     0.016042999999999998
G0G2     0.014192999999999999
G0G2     -0.005081
G0G2     -0.012347999999999998
G0G2     -0.007813999999999998
G0G2     0.001595
G0G2     -0.006116
G0G2     -0.011007
G0G2     -0.009496000000000001
G0G2     -0.0024139999999999995
G0G2     -0.0038959999999999993
G0G2     0.0011989999999999978
G0G2     0.024912
G0G2     0.014637999999999998
G0G2     0.007359000000000001
G0G2     0.024484
G0G2     0.053353000000000005
G0G2     0.033686
G0G2     0.039435000000000005
G0G2     0.042582999999999996
G0G2     0.045235
G0G2     0.023177
G0G2     0.01729
G0G2     0.014078000000000002
G0G2     0.013908999999999994
G0G2     0.012852000000000002
G0G2     0.018772999999999998
G0G2     0.030383
G0G2     0.020697
G0G2     0.001690999999999998
G0G2     -0.0007390000000000001
G0G2     0.010616
G0G2     0.006614999999999999
G0G2     -0.003717
G0G2     -0.004150000000000001
G0G2     0.005883000000000001
G0G2     -0.0027549999999999988
G0G2     -0.007113000000000003
G0G2     0.0063360000000000005
G0G2     0.004664
G0G2     -0.007314999999999999
G0G2     0.0041020000000000015
G0G2     0.006484
G0G2     -0.005404999999999999
G0G2     0.0072780000000000015
G0G2     0.0036100000000000004
G0G2     -0.0018580000000000003
G0G2     0.020666999999999998
G0G2     0.039293
G0G2     0.049829
G0G2     0.053162999999999995
G0G2     0.053261
G0G2     0.048586
G0G2     0.04896199999999999
G0G2     0.035505
G0G2     0.02847
G0G2     0.017953999999999998
G0G2     0.027702
G0G2     0.024608000000000005
G0G2     0.020914000000000002
G0G2     0.005231999999999999
G0G2     0.016613000000000003
G0G2     0.02225
G0G2     0.020534
G0G2     0.017333
G0G2     0.021997
G0G2     0.017438999999999996
G0G2     0.016022
G0G2     0.013711000000000001
G0G2     0.007869000000000003
G0G2     0.009753999999999997
G0G2     0.010007999999999998
G0G2     0.015232
G0G2     0.009755000000000002
G0G2     0.022913000000000003
G0G2     0.016354
G0G2     0.012247000000000001
G0G2     -0.010782999999999997
G0G2     -0.005731999999999999
G0G2     -0.001605999999999999
G0G2     0.0013140000000000027
G0G2     -0.0035260000000000014
G0G2     -0.009788999999999999
G0G2     -0.00034200000000000376
G0G2     0.018075
G0G2     0.011402999999999996
G0G2     -0.0010790000000000036
G0G2     0.014669999999999996
G0G2     0.009309999999999999
G0G2     -0.0016350000000000028
G0G2     -0.014477000000000004
G0G2     0.0006999999999999992
G0G2     -0.008897999999999996
G0G2     -0.024090999999999998
G0G2     -0.023044000000000002
G0G2     -0.023507
G0G2     -0.01783
G0G2     -0.005809999999999999
G0G2     -0.007922000000000002
G0G2     -0.018369999999999997
G0G2     -0.013700999999999996
G0G2     -0.008276
G0G2     -0.006912
G0G2     -0.017190000000000004
G0G2     -0.007785000000000002
G0G2     -0.008150999999999999
G0G2     -0.020440999999999997
G0G2     -0.025068
G0G2     -0.021901999999999998
G0G2     -0.022276
G0G2     -0.024887
G0G2     -0.027027
G0G2     -0.019249000000000002
G0G2     -0.016297
G0G2     -0.01913
G0G2     -0.025092000000000003
G0G2     -0.023024999999999997
G0G2     -0.028436999999999997
G0G2     -0.024146000000000004
G0G2     -0.024279000000000002
G0G2     -0.024753999999999998
G0G2     -0.028033000000000002
G0G2     -0.034725000000000006
G0G2     -0.034637
G0G2     -0.031894
G0G2     -0.030014
G0G2     -0.028783
G0G2     -0.026358
G0G2     -0.033537
G0G2     -0.031072
G0G2     -0.034461000000000006
G0G2     -0.026407999999999997
G0G2     -0.031867000000000006
G0G2     -0.023651
G0G2     -0.011692000000000001
G0G2     -0.006543000000000002
G0G2     -0.0014029999999999963
G0G2     0.010268
G0G2     0.013268000000000002
G0G2     0.011371000000000001
G0G2     0.02394
G0G2     0.043436
G0G2     0.044413
G0G2     0.055905
G0G2     0.068139
G0G2     0.10317499999999999
G0G2     0.10121500000000001
G0G2     0.111083
G0G2     0.10333500000000001
G0G2     0.10366900000000001
G0G2     0.075256
G0G2     0.066574
G0G2     0.073564
G0G2     0.07396
G0G2     0.04835700000000001
G0G2     0.021223
G0G2     0.026275
G0G2     0.024188
G0G2     0.01413
G0G2     0.004222000000000002
G0G2     -0.0030570000000000007
G0G2     -0.0015589999999999996
G0G2     -0.007246000000000001
G0G2     -0.011458000000000001
G0G2     -0.025965000000000005
G0G2     -0.024918000000000003
G0G2     -0.022023
G0G2     -0.017014
G0G2     -0.019090000000000003
G0G2     -0.022324000000000004
G0G2     -0.015563000000000004
G0G2     0.0007289999999999987
G0G2     0.0016719999999999999
G0G2     -0.007379999999999999
G0G2     0.010087999999999996
G0G2     0.031765
G0G2     0.034903
G0G2     0.036808
G0G2     0.037517
G0G2     0.068834
G0G2     0.092304
G0G2     0.099875
G0G2     0.09098200000000001
G0G2     0.088896
G0G2     0.077756
G0G2     0.05322099999999999
G0G2     0.040131
G0G2     0.027392000000000003
G0G2     0.008121999999999997
G0G2     -0.004797
G0G2     -0.010254
G0G2     -0.016779
G0G2     -0.006255
G0G2     0.0013009999999999983
G0G2     -0.020448
G0G2     -0.028098
G0G2     -0.02448
G0G2     -0.029859
G0G2     -0.034579
G0G2     -0.036222
G0G2     -0.027309000000000003
G0G2     -0.028662
G0G2     -0.034807
G0G2     -0.035354000000000003
G0G2     -0.027802999999999998
G0G2     -0.027880000000000002
G0G2     -0.021251
G0G2     -0.019427
G0G2     -0.021174
G0G2     -0.021020000000000004
G0G2     -0.018227
G0G2     -0.012197000000000001
G0G2     -0.013219999999999999
G0G2     -0.005687999999999995
G0G2     0.0005800000000000007
G0G2     -0.0010869999999999994
G0G2     0.007598000000000001
G0G2     0.011233
G0G2     0.027474
G0G2     0.033762
G0G2     0.034741
G0G2     0.045716999999999994
G0G2     0.054194000000000006
G0G2     0.028383
G0G2     0.031412
G0G2     0.037931999999999994
G0G2     0.032644
G0G2     0.029115000000000002
G0G2     0.027796
G0G2     0.021286
G0G2     0.009266
G0G2     0.017903
G0G2     0.013397
G0G2     0.005971999999999999
G0G2     -0.002546999999999999
G0G2     -0.005192999999999999
G0G2     -0.008354
G0G2     0.004640999999999999
G0G2     0.009773999999999998
G0G2     0.0070230000000000015
G0G2     0.010640000000000002
G0G2     0.019024
G0G2     0.007658000000000002
G0G2     0.0015709999999999977
G0G2     0.004565999999999999
G0G2     -0.017103
G0G2     -0.015840999999999997
G0G2     -0.005952000000000001
G0G2     0.0010989999999999993
G0G2     -0.0010749999999999978
G0G2     -0.00858
G0G2     -0.007462999999999999
G0G2     0.013536000000000001
G0G2     0.005145
G0G2     -0.015804
G0G2     -0.016773000000000003
G0G2     -0.0032840000000000013
G0G2     0.0042190000000000005
G0G2     0.005686000000000002
G0G2     0.015285
G0G2     0.013548000000000001
G0G2     0.014863
G0G2     0.006860000000000005
G0G2     0.021935000000000003
G0G2     0.021334
G0G2     0.028097
G0G2     0.020828
G0G2     0.023103
G0G2     0.012211
G0G2     0.022471
G0G2     0.023216
G0G2     0.02916
G0G2     0.038451
G0G2     0.043467000000000006
G0G2     0.038518
G0G2     0.027788
G0G2     0.053647
G0G2     0.058920999999999994
G0G2     0.07726999999999999
G0G2     0.070146
G0G2     0.09563200000000001
G0G2     0.110379
G0G2     0.11354500000000001
G0G2     0.094786
G0G2     0.089655
G0G2     0.078726
G0G2     0.067923
G0G2     0.04374
G0G2     0.035511
G0G2     0.050061999999999995
G0G2     0.017572
G0G2     0.004135000000000001
G0G2     0.005441999999999999
G0G2     0.005951999999999999
G0G2     -0.009103999999999998
G0G2     -0.0076929999999999985
G0G2     0.0065439999999999995
G0G2     0.019035999999999997
G0G2     0.014943
G0G2     0.027395000000000006
G0G2     0.019485999999999996
G0G2     0.011234000000000001
G0G2     0.008881
G0G2     0.008338
G0G2     -0.0011969999999999984
G0G2     -0.015386000000000004
G0G2     -0.015580000000000004
G0G2     -0.019569999999999997
G0G2     -0.035338
G0G2     -0.044438
G0G2     -0.041722
G0G2     -0.035892
G0G2     -0.047452
G0G2     -0.052985
G0G2     -0.043486
G0G2     -0.031708
G0G2     -0.04129700000000001
G0G2     -0.054134
G0G2     -0.035923000000000004
G0G2     -0.027331
G0G2     -0.02456
G0G2     -0.026580000000000003
G0G2     -0.021184
G0G2     -0.019437
G0G2     -0.017142
G0G2     -0.001928000000000001
G0G2     0.001184000000000001
G0G2     0.005629
G0G2     0.023114999999999997
G0G2     0.047318000000000006
G0G2     0.039874999999999994
G0G2     0.0371
G0G2     0.062588
G0G2     0.046551999999999996
G0G2     0.042427999999999993
G0G2     0.033677000000000006
G0G2     0.045851
G0G2     0.036356
G0G2     0.030317999999999998
