# Supplementary material for: Explainable chemical artificial intelligence from accurate machine learning of real-space chemical descriptors
Source: Nat Commun. 2024 May 21;15:4345. doi: 10.1038/s41467-024-48567-9 (PMC11522690; doi:10.1038/s41467-024-48567-9)
Supplement: Supplementary file 4 — Source Data [file 41467_2024_48567_MOESM4_ESM.zip › SI/Supplementary_Note_14/Supplementary_Figure_19/C/DI_CO2_OH3.txt]

# Label    # Value
G0G3     -0.0040760000000000015
G0G3     -0.023710000000000002
G0G3     -0.039342
G0G3     -0.037678
G0G3     -0.041647
G0G3     -0.023234000000000005
G0G3     -0.015261999999999998
G0G3     -0.009942
G0G3     -0.017458
G0G3     -0.02256
G0G3     -0.032344
G0G3     -0.0361
G0G3     -0.028838
G0G3     -0.025140999999999997
G0G3     -0.011903999999999998
G0G3     -0.013016999999999999
G0G3     -0.032903999999999996
G0G3     -0.035302
G0G3     -0.019166999999999997
G0G3     -0.030962
G0G3     -0.043774
G0G3     -0.033238
G0G3     -0.016635
G0G3     -0.02653
G0G3     -0.034029000000000004
G0G3     -0.035031
G0G3     -0.022109
G0G3     -0.036876
G0G3     -0.039676
G0G3     -0.010076000000000002
G0G3     -0.012066
G0G3     -0.019034000000000002
G0G3     -0.017139
G0G3     -0.018645000000000002
G0G3     -0.026432999999999998
G0G3     -0.028772999999999996
G0G3     -0.027819999999999998
G0G3     -0.026744999999999998
G0G3     -0.019373
G0G3     -0.02205
G0G3     -0.030473999999999998
G0G3     -0.038802
G0G3     -0.024492
G0G3     -0.019554
G0G3     -0.022206
G0G3     -0.018663000000000003
G0G3     -0.009312999999999998
G0G3     -0.019215
G0G3     -0.021778
G0G3     -0.021145999999999998
G0G3     -0.019645999999999997
G0G3     -0.024257
G0G3     -0.021382
G0G3     -0.026358
G0G3     -0.019368
G0G3     -0.0029889999999999995
G0G3     0.01132
G0G3     0.006246
G0G3     0.006333
G0G3     0.021561000000000004
G0G3     0.022965
G0G3     0.010429
G0G3     0.016083
G0G3     0.011633999999999999
G0G3     -0.00512
G0G3     -0.014641999999999999
G0G3     -0.011887
G0G3     -0.020772
G0G3     -0.022892
G0G3     -0.016024000000000004
G0G3     -0.013779
G0G3     -0.012448999999999998
G0G3     -0.012741000000000002
G0G3     -0.009542
G0G3     -0.0008810000000000016
G0G3     0.001026
G0G3     -0.0024439999999999983
G0G3     -0.0004130000000000014
G0G3     0.002030999999999999
G0G3     -0.014308
G0G3     -0.021141
G0G3     -0.012851
G0G3     -0.006874
G0G3     -0.008383
G0G3     -0.006927000000000001
G0G3     -0.009907
G0G3     -0.007931999999999998
G0G3     -0.010871000000000002
G0G3     -0.007928000000000001
G0G3     -0.003912000000000001
G0G3     0.006282000000000001
G0G3     0.006896999999999999
G0G3     0.026607000000000002
G0G3     0.033839
G0G3     0.050436
G0G3     0.061902
G0G3     0.081384
G0G3     0.093319
G0G3     0.09481
G0G3     0.096253
G0G3     0.089788
G0G3     0.083514
G0G3     0.074242
G0G3     0.082874
G0G3     0.07703399999999999
G0G3     0.085457
G0G3     0.055471
G0G3     0.048501
G0G3     0.023530999999999996
G0G3     0.014632
G0G3     0.011805999999999997
G0G3     0.00973
G0G3     -0.0019239999999999986
G0G3     -0.009980999999999999
G0G3     -0.005495
G0G3     -0.010596999999999999
G0G3     -0.018265000000000003
G0G3     -0.013167000000000002
G0G3     -0.011445
G0G3     -0.018435999999999998
G0G3     -0.015036
G0G3     -0.016098
G0G3     -0.025485
G0G3     -0.030318
G0G3     -0.031894
G0G3     -0.027756999999999997
G0G3     -0.025003
G0G3     -0.009955
G0G3     0.010002
G0G3     0.003573999999999998
G0G3     0.008146
G0G3     0.038459
G0G3     0.036350999999999994
G0G3     0.022220999999999998
G0G3     0.021538
G0G3     0.042117999999999996
G0G3     0.025140000000000003
G0G3     0.014096000000000001
G0G3     0.021263
G0G3     0.046804
G0G3     0.023244
G0G3     -0.003986000000000001
G0G3     -0.008941
G0G3     -0.009822999999999998
G0G3     -0.02001
G0G3     -0.020354999999999998
G0G3     -0.033287000000000004
G0G3     -0.035264
G0G3     -0.040325
G0G3     -0.034679
G0G3     -0.03217
G0G3     -0.027854999999999998
G0G3     -0.038158
G0G3     -0.039534
G0G3     -0.038195
G0G3     -0.04151099999999999
G0G3     -0.050568
G0G3     -0.035671
G0G3     -0.033269999999999994
G0G3     -0.033998
G0G3     -0.028992999999999998
G0G3     -0.03015
G0G3     -0.028454
G0G3     -0.032288
G0G3     -0.030084000000000003
G0G3     -0.020003
G0G3     -0.026115
G0G3     -0.036773
G0G3     -0.021994
G0G3     -0.022681
G0G3     -0.028523
G0G3     -0.03076
G0G3     -0.0263
G0G3     -0.018126
G0G3     -0.009077000000000002
G0G3     -0.016903999999999995
G0G3     -0.013571
G0G3     0.006553
G0G3     0.033181
G0G3     0.007593000000000001
G0G3     0.010906000000000004
G0G3     0.04318
G0G3     0.061620999999999995
G0G3     0.049683000000000005
G0G3     0.053078
G0G3     0.053539
G0G3     0.05584
G0G3     0.067558
G0G3     0.049185
G0G3     0.055378000000000004
G0G3     0.051866999999999996
G0G3     0.038282
G0G3     0.021262999999999997
G0G3     0.033579
G0G3     0.036381
G0G3     0.030066
G0G3     0.013818
G0G3     0.03163199999999999
G0G3     0.02928499999999999
G0G3     0.013101000000000002
G0G3     0.016502
G0G3     0.003228000000000001
G0G3     -0.004183999999999999
G0G3     -0.010461000000000002
G0G3     -0.018139
G0G3     -0.022403
G0G3     -0.011648
G0G3     0.0053890000000000006
G0G3     0.004339000000000001
G0G3     -0.006474999999999999
G0G3     -0.005172
G0G3     -0.002331999999999999
G0G3     0.003998
G0G3     0.011548
G0G3     0.013510000000000001
G0G3     0.026789
G0G3     0.032898
G0G3     0.038089000000000005
G0G3     0.037826
G0G3     0.059766
G0G3     0.059569
G0G3     0.065969
G0G3     0.05866600000000001
G0G3     0.082142
G0G3     0.064594
G0G3     0.049006999999999995
G0G3     0.05590799999999999
G0G3     0.06848100000000001
G0G3     0.042932
G0G3     0.035655
G0G3     0.046247
G0G3     0.04297
G0G3     0.022295000000000002
G0G3     0.014282000000000001
G0G3     0.021344
G0G3     0.014887000000000001
G0G3     0.013152
G0G3     0.008077
G0G3     0.009126
G0G3     0.0024750000000000006
G0G3     -0.001998999999999999
G0G3     -0.00021599999999999804
G0G3     0.01198
G0G3     0.007896
G0G3     -0.009775999999999998
G0G3     -0.009111000000000003
G0G3     0.010463
G0G3     0.010602000000000004
G0G3     -0.007434000000000004
G0G3     0.003980999999999998
G0G3     0.004921000000000002
G0G3     0.0031009999999999996
G0G3     -0.0069630000000000004
G0G3     0.004282999999999997
G0G3     0.0014679999999999984
G0G3     -0.005722000000000001
G0G3     -0.004479
G0G3     0.002037000000000001
G0G3     -0.0036109999999999996
G0G3     -0.015942
G0G3     -0.021746
G0G3     -0.019875999999999998
G0G3     -0.019057
G0G3     -0.016968999999999998
G0G3     -0.013715999999999999
G0G3     -0.020161
G0G3     -0.016584
G0G3     -0.019882
G0G3     -0.023397
G0G3     -0.011625999999999997
G0G3     0.008648000000000001
G0G3     0.003776
G0G3     -0.008783
G0G3     -0.00025099999999999775
G0G3     0.002012999999999999
G0G3     -0.005094
G0G3     -0.015366
G0G3     -0.017608000000000002
G0G3     -0.011688
G0G3     -0.008602
G0G3     -0.009995
G0G3     -0.006002999999999999
G0G3     -0.001807999999999999
G0G3     -0.0023149999999999993
G0G3     -0.0007420000000000005
G0G3     -0.006586999999999999
G0G3     -0.009656000000000001
G0G3     -0.006518000000000001
G0G3     -0.011736000000000002
G0G3     -0.017635
G0G3     -0.017519
G0G3     -0.009489000000000001
G0G3     -0.002753
G0G3     -0.016963
G0G3     -0.021316
G0G3     -0.010639
G0G3     -0.012717000000000001
G0G3     -0.024194999999999998
G0G3     -0.028902
G0G3     -0.035517
G0G3     -0.040122000000000005
G0G3     -0.03236
G0G3     -0.028606
G0G3     -0.026456
G0G3     -0.015486999999999999
G0G3     -0.007333000000000001
G0G3     -0.0049219999999999976
G0G3     0.000499999999999997
G0G3     0.007873000000000002
G0G3     0.023995000000000002
G0G3     0.032843
G0G3     0.062689
G0G3     0.063666
G0G3     0.081898
G0G3     0.100798
G0G3     0.123741
G0G3     0.128618
G0G3     0.15104700000000001
G0G3     0.180279
G0G3     0.13245
G0G3     0.093752
G0G3     0.067412
G0G3     0.060229000000000005
G0G3     0.030807
G0G3     0.017102
G0G3     0.007865999999999998
G0G3     0.004639000000000001
G0G3     -0.009822000000000001
G0G3     -0.015532999999999998
G0G3     -0.009097
G0G3     -0.011208000000000001
G0G3     -0.023258
G0G3     -0.022864999999999996
G0G3     -0.023805
G0G3     -0.03244
G0G3     -0.048441
G0G3     -0.03518
G0G3     -0.028587
G0G3     -0.023171999999999998
G0G3     -0.025394999999999997
G0G3     -0.020360000000000003
G0G3     -0.020051
G0G3     -0.021916
G0G3     -0.016593999999999998
G0G3     -0.013918999999999999
G0G3     -0.017845
G0G3     -0.026143
G0G3     -0.019841
G0G3     -0.01436
G0G3     -0.019837
G0G3     -0.024807
G0G3     -0.014527
G0G3     -0.002558
G0G3     -0.004166
G0G3     0.003389999999999997
G0G3     0.007022000000000002
G0G3     0.005887999999999999
G0G3     0.014454999999999999
G0G3     0.008554
G0G3     0.0022510000000000013
G0G3     0.008756000000000002
G0G3     0.015165999999999999
G0G3     0.010846
G0G3     0.005456000000000002
G0G3     0.0017529999999999996
G0G3     -0.010065999999999999
G0G3     -0.019173999999999997
G0G3     -0.014159
G0G3     -0.017648000000000004
G0G3     -0.026021
G0G3     -0.021845000000000003
G0G3     -0.022272
G0G3     -0.022408000000000004
G0G3     -0.021008
G0G3     -0.018637999999999995
G0G3     -0.009452
G0G3     -0.019457000000000002
G0G3     -0.020965000000000004
G0G3     -0.01348
G0G3     -0.008862
G0G3     -0.011453
G0G3     -0.0068839999999999995
G0G3     -0.0043509999999999955
G0G3     0.0011349999999999989
G0G3     -0.00013600000000000217
G0G3     -0.0029009999999999995
G0G3     0.012928000000000002
G0G3     0.02462
G0G3     0.021401999999999997
G0G3     0.020265
G0G3     0.028760999999999995
G0G3     0.050203000000000005
G0G3     0.042829
G0G3     0.056426000000000004
G0G3     0.065698
G0G3     0.095117
G0G3     0.084908
G0G3     0.08757200000000001
G0G3     0.084565
G0G3     0.095472
G0G3     0.080554
G0G3     0.061087999999999996
G0G3     0.056369
G0G3     0.04332
G0G3     0.026843
G0G3     0.021893000000000003
G0G3     0.025345
G0G3     0.0009589999999999998
G0G3     -0.0072510000000000005
G0G3     -0.008657999999999999
G0G3     -0.008953999999999998
G0G3     -0.016034
G0G3     -0.020491000000000002
G0G3     -0.018234
G0G3     -0.0038540000000000015
G0G3     -0.008736
G0G3     -0.018344
G0G3     -0.021446
G0G3     -0.010009
G0G3     -0.0015269999999999997
G0G3     -0.0006249999999999997
G0G3     -0.0006180000000000014
G0G3     0.004658000000000001
G0G3     0.006071000000000001
G0G3     0.00011599999999999978
G0G3     0.011541
G0G3     0.005682999999999999
G0G3     0.012711
G0G3     0.018722
G0G3     0.035778
G0G3     0.034527
G0G3     0.03757
G0G3     0.043768
G0G3     0.051893999999999996
G0G3     0.058338999999999995
G0G3     0.058058
G0G3     0.06304699999999999
G0G3     0.054866
G0G3     0.073817
G0G3     0.074612
G0G3     0.09840600000000001
G0G3     0.077274
G0G3     0.077179
G0G3     0.06410199999999999
G0G3     0.06412399999999999
G0G3     0.072146
G0G3     0.071187
G0G3     0.056334
G0G3     0.050087
G0G3     0.044814
G0G3     0.030202
G0G3     0.030083000000000002
G0G3     0.010321
G0G3     0.006041999999999998
G0G3     0.011182999999999998
G0G3     0.031431999999999995
G0G3     0.009949
G0G3     0.007415
G0G3     0.018275000000000003
G0G3     0.049837
G0G3     0.050809
G0G3     0.045529999999999994
G0G3     0.037927
G0G3     0.028960999999999997
G0G3     0.028896000000000005
G0G3     0.022882
G0G3     0.023808000000000003
G0G3     0.007272000000000002
G0G3     0.0036380000000000006
G0G3     -0.001272999999999998
G0G3     -0.010744000000000005
G0G3     -0.019457000000000002
G0G3     -0.030388
G0G3     -0.032531000000000004
G0G3     -0.042921
G0G3     -0.042943999999999996
G0G3     -0.038262000000000004
G0G3     -0.035911
G0G3     -0.049035
G0G3     -0.036102
G0G3     -0.021239
G0G3     -0.021725
G0G3     -0.03594700000000001
G0G3     -0.033277
G0G3     -0.022071
G0G3     -0.024909
G0G3     -0.035769999999999996
G0G3     -0.038338000000000004
G0G3     -0.025920000000000002
G0G3     -0.026173000000000002
G0G3     -0.025565
G0G3     -0.019545
G0G3     -0.003603
G0G3     -0.0009790000000000007
G0G3     0.011132999999999999
G0G3     0.0033310000000000015
G0G3     0.005083
G0G3     0.014803
G0G3     0.039493
G0G3     0.026990000000000004
G0G3     0.034446
