# Supplementary material for: Explainable chemical artificial intelligence from accurate machine learning of real-space chemical descriptors
Source: Nat Commun. 2024 May 21;15:4345. doi: 10.1038/s41467-024-48567-9 (PMC11522690; doi:10.1038/s41467-024-48567-9)
Supplement: Supplementary file 4 — Source Data [file 41467_2024_48567_MOESM4_ESM.zip › SI/Supplementary_Note_14/Supplementary_Figure_19/C/DI_CO2_PH1.txt]

# Label    # Value
G0G5     0.12173
G0G5     0.13225600000000004
G0G5     0.143279
G0G5     0.162078
G0G5     0.172307
G0G5     0.181518
G0G5     0.14844100000000002
G0G5     0.16363199999999997
G0G5     0.161054
G0G5     0.16181800000000002
G0G5     0.16590299999999997
G0G5     0.18995
G0G5     0.182345
G0G5     0.184013
G0G5     0.216452
G0G5     0.186282
G0G5     0.125326
G0G5     0.12393000000000001
G0G5     0.149376
G0G5     0.13951300000000003
G0G5     0.108608
G0G5     0.11073
G0G5     0.15958599999999998
G0G5     0.16276799999999997
G0G5     0.11546200000000001
G0G5     0.107294
G0G5     0.152111
G0G5     0.170197
G0G5     0.164173
G0G5     0.16634799999999997
G0G5     0.18913899999999997
G0G5     0.15800799999999998
G0G5     0.11676500000000002
G0G5     0.10954900000000002
G0G5     0.13018800000000003
G0G5     0.09167900000000001
G0G5     0.051341000000000005
G0G5     0.059802
G0G5     0.10041700000000002
G0G5     0.06381999999999999
G0G5     0.026855000000000004
G0G5     0.030207000000000005
G0G5     0.062841
G0G5     0.04128299999999999
G0G5     0.054462
G0G5     0.092073
G0G5     0.12553699999999995
G0G5     0.10248100000000002
G0G5     0.093939
G0G5     0.103257
G0G5     0.110381
G0G5     0.090378
G0G5     0.08250099999999999
G0G5     0.098302
G0G5     0.095026
G0G5     0.05611100000000001
G0G5     0.03756200000000001
G0G5     0.06108600000000001
G0G5     0.055463
G0G5     0.021345
G0G5     0.045107
G0G5     0.10426699999999998
G0G5     0.11424900000000002
G0G5     0.09593099999999999
G0G5     0.122196
G0G5     0.14578100000000002
G0G5     0.104409
G0G5     0.085802
G0G5     0.093152
G0G5     0.10279200000000001
G0G5     0.112512
G0G5     0.113426
G0G5     0.10900900000000001
G0G5     0.110757
G0G5     0.102434
G0G5     0.10287700000000001
G0G5     0.113245
G0G5     0.13276799999999997
G0G5     0.125015
G0G5     0.124421
G0G5     0.128311
G0G5     0.093796
G0G5     0.051998000000000016
G0G5     0.06427999999999999
G0G5     0.09735499999999998
G0G5     0.11103400000000001
G0G5     0.116372
G0G5     0.11982599999999999
G0G5     0.10615600000000003
G0G5     0.10155799999999998
G0G5     0.09591699999999997
G0G5     0.101264
G0G5     0.11350599999999998
G0G5     0.13584600000000002
G0G5     0.13066
G0G5     0.10603100000000003
G0G5     0.10095000000000005
G0G5     0.10244600000000001
G0G5     0.092422
G0G5     0.09577999999999998
G0G5     0.09105300000000001
G0G5     0.09201999999999999
G0G5     0.11152900000000003
G0G5     0.11233699999999998
G0G5     0.112121
G0G5     0.12487999999999999
G0G5     0.137259
G0G5     0.15303599999999998
G0G5     0.16506599999999996
G0G5     0.18945000000000004
G0G5     0.22719000000000003
G0G5     0.213942
G0G5     0.19556400000000002
G0G5     0.207767
G0G5     0.222633
G0G5     0.215604
G0G5     0.226836
G0G5     0.23755700000000005
G0G5     0.24158099999999996
G0G5     0.22090799999999997
G0G5     0.198245
G0G5     0.17366499999999999
G0G5     0.16736
G0G5     0.14445600000000003
G0G5     0.13336199999999998
G0G5     0.14165299999999995
G0G5     0.145787
G0G5     0.12322000000000001
G0G5     0.09922699999999998
G0G5     0.09517400000000001
G0G5     0.083645
G0G5     0.043278
G0G5     0.019370000000000002
G0G5     0.03451
G0G5     0.027735000000000003
G0G5     0.007898999999999998
G0G5     0.008141000000000002
G0G5     0.020651999999999997
G0G5     0.002727999999999996
G0G5     -0.005964000000000006
G0G5     0.006767000000000006
G0G5     0.026866000000000004
G0G5     0.020019
G0G5     0.008263999999999999
G0G5     0.010466000000000003
G0G5     0.027083999999999997
G0G5     0.012968000000000007
G0G5     0.0057030000000000015
G0G5     0.007391999999999995
G0G5     0.0228
G0G5     0.01060500000000001
G0G5     0.006807000000000004
G0G5     0.026138
G0G5     0.046697999999999996
G0G5     0.028544
G0G5     0.035731
G0G5     0.060934
G0G5     0.08445
G0G5     0.080575
G0G5     0.09102800000000001
G0G5     0.126365
G0G5     0.133803
G0G5     0.124593
G0G5     0.11779800000000001
G0G5     0.140303
G0G5     0.15615099999999998
G0G5     0.17107299999999998
G0G5     0.135618
G0G5     0.15662199999999998
G0G5     0.17087799999999997
G0G5     0.165905
G0G5     0.178705
G0G5     0.197946
G0G5     0.18274600000000005
G0G5     0.178016
G0G5     0.18351
G0G5     0.16849100000000003
G0G5     0.167923
G0G5     0.17045
G0G5     0.179327
G0G5     0.16333200000000003
G0G5     0.148514
G0G5     0.15760200000000002
G0G5     0.152059
G0G5     0.13449100000000003
G0G5     0.12064600000000002
G0G5     0.10496300000000001
G0G5     0.086125
G0G5     0.08465200000000002
G0G5     0.075856
G0G5     0.08553799999999998
G0G5     0.091386
G0G5     0.10361799999999999
G0G5     0.10237900000000003
G0G5     0.091012
G0G5     0.098087
G0G5     0.11843299999999998
G0G5     0.12607200000000002
G0G5     0.12344800000000004
G0G5     0.12351399999999998
G0G5     0.12214599999999999
G0G5     0.139233
G0G5     0.159112
G0G5     0.168437
G0G5     0.18549300000000002
G0G5     0.214846
G0G5     0.23895300000000005
G0G5     0.24587199999999998
G0G5     0.25217
G0G5     0.24537500000000004
G0G5     0.23502199999999998
G0G5     0.22663199999999997
G0G5     0.21461600000000003
G0G5     0.20623500000000003
G0G5     0.183628
G0G5     0.161736
G0G5     0.17377699999999996
G0G5     0.18516700000000003
G0G5     0.14948699999999998
G0G5     0.12754
G0G5     0.13857899999999998
G0G5     0.16069599999999998
G0G5     0.14720599999999998
G0G5     0.14195100000000002
G0G5     0.13604999999999998
G0G5     0.150609
G0G5     0.14253699999999997
G0G5     0.152157
G0G5     0.1501400000000001
G0G5     0.14336100000000002
G0G5     0.12966500000000003
G0G5     0.13122299999999998
G0G5     0.14126300000000003
G0G5     0.145442
G0G5     0.13659799999999997
G0G5     0.14750000000000002
G0G5     0.17687200000000003
G0G5     0.18022099999999996
G0G5     0.15391
G0G5     0.160493
G0G5     0.183243
G0G5     0.199484
G0G5     0.18207600000000002
G0G5     0.19477
G0G5     0.189793
G0G5     0.17321800000000004
G0G5     0.15495700000000004
G0G5     0.16272299999999995
G0G5     0.17372999999999997
G0G5     0.141579
G0G5     0.11468
G0G5     0.10877200000000002
G0G5     0.09696900000000001
G0G5     0.07777499999999998
G0G5     0.060532
G0G5     0.03974199999999999
G0G5     0.065588
G0G5     0.059834000000000005
G0G5     0.032991
G0G5     0.029271
G0G5     0.040151000000000006
G0G5     0.033085
G0G5     0.030576
G0G5     0.032434000000000004
G0G5     0.023647999999999995
G0G5     0.003795000000000001
G0G5     -0.004553
G0G5     0.009437999999999998
G0G5     0.00011499999999999889
G0G5     -0.011940000000000004
G0G5     -0.017697999999999995
G0G5     -0.00792
G0G5     -0.003292999999999999
G0G5     -0.004096999999999999
G0G5     -0.0006169999999999962
G0G5     -0.0054430000000000025
G0G5     -0.0009199999999999981
G0G5     -0.010944
G0G5     0.021276999999999994
G0G5     0.03884200000000001
G0G5     0.058731000000000005
G0G5     0.049563
G0G5     0.052517999999999995
G0G5     0.03978
G0G5     0.041667
G0G5     0.025437999999999992
G0G5     0.024342000000000006
G0G5     0.035354
G0G5     0.044244
G0G5     0.05475900000000001
G0G5     0.053938
G0G5     0.08998999999999999
G0G5     0.12432599999999998
G0G5     0.13430400000000003
G0G5     0.128438
G0G5     0.149496
G0G5     0.14231499999999997
G0G5     0.173379
G0G5     0.181168
G0G5     0.18760899999999997
G0G5     0.20952600000000002
G0G5     0.195907
G0G5     0.18168599999999996
G0G5     0.181639
G0G5     0.17017399999999996
G0G5     0.177508
G0G5     0.174175
G0G5     0.141298
G0G5     0.159861
G0G5     0.157806
G0G5     0.11057400000000002
G0G5     0.10413900000000002
G0G5     0.109725
G0G5     0.10683300000000004
G0G5     0.10416999999999998
G0G5     0.09195500000000001
G0G5     0.09362700000000002
G0G5     0.09509200000000002
G0G5     0.09190200000000003
G0G5     0.08553700000000003
G0G5     0.09608100000000001
G0G5     0.10163300000000003
G0G5     0.090393
G0G5     0.07898200000000002
G0G5     0.08204
G0G5     0.08501899999999998
G0G5     0.09457099999999999
G0G5     0.130936
G0G5     0.169347
G0G5     0.208911
G0G5     0.208977
G0G5     0.214414
G0G5     0.23695399999999997
G0G5     0.226657
G0G5     0.23961800000000003
G0G5     0.252113
G0G5     0.26062
G0G5     0.22849799999999998
G0G5     0.22715200000000002
G0G5     0.220817
G0G5     0.21786899999999998
G0G5     0.183179
G0G5     0.15731299999999998
G0G5     0.14725200000000002
G0G5     0.15081999999999998
G0G5     0.124378
G0G5     0.113288
G0G5     0.11122099999999999
G0G5     0.09834
G0G5     0.09517800000000003
G0G5     0.08479799999999998
G0G5     0.078158
G0G5     0.060636000000000016
G0G5     0.07146900000000002
G0G5     0.068862
G0G5     0.069334
G0G5     0.069668
G0G5     0.08622299999999998
G0G5     0.063553
G0G5     0.085751
G0G5     0.09204000000000001
G0G5     0.060166
G0G5     0.054851999999999984
G0G5     0.037357
G0G5     0.045478000000000005
G0G5     0.037735
G0G5     0.064019
G0G5     0.07859399999999996
G0G5     0.08657000000000001
G0G5     0.08507100000000001
G0G5     0.10249200000000004
G0G5     0.08735999999999997
G0G5     0.10010599999999997
G0G5     0.12968300000000005
G0G5     0.141113
G0G5     0.14924199999999999
G0G5     0.17858199999999996
G0G5     0.19859999999999994
G0G5     0.187264
G0G5     0.19256700000000002
G0G5     0.190699
G0G5     0.20265
G0G5     0.19995899999999997
G0G5     0.18096299999999998
G0G5     0.16350599999999998
G0G5     0.172481
G0G5     0.145986
G0G5     0.12836200000000003
G0G5     0.12178699999999999
G0G5     0.12777600000000003
G0G5     0.12642999999999996
G0G5     0.127869
G0G5     0.11686300000000001
G0G5     0.10342599999999999
G0G5     0.091097
G0G5     0.08577999999999998
G0G5     0.09010399999999999
G0G5     0.09495200000000004
G0G5     0.08531300000000001
G0G5     0.078485
G0G5     0.074705
G0G5     0.072241
G0G5     0.06138399999999997
G0G5     0.062939
G0G5     0.08006399999999998
G0G5     0.097898
G0G5     0.08159799999999998
G0G5     0.060684
G0G5     0.075287
G0G5     0.079485
G0G5     0.07676399999999999
G0G5     0.081377
G0G5     0.080295
G0G5     0.07804
G0G5     0.07094700000000001
G0G5     0.08601300000000002
G0G5     0.12462900000000002
G0G5     0.13228700000000004
G0G5     0.14549199999999998
G0G5     0.15882799999999997
G0G5     0.171908
G0G5     0.15457700000000002
G0G5     0.15088
G0G5     0.16806399999999996
G0G5     0.19193499999999994
G0G5     0.19685499999999997
G0G5     0.171712
G0G5     0.179887
G0G5     0.212596
G0G5     0.20429000000000003
G0G5     0.197829
G0G5     0.19132700000000002
G0G5     0.18433499999999997
G0G5     0.166389
G0G5     0.14511300000000002
G0G5     0.132337
G0G5     0.125728
G0G5     0.12280899999999999
G0G5     0.12309
G0G5     0.10779000000000001
G0G5     0.09930199999999999
G0G5     0.10713299999999999
G0G5     0.108807
G0G5     0.093851
G0G5     0.10307099999999998
G0G5     0.10815699999999999
G0G5     0.10725000000000001
G0G5     0.112485
G0G5     0.12962900000000002
G0G5     0.140805
G0G5     0.139697
G0G5     0.13605400000000004
G0G5     0.14486000000000002
G0G5     0.14993600000000004
G0G5     0.13972800000000002
G0G5     0.14287399999999997
G0G5     0.15361
G0G5     0.14832499999999996
G0G5     0.14250000000000002
G0G5     0.13016
G0G5     0.112528
G0G5     0.10843100000000001
G0G5     0.11832700000000002
G0G5     0.103591
G0G5     0.10168200000000001
G0G5     0.128816
G0G5     0.129803
G0G5     0.14663200000000004
G0G5     0.160197
G0G5     0.164025
G0G5     0.146833
G0G5     0.15028699999999998
G0G5     0.15885
G0G5     0.166155
G0G5     0.128091
G0G5     0.12610499999999997
G0G5     0.14830599999999997
G0G5     0.140446
G0G5     0.103974
G0G5     0.091062
G0G5     0.11804799999999999
G0G5     0.10910699999999997
G0G5     0.09023399999999998
G0G5     0.08313300000000001
G0G5     0.09136999999999999
G0G5     0.080904
G0G5     0.06501000000000001
G0G5     0.07106799999999999
G0G5     0.076144
G0G5     0.060274
G0G5     0.038876
G0G5     0.032147999999999996
G0G5     0.04648299999999999
G0G5     0.040895999999999995
G0G5     0.01479
G0G5     0.013166999999999998
G0G5     0.022789999999999998
G0G5     0.013753000000000003
G0G5     0.00019400000000000992
G0G5     0.005744000000000006
G0G5     0.014236999999999996
