# Supplementary material for: Explainable chemical artificial intelligence from accurate machine learning of real-space chemical descriptors
Source: Nat Commun. 2024 May 21;15:4345. doi: 10.1038/s41467-024-48567-9 (PMC11522690; doi:10.1038/s41467-024-48567-9)
Supplement: Supplementary file 4 — Source Data [file 41467_2024_48567_MOESM4_ESM.zip › SI/Supplementary_Note_14/Supplementary_Figure_19/C/DI_CO2_OH4.txt]

# Label    # Value
G0G4     -0.0034929999999999996
G0G4     0.0008950000000000034
G0G4     -0.008991
G0G4     -0.008292
G0G4     -0.004147000000000001
G0G4     -0.010084000000000001
G0G4     -0.018544
G0G4     -0.013621000000000001
G0G4     -0.020224000000000002
G0G4     -0.022440999999999996
G0G4     -0.021018
G0G4     -0.015093000000000002
G0G4     -0.03305999999999999
G0G4     -0.038335
G0G4     -0.025864
G0G4     -0.022156000000000002
G0G4     -0.034382
G0G4     -0.047834999999999996
G0G4     -0.037243
G0G4     -0.037184
G0G4     -0.0335
G0G4     -0.035761999999999995
G0G4     -0.022860999999999996
G0G4     -0.02727
G0G4     -0.040583
G0G4     -0.048589999999999994
G0G4     -0.032489000000000004
G0G4     -0.028510999999999998
G0G4     -0.041713
G0G4     -0.036882
G0G4     -0.030934000000000003
G0G4     -0.028605999999999996
G0G4     -0.033345
G0G4     -0.029596
G0G4     -0.021383
G0G4     -0.024149
G0G4     -0.040001
G0G4     -0.030203999999999998
G0G4     -0.022207
G0G4     -0.031839
G0G4     -0.049126
G0G4     -0.046345000000000004
G0G4     -0.028475000000000004
G0G4     -0.040159
G0G4     -0.044155
G0G4     -0.029776999999999998
G0G4     -0.019118999999999997
G0G4     -0.030432999999999998
G0G4     -0.033505
G0G4     -0.028777000000000004
G0G4     -0.021392000000000005
G0G4     -0.023083
G0G4     -0.028233999999999995
G0G4     -0.028384
G0G4     -0.018486000000000002
G0G4     6.999999999999888e-05
G0G4     0.0006879999999999994
G0G4     -0.008032000000000001
G0G4     -0.008646
G0G4     0.001710999999999999
G0G4     -0.001217000000000001
G0G4     -0.012491
G0G4     -0.007011999999999999
G0G4     0.0018869999999999998
G0G4     -0.010409
G0G4     -0.017151
G0G4     -0.008105
G0G4     -0.004534999999999999
G0G4     -0.009826
G0G4     -0.0023569999999999997
G0G4     -0.004333999999999999
G0G4     -0.00336
G0G4     -0.011397
G0G4     -0.017921999999999997
G0G4     -0.015024
G0G4     -0.0015220000000000008
G0G4     -0.0027890000000000015
G0G4     0.00921
G0G4     0.014858000000000001
G0G4     0.028336
G0G4     0.013211
G0G4     0.015057000000000001
G0G4     0.026116
G0G4     0.025227
G0G4     0.022298
G0G4     0.020005
G0G4     0.020062000000000003
G0G4     0.008875
G0G4     0.002491
G0G4     -0.008230000000000001
G0G4     -0.011528
G0G4     -0.013822000000000001
G0G4     -0.017281000000000005
G0G4     -0.019906
G0G4     -0.010624999999999999
G0G4     -0.015217999999999999
G0G4     -0.023559999999999998
G0G4     -0.018719
G0G4     -0.015799999999999998
G0G4     -0.015609999999999999
G0G4     -0.009126999999999998
G0G4     0.004730000000000001
G0G4     0.004513
G0G4     0.00168
G0G4     0.004376000000000002
G0G4     0.023101
G0G4     0.01379
G0G4     0.021885
G0G4     0.026718
G0G4     0.026799999999999997
G0G4     0.029022
G0G4     0.041549
G0G4     0.06317700000000001
G0G4     0.048468
G0G4     0.038831000000000004
G0G4     0.046331000000000004
G0G4     0.05746799999999999
G0G4     0.035954
G0G4     0.034026
G0G4     0.028616000000000003
G0G4     0.031776
G0G4     0.018413
G0G4     0.008313999999999998
G0G4     -0.003831
G0G4     3.500000000000204e-05
G0G4     0.003429999999999999
G0G4     0.011264
G0G4     0.018094000000000006
G0G4     0.007351999999999999
G0G4     -0.009333999999999999
G0G4     -0.002996999999999999
G0G4     0.01404
G0G4     0.009776
G0G4     0.0003599999999999992
G0G4     0.007929000000000002
G0G4     0.038458
G0G4     0.031228
G0G4     0.022632
G0G4     0.018215000000000002
G0G4     0.024904000000000003
G0G4     0.007274000000000001
G0G4     0.0011600000000000004
G0G4     0.010724999999999998
G0G4     0.013045999999999999
G0G4     0.006985000000000001
G0G4     0.005392000000000001
G0G4     0.005020999999999999
G0G4     0.009038999999999998
G0G4     -0.002731000000000001
G0G4     -0.012333000000000002
G0G4     -0.005590999999999999
G0G4     -0.003353000000000002
G0G4     -0.012249999999999999
G0G4     -0.017062
G0G4     -0.016573000000000004
G0G4     -0.014987
G0G4     -0.016515
G0G4     -0.015103
G0G4     -0.025640000000000003
G0G4     -0.033634
G0G4     -0.024095
G0G4     -0.015721
G0G4     -0.017266000000000004
G0G4     -0.024536
G0G4     -0.023322
G0G4     -0.018088
G0G4     -0.023431
G0G4     -0.029194
G0G4     -0.019266
G0G4     -0.020448
G0G4     -0.028550000000000006
G0G4     -0.021266
G0G4     -0.019559999999999998
G0G4     -0.027556000000000004
G0G4     -0.031184999999999997
G0G4     -0.027989000000000003
G0G4     -0.027047999999999996
G0G4     -0.024453
G0G4     -0.007071000000000002
G0G4     -0.019424
G0G4     -0.012819999999999998
G0G4     0.012412999999999999
G0G4     0.033415
G0G4     0.039244
G0G4     0.047929000000000006
G0G4     0.055328
G0G4     0.06365399999999999
G0G4     0.070147
G0G4     0.056457999999999994
G0G4     0.059654
G0G4     0.059739
G0G4     0.068536
G0G4     0.054211
G0G4     0.07181399999999999
G0G4     0.06262
G0G4     0.046017
G0G4     0.038610000000000005
G0G4     0.060464
G0G4     0.049028
G0G4     0.029127000000000004
G0G4     0.03998500000000001
G0G4     0.038455
G0G4     0.030503000000000002
G0G4     0.012809999999999998
G0G4     0.008574
G0G4     -0.005418999999999999
G0G4     -0.0027610000000000013
G0G4     0.003929
G0G4     0.006318000000000001
G0G4     0.010162999999999998
G0G4     0.011053
G0G4     -0.0018730000000000014
G0G4     -0.002341000000000001
G0G4     0.007069000000000001
G0G4     0.004448999999999998
G0G4     0.0009590000000000007
G0G4     -0.0007270000000000002
G0G4     0.008981000000000003
G0G4     0.012731000000000001
G0G4     0.020578999999999997
G0G4     0.020833000000000004
G0G4     0.022967
G0G4     0.016236
G0G4     0.038219
G0G4     0.024937999999999995
G0G4     0.023502
G0G4     0.030964
G0G4     0.03573899999999999
G0G4     0.020695000000000005
G0G4     0.024242
G0G4     0.034646
G0G4     0.036611000000000005
G0G4     0.037728
G0G4     0.033373
G0G4     0.042587
G0G4     0.040348999999999996
G0G4     0.031196999999999996
G0G4     0.01538
G0G4     0.022119
G0G4     0.0038699999999999993
G0G4     -0.010927999999999998
G0G4     -0.009119
G0G4     -0.0002900000000000003
G0G4     -0.010217
G0G4     -0.023381
G0G4     -0.025728
G0G4     -0.012390000000000002
G0G4     -0.00643
G0G4     -0.018613999999999995
G0G4     -0.025032999999999996
G0G4     -0.022834999999999998
G0G4     -0.027912999999999997
G0G4     -0.028788
G0G4     -0.03347699999999999
G0G4     -0.027767000000000007
G0G4     -0.024931000000000002
G0G4     -0.018389999999999997
G0G4     -0.023916000000000003
G0G4     -0.024699
G0G4     -0.019455
G0G4     -0.018611000000000003
G0G4     -0.026131999999999996
G0G4     -0.032068
G0G4     -0.023653
G0G4     -0.019829999999999997
G0G4     -0.022270999999999996
G0G4     -0.027696
G0G4     -0.024135999999999998
G0G4     -0.028043
G0G4     -0.032577
G0G4     -0.032798
G0G4     -0.025539
G0G4     -0.025282
G0G4     -0.032172000000000006
G0G4     -0.028640999999999996
G0G4     -0.031771
G0G4     -0.030699000000000004
G0G4     -0.032065
G0G4     -0.02334
G0G4     -0.024894
G0G4     -0.015701
G0G4     -0.015163000000000001
G0G4     -0.017175
G0G4     -0.020108
G0G4     -0.0063750000000000005
G0G4     -2.099999999999845e-05
G0G4     -0.00028000000000000073
G0G4     0.005762999999999999
G0G4     0.009736
G0G4     0.020613
G0G4     0.04239499999999999
G0G4     0.022217
G0G4     0.03284
G0G4     0.026386
G0G4     0.029677999999999996
G0G4     0.015222
G0G4     0.010958000000000002
G0G4     0.013055
G0G4     0.013616000000000001
G0G4     -0.005018000000000002
G0G4     -0.022754
G0G4     -0.015934999999999998
G0G4     -0.011996
G0G4     -0.014728
G0G4     -0.019392000000000003
G0G4     -0.008001999999999997
G0G4     -0.004413
G0G4     -0.014988999999999999
G0G4     -0.022603000000000005
G0G4     -0.008189000000000002
G0G4     -0.00017500000000000154
G0G4     0.0020880000000000013
G0G4     -0.009371000000000003
G0G4     -0.010637
G0G4     -0.0066300000000000005
G0G4     0.0033339999999999984
G0G4     -0.0036819999999999978
G0G4     0.011700999999999996
G0G4     0.041542
G0G4     0.034284999999999996
G0G4     0.048385
G0G4     0.056831
G0G4     0.07243
G0G4     0.070982
G0G4     0.081993
G0G4     0.07268099999999998
G0G4     0.091188
G0G4     0.088989
G0G4     0.07006399999999999
G0G4     0.054859000000000005
G0G4     0.06348000000000001
G0G4     0.041347999999999996
G0G4     0.015122999999999998
G0G4     0.00842
G0G4     0.006254000000000003
G0G4     0.006300999999999999
G0G4     -0.005886000000000001
G0G4     -0.010935
G0G4     -0.013654000000000001
G0G4     -0.01984
G0G4     -0.024488000000000003
G0G4     -0.031681
G0G4     -0.02228
G0G4     -0.018706
G0G4     -0.013945
G0G4     -0.014551999999999999
G0G4     -0.017203000000000003
G0G4     -0.020678000000000002
G0G4     -0.022338999999999998
G0G4     -0.021342
G0G4     -0.030717
G0G4     -0.027926000000000003
G0G4     -0.026568999999999995
G0G4     -0.029432999999999997
G0G4     -0.033680999999999996
G0G4     -0.032406
G0G4     -0.03206699999999999
G0G4     -0.025629
G0G4     -0.026975000000000002
G0G4     -0.023023000000000002
G0G4     -0.019116
G0G4     -0.012726
G0G4     -0.013251000000000002
G0G4     -0.013917000000000004
G0G4     -0.0058449999999999995
G0G4     0.0034680000000000015
G0G4     0.007887
G0G4     0.021557
G0G4     0.018131
G0G4     0.014891999999999997
G0G4     0.008398
G0G4     0.0081
G0G4     0.014825999999999999
G0G4     0.02367
G0G4     0.026764000000000003
G0G4     0.042495000000000005
G0G4     0.038394000000000005
G0G4     0.031482
G0G4     0.04811399999999999
G0G4     0.042290999999999995
G0G4     0.048986999999999996
G0G4     0.04804699999999999
G0G4     0.07294700000000001
G0G4     0.055418
G0G4     0.046349
G0G4     0.034432
G0G4     0.049819
G0G4     0.028051000000000003
G0G4     0.013332
G0G4     0.012887000000000004
G0G4     0.019288
G0G4     0.008119999999999999
G0G4     -0.00027199999999999794
G0G4     0.005338000000000001
G0G4     -0.0004919999999999994
G0G4     -0.004906
G0G4     -0.010794999999999999
G0G4     -0.010683999999999999
G0G4     -0.0048909999999999995
G0G4     0.0031309999999999984
G0G4     -0.0050620000000000005
G0G4     -0.005572000000000002
G0G4     -0.002322000000000001
G0G4     -0.0078039999999999984
G0G4     -0.01372
G0G4     -0.018551000000000005
G0G4     -0.015423999999999998
G0G4     -0.009611000000000001
G0G4     -0.007781
G0G4     -0.011175000000000001
G0G4     -0.006296
G0G4     -0.005115999999999999
G0G4     0.006937999999999999
G0G4     0.009459999999999996
G0G4     0.026449999999999998
G0G4     0.02132
G0G4     0.016329000000000003
G0G4     0.014051999999999997
G0G4     0.021013
G0G4     0.011396
G0G4     0.01384
G0G4     0.021917999999999997
G0G4     0.019426
G0G4     0.015979
G0G4     0.004598000000000002
G0G4     0.004946000000000001
G0G4     -0.004461999999999999
G0G4     -0.014424
G0G4     -0.020759
G0G4     -0.017536
G0G4     -0.014607
G0G4     -0.011303999999999998
G0G4     -0.009146
G0G4     0.004188999999999998
G0G4     0.016939000000000003
G0G4     0.015871999999999997
G0G4     0.006676
G0G4     0.007922
G0G4     0.026241999999999998
G0G4     0.034423999999999996
G0G4     0.039267
G0G4     0.041391000000000004
G0G4     0.069765
G0G4     0.059913
G0G4     0.064463
G0G4     0.055167999999999995
G0G4     0.07537400000000001
G0G4     0.096349
G0G4     0.08423199999999999
G0G4     0.061351
G0G4     0.05504099999999999
G0G4     0.066565
G0G4     0.042351
G0G4     0.031677
G0G4     0.025098000000000002
G0G4     0.041269
G0G4     0.021224
G0G4     0.027646
G0G4     0.026485999999999996
G0G4     0.033229
G0G4     0.028359999999999996
G0G4     0.022307999999999995
G0G4     0.019719
G0G4     0.013453000000000001
G0G4     -0.004579
G0G4     -0.0016489999999999994
G0G4     0.010768000000000003
G0G4     -0.0023590000000000017
G0G4     -0.012768999999999999
G0G4     -0.012793
G0G4     -0.005057000000000001
G0G4     9.999999999992654e-07
G0G4     -0.0033170000000000005
G0G4     0.00024000000000000063
G0G4     -0.00010399999999999819
G0G4     -0.013440999999999996
G0G4     -0.026697999999999996
G0G4     -0.020737000000000005
G0G4     -0.020716000000000002
G0G4     -0.017833
G0G4     -0.019743
G0G4     -0.015156999999999997
G0G4     -0.019205
G0G4     -0.026848000000000004
G0G4     -0.022268
G0G4     -0.023962000000000004
G0G4     -0.027208000000000003
G0G4     -0.032983
G0G4     -0.028312
G0G4     -0.030307
G0G4     -0.041723
G0G4     -0.036453
G0G4     -0.01927
G0G4     -0.020659999999999998
G0G4     -0.029384
G0G4     -0.029030999999999998
G0G4     -0.031213
G0G4     -0.018392
G0G4     -0.007916
G0G4     -0.004304
G0G4     0.007340000000000001
