# Supplementary material for: Explainable chemical artificial intelligence from accurate machine learning of real-space chemical descriptors
Source: Nat Commun. 2024 May 21;15:4345. doi: 10.1038/s41467-024-48567-9 (PMC11522690; doi:10.1038/s41467-024-48567-9)
Supplement: Supplementary file 4 — Source Data [file 41467_2024_48567_MOESM4_ESM.zip › SI/Supplementary_Note_14/Supplementary_Figure_19/C/DI_CO2_PH4.txt]

# Label    # Value
G0G8     0.121717
G0G8     0.11449900000000002
G0G8     0.113945
G0G8     0.12233899999999999
G0G8     0.117113
G0G8     0.115654
G0G8     0.06904999999999999
G0G8     0.076194
G0G8     0.05879099999999999
G0G8     0.04949
G0G8     0.04563500000000001
G0G8     0.06079000000000001
G0G8     0.045582
G0G8     0.042904000000000005
G0G8     0.06443700000000001
G0G8     0.041337
G0G8     -0.0008389999999999963
G0G8     0.008978999999999996
G0G8     0.021927999999999993
G0G8     0.008383000000000005
G0G8     -0.002552999999999991
G0G8     0.005861000000000004
G0G8     0.040863000000000003
G0G8     0.038421000000000004
G0G8     0.011722999999999999
G0G8     0.012360000000000001
G0G8     0.037392999999999996
G0G8     0.058065
G0G8     0.067841
G0G8     0.07500599999999999
G0G8     0.097613
G0G8     0.07231699999999999
G0G8     0.025428000000000006
G0G8     0.01718799999999999
G0G8     0.040819
G0G8     0.009633999999999992
G0G8     -0.029790999999999988
G0G8     -0.014913999999999998
G0G8     0.023875999999999998
G0G8     0.001953999999999995
G0G8     -0.02749400000000002
G0G8     -0.023874000000000013
G0G8     0.005731999999999998
G0G8     -0.009264
G0G8     0.010932000000000002
G0G8     0.03683499999999999
G0G8     0.06333300000000001
G0G8     0.045473999999999994
G0G8     0.049286
G0G8     0.051919
G0G8     0.05942
G0G8     0.043413
G0G8     0.04346800000000001
G0G8     0.067307
G0G8     0.071769
G0G8     0.047447
G0G8     0.041886
G0G8     0.067599
G0G8     0.07000900000000002
G0G8     0.05175599999999999
G0G8     0.07024300000000001
G0G8     0.11335999999999997
G0G8     0.114685
G0G8     0.09990800000000001
G0G8     0.11516200000000001
G0G8     0.11853
G0G8     0.065389
G0G8     0.047699000000000005
G0G8     0.05295
G0G8     0.056743
G0G8     0.044532999999999996
G0G8     0.03191400000000001
G0G8     0.03315799999999999
G0G8     0.038785999999999994
G0G8     0.025599999999999998
G0G8     0.01628700000000001
G0G8     0.020874999999999994
G0G8     0.037704
G0G8     0.026288
G0G8     0.030336
G0G8     0.044637
G0G8     0.030431000000000007
G0G8     -0.0009709999999999908
G0G8     0.019414
G0G8     0.06435
G0G8     0.08218599999999998
G0G8     0.09106099999999999
G0G8     0.106844
G0G8     0.111915
G0G8     0.12902899999999998
G0G8     0.14122999999999997
G0G8     0.148875
G0G8     0.17200100000000001
G0G8     0.21181000000000008
G0G8     0.20634
G0G8     0.19363000000000002
G0G8     0.20505999999999996
G0G8     0.204951
G0G8     0.183243
G0G8     0.182885
G0G8     0.185951
G0G8     0.17427399999999996
G0G8     0.174949
G0G8     0.18391199999999996
G0G8     0.19176700000000002
G0G8     0.18897799999999998
G0G8     0.18168299999999998
G0G8     0.188788
G0G8     0.18034199999999995
G0G8     0.17125
G0G8     0.18714600000000003
G0G8     0.15955299999999997
G0G8     0.11591500000000002
G0G8     0.109831
G0G8     0.117452
G0G8     0.08997199999999998
G0G8     0.09057699999999998
G0G8     0.10133400000000002
G0G8     0.12017699999999998
G0G8     0.09421399999999998
G0G8     0.07090000000000005
G0G8     0.07165399999999998
G0G8     0.08837799999999998
G0G8     0.07856100000000002
G0G8     0.07370600000000001
G0G8     0.09677499999999999
G0G8     0.11942799999999998
G0G8     0.10856000000000002
G0G8     0.099703
G0G8     0.11734799999999998
G0G8     0.123486
G0G8     0.10223899999999998
G0G8     0.08829
G0G8     0.09917
G0G8     0.093086
G0G8     0.082851
G0G8     0.085655
G0G8     0.090142
G0G8     0.069336
G0G8     0.073893
G0G8     0.101859
G0G8     0.11633800000000001
G0G8     0.10484800000000001
G0G8     0.10207200000000001
G0G8     0.097546
G0G8     0.10170699999999999
G0G8     0.074056
G0G8     0.057651
G0G8     0.042710000000000005
G0G8     0.047546000000000005
G0G8     0.027394
G0G8     0.024874999999999998
G0G8     0.03826800000000001
G0G8     0.050925000000000005
G0G8     0.019367000000000006
G0G8     0.014172999999999998
G0G8     0.035208
G0G8     0.051451
G0G8     0.034899
G0G8     0.029878000000000002
G0G8     0.05907199999999999
G0G8     0.06298299999999998
G0G8     0.028420999999999995
G0G8     0.014957000000000005
G0G8     0.036695999999999986
G0G8     0.03967799999999999
G0G8     0.03808299999999999
G0G8     0.00844399999999999
G0G8     0.035469999999999995
G0G8     0.04197599999999999
G0G8     0.02783
G0G8     0.040888
G0G8     0.06778200000000002
G0G8     0.053765999999999994
G0G8     0.048522000000000017
G0G8     0.06437400000000001
G0G8     0.06522999999999998
G0G8     0.07274800000000001
G0G8     0.071523
G0G8     0.09005999999999999
G0G8     0.09328900000000002
G0G8     0.08315300000000002
G0G8     0.095468
G0G8     0.11644199999999998
G0G8     0.124047
G0G8     0.121123
G0G8     0.11780600000000001
G0G8     0.10730899999999999
G0G8     0.11387100000000001
G0G8     0.123146
G0G8     0.14145100000000002
G0G8     0.149119
G0G8     0.17500499999999997
G0G8     0.179143
G0G8     0.15746400000000002
G0G8     0.155983
G0G8     0.16071300000000002
G0G8     0.14945599999999998
G0G8     0.13757
G0G8     0.13968
G0G8     0.128665
G0G8     0.11734399999999999
G0G8     0.11309100000000002
G0G8     0.098212
G0G8     0.085457
G0G8     0.081049
G0G8     0.092584
G0G8     0.09406700000000001
G0G8     0.079901
G0G8     0.058440999999999986
G0G8     0.042775
G0G8     0.036164999999999996
G0G8     0.022755
G0G8     0.020513
G0G8     0.019081
G0G8     0.018817999999999998
G0G8     0.031840999999999994
G0G8     0.05456599999999999
G0G8     0.031609
G0G8     0.0009410000000000092
G0G8     0.016422000000000003
G0G8     0.045282
G0G8     0.034548999999999996
G0G8     0.033555
G0G8     0.054775
G0G8     0.07454
G0G8     0.06484200000000001
G0G8     0.071663
G0G8     0.08052799999999999
G0G8     0.078905
G0G8     0.083527
G0G8     0.10101299999999998
G0G8     0.11840100000000002
G0G8     0.133038
G0G8     0.139963
G0G8     0.15431999999999998
G0G8     0.16510099999999997
G0G8     0.16326099999999996
G0G8     0.15227200000000002
G0G8     0.154863
G0G8     0.159027
G0G8     0.17009700000000003
G0G8     0.15245399999999998
G0G8     0.152376
G0G8     0.14853699999999997
G0G8     0.13328700000000002
G0G8     0.124545
G0G8     0.13467
G0G8     0.158267
G0G8     0.13224300000000003
G0G8     0.099741
G0G8     0.08835599999999999
G0G8     0.076963
G0G8     0.06041000000000001
G0G8     0.04885099999999999
G0G8     0.026627
G0G8     0.050821000000000005
G0G8     0.04266000000000001
G0G8     0.013896
G0G8     0.009937000000000001
G0G8     0.022458000000000002
G0G8     0.019010999999999997
G0G8     0.024373
G0G8     0.04185399999999999
G0G8     0.048283
G0G8     0.027695
G0G8     0.016808999999999998
G0G8     0.03463
G0G8     0.025994
G0G8     0.019862
G0G8     0.021926
G0G8     0.036444000000000004
G0G8     0.04756300000000001
G0G8     0.059494000000000005
G0G8     0.075739
G0G8     0.079643
G0G8     0.07811
G0G8     0.07260100000000001
G0G8     0.12248500000000001
G0G8     0.13913499999999998
G0G8     0.15248799999999998
G0G8     0.16099
G0G8     0.160856
G0G8     0.14432399999999998
G0G8     0.15530499999999997
G0G8     0.135152
G0G8     0.129968
G0G8     0.15757900000000002
G0G8     0.164241
G0G8     0.146866
G0G8     0.125154
G0G8     0.14339400000000002
G0G8     0.14197500000000002
G0G8     0.115668
G0G8     0.085621
G0G8     0.09075399999999997
G0G8     0.063721
G0G8     0.063086
G0G8     0.05868999999999999
G0G8     0.067932
G0G8     0.08738500000000002
G0G8     0.08040399999999999
G0G8     0.066737
G0G8     0.05488299999999999
G0G8     0.04549199999999999
G0G8     0.06167099999999999
G0G8     0.055571
G0G8     0.018692
G0G8     0.043499
G0G8     0.065265
G0G8     0.032010000000000004
G0G8     0.03637000000000001
G0G8     0.05770200000000001
G0G8     0.067064
G0G8     0.08264900000000001
G0G8     0.10050299999999998
G0G8     0.108485
G0G8     0.11818500000000001
G0G8     0.143048
G0G8     0.166541
G0G8     0.18123499999999998
G0G8     0.203618
G0G8     0.214572
G0G8     0.20980900000000002
G0G8     0.197173
G0G8     0.19585400000000003
G0G8     0.20497900000000002
G0G8     0.218739
G0G8     0.219109
G0G8     0.23859100000000003
G0G8     0.21623599999999996
G0G8     0.186128
G0G8     0.18396099999999999
G0G8     0.166474
G0G8     0.169802
G0G8     0.18007
G0G8     0.190652
G0G8     0.15543500000000002
G0G8     0.143832
G0G8     0.13618700000000006
G0G8     0.140954
G0G8     0.098642
G0G8     0.05954700000000001
G0G8     0.05025000000000001
G0G8     0.05276800000000001
G0G8     0.029185999999999997
G0G8     0.016526000000000006
G0G8     0.028513999999999994
G0G8     0.028342000000000006
G0G8     0.039570999999999995
G0G8     0.036781999999999995
G0G8     0.03853599999999999
G0G8     0.020280000000000003
G0G8     0.027611000000000007
G0G8     0.044697
G0G8     0.070707
G0G8     0.07571199999999997
G0G8     0.09962299999999999
G0G8     0.095217
G0G8     0.12387699999999999
G0G8     0.14064400000000002
G0G8     0.114002
G0G8     0.10900599999999999
G0G8     0.09073
G0G8     0.09822600000000001
G0G8     0.086914
G0G8     0.11464299999999998
G0G8     0.136251
G0G8     0.153876
G0G8     0.164581
G0G8     0.19802099999999997
G0G8     0.189265
G0G8     0.183937
G0G8     0.19473800000000002
G0G8     0.207868
G0G8     0.212958
G0G8     0.21773900000000002
G0G8     0.21487000000000003
G0G8     0.17548
G0G8     0.14854499999999998
G0G8     0.120784
G0G8     0.10972299999999999
G0G8     0.079136
G0G8     0.05720700000000001
G0G8     0.055075
G0G8     0.066019
G0G8     0.039319999999999994
G0G8     0.02596900000000001
G0G8     0.024155000000000003
G0G8     0.034371
G0G8     0.041067
G0G8     0.049203000000000004
G0G8     0.044774
G0G8     0.04895
G0G8     0.052763000000000004
G0G8     0.053294
G0G8     0.061716999999999994
G0G8     0.07841399999999998
G0G8     0.07240300000000002
G0G8     0.07506299999999998
G0G8     0.08577100000000003
G0G8     0.09499800000000003
G0G8     0.09438599999999996
G0G8     0.108953
G0G8     0.131125
G0G8     0.15352199999999996
G0G8     0.14612599999999998
G0G8     0.14071799999999995
G0G8     0.155996
G0G8     0.15281199999999998
G0G8     0.14829799999999999
G0G8     0.157795
G0G8     0.14002799999999999
G0G8     0.11379800000000002
G0G8     0.116312
G0G8     0.140139
G0G8     0.16127200000000003
G0G8     0.168407
G0G8     0.18486000000000002
G0G8     0.18087400000000003
G0G8     0.16533099999999998
G0G8     0.13983700000000002
G0G8     0.130158
G0G8     0.12797
G0G8     0.142403
G0G8     0.147949
G0G8     0.11164200000000002
G0G8     0.10024300000000003
G0G8     0.111129
G0G8     0.09328
G0G8     0.08348299999999999
G0G8     0.09105200000000001
G0G8     0.090007
G0G8     0.074353
G0G8     0.058330999999999994
G0G8     0.053873000000000004
G0G8     0.048166
G0G8     0.048697000000000004
G0G8     0.047512000000000006
G0G8     0.03835499999999999
G0G8     0.037614
G0G8     0.046998
G0G8     0.052062000000000004
G0G8     0.044186
G0G8     0.045968999999999996
G0G8     0.05405900000000001
G0G8     0.061743
G0G8     0.070283
G0G8     0.096046
G0G8     0.118657
G0G8     0.12671300000000002
G0G8     0.14171599999999998
G0G8     0.15377
G0G8     0.16418999999999995
G0G8     0.172289
G0G8     0.18295499999999995
G0G8     0.19082000000000002
G0G8     0.183776
G0G8     0.17073000000000002
G0G8     0.15654500000000002
G0G8     0.14779599999999998
G0G8     0.14860899999999996
G0G8     0.16453900000000005
G0G8     0.15845599999999999
G0G8     0.160988
G0G8     0.18099500000000002
G0G8     0.174676
G0G8     0.17961400000000002
G0G8     0.182084
G0G8     0.176074
G0G8     0.158618
G0G8     0.145563
G0G8     0.131891
G0G8     0.13106699999999996
G0G8     0.092916
G0G8     0.086705
G0G8     0.098667
G0G8     0.08476899999999997
G0G8     0.046284
G0G8     0.031901
G0G8     0.055097999999999994
G0G8     0.042920999999999994
G0G8     0.033531000000000005
G0G8     0.035477999999999996
G0G8     0.04740199999999999
G0G8     0.039943999999999986
G0G8     0.024824000000000002
G0G8     0.032991000000000006
G0G8     0.05105300000000001
G0G8     0.04017000000000001
G0G8     0.016358
G0G8     0.010745000000000003
G0G8     0.023254000000000004
G0G8     0.016450000000000003
G0G8     -0.008518000000000001
G0G8     -0.002363
G0G8     0.021921000000000003
G0G8     0.023473
G0G8     0.023752000000000013
G0G8     0.052228
G0G8     0.07384
