# Supplementary material for: Explainable chemical artificial intelligence from accurate machine learning of real-space chemical descriptors
Source: Nat Commun. 2024 May 21;15:4345. doi: 10.1038/s41467-024-48567-9 (PMC11522690; doi:10.1038/s41467-024-48567-9)
Supplement: Supplementary file 4 — Source Data [file 41467_2024_48567_MOESM4_ESM.zip › SI/Supplementary_Note_14/Supplementary_Figure_19/C/DI_CO2_PH2.txt]

# Label    # Value
G0G6     0.12099800000000001
G0G6     0.12869400000000003
G0G6     0.12232499999999999
G0G6     0.124238
G0G6     0.12272599999999999
G0G6     0.131143
G0G6     0.097746
G0G6     0.10693400000000002
G0G6     0.09405700000000002
G0G6     0.08644
G0G6     0.07752
G0G6     0.09385
G0G6     0.076876
G0G6     0.064679
G0G6     0.08508199999999999
G0G6     0.069397
G0G6     0.013762000000000005
G0G6     0.009461000000000002
G0G6     0.024773000000000003
G0G6     0.006069
G0G6     -0.015575000000000004
G0G6     -0.008599999999999993
G0G6     0.025479
G0G6     0.018564999999999998
G0G6     -0.021070000000000016
G0G6     -0.02543600000000001
G0G6     0.0009020000000000047
G0G6     0.009493
G0G6     0.004595000000000006
G0G6     0.01275899999999999
G0G6     0.034914
G0G6     0.017102999999999997
G0G6     -0.014537999999999995
G0G6     -0.011736000000000003
G0G6     0.014427999999999998
G0G6     -0.010273000000000015
G0G6     -0.04448299999999999
G0G6     -0.028812
G0G6     0.01142399999999999
G0G6     -0.011522999999999992
G0G6     -0.03604800000000001
G0G6     -0.023651999999999992
G0G6     0.009338999999999998
G0G6     -0.010694
G0G6     0.0037449999999999983
G0G6     0.031406
G0G6     0.07046800000000002
G0G6     0.054713000000000005
G0G6     0.05529799999999999
G0G6     0.06985799999999999
G0G6     0.09133000000000001
G0G6     0.083624
G0G6     0.08065399999999999
G0G6     0.09365500000000003
G0G6     0.09852999999999999
G0G6     0.075748
G0G6     0.06606099999999998
G0G6     0.09655600000000002
G0G6     0.10695900000000003
G0G6     0.075738
G0G6     0.10504599999999999
G0G6     0.17179900000000004
G0G6     0.17613899999999996
G0G6     0.15799200000000002
G0G6     0.193971
G0G6     0.22553000000000004
G0G6     0.182837
G0G6     0.15783999999999998
G0G6     0.15883200000000003
G0G6     0.165555
G0G6     0.157929
G0G6     0.142534
G0G6     0.139974
G0G6     0.15520799999999998
G0G6     0.151313
G0G6     0.136499
G0G6     0.148119
G0G6     0.17883799999999997
G0G6     0.168027
G0G6     0.166078
G0G6     0.181741
G0G6     0.15494299999999997
G0G6     0.10473299999999999
G0G6     0.114781
G0G6     0.135282
G0G6     0.12987900000000002
G0G6     0.131559
G0G6     0.134076
G0G6     0.11796000000000002
G0G6     0.11035800000000001
G0G6     0.10903499999999999
G0G6     0.11045899999999995
G0G6     0.11785500000000003
G0G6     0.142548
G0G6     0.13408700000000004
G0G6     0.11222599999999998
G0G6     0.11353700000000001
G0G6     0.10670000000000002
G0G6     0.08747899999999997
G0G6     0.08664800000000002
G0G6     0.07795400000000001
G0G6     0.07796100000000002
G0G6     0.09864
G0G6     0.10600899999999996
G0G6     0.111053
G0G6     0.119887
G0G6     0.13039400000000004
G0G6     0.14427900000000005
G0G6     0.14043599999999998
G0G6     0.14274299999999998
G0G6     0.181041
G0G6     0.16911500000000002
G0G6     0.140388
G0G6     0.14923599999999998
G0G6     0.168938
G0G6     0.14792399999999997
G0G6     0.147734
G0G6     0.16867999999999997
G0G6     0.19645600000000002
G0G6     0.19982999999999998
G0G6     0.19158999999999993
G0G6     0.18441700000000003
G0G6     0.188286
G0G6     0.17201500000000003
G0G6     0.152255
G0G6     0.15270799999999998
G0G6     0.164829
G0G6     0.14713399999999996
G0G6     0.12815900000000002
G0G6     0.127237
G0G6     0.10671900000000001
G0G6     0.060687000000000005
G0G6     0.032200000000000006
G0G6     0.033247000000000006
G0G6     0.015518999999999998
G0G6     -0.0014449999999999951
G0G6     0.001672000000000003
G0G6     0.015529999999999997
G0G6     -0.0028610000000000033
G0G6     -0.013223000000000002
G0G6     -0.002568999999999997
G0G6     0.011271
G0G6     -0.006948
G0G6     -0.02408699999999999
G0G6     -0.021260000000000008
G0G6     -0.00094
G0G6     -0.019725999999999997
G0G6     -0.027504000000000018
G0G6     -0.026703999999999985
G0G6     -0.011705000000000005
G0G6     -0.02217299999999999
G0G6     -0.023140000000000018
G0G6     -0.004937999999999987
G0G6     0.019908999999999996
G0G6     0.003553000000000002
G0G6     0.008947000000000002
G0G6     0.03608999999999999
G0G6     0.05846400000000001
G0G6     0.05251300000000001
G0G6     0.06246300000000001
G0G6     0.090408
G0G6     0.095253
G0G6     0.07919799999999999
G0G6     0.071608
G0G6     0.098273
G0G6     0.113052
G0G6     0.13268200000000002
G0G6     0.113317
G0G6     0.136882
G0G6     0.14202900000000002
G0G6     0.142471
G0G6     0.160122
G0G6     0.17446399999999995
G0G6     0.15644300000000003
G0G6     0.158702
G0G6     0.17295100000000002
G0G6     0.16051700000000005
G0G6     0.15815099999999996
G0G6     0.157487
G0G6     0.17143
G0G6     0.15789999999999998
G0G6     0.13691099999999998
G0G6     0.14344
G0G6     0.13936700000000002
G0G6     0.126952
G0G6     0.11241799999999998
G0G6     0.092886
G0G6     0.072565
G0G6     0.068498
G0G6     0.06261299999999999
G0G6     0.072368
G0G6     0.078655
G0G6     0.099297
G0G6     0.09322100000000001
G0G6     0.06715899999999998
G0G6     0.067858
G0G6     0.07683799999999999
G0G6     0.06539699999999998
G0G6     0.05818000000000002
G0G6     0.052430000000000004
G0G6     0.040626999999999996
G0G6     0.049507999999999996
G0G6     0.07130999999999998
G0G6     0.07120199999999999
G0G6     0.07146400000000001
G0G6     0.08431800000000002
G0G6     0.102715
G0G6     0.11142500000000001
G0G6     0.107223
G0G6     0.11171
G0G6     0.121666
G0G6     0.130803
G0G6     0.134812
G0G6     0.145289
G0G6     0.136619
G0G6     0.117721
G0G6     0.12814699999999998
G0G6     0.148628
G0G6     0.13672199999999998
G0G6     0.124214
G0G6     0.132505
G0G6     0.14952
G0G6     0.131859
G0G6     0.11850899999999999
G0G6     0.12266599999999998
G0G6     0.135836
G0G6     0.12595799999999996
G0G6     0.122226
G0G6     0.10915100000000003
G0G6     0.087044
G0G6     0.066574
G0G6     0.05801799999999999
G0G6     0.05571299999999999
G0G6     0.05272200000000001
G0G6     0.025721
G0G6     0.022826999999999997
G0G6     0.028931000000000002
G0G6     0.022303999999999997
G0G6     0.010801
G0G6     0.016454
G0G6     0.03814600000000001
G0G6     0.06763500000000001
G0G6     0.06722500000000001
G0G6     0.07853700000000001
G0G6     0.10048699999999999
G0G6     0.100848
G0G6     0.10066099999999999
G0G6     0.112368
G0G6     0.132419
G0G6     0.118312
G0G6     0.11348399999999999
G0G6     0.127457
G0G6     0.132142
G0G6     0.13094300000000003
G0G6     0.12818799999999997
G0G6     0.112165
G0G6     0.143557
G0G6     0.14758700000000002
G0G6     0.13672299999999998
G0G6     0.131744
G0G6     0.13916800000000001
G0G6     0.146097
G0G6     0.15581499999999995
G0G6     0.141067
G0G6     0.12500799999999998
G0G6     0.107485
G0G6     0.09269399999999998
G0G6     0.098094
G0G6     0.074053
G0G6     0.05590199999999999
G0G6     0.047768
G0G6     0.046542999999999994
G0G6     0.042853999999999996
G0G6     0.038895000000000006
G0G6     0.04061200000000001
G0G6     0.028533999999999997
G0G6     0.025338
G0G6     0.016412
G0G6     0.05517599999999998
G0G6     0.062376
G0G6     0.071649
G0G6     0.076751
G0G6     0.07648800000000004
G0G6     0.044189
G0G6     0.044646999999999985
G0G6     0.019651000000000005
G0G6     0.018136000000000006
G0G6     0.035067999999999995
G0G6     0.039298
G0G6     0.04616699999999999
G0G6     0.049449
G0G6     0.088821
G0G6     0.11790399999999998
G0G6     0.116605
G0G6     0.097434
G0G6     0.11069
G0G6     0.10582599999999999
G0G6     0.139891
G0G6     0.14572700000000002
G0G6     0.14859599999999998
G0G6     0.17502800000000004
G0G6     0.171616
G0G6     0.16428800000000002
G0G6     0.16061500000000004
G0G6     0.152124
G0G6     0.17055800000000002
G0G6     0.17796400000000004
G0G6     0.148162
G0G6     0.17815499999999998
G0G6     0.18770399999999995
G0G6     0.14660800000000002
G0G6     0.143967
G0G6     0.15451299999999998
G0G6     0.146517
G0G6     0.15052500000000002
G0G6     0.15294400000000002
G0G6     0.149959
G0G6     0.13914200000000002
G0G6     0.124822
G0G6     0.09926800000000002
G0G6     0.08818399999999998
G0G6     0.07882300000000002
G0G6     0.061424
G0G6     0.05404799999999999
G0G6     0.056624
G0G6     0.046092
G0G6     0.047101
G0G6     0.07301099999999996
G0G6     0.08525300000000001
G0G6     0.11255299999999999
G0G6     0.09858799999999998
G0G6     0.091964
G0G6     0.12781399999999998
G0G6     0.12283699999999996
G0G6     0.12524799999999997
G0G6     0.14271500000000004
G0G6     0.16950700000000002
G0G6     0.15667100000000003
G0G6     0.161284
G0G6     0.16640600000000003
G0G6     0.192206
G0G6     0.171202
G0G6     0.146609
G0G6     0.13089
G0G6     0.12447099999999997
G0G6     0.11653800000000002
G0G6     0.135929
G0G6     0.148353
G0G6     0.14405199999999999
G0G6     0.16995899999999997
G0G6     0.17158299999999999
G0G6     0.14445500000000003
G0G6     0.10837400000000001
G0G6     0.12178000000000003
G0G6     0.12399800000000001
G0G6     0.112312
G0G6     0.09462099999999998
G0G6     0.10538399999999999
G0G6     0.08705900000000001
G0G6     0.09555
G0G6     0.10337800000000003
G0G6     0.07524499999999998
G0G6     0.062387
G0G6     0.04606299999999999
G0G6     0.04644600000000001
G0G6     0.03331399999999999
G0G6     0.05586700000000001
G0G6     0.064852
G0G6     0.075109
G0G6     0.07707199999999997
G0G6     0.084001
G0G6     0.06763699999999999
G0G6     0.07893399999999999
G0G6     0.093319
G0G6     0.096721
G0G6     0.09652200000000001
G0G6     0.11424699999999999
G0G6     0.12970399999999993
G0G6     0.10644899999999999
G0G6     0.099186
G0G6     0.09559299999999998
G0G6     0.101306
G0G6     0.084326
G0G6     0.08539000000000001
G0G6     0.09531999999999999
G0G6     0.13528
G0G6     0.14837399999999998
G0G6     0.15560500000000005
G0G6     0.15956800000000002
G0G6     0.159822
G0G6     0.15628999999999998
G0G6     0.15460400000000002
G0G6     0.14897100000000002
G0G6     0.155604
G0G6     0.170146
G0G6     0.169806
G0G6     0.181593
G0G6     0.19068099999999993
G0G6     0.17680400000000002
G0G6     0.145768
G0G6     0.134955
G0G6     0.123939
G0G6     0.10637500000000001
G0G6     0.10836700000000002
G0G6     0.11416799999999998
G0G6     0.11924599999999996
G0G6     0.105294
G0G6     0.09028399999999999
G0G6     0.09360899999999998
G0G6     0.09273100000000001
G0G6     0.09001500000000001
G0G6     0.10405199999999999
G0G6     0.09459000000000001
G0G6     0.076109
G0G6     0.066318
G0G6     0.058202
G0G6     0.07298299999999999
G0G6     0.08244299999999999
G0G6     0.084188
G0G6     0.08554499999999998
G0G6     0.100088
G0G6     0.08898600000000001
G0G6     0.08943699999999999
G0G6     0.099149
G0G6     0.108001
G0G6     0.11180400000000001
G0G6     0.08955500000000002
G0G6     0.087743
G0G6     0.11304
G0G6     0.10706800000000001
G0G6     0.09347199999999999
G0G6     0.089397
G0G6     0.08934299999999999
G0G6     0.08397500000000001
G0G6     0.080672
G0G6     0.084369
G0G6     0.090243
G0G6     0.10240699999999998
G0G6     0.10116699999999999
G0G6     0.092708
G0G6     0.092692
G0G6     0.10094899999999998
G0G6     0.109278
G0G6     0.108336
G0G6     0.116089
G0G6     0.130458
G0G6     0.136162
G0G6     0.129815
G0G6     0.14402700000000002
G0G6     0.152839
G0G6     0.141701
G0G6     0.134487
G0G6     0.13599299999999998
G0G6     0.135332
G0G6     0.116029
G0G6     0.10626799999999999
G0G6     0.133181
G0G6     0.13450799999999996
G0G6     0.11024899999999997
G0G6     0.096067
G0G6     0.101822
G0G6     0.091415
G0G6     0.08963999999999998
G0G6     0.083082
G0G6     0.080242
G0G6     0.09513399999999998
G0G6     0.08799699999999999
G0G6     0.10281699999999999
G0G6     0.118153
G0G6     0.116458
G0G6     0.09442699999999998
G0G6     0.101023
G0G6     0.11132999999999998
G0G6     0.12405700000000003
G0G6     0.094995
G0G6     0.09407
G0G6     0.11974200000000002
G0G6     0.11885300000000001
G0G6     0.079374
G0G6     0.063232
G0G6     0.09895200000000001
G0G6     0.10372699999999999
G0G6     0.10707299999999999
G0G6     0.11504899999999998
G0G6     0.13035399999999997
G0G6     0.13107
G0G6     0.11694700000000001
G0G6     0.127055
G0G6     0.142949
G0G6     0.13605799999999998
G0G6     0.134625
G0G6     0.139569
G0G6     0.13974899999999998
G0G6     0.12779400000000002
G0G6     0.098064
G0G6     0.08591999999999998
G0G6     0.092557
G0G6     0.069533
G0G6     0.03440899999999999
G0G6     0.034154
G0G6     0.037789
