# Supplementary material for: Explainable chemical artificial intelligence from accurate machine learning of real-space chemical descriptors
Source: Nat Commun. 2024 May 21;15:4345. doi: 10.1038/s41467-024-48567-9 (PMC11522690; doi:10.1038/s41467-024-48567-9)
Supplement: Supplementary file 4 — Source Data [file 41467_2024_48567_MOESM4_ESM.zip › SI/Supplementary_Note_14/Supplementary_Figure_19/C/DI_CO2_OH1.txt]

# Label    # Value
G0G1     -0.003641
G0G1     -0.0025450000000000004
G0G1     -0.010075999999999998
G0G1     -0.011449
G0G1     -0.015915999999999996
G0G1     -0.004872000000000002
G0G1     0.008842999999999998
G0G1     0.009053
G0G1     0.012282000000000001
G0G1     0.008454
G0G1     -0.005778000000000002
G0G1     -0.016625
G0G1     -0.019304
G0G1     -0.019171999999999998
G0G1     -0.017583
G0G1     -0.021884
G0G1     -0.029287
G0G1     -0.030069
G0G1     -0.028047
G0G1     -0.033374
G0G1     -0.039546000000000005
G0G1     -0.031647
G0G1     -0.026830999999999997
G0G1     -0.027932999999999996
G0G1     -0.031563
G0G1     -0.028709000000000002
G0G1     -0.015776000000000002
G0G1     -0.020037
G0G1     -0.017869000000000003
G0G1     -0.023191999999999997
G0G1     -0.026163000000000002
G0G1     -0.023815
G0G1     -0.024152
G0G1     -0.023726
G0G1     -0.02088
G0G1     -0.026262999999999998
G0G1     -0.031544
G0G1     -0.027431999999999998
G0G1     -0.023947999999999997
G0G1     -0.032609
G0G1     -0.037759999999999995
G0G1     -0.042480000000000004
G0G1     -0.030940000000000002
G0G1     -0.040328
G0G1     -0.041291
G0G1     -0.026609
G0G1     -0.020755000000000003
G0G1     -0.032353999999999994
G0G1     -0.03341
G0G1     -0.024434
G0G1     -0.023853999999999997
G0G1     -0.038451
G0G1     -0.031161999999999992
G0G1     -0.019141
G0G1     -0.022071
G0G1     -0.034166
G0G1     -0.037258
G0G1     -0.029971000000000005
G0G1     -0.030832000000000002
G0G1     -0.035032
G0G1     -0.015076
G0G1     0.011739
G0G1     0.040249999999999994
G0G1     0.035036
G0G1     0.041715
G0G1     0.066003
G0G1     0.086994
G0G1     0.080787
G0G1     0.07664800000000001
G0G1     0.080415
G0G1     0.088476
G0G1     0.107376
G0G1     0.091078
G0G1     0.07686399999999999
G0G1     0.063678
G0G1     0.055699
G0G1     0.028402999999999998
G0G1     0.020249
G0G1     0.012058
G0G1     0.011882
G0G1     -0.0037110000000000016
G0G1     -0.005774
G0G1     -0.015801000000000003
G0G1     -0.024471000000000003
G0G1     -0.020930999999999998
G0G1     -0.028650000000000002
G0G1     -0.04496
G0G1     -0.044517
G0G1     -0.037418
G0G1     -0.039234
G0G1     -0.043984
G0G1     -0.035633000000000005
G0G1     -0.036478
G0G1     -0.035357
G0G1     -0.038252999999999995
G0G1     -0.033061
G0G1     -0.026018999999999997
G0G1     -0.018836000000000006
G0G1     -0.021017
G0G1     -0.023655999999999996
G0G1     -0.011021
G0G1     0.012299
G0G1     0.0017220000000000004
G0G1     0.0023190000000000016
G0G1     0.017977
G0G1     0.047697
G0G1     0.030080999999999997
G0G1     0.040555
G0G1     0.056405000000000004
G0G1     0.052572999999999995
G0G1     0.027424999999999998
G0G1     0.034534
G0G1     0.036375
G0G1     0.009752
G0G1     0.012216999999999999
G0G1     0.025377
G0G1     0.032521
G0G1     0.007799
G0G1     0.009904
G0G1     0.011095
G0G1     0.01168
G0G1     0.005437999999999999
G0G1     -0.0015830000000000002
G0G1     -0.006961000000000002
G0G1     -0.004066999999999998
G0G1     -0.011598
G0G1     -0.011380000000000001
G0G1     -0.009267000000000001
G0G1     -0.004988999999999999
G0G1     -0.006573
G0G1     0.0044129999999999985
G0G1     0.022258999999999998
G0G1     0.022432
G0G1     0.008614
G0G1     0.014984
G0G1     0.034539
G0G1     0.022958
G0G1     0.027097
G0G1     0.024685
G0G1     0.022632
G0G1     0.017488999999999998
G0G1     0.008414000000000001
G0G1     -0.005063
G0G1     -0.015739
G0G1     -0.016793
G0G1     -0.009474000000000002
G0G1     -0.025065999999999998
G0G1     -0.032916
G0G1     -0.03956899999999999
G0G1     -0.033907999999999994
G0G1     -0.040286
G0G1     -0.037847
G0G1     -0.0422
G0G1     -0.033272
G0G1     -0.049085000000000004
G0G1     -0.040795000000000005
G0G1     -0.036278000000000005
G0G1     -0.030188000000000003
G0G1     -0.03313
G0G1     -0.031177
G0G1     -0.021193000000000004
G0G1     -0.015472999999999999
G0G1     -0.008788
G0G1     -0.004634000000000001
G0G1     -0.018751999999999998
G0G1     -0.022008000000000003
G0G1     -0.015711000000000003
G0G1     -0.006095
G0G1     -0.007585
G0G1     -0.005946000000000002
G0G1     0.013321999999999999
G0G1     0.014516
G0G1     0.008369
G0G1     0.006716
G0G1     0.027698999999999998
G0G1     0.025072
G0G1     0.015016999999999999
G0G1     0.012161
G0G1     0.031979
G0G1     0.02273
G0G1     0.020569
G0G1     0.009872999999999998
G0G1     0.0059879999999999985
G0G1     0.004042999999999998
G0G1     0.004743000000000001
G0G1     -0.006028000000000004
G0G1     -0.01307
G0G1     -0.007807999999999997
G0G1     -0.0034779999999999985
G0G1     -0.01319
G0G1     -0.022455000000000003
G0G1     -0.022751
G0G1     -0.018837
G0G1     -0.020051
G0G1     -0.020467
G0G1     -0.020465999999999998
G0G1     -0.016786000000000002
G0G1     -0.017216
G0G1     -0.00605
G0G1     -0.0019909999999999997
G0G1     0.010805
G0G1     0.016773999999999997
G0G1     0.022890000000000004
G0G1     0.030378999999999996
G0G1     0.041456999999999994
G0G1     0.040778999999999996
G0G1     0.076541
G0G1     0.07736
G0G1     0.082481
G0G1     0.081537
G0G1     0.07225100000000001
G0G1     0.053877999999999995
G0G1     0.055333
G0G1     0.05261300000000001
G0G1     0.032911
G0G1     0.019444999999999997
G0G1     0.005033000000000003
G0G1     0.013478
G0G1     0.012436
G0G1     0.009326000000000001
G0G1     -0.0075289999999999975
G0G1     -0.012447000000000001
G0G1     -0.022656000000000003
G0G1     -0.0035130000000000022
G0G1     -0.015338000000000001
G0G1     -0.024406000000000004
G0G1     -0.011812999999999997
G0G1     -0.0038520000000000013
G0G1     -0.027836000000000007
G0G1     -0.019497
G0G1     0.001165000000000001
G0G1     -0.002715000000000002
G0G1     0.0021220000000000006
G0G1     0.012212
G0G1     0.016501999999999996
G0G1     0.010244999999999997
G0G1     0.025823
G0G1     0.022281
G0G1     0.047511000000000005
G0G1     0.053024
G0G1     0.06063
G0G1     0.047823000000000004
G0G1     0.063087
G0G1     0.06148000000000001
G0G1     0.038553
G0G1     0.021925
G0G1     0.028553
G0G1     0.037266
G0G1     0.02511
G0G1     0.012798
G0G1     -0.0021680000000000015
G0G1     0.00022400000000000024
G0G1     -0.009324
G0G1     -0.018778999999999997
G0G1     -0.022609999999999998
G0G1     -0.026446999999999995
G0G1     -0.023974
G0G1     -0.03149
G0G1     -0.031866000000000005
G0G1     -0.025945
G0G1     -0.027708999999999998
G0G1     -0.03379600000000001
G0G1     -0.037335
G0G1     -0.026993999999999997
G0G1     -0.01967
G0G1     -0.015182999999999999
G0G1     -0.018851000000000003
G0G1     -0.021792
G0G1     -0.024371999999999998
G0G1     -0.032475000000000004
G0G1     -0.042934
G0G1     -0.02819
G0G1     -0.028947
G0G1     -0.027702999999999995
G0G1     -0.023052000000000003
G0G1     -0.022491
G0G1     -0.019182
G0G1     -0.019079
G0G1     -0.022381
G0G1     -0.023001999999999998
G0G1     -0.022997000000000004
G0G1     -0.028054000000000003
G0G1     -0.019105999999999998
G0G1     -0.020727000000000002
G0G1     -0.034112
G0G1     -0.026431
G0G1     -0.018297
G0G1     -0.025064
G0G1     -0.021666
G0G1     -0.014296000000000001
G0G1     -0.013676
G0G1     -0.026277
G0G1     -0.005546000000000002
G0G1     -0.003392000000000001
G0G1     0.0046500000000000005
G0G1     0.015947999999999997
G0G1     0.014211000000000001
G0G1     0.00964
G0G1     0.015264999999999999
G0G1     0.019975
G0G1     0.017051999999999998
G0G1     0.013978
G0G1     0.022486
G0G1     0.025664999999999997
G0G1     0.008204999999999999
G0G1     0.010462999999999998
G0G1     0.010987000000000002
G0G1     0.017484
G0G1     0.00041799999999999997
G0G1     0.006813
G0G1     0.006782999999999999
G0G1     0.016003000000000003
G0G1     0.008285999999999998
G0G1     0.009147
G0G1     0.010343
G0G1     0.020359000000000002
G0G1     0.021937000000000005
G0G1     0.006393000000000003
G0G1     0.010511
G0G1     0.011185000000000002
G0G1     -0.0011829999999999983
G0G1     -0.0031680000000000007
G0G1     0.008749999999999999
G0G1     0.003392000000000001
G0G1     0.0029330000000000007
G0G1     0.011848999999999998
G0G1     0.027525
G0G1     0.01743
G0G1     0.005459000000000002
G0G1     0.010795000000000003
G0G1     0.034412000000000005
G0G1     0.022573000000000003
G0G1     0.009965
G0G1     0.004347000000000001
G0G1     0.007934
G0G1     0.010894000000000001
G0G1     0.003392000000000001
G0G1     0.005549000000000001
G0G1     0.011349000000000001
G0G1     0.011708999999999999
G0G1     -9.800000000000086e-05
G0G1     -0.0013019999999999993
G0G1     -0.0031730000000000005
G0G1     -0.0021629999999999983
G0G1     -0.001646
G0G1     0.0009569999999999995
G0G1     0.008204
G0G1     0.0018260000000000047
G0G1     0.000760000000000002
G0G1     0.0006330000000000016
G0G1     -0.006322999999999999
G0G1     -0.017217999999999997
G0G1     -0.017429
G0G1     -0.016651
G0G1     -0.013803000000000001
G0G1     -0.022398000000000005
G0G1     -0.019750999999999998
G0G1     -0.021802
G0G1     -0.028234999999999996
G0G1     -0.029662
G0G1     -0.028427
G0G1     -0.028929999999999994
G0G1     -0.022934
G0G1     -0.022931000000000003
G0G1     -0.026951999999999997
G0G1     -0.024213
G0G1     -0.03096399999999999
G0G1     -0.029574999999999997
G0G1     -0.025175
G0G1     -0.027499000000000003
G0G1     -0.019643999999999995
G0G1     -0.024534
G0G1     -0.033649
G0G1     -0.033646999999999996
G0G1     -0.034098
G0G1     -0.025892
G0G1     -0.018254999999999997
G0G1     -0.012446
G0G1     -0.009697
G0G1     -0.0103
G0G1     0.009928
G0G1     0.0235
G0G1     0.040622000000000005
G0G1     0.06444899999999999
G0G1     0.08318
G0G1     0.06964500000000001
G0G1     0.084905
G0G1     0.108429
G0G1     0.076158
G0G1     0.058564000000000005
G0G1     0.049785
G0G1     0.048389
G0G1     0.030006
G0G1     0.031862
G0G1     0.035015000000000004
G0G1     0.035047999999999996
G0G1     0.021064
G0G1     0.018795
G0G1     0.005270000000000002
G0G1     -0.0031979999999999977
G0G1     -0.012427
G0G1     -0.0038260000000000013
G0G1     -0.009267
G0G1     -0.010819000000000002
G0G1     -0.025439000000000003
G0G1     -0.019354999999999997
G0G1     -0.00903
G0G1     -0.016679
G0G1     -0.022475999999999996
G0G1     -0.020561000000000003
G0G1     -0.03168599999999999
G0G1     -0.033547999999999994
G0G1     -0.036938
G0G1     -0.027056999999999998
G0G1     -0.023518000000000004
G0G1     -0.01978
G0G1     -0.016158
G0G1     -0.007533999999999999
G0G1     0.004552000000000001
G0G1     0.014905000000000002
G0G1     0.017037000000000004
G0G1     0.025812999999999996
G0G1     0.03875
G0G1     0.06393499999999999
G0G1     0.050451
G0G1     0.059065999999999994
G0G1     0.064802
G0G1     0.073974
G0G1     0.044855
G0G1     0.035636
G0G1     0.034392
G0G1     0.042304
G0G1     0.040181999999999995
G0G1     0.034403
G0G1     0.040223
G0G1     0.034493
G0G1     0.030948
G0G1     0.017286000000000003
G0G1     0.029983999999999997
G0G1     0.022295000000000002
G0G1     0.031944
G0G1     0.039724
G0G1     0.049122
G0G1     0.034272000000000004
G0G1     0.04929999999999999
G0G1     0.047915
G0G1     0.047116000000000005
G0G1     0.043918
G0G1     0.047439999999999996
G0G1     0.035351
G0G1     0.031976
G0G1     0.048281000000000004
G0G1     0.025710000000000004
G0G1     0.023503000000000003
G0G1     0.014395
G0G1     0.015768
G0G1     0.0021979999999999994
G0G1     0.003909000000000001
G0G1     0.002433000000000001
G0G1     0.013718000000000001
G0G1     0.013292
G0G1     0.014019999999999998
G0G1     0.028376000000000002
G0G1     0.043185
G0G1     0.026957000000000002
G0G1     0.016971
G0G1     0.019799999999999998
G0G1     0.008418
G0G1     -0.015049000000000003
G0G1     -0.012351
G0G1     -0.001399000000000001
G0G1     -0.009192
G0G1     -0.013733000000000002
G0G1     -0.022195
G0G1     -0.022136999999999997
G0G1     -0.029341999999999997
G0G1     -0.037435
G0G1     -0.035739
G0G1     -0.030045000000000002
G0G1     -0.027621999999999994
G0G1     -0.030291
G0G1     -0.024690999999999998
G0G1     -0.027232
G0G1     -0.028922999999999997
G0G1     -0.031572
G0G1     -0.040385
G0G1     -0.026290000000000004
G0G1     -0.018767
G0G1     -0.028797999999999997
G0G1     -0.017287000000000004
G0G1     -0.005582000000000002
G0G1     -0.011849000000000002
G0G1     -0.021409000000000004
G0G1     -0.014880999999999998
G0G1     -0.0023429999999999996
G0G1     -0.010184999999999998
G0G1     -0.010837000000000001
G0G1     0.003978000000000001
G0G1     0.014106
G0G1     0.003274000000000001
G0G1     0.003915000000000002
