# Supplementary material for: Explainable chemical artificial intelligence from accurate machine learning of real-space chemical descriptors
Source: Nat Commun. 2024 May 21;15:4345. doi: 10.1038/s41467-024-48567-9 (PMC11522690; doi:10.1038/s41467-024-48567-9)
Supplement: Supplementary file 4 — Source Data [file 41467_2024_48567_MOESM4_ESM.zip › SI/Supplementary_Note_14/Supplementary_Figure_19/C/DI_CO2_NH23.txt]

# Label    # Value
G0G15     0.024034999999999997
G0G15     0.030158
G0G15     0.02692
G0G15     0.025679999999999998
G0G15     0.030914
G0G15     0.035799
G0G15     0.035102
G0G15     0.029937999999999996
G0G15     0.036129999999999995
G0G15     0.03966
G0G15     0.027062999999999997
G0G15     0.024481
G0G15     0.034527999999999996
G0G15     0.03821
G0G15     0.027326999999999997
G0G15     0.019665999999999996
G0G15     0.024118999999999998
G0G15     0.022855
G0G15     0.017717
G0G15     0.014043000000000002
G0G15     0.013694
G0G15     0.009408
G0G15     0.008369999999999999
G0G15     0.008467
G0G15     0.0076960000000000015
G0G15     0.007386999999999999
G0G15     0.005170999999999999
G0G15     0.0038470000000000006
G0G15     0.003665
G0G15     0.005084999999999999
G0G15     0.0030020000000000003
G0G15     0.0019269999999999995
G0G15     0.003817
G0G15     0.0030279999999999994
G0G15     0.0018019999999999998
G0G15     0.002571
G0G15     0.00417
G0G15     0.0022389999999999997
G0G15     -0.0007769999999999999
G0G15     0.0007009999999999996
G0G15     0.0020739999999999995
G0G15     0.0013550000000000003
G0G15     -0.0009000000000000003
G0G15     0.0015580000000000004
G0G15     0.0019579999999999997
G0G15     0.0013470000000000005
G0G15     -0.0022530000000000002
G0G15     0.0014640000000000009
G0G15     0.002828
G0G15     0.0008520000000000003
G0G15     -0.00028300000000000043
G0G15     0.0032020000000000004
G0G15     0.0024739999999999996
G0G15     -0.0014610000000000005
G0G15     -0.00375
G0G15     0.0004680000000000001
G0G15     0.002614
G0G15     0.0002109999999999999
G0G15     -0.001405
G0G15     -0.0004409999999999997
G0G15     0.0023910000000000003
G0G15     0.0011769999999999997
G0G15     -0.001155
G0G15     -0.0009989999999999999
G0G15     0.0001260000000000002
G0G15     0.0005320000000000006
G0G15     0.000991
G0G15     0.001386
G0G15     0.001669
G0G15     8.399999999999998e-05
G0G15     0.0013829999999999995
G0G15     0.0024909999999999993
G0G15     0.0042450000000000005
G0G15     0.003622
G0G15     0.004592999999999998
G0G15     0.0029999999999999996
G0G15     0.00306
G0G15     0.0030340000000000002
G0G15     0.0032370000000000003
G0G15     0.0007879999999999997
G0G15     0.0011179999999999999
G0G15     0.0016059999999999998
G0G15     0.00046000000000000023
G0G15     0.0009620000000000006
G0G15     0.0010919999999999994
G0G15     0.0009579999999999993
G0G15     0.00085
G0G15     0.0013870000000000002
G0G15     0.001817
G0G15     0.0026879999999999994
G0G15     0.0016779999999999994
G0G15     -0.0007370000000000006
G0G15     -0.0015869999999999997
G0G15     0.0010529999999999992
G0G15     0.0016779999999999996
G0G15     -0.0007539999999999996
G0G15     0.0015779999999999995
G0G15     0.003855999999999999
G0G15     0.0026550000000000002
G0G15     0.0014260000000000002
G0G15     0.002818999999999999
G0G15     0.004162
G0G15     0.005655
G0G15     0.004431000000000001
G0G15     0.0054020000000000006
G0G15     0.005218
G0G15     0.006815999999999999
G0G15     0.006004999999999999
G0G15     0.008150000000000003
G0G15     0.007508000000000001
G0G15     0.007685000000000002
G0G15     0.010615000000000001
G0G15     0.015237999999999998
G0G15     0.016897
G0G15     0.011519000000000001
G0G15     0.011762
G0G15     0.009974999999999998
G0G15     0.012275
G0G15     0.009970999999999999
G0G15     0.011522000000000003
G0G15     0.00883
G0G15     0.007812999999999999
G0G15     0.007839000000000002
G0G15     0.013107999999999998
G0G15     0.010597
G0G15     0.008289
G0G15     0.005084999999999999
G0G15     0.007341000000000001
G0G15     0.009406999999999999
G0G15     0.007826000000000001
G0G15     0.011532999999999998
G0G15     0.013464000000000002
G0G15     0.013166999999999998
G0G15     0.007922
G0G15     0.015933
G0G15     0.022053000000000003
G0G15     0.025172999999999994
G0G15     0.017183000000000004
G0G15     0.021634999999999998
G0G15     0.02826
G0G15     0.030279
G0G15     0.029517999999999996
G0G15     0.037115999999999996
G0G15     0.04585400000000001
G0G15     0.042833
G0G15     0.044482
G0G15     0.04830999999999999
G0G15     0.064596
G0G15     0.05214099999999999
G0G15     0.049125
G0G15     0.06133000000000001
G0G15     0.08087899999999999
G0G15     0.061098
G0G15     0.051226999999999995
G0G15     0.063421
G0G15     0.07184899999999998
G0G15     0.052883999999999994
G0G15     0.040791
G0G15     0.05101000000000001
G0G15     0.047165
G0G15     0.03352200000000001
G0G15     0.026862
G0G15     0.038229
G0G15     0.029591000000000006
G0G15     0.024094999999999995
G0G15     0.024322
G0G15     0.032264
G0G15     0.028212
G0G15     0.022222999999999996
G0G15     0.021873999999999998
G0G15     0.029511000000000003
G0G15     0.030292999999999997
G0G15     0.02335
G0G15     0.027594
G0G15     0.032438
G0G15     0.035005
G0G15     0.025202000000000002
G0G15     0.036522000000000006
G0G15     0.040670000000000005
G0G15     0.037697
G0G15     0.025017
G0G15     0.033627
G0G15     0.036596000000000004
G0G15     0.03267
G0G15     0.025077000000000002
G0G15     0.024343999999999998
G0G15     0.024244000000000005
G0G15     0.018989000000000002
G0G15     0.015421
G0G15     0.012587000000000003
G0G15     0.012775
G0G15     0.008017000000000002
G0G15     0.009137
G0G15     0.008804000000000001
G0G15     0.008459
G0G15     0.005889
G0G15     0.005406
G0G15     0.004121
G0G15     0.003921000000000001
G0G15     0.002814
G0G15     0.0034050000000000005
G0G15     0.003853999999999999
G0G15     0.0016710000000000004
G0G15     0.0023809999999999994
G0G15     0.0034399999999999995
G0G15     0.0034680000000000006
G0G15     0.004162
G0G15     0.004649000000000001
G0G15     0.0023619999999999995
G0G15     0.003859999999999999
G0G15     0.004363
G0G15     0.002964000000000001
G0G15     0.0022320000000000005
G0G15     0.0025330000000000005
G0G15     0.004177999999999999
G0G15     0.0026650000000000007
G0G15     0.0016979999999999999
G0G15     0.0026310000000000005
G0G15     0.003976
G0G15     0.0028869999999999994
G0G15     0.001432
G0G15     -3.799999999999992e-05
G0G15     0.0018210000000000001
G0G15     0.001633
G0G15     0.0008419999999999999
G0G15     0.0006510000000000001
G0G15     0.000637
G0G15     0.0013750000000000001
G0G15     0.001966
G0G15     0.0016650000000000002
G0G15     0.0022329999999999997
G0G15     0.0032600000000000007
G0G15     0.003736
G0G15     0.002544999999999999
G0G15     0.002752
G0G15     0.0038350000000000003
G0G15     0.0036
G0G15     0.0025770000000000003
G0G15     0.0036490000000000003
G0G15     0.005012999999999999
G0G15     0.002483
G0G15     0.0036739999999999993
G0G15     0.004997000000000001
G0G15     0.006130000000000001
G0G15     0.005761
G0G15     0.006539999999999998
G0G15     0.011637
G0G15     0.015144999999999995
G0G15     0.014434
G0G15     0.016311000000000003
G0G15     0.024059
G0G15     0.026394
G0G15     0.025905
G0G15     0.027811000000000002
G0G15     0.037511
G0G15     0.03574700000000001
G0G15     0.030635999999999997
G0G15     0.035406
G0G15     0.039811000000000006
G0G15     0.032225
G0G15     0.022627000000000005
G0G15     0.021975000000000005
G0G15     0.020543
G0G15     0.022415
G0G15     0.018980999999999998
G0G15     0.022017
G0G15     0.017591000000000006
G0G15     0.011018999999999998
G0G15     0.004678999999999999
G0G15     0.005690999999999997
G0G15     0.0040539999999999994
G0G15     0.0030160000000000018
G0G15     0.001503
G0G15     0.0019229999999999994
G0G15     0.00527
G0G15     0.00219
G0G15     -0.0013680000000000003
G0G15     0.0007990000000000007
G0G15     0.003864
G0G15     0.0019090000000000005
G0G15     0.0049749999999999985
G0G15     0.004730000000000001
G0G15     0.0037070000000000002
G0G15     0.0016240000000000007
G0G15     0.003562000000000001
G0G15     0.0054069999999999995
G0G15     0.005729000000000001
G0G15     0.006037
G0G15     0.007085999999999999
G0G15     0.005894
G0G15     0.004002
G0G15     0.0044410000000000005
G0G15     0.002765
G0G15     0.004916000000000001
G0G15     0.005313
G0G15     0.005766
G0G15     0.0069619999999999994
G0G15     0.006874999999999999
G0G15     0.007123
G0G15     0.0076489999999999995
G0G15     0.0058639999999999986
G0G15     0.006396000000000001
G0G15     0.008797000000000001
G0G15     0.007482999999999999
G0G15     0.005740999999999999
G0G15     0.0054199999999999995
G0G15     0.007013000000000001
G0G15     0.005078999999999999
G0G15     0.005051000000000001
G0G15     0.0033939999999999994
G0G15     0.0038979999999999996
G0G15     0.002026000000000001
G0G15     0.0037230000000000006
G0G15     0.003284
G0G15     0.0036190000000000003
G0G15     0.0050539999999999995
G0G15     0.005731999999999999
G0G15     0.005211000000000001
G0G15     0.0063490000000000005
G0G15     0.009899999999999999
G0G15     0.008556
G0G15     0.009806000000000002
G0G15     0.011803999999999999
G0G15     0.018945999999999998
G0G15     0.016334
G0G15     0.022751
G0G15     0.026243000000000006
G0G15     0.028184999999999998
G0G15     0.022113
G0G15     0.02619
G0G15     0.031593
G0G15     0.031560000000000005
G0G15     0.029084999999999996
G0G15     0.031323
G0G15     0.036584000000000005
G0G15     0.033033
G0G15     0.034486
G0G15     0.03197
G0G15     0.034249
G0G15     0.028163000000000004
G0G15     0.026243999999999996
G0G15     0.021764999999999993
G0G15     0.021939
G0G15     0.017172000000000003
G0G15     0.015644
G0G15     0.016640000000000002
G0G15     0.013794000000000002
G0G15     0.008992000000000002
G0G15     0.0020650000000000004
G0G15     0.005588000000000001
G0G15     0.005451000000000001
G0G15     0.00431
G0G15     0.0016329999999999997
G0G15     0.003817000000000001
G0G15     -6.999999999999921e-05
G0G15     0.0009760000000000001
G0G15     0.003127999999999999
G0G15     0.004777999999999999
G0G15     0.002542
G0G15     0.003104
G0G15     0.0039640000000000005
G0G15     0.0048449999999999995
G0G15     0.005683000000000001
G0G15     0.006216999999999999
G0G15     0.006159
G0G15     0.006282
G0G15     0.008056
G0G15     0.008344999999999998
G0G15     0.010480999999999999
G0G15     0.007513999999999999
G0G15     0.009032
G0G15     0.010830000000000001
G0G15     0.011222
G0G15     0.00954
G0G15     0.010744
G0G15     0.011409999999999998
G0G15     0.010224
G0G15     0.012192
G0G15     0.013043
G0G15     0.015943000000000002
G0G15     0.012960000000000001
G0G15     0.012592000000000002
G0G15     0.014959
G0G15     0.018987999999999998
G0G15     0.016465999999999995
G0G15     0.014934
G0G15     0.012770999999999998
G0G15     0.016324
G0G15     0.015642999999999997
G0G15     0.011588999999999999
G0G15     0.013117999999999998
G0G15     0.013080999999999999
G0G15     0.009330000000000001
G0G15     0.008760999999999998
G0G15     0.014233999999999997
G0G15     0.010579000000000002
G0G15     0.007437999999999998
G0G15     0.005867000000000001
G0G15     0.010567000000000002
G0G15     0.008513
G0G15     0.0069619999999999994
G0G15     0.005065999999999999
G0G15     0.006067
G0G15     0.005261
G0G15     0.004887000000000001
G0G15     0.005052
G0G15     0.0043749999999999995
G0G15     0.004302
G0G15     0.001716000000000001
G0G15     0.001242
G0G15     0.0029969999999999997
G0G15     0.004202
G0G15     0.0008190000000000003
G0G15     0.0009030000000000008
G0G15     0.001475999999999999
G0G15     0.0027609999999999987
G0G15     0.0012749999999999999
G0G15     0.0009029999999999995
G0G15     0.0030619999999999996
G0G15     0.00323
G0G15     0.0018209999999999995
G0G15     0.001936
G0G15     0.002621
G0G15     0.0031770000000000006
G0G15     0.0027459999999999997
G0G15     0.0014250000000000003
G0G15     0.0015440000000000005
G0G15     0.0019169999999999999
G0G15     0.0037299999999999985
G0G15     0.0034120000000000005
G0G15     0.0026249999999999997
G0G15     0.002158
G0G15     0.0034450000000000006
G0G15     0.002491
G0G15     0.0011280000000000005
G0G15     0.0020210000000000002
G0G15     0.003034
G0G15     0.00239
G0G15     0.0033090000000000003
G0G15     0.004184000000000001
G0G15     0.0034049999999999996
G0G15     0.0038329999999999996
G0G15     0.0032700000000000003
G0G15     0.003605
G0G15     0.002231
G0G15     0.0032810000000000005
G0G15     0.003422
G0G15     0.0017640000000000002
G0G15     0.0019430000000000005
G0G15     0.002261
G0G15     0.0018329999999999998
G0G15     0.00014499999999999973
G0G15     0.001547
G0G15     0.0031480000000000006
G0G15     0.004915000000000001
G0G15     0.004889000000000001
G0G15     0.006595999999999999
G0G15     0.004344999999999998
G0G15     0.010098999999999999
G0G15     0.015007
G0G15     0.020339999999999997
G0G15     0.021044999999999998
G0G15     0.031268000000000004
G0G15     0.042579
G0G15     0.045694000000000005
G0G15     0.05866099999999999
G0G15     0.07997800000000001
G0G15     0.08052300000000001
G0G15     0.065902
G0G15     0.07049899999999999
G0G15     0.06690300000000002
G0G15     0.07281499999999999
G0G15     0.047778999999999995
G0G15     0.037412
G0G15     0.03700300000000001
G0G15     0.037978000000000005
G0G15     0.023937999999999994
G0G15     0.017599999999999998
G0G15     0.018634
G0G15     0.016319
G0G15     0.014078
G0G15     0.011001
G0G15     0.013566999999999997
G0G15     0.010828
G0G15     0.010097
G0G15     0.008385000000000002
G0G15     0.010494000000000002
G0G15     0.009334000000000002
G0G15     0.006245000000000001
G0G15     0.007002999999999999
G0G15     0.007417999999999999
G0G15     0.0068650000000000004
G0G15     0.00483
G0G15     0.004302
G0G15     0.005666000000000001
G0G15     0.004824
G0G15     0.002274
G0G15     0.0034319999999999993
G0G15     0.003807999999999999
G0G15     0.004243000000000002
G0G15     0.003908
