# Supplementary material for: Explainable chemical artificial intelligence from accurate machine learning of real-space chemical descriptors
Source: Nat Commun. 2024 May 21;15:4345. doi: 10.1038/s41467-024-48567-9 (PMC11522690; doi:10.1038/s41467-024-48567-9)
Supplement: Supplementary file 4 — Source Data [file 41467_2024_48567_MOESM4_ESM.zip › SI/Supplementary_Note_14/Supplementary_Figure_19/C/DI_CO2_NH24.txt]

# Label    # Value
G0G16     0.02324
G0G16     0.027646999999999994
G0G16     0.022493
G0G16     0.016614
G0G16     0.020452
G0G16     0.02811
G0G16     0.023740999999999998
G0G16     0.023146999999999997
G0G16     0.028319999999999998
G0G16     0.031834
G0G16     0.026395000000000002
G0G16     0.022837000000000003
G0G16     0.031644
G0G16     0.036906
G0G16     0.029144000000000003
G0G16     0.024333000000000004
G0G16     0.032803000000000006
G0G16     0.032644
G0G16     0.025938
G0G16     0.021948000000000002
G0G16     0.030674000000000003
G0G16     0.029349999999999998
G0G16     0.023526000000000002
G0G16     0.022538999999999997
G0G16     0.026372999999999997
G0G16     0.021459000000000002
G0G16     0.01869
G0G16     0.018771000000000003
G0G16     0.020829999999999998
G0G16     0.021982
G0G16     0.013147000000000002
G0G16     0.013808999999999998
G0G16     0.01926
G0G16     0.018304
G0G16     0.011888000000000001
G0G16     0.013532
G0G16     0.015567999999999999
G0G16     0.011510000000000001
G0G16     0.004524000000000001
G0G16     0.009198
G0G16     0.011446
G0G16     0.004076000000000001
G0G16     0.00022599999999999975
G0G16     0.003125000000000001
G0G16     0.005604999999999999
G0G16     0.0030629999999999998
G0G16     0.000604
G0G16     0.0028530000000000005
G0G16     0.003234
G0G16     0.00024000000000000036
G0G16     0.00025500000000000034
G0G16     0.004481
G0G16     0.0072749999999999985
G0G16     0.0007530000000000002
G0G16     -0.002108999999999999
G0G16     0.004091
G0G16     0.00473
G0G16     0.0027819999999999998
G0G16     0.0018819999999999996
G0G16     0.002381
G0G16     0.003037000000000001
G0G16     0.0006920000000000001
G0G16     -0.00029600000000000004
G0G16     0.0012709999999999991
G0G16     0.0009570000000000003
G0G16     0.0003229999999999999
G0G16     0.0005220000000000003
G0G16     -1.9999999999998318e-06
G0G16     -0.00025500000000000045
G0G16     -0.00039699999999999957
G0G16     5.0000000000003e-06
G0G16     0.0016710000000000004
G0G16     0.0017679999999999998
G0G16     0.0022919999999999998
G0G16     0.004673999999999999
G0G16     0.005048
G0G16     0.004136000000000001
G0G16     0.0034969999999999992
G0G16     0.0054730000000000004
G0G16     0.005384
G0G16     0.005638000000000001
G0G16     0.004252
G0G16     0.004656
G0G16     0.003355
G0G16     0.003084000000000001
G0G16     0.004167
G0G16     0.00396
G0G16     0.006247
G0G16     0.005821999999999999
G0G16     0.008263999999999999
G0G16     0.007732000000000001
G0G16     0.006172
G0G16     0.0026050000000000014
G0G16     0.012324
G0G16     0.010392
G0G16     0.006281999999999999
G0G16     0.011029999999999998
G0G16     0.015973999999999995
G0G16     0.014675
G0G16     0.012922000000000001
G0G16     0.016998999999999997
G0G16     0.017033
G0G16     0.015002999999999997
G0G16     0.013291999999999998
G0G16     0.016905999999999997
G0G16     0.013504000000000002
G0G16     0.009477999999999999
G0G16     0.010355000000000001
G0G16     0.015632
G0G16     0.011876999999999999
G0G16     0.010825
G0G16     0.012572000000000002
G0G16     0.014379
G0G16     0.015014000000000001
G0G16     0.013894
G0G16     0.014039
G0G16     0.011337999999999997
G0G16     0.011371
G0G16     0.007484
G0G16     0.007926
G0G16     0.006422000000000001
G0G16     0.007132
G0G16     0.005351999999999999
G0G16     0.010680999999999998
G0G16     0.010902
G0G16     0.007103999999999998
G0G16     0.006329999999999999
G0G16     0.010464
G0G16     0.012163000000000002
G0G16     0.009122
G0G16     0.009576000000000001
G0G16     0.011888000000000001
G0G16     0.011340000000000001
G0G16     0.008944999999999998
G0G16     0.010582000000000001
G0G16     0.008978000000000002
G0G16     0.008281
G0G16     0.0062829999999999995
G0G16     0.006015000000000001
G0G16     0.006738000000000001
G0G16     0.006306
G0G16     0.003965
G0G16     0.004550000000000001
G0G16     0.006761000000000001
G0G16     0.005987
G0G16     0.0036070000000000017
G0G16     0.0018959999999999997
G0G16     0.00434
G0G16     0.005595
G0G16     0.002395
G0G16     0.0032629999999999994
G0G16     0.006574
G0G16     0.005187999999999999
G0G16     0.002791
G0G16     0.003881
G0G16     0.003537
G0G16     0.0030859999999999993
G0G16     0.0022659999999999994
G0G16     0.003972
G0G16     0.003873999999999999
G0G16     0.0010209999999999998
G0G16     0.0011590000000000003
G0G16     0.003284000000000001
G0G16     0.002420000000000001
G0G16     0.0016479999999999993
G0G16     0.0016009999999999996
G0G16     0.0011790000000000001
G0G16     -0.0008380000000000009
G0G16     -0.0007439999999999998
G0G16     0.00045099999999999914
G0G16     0.0015019999999999988
G0G16     0.0021019999999999997
G0G16     -0.0015710000000000012
G0G16     -0.0005800000000000007
G0G16     0.0039369999999999995
G0G16     0.007816
G0G16     0.005601
G0G16     0.005219
G0G16     0.008957000000000001
G0G16     0.015241
G0G16     0.007743
G0G16     0.00984
G0G16     0.013325000000000004
G0G16     0.011453999999999999
G0G16     0.008849000000000001
G0G16     0.010291
G0G16     0.012485999999999999
G0G16     0.009447
G0G16     0.006568
G0G16     0.007112
G0G16     0.006295
G0G16     0.004007999999999999
G0G16     0.005458
G0G16     0.004994000000000001
G0G16     0.0043430000000000005
G0G16     0.0037380000000000004
G0G16     0.0028090000000000003
G0G16     0.0018069999999999996
G0G16     0.002898999999999999
G0G16     0.002986999999999999
G0G16     0.002482999999999999
G0G16     0.0027169999999999994
G0G16     0.001909
G0G16     0.002921
G0G16     0.003804000000000001
G0G16     0.005305999999999999
G0G16     0.005955
G0G16     0.005802
G0G16     0.005115
G0G16     0.00788
G0G16     0.0075899999999999995
G0G16     0.006697000000000001
G0G16     0.005553
G0G16     0.006474
G0G16     0.008251
G0G16     0.009009
G0G16     0.008557
G0G16     0.008010000000000001
G0G16     0.008961
G0G16     0.007397
G0G16     0.006455999999999999
G0G16     0.004817999999999999
G0G16     0.006143000000000001
G0G16     0.005371
G0G16     0.006137000000000002
G0G16     0.002838000000000001
G0G16     0.004730000000000001
G0G16     0.006247999999999999
G0G16     0.0051140000000000005
G0G16     0.00456
G0G16     0.009752999999999998
G0G16     0.009693000000000002
G0G16     0.008215
G0G16     0.010352
G0G16     0.014105000000000001
G0G16     0.017698999999999996
G0G16     0.014019999999999998
G0G16     0.015526
G0G16     0.018134
G0G16     0.024956000000000002
G0G16     0.019811000000000002
G0G16     0.022351
G0G16     0.025616000000000003
G0G16     0.024558
G0G16     0.020096
G0G16     0.02269000000000001
G0G16     0.032344
G0G16     0.032134
G0G16     0.023072
G0G16     0.02139
G0G16     0.033117999999999995
G0G16     0.02681
G0G16     0.027882
G0G16     0.029289
G0G16     0.035295
G0G16     0.037343
G0G16     0.03298
G0G16     0.03770099999999999
G0G16     0.039237
G0G16     0.024753
G0G16     0.017612999999999997
G0G16     0.021741
G0G16     0.021374999999999998
G0G16     0.025450000000000004
G0G16     0.020962
G0G16     0.022765999999999998
G0G16     0.021294
G0G16     0.018612999999999994
G0G16     0.009624999999999998
G0G16     0.014047000000000002
G0G16     0.01319
G0G16     0.012877000000000001
G0G16     0.009167
G0G16     0.00836
G0G16     0.009014000000000001
G0G16     0.007475999999999998
G0G16     0.004437999999999999
G0G16     0.0040240000000000015
G0G16     0.006786
G0G16     0.005541999999999999
G0G16     0.005482
G0G16     0.0038609999999999994
G0G16     0.005831
G0G16     0.0033560000000000013
G0G16     0.0018620000000000012
G0G16     0.0035300000000000015
G0G16     0.006392
G0G16     0.00781
G0G16     0.0064329999999999995
G0G16     0.005875
G0G16     0.005132000000000001
G0G16     0.006657000000000001
G0G16     0.004516
G0G16     0.004437000000000001
G0G16     0.0039609999999999975
G0G16     0.010986000000000001
G0G16     0.009759999999999998
G0G16     0.011111
G0G16     0.014140000000000002
G0G16     0.021352000000000003
G0G16     0.015806000000000004
G0G16     0.0204
G0G16     0.03178100000000001
G0G16     0.03991
G0G16     0.042991
G0G16     0.036813
G0G16     0.046662
G0G16     0.04923100000000002
G0G16     0.050214
G0G16     0.04685
G0G16     0.060418999999999994
G0G16     0.05486300000000001
G0G16     0.055211
G0G16     0.047585
G0G16     0.04959000000000001
G0G16     0.048459
G0G16     0.032276
G0G16     0.028236999999999998
G0G16     0.030369
G0G16     0.032535
G0G16     0.024655000000000003
G0G16     0.026640999999999998
G0G16     0.025055000000000008
G0G16     0.025650999999999997
G0G16     0.016494
G0G16     0.017514
G0G16     0.016546
G0G16     0.013289
G0G16     0.008125
G0G16     0.010239000000000002
G0G16     0.012028
G0G16     0.00948
G0G16     0.007689999999999999
G0G16     0.008894999999999998
G0G16     0.012434
G0G16     0.009631999999999998
G0G16     0.009812999999999999
G0G16     0.010789
G0G16     0.011144999999999999
G0G16     0.009226
G0G16     0.012174000000000003
G0G16     0.010211999999999999
G0G16     0.011769999999999997
G0G16     0.012978
G0G16     0.0132
G0G16     0.015488
G0G16     0.017256999999999998
G0G16     0.015931999999999998
G0G16     0.010469
G0G16     0.012314
G0G16     0.015220999999999997
G0G16     0.01838
G0G16     0.014754999999999996
G0G16     0.019690000000000003
G0G16     0.016292
G0G16     0.013754
G0G16     0.014671
G0G16     0.019753999999999997
G0G16     0.019468999999999997
G0G16     0.019405000000000006
G0G16     0.021317000000000003
G0G16     0.023444
G0G16     0.023545
G0G16     0.021308999999999998
G0G16     0.020204000000000003
G0G16     0.014477000000000002
G0G16     0.020937
G0G16     0.020998000000000003
G0G16     0.022614000000000006
G0G16     0.013499
G0G16     0.019564
G0G16     0.016908999999999997
G0G16     0.015457999999999998
G0G16     0.013915000000000002
G0G16     0.016819999999999998
G0G16     0.016789
G0G16     0.012962999999999999
G0G16     0.015213
G0G16     0.014593999999999996
G0G16     0.015091999999999998
G0G16     0.010877000000000003
G0G16     0.011171
G0G16     0.011835000000000002
G0G16     0.016197999999999997
G0G16     0.012905999999999999
G0G16     0.009707
G0G16     0.009604
G0G16     0.012036
G0G16     0.010688000000000001
G0G16     0.007987000000000001
G0G16     0.008057000000000002
G0G16     0.006783999999999999
G0G16     0.004521
G0G16     0.0030729999999999998
G0G16     0.004193
G0G16     0.002031
G0G16     0.0027139999999999994
G0G16     0.0016519999999999994
G0G16     0.0012069999999999995
G0G16     0.0013769999999999993
G0G16     0.0025919999999999993
G0G16     0.0017159999999999999
G0G16     0.0012180000000000001
G0G16     0.002282
G0G16     0.0027250000000000004
G0G16     0.0023419999999999995
G0G16     0.002277
G0G16     0.0028050000000000006
G0G16     0.002471
G0G16     0.0015219999999999997
G0G16     0.001508
G0G16     0.0016400000000000002
G0G16     0.0021779999999999994
G0G16     0.0026150000000000006
G0G16     0.004005000000000001
G0G16     0.0057209999999999995
G0G16     0.005727
G0G16     0.007408
G0G16     0.010882999999999999
G0G16     0.01239
G0G16     0.011215000000000001
G0G16     0.015675
G0G16     0.020825999999999997
G0G16     0.019982000000000003
G0G16     0.025455000000000002
G0G16     0.026408
G0G16     0.03402500000000001
G0G16     0.027757999999999994
G0G16     0.032141
G0G16     0.032169
G0G16     0.036054
G0G16     0.035171
G0G16     0.037251
G0G16     0.03481499999999999
G0G16     0.035497999999999995
G0G16     0.03909700000000001
G0G16     0.03380300000000001
G0G16     0.036614
G0G16     0.035816
G0G16     0.039004000000000004
G0G16     0.031441
G0G16     0.03358
G0G16     0.034674
G0G16     0.040173
G0G16     0.028407
G0G16     0.026084999999999997
G0G16     0.025245999999999998
G0G16     0.028832999999999998
G0G16     0.026934000000000007
G0G16     0.018704999999999996
G0G16     0.02046
G0G16     0.018349999999999998
G0G16     0.0155
G0G16     0.010851
G0G16     0.016023000000000006
G0G16     0.015923000000000003
G0G16     0.016736
G0G16     0.01172
G0G16     0.012865999999999997
G0G16     0.014796999999999996
G0G16     0.01534
G0G16     0.010495
G0G16     0.010369999999999999
G0G16     0.012263
G0G16     0.013162
G0G16     0.011724999999999998
G0G16     0.010543
G0G16     0.013313
G0G16     0.008049
G0G16     0.007922
G0G16     0.014847
G0G16     0.017819
G0G16     0.013771999999999998
G0G16     0.012918999999999996
G0G16     0.010057
G0G16     0.010708999999999998
G0G16     0.004860999999999999
G0G16     -0.0020330000000000005
G0G16     -0.0028130000000000004
G0G16     0.0004010000000000002
G0G16     0.0032689999999999993
G0G16     0.004247
G0G16     0.0028329999999999996
G0G16     0.0021360000000000007
G0G16     0.002524
G0G16     0.0017009999999999998
G0G16     0.0017509999999999987
G0G16     0.0025780000000000004
G0G16     0.0023140000000000005
G0G16     0.0031860000000000005
G0G16     0.0019189999999999997
G0G16     -0.0006069999999999999
G0G16     -0.0002429999999999994
G0G16     0.0019129999999999998
G0G16     0.0010999999999999994
G0G16     0.0003260000000000002
G0G16     0.00020100000000000028
G0G16     0.0008850000000000002
G0G16     0.0010179999999999998
G0G16     0.0005659999999999994
G0G16     0.001429
