# Supplementary material for: Explainable chemical artificial intelligence from accurate machine learning of real-space chemical descriptors
Source: Nat Commun. 2024 May 21;15:4345. doi: 10.1038/s41467-024-48567-9 (PMC11522690; doi:10.1038/s41467-024-48567-9)
Supplement: Supplementary file 4 — Source Data [file 41467_2024_48567_MOESM4_ESM.zip › SI/Supplementary_Note_14/Supplementary_Figure_19/C/DI_CO2_PH3.txt]

# Label    # Value
G0G7     0.12133099999999998
G0G7     0.11157900000000001
G0G7     0.09452200000000001
G0G7     0.09889000000000002
G0G7     0.081047
G0G7     0.075624
G0G7     0.046780999999999996
G0G7     0.056971
G0G7     0.03304000000000001
G0G7     0.024121000000000004
G0G7     0.016682
G0G7     0.027816999999999998
G0G7     0.014209999999999999
G0G7     0.0042629999999999986
G0G7     0.029516
G0G7     0.021486999999999996
G0G7     -0.025443999999999994
G0G7     -0.02454299999999999
G0G7     -0.006595999999999998
G0G7     -0.02368200000000001
G0G7     -0.039891
G0G7     -0.030278000000000003
G0G7     0.003235000000000001
G0G7     -0.0018970000000000072
G0G7     -0.033096
G0G7     -0.029298000000000005
G0G7     -0.0020309999999999977
G0G7     0.003914000000000004
G0G7     0.004432999999999999
G0G7     0.020576000000000007
G0G7     0.039974
G0G7     0.028605
G0G7     0.015010000000000006
G0G7     0.01531900000000001
G0G7     0.040199
G0G7     0.028717000000000006
G0G7     0.008963000000000002
G0G7     0.022809000000000006
G0G7     0.060528
G0G7     0.052619000000000006
G0G7     0.049191000000000006
G0G7     0.055541999999999994
G0G7     0.08856000000000003
G0G7     0.10406199999999999
G0G7     0.137038
G0G7     0.14416999999999996
G0G7     0.17044900000000002
G0G7     0.17510699999999998
G0G7     0.19115000000000001
G0G7     0.17794499999999996
G0G7     0.18471700000000002
G0G7     0.17828499999999997
G0G7     0.173373
G0G7     0.16292599999999996
G0G7     0.15981099999999998
G0G7     0.13988199999999998
G0G7     0.11546799999999999
G0G7     0.131623
G0G7     0.122364
G0G7     0.08062599999999999
G0G7     0.083997
G0G7     0.105096
G0G7     0.07693
G0G7     0.040918
G0G7     0.043566
G0G7     0.04556899999999999
G0G7     -0.0011880000000000083
G0G7     -0.026543000000000014
G0G7     -0.021418999999999994
G0G7     -0.009982
G0G7     -0.030026
G0G7     -0.043068000000000016
G0G7     -0.030376999999999994
G0G7     -0.016828
G0G7     -0.02288500000000001
G0G7     -0.029521999999999996
G0G7     -0.024547000000000006
G0G7     0.0023569999999999963
G0G7     -0.0007560000000000042
G0G7     0.006159999999999999
G0G7     0.03232
G0G7     0.022917999999999994
G0G7     0.0018999999999999954
G0G7     0.035205
G0G7     0.07648999999999999
G0G7     0.10281799999999998
G0G7     0.134161
G0G7     0.161058
G0G7     0.164583
G0G7     0.182219
G0G7     0.19102400000000003
G0G7     0.18923500000000001
G0G7     0.19792000000000004
G0G7     0.22329800000000002
G0G7     0.21470199999999998
G0G7     0.198178
G0G7     0.20475600000000002
G0G7     0.20524
G0G7     0.179426
G0G7     0.16410300000000003
G0G7     0.15383600000000003
G0G7     0.13878300000000002
G0G7     0.14461300000000002
G0G7     0.15440999999999996
G0G7     0.150624
G0G7     0.15234499999999998
G0G7     0.15469500000000003
G0G7     0.14123799999999997
G0G7     0.11745599999999999
G0G7     0.11446700000000003
G0G7     0.136757
G0G7     0.11712699999999998
G0G7     0.07668399999999999
G0G7     0.07254100000000001
G0G7     0.08932499999999999
G0G7     0.06159600000000002
G0G7     0.06297100000000001
G0G7     0.08227000000000002
G0G7     0.09814899999999997
G0G7     0.07991499999999997
G0G7     0.07415699999999999
G0G7     0.07750800000000002
G0G7     0.09497100000000001
G0G7     0.08606000000000001
G0G7     0.08632000000000001
G0G7     0.114761
G0G7     0.14286100000000004
G0G7     0.13639900000000002
G0G7     0.13705400000000004
G0G7     0.163964
G0G7     0.174828
G0G7     0.16465999999999997
G0G7     0.160557
G0G7     0.184179
G0G7     0.197256
G0G7     0.192923
G0G7     0.20193800000000003
G0G7     0.220155
G0G7     0.195733
G0G7     0.186816
G0G7     0.22129
G0G7     0.24257600000000004
G0G7     0.225602
G0G7     0.20084900000000003
G0G7     0.20342999999999997
G0G7     0.21720000000000003
G0G7     0.17747200000000002
G0G7     0.14302399999999998
G0G7     0.12955999999999998
G0G7     0.13321399999999997
G0G7     0.090512
G0G7     0.07322500000000001
G0G7     0.08178800000000001
G0G7     0.09494400000000001
G0G7     0.065639
G0G7     0.056543
G0G7     0.08554300000000001
G0G7     0.10586300000000001
G0G7     0.07162799999999998
G0G7     0.06804
G0G7     0.09525600000000001
G0G7     0.09008400000000001
G0G7     0.05594199999999999
G0G7     0.04103899999999999
G0G7     0.059638
G0G7     0.064971
G0G7     0.063688
G0G7     0.034008000000000004
G0G7     0.05525599999999999
G0G7     0.054887000000000005
G0G7     0.040369999999999996
G0G7     0.06022499999999999
G0G7     0.08695
G0G7     0.07465200000000001
G0G7     0.08336199999999995
G0G7     0.095673
G0G7     0.10316799999999998
G0G7     0.113463
G0G7     0.11292100000000001
G0G7     0.14118299999999998
G0G7     0.153563
G0G7     0.16251900000000002
G0G7     0.21050699999999997
G0G7     0.23988600000000004
G0G7     0.23526200000000003
G0G7     0.238498
G0G7     0.224555
G0G7     0.182012
G0G7     0.18225399999999997
G0G7     0.18969500000000003
G0G7     0.191871
G0G7     0.189381
G0G7     0.201167
G0G7     0.193443
G0G7     0.16449499999999997
G0G7     0.151718
G0G7     0.139014
G0G7     0.118837
G0G7     0.093221
G0G7     0.08490699999999998
G0G7     0.06135200000000001
G0G7     0.03972200000000001
G0G7     0.044482999999999995
G0G7     0.030431000000000003
G0G7     0.015992
G0G7     0.017091000000000005
G0G7     0.020949999999999996
G0G7     0.009333000000000001
G0G7     0.004533000000000004
G0G7     0.001227999999999998
G0G7     0.010400000000000001
G0G7     0.0181
G0G7     0.014757000000000008
G0G7     0.032206000000000005
G0G7     0.0389
G0G7     0.037708
G0G7     0.060146
G0G7     0.08721899999999998
G0G7     0.085609
G0G7     0.09980800000000002
G0G7     0.12149499999999999
G0G7     0.143815
G0G7     0.145545
G0G7     0.163305
G0G7     0.184493
G0G7     0.21020899999999998
G0G7     0.21535499999999996
G0G7     0.226299
G0G7     0.209421
G0G7     0.18167500000000003
G0G7     0.16902199999999998
G0G7     0.15172000000000002
G0G7     0.13065899999999997
G0G7     0.11401700000000001
G0G7     0.076255
G0G7     0.049934000000000006
G0G7     0.04739199999999999
G0G7     0.027375
G0G7     0.005933000000000002
G0G7     0.011181000000000003
G0G7     0.021284999999999995
G0G7     0.030644
G0G7     0.02497
G0G7     0.036289
G0G7     0.064088
G0G7     0.074648
G0G7     0.06547599999999999
G0G7     0.07499
G0G7     0.11021800000000001
G0G7     0.08175100000000002
G0G7     0.06179199999999999
G0G7     0.06632899999999999
G0G7     0.06081399999999999
G0G7     0.051377
G0G7     0.045946
G0G7     0.023667
G0G7     0.048454000000000004
G0G7     0.042693
G0G7     0.025566000000000002
G0G7     0.032912000000000004
G0G7     0.046514
G0G7     0.047901
G0G7     0.074798
G0G7     0.08947299999999998
G0G7     0.097776
G0G7     0.091247
G0G7     0.08350400000000001
G0G7     0.103295
G0G7     0.084869
G0G7     0.07149500000000002
G0G7     0.07729799999999999
G0G7     0.085579
G0G7     0.08313600000000002
G0G7     0.088944
G0G7     0.09799100000000001
G0G7     0.09221799999999998
G0G7     0.094079
G0G7     0.07457699999999998
G0G7     0.11330599999999999
G0G7     0.132113
G0G7     0.140722
G0G7     0.137417
G0G7     0.13419699999999998
G0G7     0.107147
G0G7     0.10058200000000002
G0G7     0.067752
G0G7     0.056588999999999993
G0G7     0.07834500000000001
G0G7     0.07402800000000001
G0G7     0.068023
G0G7     0.054977
G0G7     0.063443
G0G7     0.061519
G0G7     0.049047
G0G7     0.020214999999999997
G0G7     0.028335
G0G7     0.022562000000000002
G0G7     0.041089
G0G7     0.049683000000000005
G0G7     0.07033200000000002
G0G7     0.09683999999999998
G0G7     0.08847100000000001
G0G7     0.072246
G0G7     0.059204000000000014
G0G7     0.05766300000000002
G0G7     0.08458
G0G7     0.08834399999999999
G0G7     0.065452
G0G7     0.10222100000000002
G0G7     0.12631599999999998
G0G7     0.10248800000000001
G0G7     0.11835100000000001
G0G7     0.15068900000000002
G0G7     0.171541
G0G7     0.201704
G0G7     0.229843
G0G7     0.24830999999999998
G0G7     0.25149499999999997
G0G7     0.264988
G0G7     0.26933500000000005
G0G7     0.24242099999999994
G0G7     0.219107
G0G7     0.18142899999999998
G0G7     0.14265599999999998
G0G7     0.11282999999999999
G0G7     0.094787
G0G7     0.080821
G0G7     0.08701400000000002
G0G7     0.09003300000000003
G0G7     0.11100400000000003
G0G7     0.09114200000000003
G0G7     0.068378
G0G7     0.085858
G0G7     0.08497599999999998
G0G7     0.09094299999999998
G0G7     0.111921
G0G7     0.13755700000000004
G0G7     0.10157600000000003
G0G7     0.09517199999999999
G0G7     0.10389699999999998
G0G7     0.113153
G0G7     0.07548300000000002
G0G7     0.045776
G0G7     0.04371700000000001
G0G7     0.05708399999999999
G0G7     0.04276100000000001
G0G7     0.05277700000000001
G0G7     0.076605
G0G7     0.07636000000000001
G0G7     0.09961600000000002
G0G7     0.124427
G0G7     0.121865
G0G7     0.10512700000000003
G0G7     0.134606
G0G7     0.15446000000000001
G0G7     0.16128900000000002
G0G7     0.16150899999999999
G0G7     0.18631999999999999
G0G7     0.19071199999999996
G0G7     0.21936299999999995
G0G7     0.22232600000000002
G0G7     0.18766799999999997
G0G7     0.175945
G0G7     0.151159
G0G7     0.14242899999999997
G0G7     0.120603
G0G7     0.13357299999999997
G0G7     0.14086900000000002
G0G7     0.14850400000000002
G0G7     0.14805099999999993
G0G7     0.15682000000000004
G0G7     0.132383
G0G7     0.131181
G0G7     0.13405900000000004
G0G7     0.133176
G0G7     0.127123
G0G7     0.12422599999999998
G0G7     0.12465299999999997
G0G7     0.102004
G0G7     0.07886199999999999
G0G7     0.056783
G0G7     0.05325900000000001
G0G7     0.022848
G0G7     0.009986
G0G7     0.022847000000000003
G0G7     0.045432999999999994
G0G7     0.034779
G0G7     0.032865000000000005
G0G7     0.036662999999999994
G0G7     0.047281000000000004
G0G7     0.048924999999999996
G0G7     0.05437600000000001
G0G7     0.06807999999999999
G0G7     0.08110899999999999
G0G7     0.09202100000000002
G0G7     0.11324100000000002
G0G7     0.141311
G0G7     0.16728999999999997
G0G7     0.172955
G0G7     0.16662400000000005
G0G7     0.16978999999999997
G0G7     0.185335
G0G7     0.18510800000000005
G0G7     0.191618
G0G7     0.188337
G0G7     0.18607900000000002
G0G7     0.172641
G0G7     0.149783
G0G7     0.13487200000000002
G0G7     0.122194
G0G7     0.11856599999999999
G0G7     0.129596
G0G7     0.11745
G0G7     0.09599300000000001
G0G7     0.08801100000000002
G0G7     0.08548000000000001
G0G7     0.08293999999999999
G0G7     0.07906500000000001
G0G7     0.07878500000000001
G0G7     0.06683599999999998
G0G7     0.06446900000000001
G0G7     0.052285000000000005
G0G7     0.04468500000000001
G0G7     0.057001
G0G7     0.073979
G0G7     0.069892
G0G7     0.048193
G0G7     0.060686
G0G7     0.08662700000000001
G0G7     0.084636
G0G7     0.085926
G0G7     0.09471500000000001
G0G7     0.100726
G0G7     0.101357
G0G7     0.107342
G0G7     0.122594
G0G7     0.133301
G0G7     0.14754799999999998
G0G7     0.163155
G0G7     0.15100399999999997
G0G7     0.13998400000000003
G0G7     0.142405
G0G7     0.13971
G0G7     0.120373
G0G7     0.107924
G0G7     0.107226
G0G7     0.110412
G0G7     0.10598099999999999
G0G7     0.11716999999999998
G0G7     0.135013
G0G7     0.13367199999999996
G0G7     0.13267199999999998
G0G7     0.128055
G0G7     0.12088400000000002
G0G7     0.10314699999999999
G0G7     0.099007
G0G7     0.10306299999999999
G0G7     0.10752900000000001
G0G7     0.09915800000000001
G0G7     0.082824
G0G7     0.084749
G0G7     0.095898
G0G7     0.11140699999999999
G0G7     0.108482
G0G7     0.10605299999999998
G0G7     0.12185499999999998
G0G7     0.12044499999999998
G0G7     0.13091699999999998
G0G7     0.13393100000000002
G0G7     0.13507799999999998
G0G7     0.11633
G0G7     0.115925
G0G7     0.12197599999999999
G0G7     0.123408
G0G7     0.092024
G0G7     0.089625
G0G7     0.103791
G0G7     0.093661
G0G7     0.050994000000000005
G0G7     0.025908000000000004
G0G7     0.06028599999999999
G0G7     0.066881
G0G7     0.067231
G0G7     0.08241399999999999
G0G7     0.11080300000000001
G0G7     0.118989
G0G7     0.109546
G0G7     0.11045299999999998
G0G7     0.134433
G0G7     0.13473899999999997
G0G7     0.11679999999999999
G0G7     0.11494199999999999
G0G7     0.12353799999999997
G0G7     0.117139
G0G7     0.10643300000000001
G0G7     0.118642
G0G7     0.15051599999999998
G0G7     0.16132
G0G7     0.15760200000000002
G0G7     0.184768
G0G7     0.20387300000000003
