# Supplementary material for: Explainable chemical artificial intelligence from accurate machine learning of real-space chemical descriptors
Source: Nat Commun. 2024 May 21;15:4345. doi: 10.1038/s41467-024-48567-9 (PMC11522690; doi:10.1038/s41467-024-48567-9)
Supplement: Supplementary file 4 — Source Data [file 41467_2024_48567_MOESM4_ESM.zip › SI/Supplementary_Note_14/Supplementary_Figure_19/A/13P_CO2_300K_first_frame.xyz]

95
# ORCA AIMD Position Step 0, t=0.00 fs, E_Pot=-2377.77312593 Hartree, Unit is Angstrom
 C      0.6349088028      4.4189455198      1.2531892056
 O      0.1241404006      4.9620756222      2.1576441097
 O      1.1432776051      3.8779905174      0.3535120016
 C     -0.3448398015      0.8773550039      0.1484643007
 C     -1.0373599046      0.7945536036      1.3602440061
 C     -0.3513624016      0.7083500032      2.5738285115
 C     -1.1066526050      1.0761843048     -1.1496903051
 C     -1.3823100062      2.5458743114     -1.4126994063
 C     -2.5089642112      3.1437604141     -0.8389557038
 C     -2.7471413123      4.5112794202     -0.9679539043
 C     -0.7285772033      4.7311464212     -2.3051769103
 C     -0.4878536022      3.3579627150     -2.1310462095
 H     -3.2161396144      2.5414202114     -0.2660681012
 H     -0.5636965025      0.6213051028     -1.9900901089
 H     -2.0696022093      0.5518673025     -1.0741274048
 H     -2.1291415095      0.8015233036      1.3630049061
 O     -1.0323898046      0.6222569028      3.7759366169
 C     -1.6181549072      1.8653577084      4.2166275189
 C     -0.5632473025      2.8610873128      4.7085136211
 N     -1.0909446049      4.1414337185      5.1781385232
 H     -2.3044959103      1.5909515071      5.0315874225
 H     -2.2141312099      2.3184896104      3.4030962152
 H     -1.6329527073      4.0095811180      6.0346023270
 H     -4.0449170181      4.2754807191      2.1859474098
 H     -2.3435858105      4.4014125197      1.7357262078
 O      0.6689426030      2.8349460127     -2.6817286120
 H     -1.7311324078      4.5796671205      4.4908766201
 H      0.0184423001      2.3898023107      5.5172400247
 H      0.1447207006      3.0550247137      3.8881074174
 C     -3.2328904145      4.9958215224      1.9956647089
 O     -3.8764007174      5.0627451227     -0.3877888017
 H      0.4121762018      5.6141487251      5.0779081227
 H      0.9711930043      2.0495685092     -2.1347959096
 C      1.0599477047      0.8714850039      0.1719153008
 C      1.0420661047      0.6657375030      2.5714599115
 C      1.7688008079      0.7473704033      1.3793252062
 C      4.4339270199      4.4107835198      0.7293294033
 C      4.2163383189      4.1023597184      3.1336857140
 C      3.8641986173      2.7660338124      2.9309584131
 C      3.7715727169      2.2358760100      1.6405963073
 C      4.0413017181      3.0736875138      0.5454871024
 C      3.2846252147      0.8123555036      1.4371530064
 O      3.8940896174      2.5390707114     -0.7223902032
 O      2.8397102127      4.3674896196     -2.3676544106
 O      1.7219977077      1.0058875045     -1.0358362046
 H      3.7318531167      0.3761431017      0.5328799024
 H      3.6250320162      0.2013403009      2.2849031102
 H      3.6550197164      2.1320541095      3.7948704170
 H      5.0658448227      4.8163787216     -1.3062818059
 H      1.5644580070      0.5805611026      3.5258752158
 H      2.0056572090      3.8676873173     -2.6163987117
 H      3.6430003163      3.2698515146     -1.3628537061
 H      2.6079418117      1.4510333065     -0.8804311039
 H      2.3891144107      4.0069626179      4.9764008223
 O      4.3133538193      4.6301728207      4.4096886197
 C      4.5162451202      4.9059968220      2.0346982091
 C      3.0425496136      4.8964396219      5.0398017226
 H      3.2752795147      5.0753068227      6.1001636273
 N     -2.9516799132      5.7392253257      3.2232357144
 H     -2.8113508126      6.5917362295      0.5821728026
 C     -3.6119924162      5.8575105262      0.7875070035
 H     -4.5428923203      6.4113088287      0.9803768044
 H     -3.8048940170      6.1770029277      3.5768456160
 H     -2.2706259102      6.5057067291      3.0722033138
 C     -1.8649837084      5.2938973237     -1.7164279077
 C      0.2714254012      5.6169891252     -3.0264389136
 H     -0.2738036012      6.4423117289     -3.5053292157
 H     -2.0676756093      6.3598877285     -1.8374569082
 H     -1.0509495047      8.8893113398      1.1616385052
 H      0.0343566002      7.9076925354     -1.5863250071
 H     -1.0008538045      8.9319499400      3.5288059158
 N     -0.8187968037      8.0377975360      3.0683291137
 C     -0.3316561015      8.2571966370      1.7069597076
 H     -0.3085467014      7.2888306326      1.1839786053
 H     -0.1265576006      7.5407112338      3.6580856164
 H      0.7718348035      5.0594441227     -3.8306551172
 H      1.0559164047      9.9017973443      2.0544383092
 N      1.0405817047      6.4367026288      5.0255784225
 H      1.1656730052      6.7661090303      5.9850379268
 H      2.1857428098      5.9219570265      3.3535285150
 C      2.3344864105      6.1089273274      4.4281087198
 H      3.0007848134      6.9834948313      4.5031296202
 H      1.7938323080      8.2787533371      2.1581568097
 C      1.0574988047      8.8951248398      1.6104180072
 C      1.2851663058      6.2092122278     -2.0638627092
 C      0.9704321043      7.3867350331     -1.3780498062
 C      1.8260532082      7.9111509354     -0.4103431018
 C      3.0388583136      7.2703761326     -0.1467933007
 C      3.3876638152      6.0917228273     -0.8129625036
 C      2.4936915112      5.5602605249     -1.7575733079
 C      4.6609386209      5.3549239240     -0.4379127020
 H      4.8071656215      5.9433375266      2.2089372099
 H      5.4188017243      6.0939591273     -0.1423454006
 H      3.7187430167      7.6973561345      0.5931214027
 O      1.4791910066      9.0813167407      0.2427093011
