# Supplementary material for: Explainable chemical artificial intelligence from accurate machine learning of real-space chemical descriptors
Source: Nat Commun. 2024 May 21;15:4345. doi: 10.1038/s41467-024-48567-9 (PMC11522690; doi:10.1038/s41467-024-48567-9)
Supplement: Supplementary file 4 — Source Data [file 41467_2024_48567_MOESM4_ESM.zip › SI/Supplementary_Note_14/Supplementary_Figure_19/B/DI_NH23_NH24.txt]

# Label    # Value
G15G16     0.08598700000000001
G15G16     0.08472
G15G16     0.09133200000000002
G15G16     0.10651699999999999
G15G16     0.10690300000000003
G15G16     0.10389399999999999
G15G16     0.11445900000000002
G15G16     0.122844
G15G16     0.120602
G15G16     0.11513399999999997
G15G16     0.11728699999999999
G15G16     0.12029399999999998
G15G16     0.125163
G15G16     0.11489500000000001
G15G16     0.11878899999999999
G15G16     0.12315
G15G16     0.126892
G15G16     0.09975600000000001
G15G16     0.08610200000000001
G15G16     0.09354799999999999
G15G16     0.09999399999999999
G15G16     0.08737700000000002
G15G16     0.08281600000000001
G15G16     0.08597300000000001
G15G16     0.092226
G15G16     0.08859700000000001
G15G16     0.07523900000000003
G15G16     0.08080000000000001
G15G16     0.08424700000000002
G15G16     0.07695500000000001
G15G16     0.061387000000000004
G15G16     0.061332000000000005
G15G16     0.08167
G15G16     0.08471800000000002
G15G16     0.06593900000000001
G15G16     0.066357
G15G16     0.08250999999999999
G15G16     0.08618900000000002
G15G16     0.07806700000000003
G15G16     0.072161
G15G16     0.07897199999999999
G15G16     0.08650500000000001
G15G16     0.08660699999999999
G15G16     0.084693
G15G16     0.095973
G15G16     0.107539
G15G16     0.09454500000000002
G15G16     0.087128
G15G16     0.08295100000000001
G15G16     0.09772100000000002
G15G16     0.102769
G15G16     0.10721000000000001
G15G16     0.122902
G15G16     0.137898
G15G16     0.134815
G15G16     0.125789
G15G16     0.125722
G15G16     0.12307600000000002
G15G16     0.119079
G15G16     0.101638
G15G16     0.08213
G15G16     0.084326
G15G16     0.092624
G15G16     0.090816
G15G16     0.07983
G15G16     0.073708
G15G16     0.06842799999999999
G15G16     0.07020499999999999
G15G16     0.063664
G15G16     0.06882299999999998
G15G16     0.08024400000000001
G15G16     0.08750999999999999
G15G16     0.07887399999999999
G15G16     0.08026399999999999
G15G16     0.09946100000000001
G15G16     0.10394
G15G16     0.102353
G15G16     0.104258
G15G16     0.109141
G15G16     0.114978
G15G16     0.10960500000000002
G15G16     0.10634199999999998
G15G16     0.11035199999999999
G15G16     0.10390300000000002
G15G16     0.097103
G15G16     0.08347500000000002
G15G16     0.072939
G15G16     0.083486
G15G16     0.077488
G15G16     0.07506899999999998
G15G16     0.08915000000000001
G15G16     0.094971
G15G16     0.09077600000000001
G15G16     0.091033
G15G16     0.088418
G15G16     0.087998
G15G16     0.08761599999999999
G15G16     0.081574
G15G16     0.08012599999999999
G15G16     0.08524000000000001
G15G16     0.08785
G15G16     0.086973
G15G16     0.08114300000000002
G15G16     0.08977099999999999
G15G16     0.092992
G15G16     0.08734600000000001
G15G16     0.07298399999999998
G15G16     0.07892199999999999
G15G16     0.08106800000000002
G15G16     0.079228
G15G16     0.07888899999999999
G15G16     0.079317
G15G16     0.08287400000000002
G15G16     0.08297900000000001
G15G16     0.08440900000000001
G15G16     0.08611200000000002
G15G16     0.08318400000000001
G15G16     0.08380499999999999
G15G16     0.08366000000000001
G15G16     0.073447
G15G16     0.078896
G15G16     0.079736
G15G16     0.07946100000000002
G15G16     0.08290100000000002
G15G16     0.08521899999999999
G15G16     0.09029500000000001
G15G16     0.09442
G15G16     0.09697600000000002
G15G16     0.10437099999999999
G15G16     0.11428999999999999
G15G16     0.10800699999999999
G15G16     0.116987
G15G16     0.119739
G15G16     0.12240100000000002
G15G16     0.107368
G15G16     0.08928899999999998
G15G16     0.08466999999999998
G15G16     0.076743
G15G16     0.06679399999999999
G15G16     0.06249599999999999
G15G16     0.05977600000000001
G15G16     0.055141
G15G16     0.049832999999999995
G15G16     0.048087999999999985
G15G16     0.048612999999999996
G15G16     0.045763999999999985
G15G16     0.040326
G15G16     0.03796200000000001
G15G16     0.037838
G15G16     0.036874999999999984
G15G16     0.035547999999999996
G15G16     0.033159
G15G16     0.035022
G15G16     0.035726
G15G16     0.030625999999999997
G15G16     0.029075
G15G16     0.030693000000000005
G15G16     0.033095
G15G16     0.031703
G15G16     0.028887000000000003
G15G16     0.029055999999999995
G15G16     0.027259
G15G16     0.028233
G15G16     0.028968999999999998
G15G16     0.026646000000000006
G15G16     0.02717
G15G16     0.035286
G15G16     0.03647300000000001
G15G16     0.03461499999999999
G15G16     0.04105399999999999
G15G16     0.046728000000000006
G15G16     0.04708
G15G16     0.050144
G15G16     0.049530000000000005
G15G16     0.05611799999999998
G15G16     0.06521900000000001
G15G16     0.062575
G15G16     0.06306199999999999
G15G16     0.076054
G15G16     0.09545100000000001
G15G16     0.10797699999999999
G15G16     0.09939800000000001
G15G16     0.104865
G15G16     0.11407599999999998
G15G16     0.11687099999999999
G15G16     0.11556899999999999
G15G16     0.11959499999999999
G15G16     0.12346
G15G16     0.12356400000000001
G15G16     0.11966199999999999
G15G16     0.11054
G15G16     0.11208800000000001
G15G16     0.097902
G15G16     0.082964
G15G16     0.074691
G15G16     0.07402799999999998
G15G16     0.06827199999999999
G15G16     0.06457600000000001
G15G16     0.06359099999999998
G15G16     0.064784
G15G16     0.067441
G15G16     0.06639199999999999
G15G16     0.06715700000000001
G15G16     0.07239300000000001
G15G16     0.082843
G15G16     0.08798700000000001
G15G16     0.08590500000000001
G15G16     0.09541999999999999
G15G16     0.108726
G15G16     0.10639300000000002
G15G16     0.10696600000000002
G15G16     0.10549100000000002
G15G16     0.100887
G15G16     0.10306299999999999
G15G16     0.10810399999999998
G15G16     0.11156899999999999
G15G16     0.118371
G15G16     0.125871
G15G16     0.129591
G15G16     0.12566100000000002
G15G16     0.11744
G15G16     0.12118799999999999
G15G16     0.11924700000000002
G15G16     0.104754
G15G16     0.097069
G15G16     0.10018500000000001
G15G16     0.09294799999999999
G15G16     0.08129
G15G16     0.067731
G15G16     0.069532
G15G16     0.06624200000000001
G15G16     0.052007000000000005
G15G16     0.042879
G15G16     0.045614999999999996
G15G16     0.047366000000000005
G15G16     0.04441799999999999
G15G16     0.041151
G15G16     0.043132
G15G16     0.045644
G15G16     0.04348600000000001
G15G16     0.036554
G15G16     0.032846
G15G16     0.036487000000000006
G15G16     0.03958
G15G16     0.032958
G15G16     0.032274
G15G16     0.03651599999999999
G15G16     0.04185799999999999
G15G16     0.041865
G15G16     0.041367
G15G16     0.045429
G15G16     0.058751
G15G16     0.05826099999999999
G15G16     0.056603999999999995
G15G16     0.066711
G15G16     0.075519
G15G16     0.08009499999999999
G15G16     0.079304
G15G16     0.081616
G15G16     0.097065
G15G16     0.100941
G15G16     0.09648199999999998
G15G16     0.10445600000000001
G15G16     0.10476699999999999
G15G16     0.11087799999999999
G15G16     0.10986
G15G16     0.104076
G15G16     0.10790700000000002
G15G16     0.117104
G15G16     0.120336
G15G16     0.11188100000000002
G15G16     0.107401
G15G16     0.103258
G15G16     0.099418
G15G16     0.085322
G15G16     0.082944
G15G16     0.081471
G15G16     0.07583099999999998
G15G16     0.06475399999999999
G15G16     0.058585
G15G16     0.05236400000000001
G15G16     0.046800999999999995
G15G16     0.045354
G15G16     0.039097999999999994
G15G16     0.035691
G15G16     0.035437
G15G16     0.037601
G15G16     0.037799
G15G16     0.03729299999999999
G15G16     0.042838
G15G16     0.043805000000000004
G15G16     0.036702
G15G16     0.03881899999999999
G15G16     0.039268
G15G16     0.03667
G15G16     0.035357
G15G16     0.03498300000000001
G15G16     0.036706
G15G16     0.03422200000000001
G15G16     0.031835
G15G16     0.036788999999999995
G15G16     0.037737
G15G16     0.03912500000000001
G15G16     0.04250099999999999
G15G16     0.037564
G15G16     0.043219999999999995
G15G16     0.054348999999999995
G15G16     0.05398599999999999
G15G16     0.051906
G15G16     0.06512699999999999
G15G16     0.07705200000000001
G15G16     0.08490600000000002
G15G16     0.07648
G15G16     0.08757300000000003
G15G16     0.105318
G15G16     0.103344
G15G16     0.094295
G15G16     0.100546
G15G16     0.10377099999999999
G15G16     0.099804
G15G16     0.08810199999999999
G15G16     0.08345799999999999
G15G16     0.09175
G15G16     0.08653999999999999
G15G16     0.084535
G15G16     0.083963
G15G16     0.08039999999999999
G15G16     0.08431599999999999
G15G16     0.07838899999999999
G15G16     0.067682
G15G16     0.06774899999999999
G15G16     0.071098
G15G16     0.06406400000000001
G15G16     0.059733
G15G16     0.06275900000000001
G15G16     0.06484
G15G16     0.06463599999999999
G15G16     0.056517000000000005
G15G16     0.06159799999999999
G15G16     0.07143100000000001
G15G16     0.07468
G15G16     0.079914
G15G16     0.087766
G15G16     0.099294
G15G16     0.107292
G15G16     0.11372400000000002
G15G16     0.12233100000000001
G15G16     0.12057799999999998
G15G16     0.12096500000000002
G15G16     0.12905300000000003
G15G16     0.124197
G15G16     0.11706200000000001
G15G16     0.12019099999999999
G15G16     0.11028
G15G16     0.10397399999999998
G15G16     0.09292700000000001
G15G16     0.09114900000000001
G15G16     0.08868300000000001
G15G16     0.07841
G15G16     0.07279500000000001
G15G16     0.08133799999999998
G15G16     0.081442
G15G16     0.06470999999999999
G15G16     0.061961
G15G16     0.058383
G15G16     0.056381999999999995
G15G16     0.05021200000000001
G15G16     0.046304
G15G16     0.04797
G15G16     0.051044
G15G16     0.05473200000000001
G15G16     0.060369
G15G16     0.05973200000000001
G15G16     0.067747
G15G16     0.073268
G15G16     0.06878
G15G16     0.06426599999999999
G15G16     0.06931499999999999
G15G16     0.078433
G15G16     0.074751
G15G16     0.079491
G15G16     0.08765
G15G16     0.086864
G15G16     0.07673
G15G16     0.07391200000000002
G15G16     0.076483
G15G16     0.08132400000000001
G15G16     0.086913
G15G16     0.09800700000000001
G15G16     0.10901
G15G16     0.11248600000000002
G15G16     0.11884000000000003
G15G16     0.12279000000000001
G15G16     0.108875
G15G16     0.101827
G15G16     0.10160900000000002
G15G16     0.09374099999999999
G15G16     0.090092
G15G16     0.087402
G15G16     0.08875300000000001
G15G16     0.08939200000000001
G15G16     0.089339
G15G16     0.085573
G15G16     0.080336
G15G16     0.074665
G15G16     0.0736
G15G16     0.08204199999999999
G15G16     0.08568
G15G16     0.089139
G15G16     0.09638
G15G16     0.09848
G15G16     0.09360099999999999
G15G16     0.09661800000000001
G15G16     0.102794
G15G16     0.099918
G15G16     0.097589
G15G16     0.11103600000000001
G15G16     0.119656
G15G16     0.130959
G15G16     0.15513699999999997
G15G16     0.14886599999999997
G15G16     0.140174
G15G16     0.13640999999999998
G15G16     0.140249
G15G16     0.12758699999999998
G15G16     0.1113
G15G16     0.09226299999999998
G15G16     0.090487
G15G16     0.074592
G15G16     0.059494000000000005
G15G16     0.049824
G15G16     0.042001
G15G16     0.03538
G15G16     0.031990000000000005
G15G16     0.030707
G15G16     0.03174300000000001
G15G16     0.035202000000000004
G15G16     0.034212
G15G16     0.03435400000000001
G15G16     0.03764699999999999
G15G16     0.036467999999999993
G15G16     0.032855999999999996
G15G16     0.030423
G15G16     0.025986000000000002
G15G16     0.026497999999999997
G15G16     0.024896999999999996
G15G16     0.02091
G15G16     0.024336
G15G16     0.031073
G15G16     0.032331
G15G16     0.032954
G15G16     0.036063
G15G16     0.040735999999999994
G15G16     0.04254200000000001
G15G16     0.042203000000000004
G15G16     0.04610700000000001
G15G16     0.048811
G15G16     0.054459
G15G16     0.056797999999999994
G15G16     0.06134900000000001
G15G16     0.07246899999999998
G15G16     0.08501700000000001
G15G16     0.084345
G15G16     0.084534
G15G16     0.08981200000000002
G15G16     0.08925699999999999
G15G16     0.09163999999999999
G15G16     0.08852499999999999
G15G16     0.087671
G15G16     0.091242
G15G16     0.09306
G15G16     0.093971
G15G16     0.10332000000000001
G15G16     0.113595
G15G16     0.121362
G15G16     0.122373
G15G16     0.13213
G15G16     0.14039400000000002
G15G16     0.128576
G15G16     0.106583
G15G16     0.08946000000000001
G15G16     0.07777699999999999
G15G16     0.062835
G15G16     0.05624
G15G16     0.046140999999999995
G15G16     0.03918800000000001
G15G16     0.04149399999999998
G15G16     0.043100000000000006
G15G16     0.03593300000000001
G15G16     0.032371000000000004
G15G16     0.032013999999999994
G15G16     0.027193
G15G16     0.023661
G15G16     0.025925000000000004
G15G16     0.026227
G15G16     0.02546500000000001
G15G16     0.024080999999999998
G15G16     0.023552999999999994
G15G16     0.025755999999999998
G15G16     0.022949
G15G16     0.025337
