# Supplementary material for: Explainable chemical artificial intelligence from accurate machine learning of real-space chemical descriptors
Source: Nat Commun. 2024 May 21;15:4345. doi: 10.1038/s41467-024-48567-9 (PMC11522690; doi:10.1038/s41467-024-48567-9)
Supplement: Supplementary file 4 — Source Data [file 41467_2024_48567_MOESM4_ESM.zip › SI/Supplementary_Note_14/Supplementary_Figure_19/B/DI_OH1_OH4.txt]

# Label    # Value
G1G4     0.166496
G1G4     0.177077
G1G4     0.18614500000000003
G1G4     0.20747099999999996
G1G4     0.282491
G1G4     0.309492
G1G4     0.23429
G1G4     0.200375
G1G4     0.18007
G1G4     0.17673299999999997
G1G4     0.161727
G1G4     0.16417099999999998
G1G4     0.15699699999999997
G1G4     0.13568
G1G4     0.129029
G1G4     0.132016
G1G4     0.12399799999999998
G1G4     0.108987
G1G4     0.089815
G1G4     0.076191
G1G4     0.07384800000000001
G1G4     0.06803400000000001
G1G4     0.076177
G1G4     0.087857
G1G4     0.09256600000000001
G1G4     0.09477500000000001
G1G4     0.108734
G1G4     0.11429399999999999
G1G4     0.11370899999999999
G1G4     0.09591100000000001
G1G4     0.10212600000000001
G1G4     0.135022
G1G4     0.14346399999999998
G1G4     0.138649
G1G4     0.162247
G1G4     0.197211
G1G4     0.21107900000000002
G1G4     0.216011
G1G4     0.21129399999999998
G1G4     0.219091
G1G4     0.209412
G1G4     0.172844
G1G4     0.15071099999999998
G1G4     0.173183
G1G4     0.194324
G1G4     0.180436
G1G4     0.17768200000000003
G1G4     0.192403
G1G4     0.217267
G1G4     0.236589
G1G4     0.220585
G1G4     0.227806
G1G4     0.20770899999999998
G1G4     0.171897
G1G4     0.170261
G1G4     0.17171
G1G4     0.182962
G1G4     0.16843799999999998
G1G4     0.159699
G1G4     0.159076
G1G4     0.13981200000000002
G1G4     0.12911499999999998
G1G4     0.12525999999999998
G1G4     0.11516200000000001
G1G4     0.102824
G1G4     0.11814800000000002
G1G4     0.146293
G1G4     0.155169
G1G4     0.14917000000000002
G1G4     0.15441200000000002
G1G4     0.158027
G1G4     0.15351900000000002
G1G4     0.139358
G1G4     0.12502
G1G4     0.12999
G1G4     0.157116
G1G4     0.182571
G1G4     0.198034
G1G4     0.19391599999999998
G1G4     0.167089
G1G4     0.146788
G1G4     0.140797
G1G4     0.148818
G1G4     0.15566199999999997
G1G4     0.155319
G1G4     0.156357
G1G4     0.169122
G1G4     0.176136
G1G4     0.181141
G1G4     0.158958
G1G4     0.142789
G1G4     0.14342500000000002
G1G4     0.13027
G1G4     0.10368200000000001
G1G4     0.094569
G1G4     0.093258
G1G4     0.088548
G1G4     0.077197
G1G4     0.068871
G1G4     0.07811599999999999
G1G4     0.093086
G1G4     0.105487
G1G4     0.10846
G1G4     0.106192
G1G4     0.105765
G1G4     0.10672999999999999
G1G4     0.107608
G1G4     0.115456
G1G4     0.134932
G1G4     0.136907
G1G4     0.12985200000000002
G1G4     0.146982
G1G4     0.16237200000000002
G1G4     0.147682
G1G4     0.135976
G1G4     0.157051
G1G4     0.163149
G1G4     0.145843
G1G4     0.13344599999999998
G1G4     0.14832299999999998
G1G4     0.14646
G1G4     0.129224
G1G4     0.12634199999999998
G1G4     0.129238
G1G4     0.13926
G1G4     0.15992399999999998
G1G4     0.16634100000000002
G1G4     0.16811800000000002
G1G4     0.17381299999999997
G1G4     0.17266700000000001
G1G4     0.14504899999999998
G1G4     0.13657000000000002
G1G4     0.159597
G1G4     0.16814099999999998
G1G4     0.159939
G1G4     0.15576600000000002
G1G4     0.172458
G1G4     0.172524
G1G4     0.14631699999999997
G1G4     0.14170199999999997
G1G4     0.16308
G1G4     0.155654
G1G4     0.144715
G1G4     0.142965
G1G4     0.14871299999999998
G1G4     0.152189
G1G4     0.155843
G1G4     0.15824399999999997
G1G4     0.15032500000000001
G1G4     0.14644000000000001
G1G4     0.14826999999999999
G1G4     0.13415
G1G4     0.13736399999999999
G1G4     0.146128
G1G4     0.162365
G1G4     0.174945
G1G4     0.20302200000000004
G1G4     0.201775
G1G4     0.21331
G1G4     0.20087200000000002
G1G4     0.178551
G1G4     0.171415
G1G4     0.18406999999999998
G1G4     0.190316
G1G4     0.168835
G1G4     0.161936
G1G4     0.191886
G1G4     0.20365
G1G4     0.186787
G1G4     0.150353
G1G4     0.12122700000000002
G1G4     0.106974
G1G4     0.09215399999999999
G1G4     0.081123
G1G4     0.076804
G1G4     0.08384499999999999
G1G4     0.089086
G1G4     0.09049300000000002
G1G4     0.095534
G1G4     0.114187
G1G4     0.130043
G1G4     0.132237
G1G4     0.13155
G1G4     0.14272100000000001
G1G4     0.15496800000000002
G1G4     0.14768699999999998
G1G4     0.147583
G1G4     0.157799
G1G4     0.16808399999999998
G1G4     0.19193700000000002
G1G4     0.193931
G1G4     0.190886
G1G4     0.175012
G1G4     0.166382
G1G4     0.154866
G1G4     0.13326500000000002
G1G4     0.128588
G1G4     0.13025699999999998
G1G4     0.122139
G1G4     0.11723499999999999
G1G4     0.12169400000000001
G1G4     0.134275
G1G4     0.144037
G1G4     0.14419300000000002
G1G4     0.137905
G1G4     0.128073
G1G4     0.120323
G1G4     0.11978699999999999
G1G4     0.123313
G1G4     0.128389
G1G4     0.122193
G1G4     0.12254099999999998
G1G4     0.126591
G1G4     0.125502
G1G4     0.125366
G1G4     0.120543
G1G4     0.11594499999999998
G1G4     0.12185499999999999
G1G4     0.13942300000000002
G1G4     0.15074900000000002
G1G4     0.167486
G1G4     0.178566
G1G4     0.167967
G1G4     0.157561
G1G4     0.174383
G1G4     0.19263399999999997
G1G4     0.184873
G1G4     0.177672
G1G4     0.186495
G1G4     0.187381
G1G4     0.167116
G1G4     0.16282
G1G4     0.164343
G1G4     0.16467900000000002
G1G4     0.173721
G1G4     0.17091200000000004
G1G4     0.16801399999999997
G1G4     0.164175
G1G4     0.14998999999999998
G1G4     0.14000400000000002
G1G4     0.125986
G1G4     0.119034
G1G4     0.111047
G1G4     0.10852300000000001
G1G4     0.109751
G1G4     0.12438900000000001
G1G4     0.127815
G1G4     0.117399
G1G4     0.118272
G1G4     0.128331
G1G4     0.125423
G1G4     0.128638
G1G4     0.15685100000000002
G1G4     0.174514
G1G4     0.185722
G1G4     0.180269
G1G4     0.18377
G1G4     0.21810800000000002
G1G4     0.230139
G1G4     0.21404099999999998
G1G4     0.219205
G1G4     0.212232
G1G4     0.18986799999999998
G1G4     0.16585300000000003
G1G4     0.17047400000000001
G1G4     0.18150499999999997
G1G4     0.17697000000000002
G1G4     0.17136200000000001
G1G4     0.18583200000000002
G1G4     0.22003500000000004
G1G4     0.22978099999999999
G1G4     0.18390499999999999
G1G4     0.164058
G1G4     0.14692300000000003
G1G4     0.141316
G1G4     0.14237599999999997
G1G4     0.152839
G1G4     0.159099
G1G4     0.157878
G1G4     0.16377
G1G4     0.16480799999999998
G1G4     0.140365
G1G4     0.139167
G1G4     0.1448
G1G4     0.143675
G1G4     0.14444
G1G4     0.158878
G1G4     0.16151300000000002
G1G4     0.169416
G1G4     0.18392199999999997
G1G4     0.21320399999999998
G1G4     0.28257899999999997
G1G4     0.218836
G1G4     0.16397699999999998
G1G4     0.15211
G1G4     0.13657099999999997
G1G4     0.141939
G1G4     0.13258
G1G4     0.128953
G1G4     0.129299
G1G4     0.124067
G1G4     0.11858400000000001
G1G4     0.11526800000000001
G1G4     0.130196
G1G4     0.14817300000000003
G1G4     0.14012299999999997
G1G4     0.133613
G1G4     0.14378
G1G4     0.17945699999999998
G1G4     0.16358799999999998
G1G4     0.151917
G1G4     0.15614
G1G4     0.141811
G1G4     0.124736
G1G4     0.12884
G1G4     0.135677
G1G4     0.145646
G1G4     0.136926
G1G4     0.11529200000000002
G1G4     0.111265
G1G4     0.129021
G1G4     0.144638
G1G4     0.13709
G1G4     0.142381
G1G4     0.152732
G1G4     0.166278
G1G4     0.171324
G1G4     0.16789700000000002
G1G4     0.16482
G1G4     0.16698100000000002
G1G4     0.16378000000000004
G1G4     0.144003
G1G4     0.136344
G1G4     0.139902
G1G4     0.14802600000000002
G1G4     0.150315
G1G4     0.142542
G1G4     0.12836199999999998
G1G4     0.123025
G1G4     0.109125
G1G4     0.09845
G1G4     0.11448
G1G4     0.1455
G1G4     0.145135
G1G4     0.15078999999999998
G1G4     0.16230700000000003
G1G4     0.16096
G1G4     0.155134
G1G4     0.156199
G1G4     0.14912699999999998
G1G4     0.14548
G1G4     0.149393
G1G4     0.146398
G1G4     0.150077
G1G4     0.15929000000000001
G1G4     0.16959699999999997
G1G4     0.16902699999999998
G1G4     0.19298200000000001
G1G4     0.21027099999999996
G1G4     0.18824800000000003
G1G4     0.180319
G1G4     0.19353700000000001
G1G4     0.20120900000000003
G1G4     0.195278
G1G4     0.186799
G1G4     0.188544
G1G4     0.20797300000000002
G1G4     0.203204
G1G4     0.178897
G1G4     0.167472
G1G4     0.16347599999999998
G1G4     0.15018499999999999
G1G4     0.13666599999999998
G1G4     0.132923
G1G4     0.13067600000000001
G1G4     0.140758
G1G4     0.14739599999999997
G1G4     0.135377
G1G4     0.141662
G1G4     0.146904
G1G4     0.132852
G1G4     0.142596
G1G4     0.15924199999999997
G1G4     0.17297200000000001
G1G4     0.149062
G1G4     0.14900700000000003
G1G4     0.146339
G1G4     0.132878
G1G4     0.14090499999999997
G1G4     0.148266
G1G4     0.134619
G1G4     0.148706
G1G4     0.15412
G1G4     0.149704
G1G4     0.129434
G1G4     0.13491399999999998
G1G4     0.15583000000000002
G1G4     0.169838
G1G4     0.169435
G1G4     0.15916
G1G4     0.179979
G1G4     0.19762499999999997
G1G4     0.17860700000000002
G1G4     0.163995
G1G4     0.15046700000000002
G1G4     0.140502
G1G4     0.136604
G1G4     0.132039
G1G4     0.120693
G1G4     0.12199800000000001
G1G4     0.124053
G1G4     0.11683500000000001
G1G4     0.12878099999999998
G1G4     0.141085
G1G4     0.13382300000000003
G1G4     0.13831000000000002
G1G4     0.144982
G1G4     0.128482
G1G4     0.1283
G1G4     0.160182
G1G4     0.16537400000000002
G1G4     0.154235
G1G4     0.160586
G1G4     0.16803900000000002
G1G4     0.140364
G1G4     0.127006
G1G4     0.13069
G1G4     0.12758999999999998
G1G4     0.12076300000000001
G1G4     0.109294
G1G4     0.120789
G1G4     0.13854799999999998
G1G4     0.163378
G1G4     0.17883100000000002
G1G4     0.161451
G1G4     0.159029
G1G4     0.159053
G1G4     0.164547
G1G4     0.15032300000000004
G1G4     0.156835
G1G4     0.198505
G1G4     0.154981
G1G4     0.133767
G1G4     0.138431
G1G4     0.155206
G1G4     0.146972
G1G4     0.144593
G1G4     0.155991
G1G4     0.14424
G1G4     0.13187700000000002
G1G4     0.135094
G1G4     0.135551
G1G4     0.143256
G1G4     0.143676
G1G4     0.128516
G1G4     0.122832
G1G4     0.124114
G1G4     0.13540000000000002
G1G4     0.14318699999999998
G1G4     0.149384
G1G4     0.146319
G1G4     0.149221
G1G4     0.15681900000000001
G1G4     0.14261200000000002
G1G4     0.143544
G1G4     0.15263599999999997
G1G4     0.14678000000000002
G1G4     0.13835899999999998
G1G4     0.131608
G1G4     0.12581299999999998
G1G4     0.13202300000000003
G1G4     0.146461
G1G4     0.166603
G1G4     0.16323500000000002
G1G4     0.16273500000000002
G1G4     0.16068600000000002
G1G4     0.150499
G1G4     0.147486
G1G4     0.160315
G1G4     0.148844
G1G4     0.140712
G1G4     0.15226
G1G4     0.16497099999999998
G1G4     0.15873800000000002
G1G4     0.167048
G1G4     0.170824
G1G4     0.15821199999999996
G1G4     0.138209
G1G4     0.122234
G1G4     0.12195600000000001
G1G4     0.12443899999999998
G1G4     0.132515
G1G4     0.138713
G1G4     0.137884
G1G4     0.13709
G1G4     0.133044
G1G4     0.121112
G1G4     0.112571
G1G4     0.119717
G1G4     0.13894199999999998
G1G4     0.136955
