# Supplementary material for: Explainable chemical artificial intelligence from accurate machine learning of real-space chemical descriptors
Source: Nat Commun. 2024 May 21;15:4345. doi: 10.1038/s41467-024-48567-9 (PMC11522690; doi:10.1038/s41467-024-48567-9)
Supplement: Supplementary file 4 — Source Data [file 41467_2024_48567_MOESM4_ESM.zip › SI/Supplementary_Note_14/Supplementary_Figure_19/B/DI_NH21_NH24.txt]

# Label    # Value
G13G16     0.12630400000000003
G13G16     0.12278
G13G16     0.12069400000000002
G13G16     0.129364
G13G16     0.15033299999999997
G13G16     0.146011
G13G16     0.13178700000000002
G13G16     0.12998299999999996
G13G16     0.130193
G13G16     0.12558099999999997
G13G16     0.114867
G13G16     0.10890299999999999
G13G16     0.097427
G13G16     0.087626
G13G16     0.09849499999999999
G13G16     0.09877799999999999
G13G16     0.08513200000000001
G13G16     0.07864399999999999
G13G16     0.085624
G13G16     0.098767
G13G16     0.093045
G13G16     0.08802899999999998
G13G16     0.09059
G13G16     0.08583800000000001
G13G16     0.07674099999999999
G13G16     0.07694900000000002
G13G16     0.079257
G13G16     0.072222
G13G16     0.08244599999999999
G13G16     0.079952
G13G16     0.077973
G13G16     0.099304
G13G16     0.11350600000000001
G13G16     0.108658
G13G16     0.10057
G13G16     0.095803
G13G16     0.111304
G13G16     0.116141
G13G16     0.102139
G13G16     0.08775
G13G16     0.09070099999999999
G13G16     0.09119599999999999
G13G16     0.08504700000000003
G13G16     0.092317
G13G16     0.09669499999999999
G13G16     0.09469299999999999
G13G16     0.09407900000000001
G13G16     0.08757400000000001
G13G16     0.09506899999999999
G13G16     0.10871700000000001
G13G16     0.11936800000000002
G13G16     0.11626700000000001
G13G16     0.121572
G13G16     0.148251
G13G16     0.15215199999999998
G13G16     0.137085
G13G16     0.12622
G13G16     0.126845
G13G16     0.126973
G13G16     0.11028199999999999
G13G16     0.092244
G13G16     0.11502699999999999
G13G16     0.118354
G13G16     0.09635200000000001
G13G16     0.096188
G13G16     0.10570100000000002
G13G16     0.10765699999999999
G13G16     0.102435
G13G16     0.095824
G13G16     0.11038900000000001
G13G16     0.12776400000000002
G13G16     0.11714
G13G16     0.10642000000000001
G13G16     0.108835
G13G16     0.12195399999999998
G13G16     0.115656
G13G16     0.090479
G13G16     0.08388000000000002
G13G16     0.101029
G13G16     0.11468600000000002
G13G16     0.11691099999999999
G13G16     0.123662
G13G16     0.15664199999999998
G13G16     0.18361300000000003
G13G16     0.157278
G13G16     0.149395
G13G16     0.15872100000000003
G13G16     0.15374500000000002
G13G16     0.13541100000000003
G13G16     0.107885
G13G16     0.104565
G13G16     0.113571
G13G16     0.09995399999999999
G13G16     0.08224999999999999
G13G16     0.07714100000000002
G13G16     0.07748800000000003
G13G16     0.08552299999999999
G13G16     0.07745
G13G16     0.06747399999999998
G13G16     0.09532700000000001
G13G16     0.111389
G13G16     0.10298199999999999
G13G16     0.11158799999999999
G13G16     0.13518299999999997
G13G16     0.14402399999999999
G13G16     0.13933500000000001
G13G16     0.11858699999999998
G13G16     0.121246
G13G16     0.122288
G13G16     0.112224
G13G16     0.09994
G13G16     0.10149799999999999
G13G16     0.10757500000000002
G13G16     0.11966900000000001
G13G16     0.1136
G13G16     0.10173900000000001
G13G16     0.11968399999999998
G13G16     0.133774
G13G16     0.11166899999999999
G13G16     0.099679
G13G16     0.10696200000000002
G13G16     0.11016
G13G16     0.09458000000000001
G13G16     0.077085
G13G16     0.07441900000000001
G13G16     0.080536
G13G16     0.076698
G13G16     0.063481
G13G16     0.059052999999999994
G13G16     0.055606
G13G16     0.053174
G13G16     0.05741
G13G16     0.05122100000000001
G13G16     0.045709
G13G16     0.047170000000000004
G13G16     0.038837
G13G16     0.028171
G13G16     0.028717000000000003
G13G16     0.032206000000000005
G13G16     0.028985
G13G16     0.026834
G13G16     0.030657999999999998
G13G16     0.031333
G13G16     0.031187000000000003
G13G16     0.031444
G13G16     0.031942
G13G16     0.031212
G13G16     0.028487999999999996
G13G16     0.029882999999999996
G13G16     0.04218800000000001
G13G16     0.044084
G13G16     0.044148
G13G16     0.05522200000000001
G13G16     0.064761
G13G16     0.062307999999999995
G13G16     0.059404000000000005
G13G16     0.06175300000000001
G13G16     0.07348500000000001
G13G16     0.07481800000000001
G13G16     0.07121100000000001
G13G16     0.08374100000000001
G13G16     0.107897
G13G16     0.131064
G13G16     0.134869
G13G16     0.149263
G13G16     0.18888000000000005
G13G16     0.21434299999999998
G13G16     0.22645600000000002
G13G16     0.21264800000000003
G13G16     0.219415
G13G16     0.21910200000000002
G13G16     0.18841400000000003
G13G16     0.15513100000000002
G13G16     0.144477
G13G16     0.129411
G13G16     0.10102499999999999
G13G16     0.085589
G13G16     0.076406
G13G16     0.066138
G13G16     0.06885699999999999
G13G16     0.061757000000000006
G13G16     0.056051
G13G16     0.058463999999999995
G13G16     0.052886
G13G16     0.049756999999999996
G13G16     0.045197
G13G16     0.040909999999999995
G13G16     0.05440300000000001
G13G16     0.057031
G13G16     0.04655299999999999
G13G16     0.055777
G13G16     0.077213
G13G16     0.086987
G13G16     0.07935099999999998
G13G16     0.08304500000000001
G13G16     0.10564700000000002
G13G16     0.10954700000000002
G13G16     0.104866
G13G16     0.098429
G13G16     0.105187
G13G16     0.11082700000000001
G13G16     0.091892
G13G16     0.08200199999999999
G13G16     0.07141299999999999
G13G16     0.067881
G13G16     0.077415
G13G16     0.06963099999999998
G13G16     0.059128
G13G16     0.06082
G13G16     0.064415
G13G16     0.06973999999999998
G13G16     0.07057
G13G16     0.0701
G13G16     0.07261800000000002
G13G16     0.08142
G13G16     0.08917
G13G16     0.08608299999999999
G13G16     0.08153000000000002
G13G16     0.071039
G13G16     0.060657
G13G16     0.06612600000000002
G13G16     0.079641
G13G16     0.08239199999999999
G13G16     0.077271
G13G16     0.06912600000000002
G13G16     0.07449499999999999
G13G16     0.08141499999999999
G13G16     0.07770599999999998
G13G16     0.06309100000000001
G13G16     0.06683099999999999
G13G16     0.08003
G13G16     0.07945800000000001
G13G16     0.061976
G13G16     0.069
G13G16     0.07537699999999999
G13G16     0.069035
G13G16     0.07401100000000001
G13G16     0.072727
G13G16     0.08474599999999999
G13G16     0.09451900000000002
G13G16     0.08747200000000001
G13G16     0.115531
G13G16     0.134021
G13G16     0.15602499999999997
G13G16     0.16332800000000003
G13G16     0.17078800000000002
G13G16     0.176876
G13G16     0.19005599999999997
G13G16     0.210891
G13G16     0.21320500000000006
G13G16     0.202914
G13G16     0.19662699999999997
G13G16     0.179311
G13G16     0.145178
G13G16     0.11026200000000001
G13G16     0.11235999999999999
G13G16     0.118801
G13G16     0.099994
G13G16     0.08302299999999999
G13G16     0.08879999999999999
G13G16     0.112828
G13G16     0.10879100000000001
G13G16     0.09182400000000002
G13G16     0.0814
G13G16     0.090089
G13G16     0.087033
G13G16     0.066056
G13G16     0.066156
G13G16     0.067752
G13G16     0.06469
G13G16     0.060551
G13G16     0.05655899999999999
G13G16     0.05487499999999999
G13G16     0.05619
G13G16     0.048956999999999994
G13G16     0.04749000000000001
G13G16     0.051144
G13G16     0.054408
G13G16     0.058519
G13G16     0.05837200000000001
G13G16     0.058469
G13G16     0.06592799999999999
G13G16     0.07172
G13G16     0.06565900000000001
G13G16     0.058184
G13G16     0.06375600000000001
G13G16     0.07179899999999999
G13G16     0.07218699999999999
G13G16     0.06990799999999997
G13G16     0.077681
G13G16     0.09319999999999999
G13G16     0.08649099999999998
G13G16     0.093693
G13G16     0.10240600000000001
G13G16     0.11460899999999999
G13G16     0.123517
G13G16     0.132493
G13G16     0.142877
G13G16     0.155935
G13G16     0.15337099999999998
G13G16     0.15924200000000002
G13G16     0.16295400000000002
G13G16     0.154999
G13G16     0.14002700000000004
G13G16     0.135772
G13G16     0.13594800000000004
G13G16     0.132839
G13G16     0.150984
G13G16     0.15681000000000003
G13G16     0.15967699999999999
G13G16     0.15749400000000002
G13G16     0.16476699999999997
G13G16     0.166329
G13G16     0.149221
G13G16     0.144821
G13G16     0.14281600000000003
G13G16     0.147587
G13G16     0.15310100000000001
G13G16     0.14964099999999997
G13G16     0.12647199999999997
G13G16     0.11963199999999999
G13G16     0.12724100000000002
G13G16     0.12892299999999998
G13G16     0.12392900000000003
G13G16     0.122226
G13G16     0.116799
G13G16     0.11549200000000001
G13G16     0.113317
G13G16     0.111615
G13G16     0.101221
G13G16     0.08178400000000001
G13G16     0.077615
G13G16     0.081298
G13G16     0.064742
G13G16     0.047928
G13G16     0.044276
G13G16     0.04669699999999999
G13G16     0.046995
G13G16     0.049056
G13G16     0.046497000000000004
G13G16     0.038248
G13G16     0.03700000000000001
G13G16     0.046187000000000006
G13G16     0.056803999999999986
G13G16     0.056897
G13G16     0.05281700000000001
G13G16     0.05606199999999999
G13G16     0.054254
G13G16     0.059059
G13G16     0.058023000000000005
G13G16     0.044791
G13G16     0.04167800000000001
G13G16     0.04593
G13G16     0.04959
G13G16     0.050899999999999994
G13G16     0.050598000000000004
G13G16     0.060758
G13G16     0.069397
G13G16     0.07626199999999998
G13G16     0.077315
G13G16     0.08422099999999999
G13G16     0.09073000000000002
G13G16     0.09393
G13G16     0.094738
G13G16     0.12574700000000003
G13G16     0.12736999999999998
G13G16     0.11285700000000001
G13G16     0.11693800000000001
G13G16     0.12200200000000001
G13G16     0.11632400000000001
G13G16     0.080859
G13G16     0.07616100000000002
G13G16     0.07987899999999998
G13G16     0.075591
G13G16     0.08255999999999998
G13G16     0.07711199999999999
G13G16     0.089321
G13G16     0.11187599999999998
G13G16     0.12446400000000002
G13G16     0.129305
G13G16     0.14352399999999998
G13G16     0.176802
G13G16     0.216074
G13G16     0.19577099999999997
G13G16     0.17207899999999998
G13G16     0.18405100000000002
G13G16     0.189397
G13G16     0.153367
G13G16     0.124639
G13G16     0.132967
G13G16     0.13232600000000005
G13G16     0.10999899999999999
G13G16     0.103297
G13G16     0.112567
G13G16     0.114563
G13G16     0.10160300000000001
G13G16     0.09101200000000001
G13G16     0.08745699999999998
G13G16     0.083514
G13G16     0.07971499999999998
G13G16     0.07041
G13G16     0.06027
G13G16     0.06019
G13G16     0.06492299999999998
G13G16     0.059031999999999994
G13G16     0.056806999999999996
G13G16     0.06468800000000001
G13G16     0.07038900000000001
G13G16     0.07637
G13G16     0.073448
G13G16     0.07564599999999998
G13G16     0.08386900000000001
G13G16     0.08574
G13G16     0.088444
G13G16     0.09571399999999998
G13G16     0.09603799999999998
G13G16     0.106641
G13G16     0.10139200000000001
G13G16     0.09371200000000002
G13G16     0.10626299999999998
G13G16     0.107031
G13G16     0.08861200000000001
G13G16     0.074015
G13G16     0.084833
G13G16     0.10888300000000001
G13G16     0.10981599999999998
G13G16     0.098373
G13G16     0.118868
G13G16     0.14293400000000003
G13G16     0.143826
G13G16     0.127528
G13G16     0.12174600000000001
G13G16     0.113143
G13G16     0.10173600000000001
G13G16     0.09213999999999999
G13G16     0.08495899999999998
G13G16     0.075243
G13G16     0.06221700000000001
G13G16     0.054618
G13G16     0.06466600000000002
G13G16     0.073445
G13G16     0.07461899999999999
G13G16     0.075468
G13G16     0.07509000000000002
G13G16     0.101341
G13G16     0.11337999999999998
G13G16     0.10326300000000002
G13G16     0.096187
G13G16     0.104207
G13G16     0.105426
G13G16     0.09102
G13G16     0.090098
G13G16     0.08973300000000001
G13G16     0.093035
G13G16     0.087317
G13G16     0.080579
G13G16     0.07971300000000002
G13G16     0.08534300000000002
G13G16     0.08522899999999999
G13G16     0.088389
G13G16     0.08123599999999999
G13G16     0.077971
G13G16     0.090363
G13G16     0.09678700000000001
G13G16     0.113428
G13G16     0.13192600000000002
G13G16     0.136453
G13G16     0.14934599999999998
G13G16     0.16753400000000002
G13G16     0.15199600000000002
G13G16     0.14811
G13G16     0.129202
G13G16     0.108473
G13G16     0.11660899999999999
G13G16     0.13803999999999997
G13G16     0.14590600000000004
G13G16     0.141117
G13G16     0.144355
G13G16     0.17371999999999999
G13G16     0.198802
G13G16     0.185651
G13G16     0.14895699999999998
G13G16     0.13529999999999998
G13G16     0.136102
G13G16     0.12239500000000002
G13G16     0.11174999999999997
G13G16     0.110432
G13G16     0.10428299999999999
G13G16     0.102141
G13G16     0.10614599999999999
G13G16     0.112002
G13G16     0.11024099999999999
G13G16     0.108401
G13G16     0.109373
G13G16     0.12206400000000002
G13G16     0.126946
G13G16     0.11994400000000001
G13G16     0.12352600000000001
G13G16     0.12298900000000001
G13G16     0.124692
G13G16     0.118128
