# Supplementary material for: Explainable chemical artificial intelligence from accurate machine learning of real-space chemical descriptors
Source: Nat Commun. 2024 May 21;15:4345. doi: 10.1038/s41467-024-48567-9 (PMC11522690; doi:10.1038/s41467-024-48567-9)
Supplement: Supplementary file 4 — Source Data [file 41467_2024_48567_MOESM4_ESM.zip › SI/Supplementary_Note_14/Supplementary_Figure_19/B/DI_NH22_NH23.txt]

# Label    # Value
G14G15     0.08557
G14G15     0.08444299999999999
G14G15     0.09290400000000003
G14G15     0.107053
G14G15     0.11303400000000001
G14G15     0.11554099999999999
G14G15     0.11916599999999998
G14G15     0.122142
G14G15     0.11883600000000002
G14G15     0.10149899999999998
G14G15     0.106292
G14G15     0.10613199999999999
G14G15     0.09860100000000001
G14G15     0.086863
G14G15     0.08527199999999999
G14G15     0.08845700000000002
G14G15     0.090919
G14G15     0.07618500000000002
G14G15     0.06556699999999999
G14G15     0.070286
G14G15     0.066837
G14G15     0.05542
G14G15     0.051341
G14G15     0.055942
G14G15     0.063933
G14G15     0.064769
G14G15     0.05403000000000001
G14G15     0.050699999999999995
G14G15     0.055210999999999996
G14G15     0.057216
G14G15     0.055545
G14G15     0.056923999999999995
G14G15     0.065205
G14G15     0.07439400000000003
G14G15     0.074979
G14G15     0.08114600000000001
G14G15     0.08909500000000001
G14G15     0.093273
G14G15     0.09224800000000001
G14G15     0.09581300000000002
G14G15     0.103277
G14G15     0.102925
G14G15     0.10023800000000001
G14G15     0.10665599999999997
G14G15     0.11461999999999997
G14G15     0.11503499999999998
G14G15     0.101625
G14G15     0.103172
G14G15     0.10062099999999999
G14G15     0.09360900000000001
G14G15     0.09191300000000002
G14G15     0.09129200000000001
G14G15     0.081889
G14G15     0.078497
G14G15     0.078004
G14G15     0.07900800000000001
G14G15     0.074038
G14G15     0.07257799999999998
G14G15     0.067701
G14G15     0.057134
G14G15     0.061686
G14G15     0.05772999999999999
G14G15     0.050544
G14G15     0.053834999999999994
G14G15     0.063572
G14G15     0.071242
G14G15     0.072191
G14G15     0.075454
G14G15     0.086811
G14G15     0.101117
G14G15     0.10598800000000001
G14G15     0.11201799999999999
G14G15     0.11882200000000001
G14G15     0.121154
G14G15     0.13212400000000002
G14G15     0.132528
G14G15     0.122162
G14G15     0.11107000000000002
G14G15     0.116863
G14G15     0.112445
G14G15     0.09986400000000001
G14G15     0.08644500000000001
G14G15     0.085788
G14G15     0.08226199999999999
G14G15     0.07693299999999999
G14G15     0.068993
G14G15     0.061147999999999994
G14G15     0.05818800000000001
G14G15     0.057042
G14G15     0.04795599999999999
G14G15     0.043337
G14G15     0.040105999999999996
G14G15     0.037055
G14G15     0.035989999999999994
G14G15     0.03728700000000001
G14G15     0.037721
G14G15     0.043965
G14G15     0.040539
G14G15     0.040558000000000004
G14G15     0.04424499999999999
G14G15     0.04652100000000001
G14G15     0.05255
G14G15     0.060508000000000006
G14G15     0.067716
G14G15     0.074843
G14G15     0.083948
G14G15     0.093444
G14G15     0.09219500000000001
G14G15     0.093893
G14G15     0.09457000000000002
G14G15     0.10091099999999999
G14G15     0.12053299999999999
G14G15     0.130308
G14G15     0.133537
G14G15     0.13788
G14G15     0.136196
G14G15     0.12967299999999998
G14G15     0.11754400000000001
G14G15     0.110262
G14G15     0.111367
G14G15     0.103351
G14G15     0.09129200000000001
G14G15     0.08098500000000003
G14G15     0.07070599999999999
G14G15     0.058702000000000004
G14G15     0.057157999999999994
G14G15     0.042878000000000006
G14G15     0.03221399999999999
G14G15     0.029827
G14G15     0.027616
G14G15     0.025632
G14G15     0.026123
G14G15     0.026027
G14G15     0.022052000000000002
G14G15     0.024368000000000004
G14G15     0.023206
G14G15     0.019831000000000005
G14G15     0.022573999999999993
G14G15     0.019148000000000002
G14G15     0.018408
G14G15     0.018746000000000002
G14G15     0.016823000000000005
G14G15     0.018227999999999998
G14G15     0.018020000000000005
G14G15     0.017599
G14G15     0.02164
G14G15     0.023737000000000005
G14G15     0.018585
G14G15     0.023078
G14G15     0.023221000000000002
G14G15     0.026203999999999998
G14G15     0.029491
G14G15     0.031352000000000005
G14G15     0.033377000000000004
G14G15     0.03395099999999999
G14G15     0.031055000000000006
G14G15     0.033497
G14G15     0.032869999999999996
G14G15     0.031164000000000004
G14G15     0.033277999999999995
G14G15     0.030791999999999993
G14G15     0.032811
G14G15     0.037705
G14G15     0.033821
G14G15     0.03249900000000001
G14G15     0.03833299999999999
G14G15     0.039328999999999996
G14G15     0.04164299999999999
G14G15     0.038445
G14G15     0.039204
G14G15     0.05651500000000001
G14G15     0.056778999999999996
G14G15     0.055847
G14G15     0.062558
G14G15     0.064162
G14G15     0.06497599999999999
G14G15     0.065132
G14G15     0.06996299999999998
G14G15     0.084283
G14G15     0.09334999999999999
G14G15     0.08964199999999999
G14G15     0.10016000000000003
G14G15     0.107116
G14G15     0.103559
G14G15     0.10488299999999999
G14G15     0.098424
G14G15     0.098729
G14G15     0.10823900000000002
G14G15     0.10536999999999999
G14G15     0.11104000000000001
G14G15     0.12058499999999998
G14G15     0.12092099999999999
G14G15     0.10944999999999999
G14G15     0.10247099999999998
G14G15     0.09635899999999999
G14G15     0.09184500000000001
G14G15     0.08324499999999999
G14G15     0.07678799999999998
G14G15     0.073594
G14G15     0.07033299999999998
G14G15     0.07095900000000001
G14G15     0.068423
G14G15     0.05796600000000001
G14G15     0.054471
G14G15     0.049953000000000004
G14G15     0.04477199999999999
G14G15     0.039614
G14G15     0.043229000000000004
G14G15     0.046278999999999994
G14G15     0.0474
G14G15     0.052507000000000005
G14G15     0.06257599999999999
G14G15     0.07567299999999998
G14G15     0.07908499999999999
G14G15     0.082977
G14G15     0.09615399999999999
G14G15     0.11193900000000002
G14G15     0.120807
G14G15     0.117203
G14G15     0.129507
G14G15     0.13926
G14G15     0.127253
G14G15     0.119594
G14G15     0.12316500000000001
G14G15     0.11242500000000001
G14G15     0.106125
G14G15     0.10280099999999999
G14G15     0.09767800000000001
G14G15     0.10506
G14G15     0.107383
G14G15     0.101971
G14G15     0.09160700000000001
G14G15     0.09416599999999999
G14G15     0.09210899999999998
G14G15     0.08720899999999998
G14G15     0.07631700000000001
G14G15     0.069906
G14G15     0.074848
G14G15     0.07944000000000001
G14G15     0.070835
G14G15     0.06430100000000001
G14G15     0.06873800000000001
G14G15     0.07339499999999999
G14G15     0.068718
G14G15     0.07004900000000001
G14G15     0.07883599999999999
G14G15     0.086516
G14G15     0.09044
G14G15     0.092463
G14G15     0.10330900000000001
G14G15     0.110462
G14G15     0.10525399999999999
G14G15     0.099455
G14G15     0.10896299999999998
G14G15     0.110698
G14G15     0.10405899999999998
G14G15     0.080393
G14G15     0.07694399999999998
G14G15     0.082562
G14G15     0.071276
G14G15     0.055833000000000015
G14G15     0.053541
G14G15     0.052099000000000006
G14G15     0.052623
G14G15     0.04970199999999999
G14G15     0.045544999999999995
G14G15     0.044542000000000005
G14G15     0.038809
G14G15     0.038133999999999994
G14G15     0.035146
G14G15     0.030449999999999994
G14G15     0.028643999999999996
G14G15     0.029934000000000006
G14G15     0.027919999999999997
G14G15     0.0283
G14G15     0.031061000000000002
G14G15     0.035888
G14G15     0.036619
G14G15     0.03868799999999999
G14G15     0.042627
G14G15     0.04319599999999999
G14G15     0.04604599999999999
G14G15     0.052073
G14G15     0.05793299999999999
G14G15     0.06414199999999999
G14G15     0.076202
G14G15     0.089686
G14G15     0.104076
G14G15     0.11806000000000001
G14G15     0.127425
G14G15     0.136137
G14G15     0.136396
G14G15     0.13956899999999997
G14G15     0.1333
G14G15     0.133986
G14G15     0.12155600000000001
G14G15     0.122762
G14G15     0.123173
G14G15     0.117174
G14G15     0.11474100000000001
G14G15     0.111413
G14G15     0.10729699999999999
G14G15     0.104698
G14G15     0.09791499999999999
G14G15     0.09605699999999999
G14G15     0.089094
G14G15     0.082424
G14G15     0.082308
G14G15     0.076461
G14G15     0.07124000000000001
G14G15     0.07388300000000002
G14G15     0.07007899999999999
G14G15     0.07494200000000001
G14G15     0.07771799999999998
G14G15     0.07665499999999999
G14G15     0.078389
G14G15     0.08337399999999999
G14G15     0.080158
G14G15     0.07787000000000001
G14G15     0.072834
G14G15     0.073445
G14G15     0.07238699999999999
G14G15     0.068281
G14G15     0.06863999999999998
G14G15     0.079932
G14G15     0.082433
G14G15     0.08772899999999999
G14G15     0.08400599999999998
G14G15     0.08336699999999998
G14G15     0.09518700000000001
G14G15     0.09242399999999999
G14G15     0.088152
G14G15     0.09803599999999998
G14G15     0.10237
G14G15     0.10183500000000002
G14G15     0.101288
G14G15     0.09982
G14G15     0.10644799999999997
G14G15     0.103972
G14G15     0.09730200000000001
G14G15     0.087515
G14G15     0.085101
G14G15     0.07657699999999999
G14G15     0.070145
G14G15     0.055916
G14G15     0.05395500000000001
G14G15     0.047430999999999994
G14G15     0.03789
G14G15     0.040503000000000004
G14G15     0.048526
G14G15     0.053773
G14G15     0.050089
G14G15     0.051017
G14G15     0.06007200000000001
G14G15     0.06973200000000002
G14G15     0.062732
G14G15     0.059352
G14G15     0.060525999999999996
G14G15     0.06799799999999999
G14G15     0.072165
G14G15     0.07035600000000002
G14G15     0.07332900000000002
G14G15     0.08106300000000001
G14G15     0.09029499999999999
G14G15     0.08360999999999999
G14G15     0.08753900000000002
G14G15     0.101333
G14G15     0.11103900000000001
G14G15     0.10242500000000002
G14G15     0.101048
G14G15     0.11499599999999999
G14G15     0.125472
G14G15     0.126041
G14G15     0.11719100000000002
G14G15     0.107138
G14G15     0.107078
G14G15     0.10357200000000001
G14G15     0.093792
G14G15     0.09738499999999999
G14G15     0.09733100000000001
G14G15     0.10248
G14G15     0.10427
G14G15     0.09682900000000001
G14G15     0.098447
G14G15     0.105481
G14G15     0.102066
G14G15     0.08725300000000001
G14G15     0.08901299999999998
G14G15     0.09154599999999999
G14G15     0.07879
G14G15     0.06961599999999998
G14G15     0.074036
G14G15     0.07148499999999999
G14G15     0.059692
G14G15     0.060277000000000004
G14G15     0.066392
G14G15     0.065591
G14G15     0.06664500000000001
G14G15     0.070093
G14G15     0.07298700000000001
G14G15     0.07443200000000001
G14G15     0.07881699999999998
G14G15     0.06876599999999998
G14G15     0.058451
G14G15     0.05833700000000001
G14G15     0.06105
G14G15     0.052467999999999994
G14G15     0.050292
G14G15     0.056673
G14G15     0.061454
G14G15     0.061375000000000006
G14G15     0.057877000000000005
G14G15     0.058315
G14G15     0.06406
G14G15     0.068706
G14G15     0.07309399999999999
G14G15     0.078406
G14G15     0.08836000000000001
G14G15     0.10473900000000001
G14G15     0.117896
G14G15     0.119847
G14G15     0.124537
G14G15     0.13224499999999995
G14G15     0.13369999999999999
G14G15     0.132609
G14G15     0.135611
G14G15     0.13287200000000002
G14G15     0.13156399999999996
G14G15     0.129635
G14G15     0.130323
G14G15     0.12396
G14G15     0.113792
G14G15     0.10764799999999998
G14G15     0.098216
G14G15     0.09177400000000001
G14G15     0.084144
G14G15     0.085105
G14G15     0.07907699999999998
G14G15     0.07161600000000001
G14G15     0.067259
G14G15     0.060913
G14G15     0.050676
G14G15     0.04103400000000001
G14G15     0.034749999999999996
G14G15     0.030965
G14G15     0.030631
G14G15     0.035066
G14G15     0.039059
G14G15     0.04432199999999999
G14G15     0.049498999999999994
G14G15     0.053114999999999996
G14G15     0.05291500000000001
G14G15     0.052862000000000006
G14G15     0.050086999999999986
G14G15     0.04582900000000001
G14G15     0.048004000000000005
G14G15     0.05041099999999999
G14G15     0.05488199999999999
G14G15     0.061471
G14G15     0.067022
G14G15     0.075289
G14G15     0.08189400000000002
G14G15     0.08790899999999999
G14G15     0.09473199999999998
G14G15     0.102612
G14G15     0.11123100000000001
G14G15     0.123208
G14G15     0.125984
G14G15     0.125572
G14G15     0.12197899999999998
G14G15     0.12914099999999998
G14G15     0.11185200000000001
G14G15     0.09504099999999999
G14G15     0.08459300000000002
G14G15     0.07656400000000001
G14G15     0.06920399999999999
G14G15     0.071074
G14G15     0.07244099999999999
G14G15     0.06869499999999999
G14G15     0.066612
G14G15     0.065781
G14G15     0.058052000000000006
G14G15     0.054726
G14G15     0.060117
G14G15     0.05778800000000001
G14G15     0.051878
G14G15     0.048281000000000004
G14G15     0.049022
G14G15     0.049353
G14G15     0.043948999999999995
G14G15     0.040419
G14G15     0.040257
G14G15     0.037308
G14G15     0.03645400000000001
G14G15     0.038758
G14G15     0.039105999999999995
G14G15     0.04415700000000001
G14G15     0.04993
G14G15     0.049899
G14G15     0.04884900000000001
G14G15     0.056745000000000004
