# Supplementary material for: Explainable chemical artificial intelligence from accurate machine learning of real-space chemical descriptors
Source: Nat Commun. 2024 May 21;15:4345. doi: 10.1038/s41467-024-48567-9 (PMC11522690; doi:10.1038/s41467-024-48567-9)
Supplement: Supplementary file 4 — Source Data [file 41467_2024_48567_MOESM4_ESM.zip › SI/Supplementary_Note_14/Supplementary_Figure_19/B/DI_OH3_OH4.txt]

# Label    # Value
G3G4     0.159562
G3G4     0.13242
G3G4     0.108512
G3G4     0.10342599999999999
G3G4     0.09849200000000001
G3G4     0.117701
G3G4     0.150535
G3G4     0.15568200000000001
G3G4     0.159796
G3G4     0.146202
G3G4     0.114328
G3G4     0.098009
G3G4     0.076433
G3G4     0.055612
G3G4     0.057758
G3G4     0.067223
G3G4     0.06900800000000001
G3G4     0.073552
G3G4     0.079592
G3G4     0.09351599999999999
G3G4     0.115246
G3G4     0.123859
G3G4     0.126224
G3G4     0.158296
G3G4     0.16362600000000002
G3G4     0.148334
G3G4     0.17626399999999998
G3G4     0.211443
G3G4     0.24749700000000002
G3G4     0.24727499999999997
G3G4     0.23948
G3G4     0.222548
G3G4     0.19065800000000002
G3G4     0.151597
G3G4     0.131051
G3G4     0.12402699999999998
G3G4     0.11644299999999999
G3G4     0.10088899999999999
G3G4     0.08144699999999999
G3G4     0.071884
G3G4     0.065636
G3G4     0.052360000000000004
G3G4     0.044935
G3G4     0.045000000000000005
G3G4     0.046854
G3G4     0.048909
G3G4     0.049978
G3G4     0.048131
G3G4     0.044278
G3G4     0.050508
G3G4     0.064183
G3G4     0.075269
G3G4     0.07938099999999998
G3G4     0.08404400000000001
G3G4     0.10828700000000001
G3G4     0.132185
G3G4     0.14637000000000003
G3G4     0.15947899999999998
G3G4     0.17830100000000002
G3G4     0.184128
G3G4     0.19629500000000003
G3G4     0.189577
G3G4     0.19637200000000002
G3G4     0.182412
G3G4     0.14229899999999998
G3G4     0.128432
G3G4     0.131775
G3G4     0.119751
G3G4     0.10568700000000002
G3G4     0.111025
G3G4     0.12493600000000002
G3G4     0.14904
G3G4     0.160662
G3G4     0.149623
G3G4     0.164351
G3G4     0.183014
G3G4     0.179486
G3G4     0.156549
G3G4     0.13419599999999998
G3G4     0.12382100000000001
G3G4     0.11167999999999999
G3G4     0.092595
G3G4     0.104891
G3G4     0.11865400000000001
G3G4     0.096424
G3G4     0.08695699999999999
G3G4     0.09225699999999999
G3G4     0.106003
G3G4     0.11188
G3G4     0.11597
G3G4     0.121108
G3G4     0.142704
G3G4     0.14136
G3G4     0.119243
G3G4     0.12967
G3G4     0.166966
G3G4     0.16975900000000002
G3G4     0.14175
G3G4     0.141775
G3G4     0.15484299999999998
G3G4     0.15082900000000002
G3G4     0.144881
G3G4     0.147777
G3G4     0.15058299999999997
G3G4     0.15098799999999998
G3G4     0.159451
G3G4     0.161419
G3G4     0.160445
G3G4     0.177693
G3G4     0.17609399999999997
G3G4     0.14375800000000002
G3G4     0.148922
G3G4     0.160361
G3G4     0.155525
G3G4     0.145614
G3G4     0.14600300000000002
G3G4     0.15126799999999999
G3G4     0.144371
G3G4     0.11802599999999999
G3G4     0.110891
G3G4     0.11686300000000001
G3G4     0.10049400000000001
G3G4     0.085043
G3G4     0.078247
G3G4     0.085013
G3G4     0.095304
G3G4     0.103202
G3G4     0.10889300000000002
G3G4     0.13733800000000002
G3G4     0.168149
G3G4     0.139582
G3G4     0.141979
G3G4     0.16878700000000002
G3G4     0.153746
G3G4     0.135068
G3G4     0.124747
G3G4     0.141453
G3G4     0.165314
G3G4     0.161492
G3G4     0.16801300000000002
G3G4     0.18562700000000001
G3G4     0.165636
G3G4     0.146272
G3G4     0.129886
G3G4     0.114337
G3G4     0.112096
G3G4     0.11321099999999999
G3G4     0.10304300000000001
G3G4     0.094101
G3G4     0.10242699999999999
G3G4     0.11955400000000001
G3G4     0.12197999999999999
G3G4     0.11184699999999999
G3G4     0.123631
G3G4     0.14467500000000003
G3G4     0.134694
G3G4     0.123921
G3G4     0.128131
G3G4     0.15926300000000002
G3G4     0.163091
G3G4     0.14483
G3G4     0.131553
G3G4     0.148497
G3G4     0.146872
G3G4     0.12456199999999999
G3G4     0.12237100000000001
G3G4     0.146515
G3G4     0.15042299999999997
G3G4     0.14655700000000002
G3G4     0.13588
G3G4     0.147694
G3G4     0.16294799999999998
G3G4     0.165461
G3G4     0.162134
G3G4     0.182195
G3G4     0.193957
G3G4     0.19771000000000002
G3G4     0.177151
G3G4     0.179762
G3G4     0.227774
G3G4     0.20867400000000003
G3G4     0.146044
G3G4     0.13987
G3G4     0.15033300000000002
G3G4     0.133691
G3G4     0.107074
G3G4     0.101323
G3G4     0.103005
G3G4     0.101926
G3G4     0.08851200000000001
G3G4     0.09056000000000002
G3G4     0.087121
G3G4     0.0802
G3G4     0.083211
G3G4     0.09705
G3G4     0.10594200000000001
G3G4     0.12671600000000002
G3G4     0.144014
G3G4     0.143748
G3G4     0.131484
G3G4     0.13717800000000002
G3G4     0.155956
G3G4     0.149868
G3G4     0.127158
G3G4     0.12865400000000002
G3G4     0.16114599999999998
G3G4     0.15903299999999998
G3G4     0.144442
G3G4     0.172353
G3G4     0.18374200000000002
G3G4     0.152001
G3G4     0.138209
G3G4     0.125285
G3G4     0.159383
G3G4     0.17444400000000002
G3G4     0.1525
G3G4     0.148847
G3G4     0.15119100000000002
G3G4     0.14886
G3G4     0.140267
G3G4     0.131746
G3G4     0.121581
G3G4     0.11235099999999999
G3G4     0.094023
G3G4     0.087193
G3G4     0.08175400000000001
G3G4     0.075916
G3G4     0.075084
G3G4     0.081193
G3G4     0.082286
G3G4     0.090186
G3G4     0.09575600000000001
G3G4     0.091556
G3G4     0.089531
G3G4     0.092449
G3G4     0.102039
G3G4     0.10173099999999999
G3G4     0.093442
G3G4     0.09911199999999999
G3G4     0.12523
G3G4     0.132353
G3G4     0.142626
G3G4     0.156023
G3G4     0.142199
G3G4     0.13497900000000002
G3G4     0.15925
G3G4     0.17818799999999999
G3G4     0.17114600000000002
G3G4     0.179443
G3G4     0.20292100000000002
G3G4     0.199977
G3G4     0.19399
G3G4     0.190792
G3G4     0.20243799999999998
G3G4     0.18886799999999998
G3G4     0.148112
G3G4     0.13048300000000002
G3G4     0.124193
G3G4     0.11294900000000001
G3G4     0.111565
G3G4     0.11245400000000001
G3G4     0.11069499999999999
G3G4     0.106224
G3G4     0.10318
G3G4     0.11245000000000001
G3G4     0.122501
G3G4     0.12635
G3G4     0.123259
G3G4     0.127934
G3G4     0.136078
G3G4     0.149154
G3G4     0.166713
G3G4     0.190941
G3G4     0.20217300000000002
G3G4     0.161014
G3G4     0.154901
G3G4     0.162862
G3G4     0.151132
G3G4     0.14653300000000002
G3G4     0.15648900000000002
G3G4     0.168217
G3G4     0.150458
G3G4     0.154974
G3G4     0.155604
G3G4     0.16534600000000002
G3G4     0.186524
G3G4     0.175189
G3G4     0.15143900000000002
G3G4     0.144567
G3G4     0.148139
G3G4     0.16916899999999999
G3G4     0.171944
G3G4     0.169051
G3G4     0.16659100000000002
G3G4     0.157792
G3G4     0.13814500000000002
G3G4     0.14384899999999998
G3G4     0.15142400000000003
G3G4     0.135215
G3G4     0.110836
G3G4     0.09549200000000001
G3G4     0.111599
G3G4     0.13275900000000002
G3G4     0.14078000000000002
G3G4     0.147806
G3G4     0.142445
G3G4     0.136438
G3G4     0.135873
G3G4     0.134405
G3G4     0.133983
G3G4     0.148491
G3G4     0.142315
G3G4     0.134208
G3G4     0.11805199999999999
G3G4     0.11461199999999999
G3G4     0.161642
G3G4     0.217471
G3G4     0.191922
G3G4     0.172585
G3G4     0.170609
G3G4     0.15016400000000002
G3G4     0.13569599999999998
G3G4     0.131222
G3G4     0.14392299999999997
G3G4     0.140626
G3G4     0.12644
G3G4     0.112886
G3G4     0.120276
G3G4     0.11923
G3G4     0.114931
G3G4     0.13107200000000002
G3G4     0.12880999999999998
G3G4     0.120318
G3G4     0.129957
G3G4     0.139406
G3G4     0.13526999999999997
G3G4     0.14640399999999998
G3G4     0.156725
G3G4     0.15282199999999999
G3G4     0.143828
G3G4     0.159986
G3G4     0.203483
G3G4     0.20396499999999998
G3G4     0.16051
G3G4     0.15257400000000002
G3G4     0.143718
G3G4     0.135836
G3G4     0.142395
G3G4     0.140372
G3G4     0.138873
G3G4     0.136849
G3G4     0.127309
G3G4     0.12295299999999999
G3G4     0.14083500000000002
G3G4     0.15159
G3G4     0.15366100000000002
G3G4     0.144941
G3G4     0.150569
G3G4     0.16063
G3G4     0.152148
G3G4     0.154946
G3G4     0.167599
G3G4     0.158236
G3G4     0.13901300000000003
G3G4     0.12251200000000001
G3G4     0.11710899999999999
G3G4     0.11108200000000001
G3G4     0.09932
G3G4     0.094731
G3G4     0.098884
G3G4     0.112262
G3G4     0.130648
G3G4     0.158775
G3G4     0.180503
G3G4     0.176972
G3G4     0.17616199999999999
G3G4     0.1726
G3G4     0.172602
G3G4     0.16945200000000002
G3G4     0.159998
G3G4     0.15435
G3G4     0.178587
G3G4     0.178729
G3G4     0.16999
G3G4     0.18631499999999998
G3G4     0.187441
G3G4     0.170816
G3G4     0.143146
G3G4     0.12219100000000001
G3G4     0.12044200000000001
G3G4     0.110501
G3G4     0.11074899999999999
G3G4     0.12539899999999998
G3G4     0.13526100000000002
G3G4     0.136538
G3G4     0.134188
G3G4     0.143372
G3G4     0.149292
G3G4     0.13437400000000002
G3G4     0.112289
G3G4     0.10725699999999999
G3G4     0.092097
G3G4     0.084086
G3G4     0.084942
G3G4     0.08848400000000001
G3G4     0.090105
G3G4     0.08987999999999999
G3G4     0.099399
G3G4     0.111409
G3G4     0.11286199999999999
G3G4     0.11664799999999999
G3G4     0.14528
G3G4     0.161646
G3G4     0.165544
G3G4     0.16644
G3G4     0.170107
G3G4     0.163828
G3G4     0.166767
G3G4     0.160752
G3G4     0.14704199999999998
G3G4     0.14788900000000002
G3G4     0.148179
G3G4     0.12895500000000001
G3G4     0.122614
G3G4     0.114687
G3G4     0.10882599999999999
G3G4     0.114744
G3G4     0.11256200000000001
G3G4     0.104695
G3G4     0.118285
G3G4     0.128258
G3G4     0.113679
G3G4     0.11911300000000001
G3G4     0.119798
G3G4     0.10586899999999999
G3G4     0.104752
G3G4     0.11283
G3G4     0.10917700000000001
G3G4     0.102488
G3G4     0.11275199999999999
G3G4     0.133872
G3G4     0.12654
G3G4     0.11887199999999999
G3G4     0.13703900000000002
G3G4     0.129724
G3G4     0.116587
G3G4     0.133745
G3G4     0.15642399999999998
G3G4     0.164145
G3G4     0.154813
G3G4     0.13982999999999998
G3G4     0.149516
G3G4     0.151779
G3G4     0.141807
G3G4     0.14078199999999996
G3G4     0.13672
G3G4     0.12234300000000001
G3G4     0.11895600000000002
G3G4     0.11621999999999999
G3G4     0.120032
G3G4     0.15049400000000002
G3G4     0.180079
G3G4     0.186668
G3G4     0.17683200000000002
G3G4     0.179954
G3G4     0.18743400000000002
G3G4     0.171159
G3G4     0.146059
G3G4     0.135795
G3G4     0.137673
G3G4     0.123061
G3G4     0.11731899999999999
G3G4     0.144705
G3G4     0.140446
G3G4     0.13963799999999998
G3G4     0.125826
G3G4     0.10713600000000001
G3G4     0.10932299999999999
G3G4     0.13626000000000002
G3G4     0.136595
G3G4     0.132669
G3G4     0.135062
G3G4     0.14757299999999998
G3G4     0.13551700000000003
G3G4     0.136133
G3G4     0.16425099999999998
G3G4     0.160433
G3G4     0.155606
G3G4     0.152211
G3G4     0.137349
G3G4     0.130541
G3G4     0.158862
G3G4     0.144326
G3G4     0.12572
G3G4     0.124247
G3G4     0.11632200000000001
G3G4     0.112757
G3G4     0.122886
G3G4     0.135413
G3G4     0.158708
G3G4     0.17077299999999998
