# Supplementary material for: Explainable chemical artificial intelligence from accurate machine learning of real-space chemical descriptors
Source: Nat Commun. 2024 May 21;15:4345. doi: 10.1038/s41467-024-48567-9 (PMC11522690; doi:10.1038/s41467-024-48567-9)
Supplement: Supplementary file 4 — Source Data [file 41467_2024_48567_MOESM4_ESM.zip › SI/Supplementary_Note_14/Supplementary_Figure_19/B/DI_OH1_OH2.txt]

# Label    # Value
G1G2     0.16657000000000002
G1G2     0.135225
G1G2     0.12360399999999999
G1G2     0.128785
G1G2     0.14393699999999998
G1G2     0.154681
G1G2     0.147698
G1G2     0.155883
G1G2     0.164083
G1G2     0.14892900000000003
G1G2     0.14472399999999996
G1G2     0.138514
G1G2     0.11804999999999999
G1G2     0.099324
G1G2     0.088405
G1G2     0.087625
G1G2     0.09654499999999999
G1G2     0.102994
G1G2     0.10772
G1G2     0.121801
G1G2     0.14355400000000001
G1G2     0.154551
G1G2     0.174737
G1G2     0.194011
G1G2     0.206752
G1G2     0.216877
G1G2     0.21616000000000002
G1G2     0.249345
G1G2     0.28482599999999997
G1G2     0.278895
G1G2     0.256475
G1G2     0.230034
G1G2     0.184952
G1G2     0.148164
G1G2     0.14024799999999998
G1G2     0.143233
G1G2     0.138719
G1G2     0.133431
G1G2     0.134359
G1G2     0.14277600000000001
G1G2     0.12471
G1G2     0.108252
G1G2     0.098274
G1G2     0.12075300000000001
G1G2     0.140164
G1G2     0.12853099999999998
G1G2     0.12289900000000001
G1G2     0.145834
G1G2     0.16674899999999998
G1G2     0.16040100000000002
G1G2     0.164437
G1G2     0.23327399999999998
G1G2     0.205292
G1G2     0.171013
G1G2     0.163494
G1G2     0.179115
G1G2     0.165282
G1G2     0.140354
G1G2     0.147019
G1G2     0.177895
G1G2     0.203162
G1G2     0.199438
G1G2     0.19656600000000002
G1G2     0.23723999999999998
G1G2     0.26245199999999996
G1G2     0.216922
G1G2     0.187696
G1G2     0.18262399999999998
G1G2     0.164969
G1G2     0.150233
G1G2     0.141832
G1G2     0.141769
G1G2     0.158996
G1G2     0.163376
G1G2     0.15122
G1G2     0.138677
G1G2     0.131901
G1G2     0.136088
G1G2     0.142924
G1G2     0.133757
G1G2     0.12642699999999998
G1G2     0.13081900000000002
G1G2     0.136249
G1G2     0.130609
G1G2     0.132629
G1G2     0.146026
G1G2     0.15361899999999998
G1G2     0.137904
G1G2     0.12853
G1G2     0.12124
G1G2     0.115373
G1G2     0.11061399999999999
G1G2     0.111634
G1G2     0.1258
G1G2     0.135805
G1G2     0.149155
G1G2     0.16223900000000002
G1G2     0.171383
G1G2     0.18907700000000002
G1G2     0.218124
G1G2     0.209199
G1G2     0.18163899999999997
G1G2     0.176247
G1G2     0.178554
G1G2     0.19212500000000002
G1G2     0.167567
G1G2     0.138495
G1G2     0.13298600000000002
G1G2     0.130214
G1G2     0.124152
G1G2     0.100481
G1G2     0.095017
G1G2     0.10235499999999999
G1G2     0.119811
G1G2     0.105821
G1G2     0.098724
G1G2     0.102798
G1G2     0.103994
G1G2     0.09549600000000001
G1G2     0.091497
G1G2     0.08509
G1G2     0.094162
G1G2     0.115455
G1G2     0.12204
G1G2     0.11537499999999999
G1G2     0.10608599999999999
G1G2     0.104753
G1G2     0.116584
G1G2     0.123902
G1G2     0.130527
G1G2     0.13214700000000001
G1G2     0.160058
G1G2     0.16851500000000003
G1G2     0.150369
G1G2     0.157209
G1G2     0.195061
G1G2     0.22451900000000002
G1G2     0.19993299999999997
G1G2     0.196829
G1G2     0.24195
G1G2     0.23521399999999998
G1G2     0.179039
G1G2     0.170423
G1G2     0.19539800000000002
G1G2     0.199328
G1G2     0.16183
G1G2     0.14461999999999997
G1G2     0.172598
G1G2     0.178755
G1G2     0.148486
G1G2     0.13572
G1G2     0.14402199999999998
G1G2     0.159436
G1G2     0.142359
G1G2     0.134908
G1G2     0.14673000000000003
G1G2     0.165037
G1G2     0.143013
G1G2     0.135168
G1G2     0.134954
G1G2     0.149498
G1G2     0.16693799999999998
G1G2     0.14807199999999998
G1G2     0.150234
G1G2     0.152934
G1G2     0.140069
G1G2     0.13551899999999997
G1G2     0.14227399999999998
G1G2     0.175242
G1G2     0.182725
G1G2     0.14487300000000003
G1G2     0.13224000000000002
G1G2     0.148249
G1G2     0.179691
G1G2     0.165288
G1G2     0.13142199999999998
G1G2     0.13933600000000002
G1G2     0.161593
G1G2     0.16214699999999999
G1G2     0.15340299999999998
G1G2     0.16513499999999998
G1G2     0.170346
G1G2     0.177665
G1G2     0.15946000000000002
G1G2     0.159938
G1G2     0.18702899999999997
G1G2     0.184201
G1G2     0.15028800000000003
G1G2     0.134024
G1G2     0.139762
G1G2     0.136348
G1G2     0.11198899999999999
G1G2     0.103991
G1G2     0.099871
G1G2     0.108096
G1G2     0.10336400000000001
G1G2     0.084923
G1G2     0.08449100000000001
G1G2     0.086985
G1G2     0.09856200000000001
G1G2     0.099134
G1G2     0.08958899999999999
G1G2     0.085267
G1G2     0.103799
G1G2     0.12316300000000001
G1G2     0.132707
G1G2     0.164786
G1G2     0.27356600000000003
G1G2     0.297321
G1G2     0.21785300000000002
G1G2     0.173116
G1G2     0.163381
G1G2     0.146323
G1G2     0.12578600000000004
G1G2     0.12570800000000001
G1G2     0.156973
G1G2     0.182624
G1G2     0.171798
G1G2     0.15362
G1G2     0.16086899999999998
G1G2     0.16557
G1G2     0.138344
G1G2     0.10990500000000002
G1G2     0.101868
G1G2     0.13183999999999998
G1G2     0.142714
G1G2     0.114632
G1G2     0.11517
G1G2     0.151382
G1G2     0.168465
G1G2     0.13966699999999999
G1G2     0.133955
G1G2     0.154253
G1G2     0.141095
G1G2     0.12541299999999997
G1G2     0.1119
G1G2     0.120417
G1G2     0.149716
G1G2     0.140919
G1G2     0.131959
G1G2     0.14800900000000003
G1G2     0.187939
G1G2     0.19347699999999998
G1G2     0.164942
G1G2     0.17165200000000003
G1G2     0.188437
G1G2     0.182077
G1G2     0.15647
G1G2     0.157814
G1G2     0.178888
G1G2     0.17695200000000003
G1G2     0.156031
G1G2     0.163228
G1G2     0.189171
G1G2     0.19463599999999998
G1G2     0.17340999999999998
G1G2     0.16187400000000002
G1G2     0.172477
G1G2     0.175683
G1G2     0.15403999999999998
G1G2     0.143851
G1G2     0.129192
G1G2     0.1295
G1G2     0.142962
G1G2     0.146286
G1G2     0.15662
G1G2     0.162814
G1G2     0.16629999999999998
G1G2     0.161608
G1G2     0.148423
G1G2     0.144061
G1G2     0.162818
G1G2     0.16683
G1G2     0.149519
G1G2     0.148302
G1G2     0.16696100000000003
G1G2     0.17033199999999998
G1G2     0.161794
G1G2     0.174406
G1G2     0.213009
G1G2     0.23472300000000001
G1G2     0.19343000000000002
G1G2     0.19542
G1G2     0.22260699999999997
G1G2     0.254082
G1G2     0.21600000000000003
G1G2     0.200139
G1G2     0.20218499999999998
G1G2     0.18768
G1G2     0.16619
G1G2     0.154978
G1G2     0.16358699999999998
G1G2     0.158021
G1G2     0.133385
G1G2     0.12083699999999999
G1G2     0.13176
G1G2     0.13929599999999998
G1G2     0.11475600000000001
G1G2     0.096123
G1G2     0.093962
G1G2     0.093397
G1G2     0.09049999999999998
G1G2     0.090537
G1G2     0.11004
G1G2     0.12979100000000002
G1G2     0.140698
G1G2     0.132082
G1G2     0.13566799999999998
G1G2     0.144427
G1G2     0.15266200000000002
G1G2     0.170542
G1G2     0.178456
G1G2     0.160764
G1G2     0.15180099999999996
G1G2     0.167761
G1G2     0.181035
G1G2     0.18189
G1G2     0.18145099999999997
G1G2     0.17790999999999998
G1G2     0.166463
G1G2     0.156217
G1G2     0.149702
G1G2     0.133494
G1G2     0.13089
G1G2     0.135372
G1G2     0.146287
G1G2     0.154024
G1G2     0.14490799999999998
G1G2     0.136339
G1G2     0.146578
G1G2     0.149176
G1G2     0.134194
G1G2     0.13611099999999998
G1G2     0.14076299999999997
G1G2     0.12468299999999999
G1G2     0.109905
G1G2     0.11652900000000001
G1G2     0.11828799999999999
G1G2     0.126653
G1G2     0.127016
G1G2     0.124623
G1G2     0.135136
G1G2     0.148822
G1G2     0.153464
G1G2     0.162348
G1G2     0.163209
G1G2     0.178266
G1G2     0.20133700000000002
G1G2     0.196346
G1G2     0.184413
G1G2     0.201357
G1G2     0.207272
G1G2     0.17871800000000002
G1G2     0.155425
G1G2     0.15643900000000002
G1G2     0.158194
G1G2     0.12484999999999999
G1G2     0.11728100000000001
G1G2     0.13890600000000003
G1G2     0.148716
G1G2     0.14333
G1G2     0.140971
G1G2     0.157368
G1G2     0.195721
G1G2     0.197636
G1G2     0.171783
G1G2     0.17002
G1G2     0.182496
G1G2     0.17126600000000003
G1G2     0.16198400000000002
G1G2     0.170666
G1G2     0.169144
G1G2     0.15670599999999998
G1G2     0.16063500000000003
G1G2     0.15095999999999998
G1G2     0.135277
G1G2     0.12520399999999998
G1G2     0.116996
G1G2     0.116054
G1G2     0.11830600000000001
G1G2     0.127847
G1G2     0.178907
G1G2     0.240116
G1G2     0.226595
G1G2     0.192488
G1G2     0.18637399999999998
G1G2     0.185023
G1G2     0.149116
G1G2     0.139382
G1G2     0.12361799999999999
G1G2     0.090697
G1G2     0.08520900000000001
G1G2     0.090431
G1G2     0.101184
G1G2     0.104002
G1G2     0.11388100000000001
G1G2     0.110704
G1G2     0.09443800000000001
G1G2     0.092117
G1G2     0.106895
G1G2     0.13370100000000001
G1G2     0.14363099999999998
G1G2     0.152483
G1G2     0.169557
G1G2     0.191382
G1G2     0.17745599999999997
G1G2     0.19003
G1G2     0.265169
G1G2     0.25259299999999996
G1G2     0.169058
G1G2     0.142877
G1G2     0.135004
G1G2     0.13851499999999997
G1G2     0.14583300000000002
G1G2     0.1447
G1G2     0.15436000000000002
G1G2     0.146659
G1G2     0.13227099999999997
G1G2     0.135332
G1G2     0.16237500000000002
G1G2     0.19845500000000002
G1G2     0.18033300000000002
G1G2     0.163262
G1G2     0.15375599999999998
G1G2     0.14810700000000002
G1G2     0.139802
G1G2     0.14645
G1G2     0.13820700000000002
G1G2     0.134965
G1G2     0.121347
G1G2     0.106805
G1G2     0.11337499999999999
G1G2     0.127564
G1G2     0.133438
G1G2     0.130812
G1G2     0.145623
G1G2     0.13958600000000002
G1G2     0.128163
G1G2     0.13003099999999998
G1G2     0.16718400000000003
G1G2     0.180687
G1G2     0.150324
G1G2     0.148641
G1G2     0.167478
G1G2     0.17189300000000002
G1G2     0.162508
G1G2     0.179035
G1G2     0.184603
G1G2     0.145813
G1G2     0.125945
G1G2     0.146406
G1G2     0.16892700000000002
G1G2     0.15325899999999998
G1G2     0.14950000000000002
G1G2     0.172769
G1G2     0.15060800000000002
G1G2     0.12234
G1G2     0.12369399999999998
G1G2     0.129237
G1G2     0.13831100000000002
G1G2     0.149271
G1G2     0.14604799999999998
G1G2     0.16702999999999998
G1G2     0.18672300000000003
G1G2     0.18068399999999998
G1G2     0.177351
G1G2     0.17421899999999998
G1G2     0.150696
G1G2     0.14518799999999998
G1G2     0.14876
G1G2     0.157399
G1G2     0.17693899999999999
G1G2     0.175189
G1G2     0.16289399999999998
G1G2     0.162619
G1G2     0.147769
G1G2     0.133327
G1G2     0.130126
G1G2     0.128172
G1G2     0.10680699999999999
G1G2     0.103069
G1G2     0.10872200000000001
G1G2     0.11060700000000001
G1G2     0.11096
G1G2     0.1244
G1G2     0.136259
G1G2     0.13297699999999998
G1G2     0.146393
G1G2     0.170894
G1G2     0.16686800000000002
G1G2     0.15385500000000002
G1G2     0.16468000000000002
G1G2     0.176574
G1G2     0.1729
G1G2     0.16839700000000002
G1G2     0.17183
G1G2     0.178143
G1G2     0.15952599999999997
G1G2     0.15482100000000001
G1G2     0.154954
G1G2     0.155585
