# Supplementary material for: Explainable chemical artificial intelligence from accurate machine learning of real-space chemical descriptors
Source: Nat Commun. 2024 May 21;15:4345. doi: 10.1038/s41467-024-48567-9 (PMC11522690; doi:10.1038/s41467-024-48567-9)
Supplement: Supplementary file 4 — Source Data [file 41467_2024_48567_MOESM4_ESM.zip › SI/Supplementary_Note_14/Supplementary_Figure_19/B/DI_NH21_NH22.txt]

# Label    # Value
G13G14     0.09048
G13G14     0.09571900000000001
G13G14     0.106392
G13G14     0.114257
G13G14     0.117424
G13G14     0.127013
G13G14     0.124732
G13G14     0.12156299999999999
G13G14     0.11679099999999999
G13G14     0.10644500000000001
G13G14     0.098897
G13G14     0.093052
G13G14     0.097241
G13G14     0.092299
G13G14     0.08837800000000001
G13G14     0.08868799999999999
G13G14     0.08875799999999999
G13G14     0.08269699999999999
G13G14     0.079754
G13G14     0.074507
G13G14     0.07068100000000001
G13G14     0.064847
G13G14     0.060343999999999995
G13G14     0.05782399999999999
G13G14     0.058418000000000005
G13G14     0.057346
G13G14     0.054711
G13G14     0.048537000000000004
G13G14     0.045071
G13G14     0.044312
G13G14     0.041522
G13G14     0.034654
G13G14     0.032497000000000005
G13G14     0.030018
G13G14     0.028095000000000002
G13G14     0.027724
G13G14     0.027341999999999995
G13G14     0.026186
G13G14     0.026388
G13G14     0.026597000000000003
G13G14     0.023082
G13G14     0.020818999999999997
G13G14     0.018976
G13G14     0.019488000000000002
G13G14     0.018687
G13G14     0.017117
G13G14     0.017041
G13G14     0.018718
G13G14     0.018674
G13G14     0.018666999999999996
G13G14     0.019918
G13G14     0.021995
G13G14     0.026670000000000003
G13G14     0.026233
G13G14     0.029488
G13G14     0.031716
G13G14     0.032341
G13G14     0.03605300000000001
G13G14     0.039414000000000005
G13G14     0.03922200000000001
G13G14     0.039719
G13G14     0.046551999999999996
G13G14     0.051675000000000006
G13G14     0.049418
G13G14     0.05981000000000001
G13G14     0.078042
G13G14     0.085603
G13G14     0.082898
G13G14     0.08517999999999999
G13G14     0.09011799999999999
G13G14     0.092172
G13G14     0.086184
G13G14     0.09097999999999999
G13G14     0.09046599999999999
G13G14     0.088247
G13G14     0.096939
G13G14     0.08859599999999998
G13G14     0.08344000000000001
G13G14     0.09253000000000002
G13G14     0.086686
G13G14     0.08225599999999998
G13G14     0.08181000000000001
G13G14     0.07915099999999999
G13G14     0.076078
G13G14     0.06872700000000001
G13G14     0.062681
G13G14     0.06292699999999998
G13G14     0.061548
G13G14     0.054575000000000005
G13G14     0.05485800000000001
G13G14     0.049587
G13G14     0.046311000000000005
G13G14     0.047072
G13G14     0.040759
G13G14     0.035706
G13G14     0.037662999999999995
G13G14     0.037391
G13G14     0.031188999999999995
G13G14     0.027509
G13G14     0.029984999999999998
G13G14     0.033607
G13G14     0.028536000000000002
G13G14     0.030117999999999995
G13G14     0.035737
G13G14     0.039055999999999993
G13G14     0.043944
G13G14     0.051914999999999996
G13G14     0.05479300000000001
G13G14     0.059147
G13G14     0.06934900000000001
G13G14     0.074048
G13G14     0.074316
G13G14     0.075369
G13G14     0.079463
G13G14     0.08368800000000001
G13G14     0.08241399999999999
G13G14     0.090677
G13G14     0.09546000000000002
G13G14     0.09910100000000001
G13G14     0.10381599999999998
G13G14     0.10971399999999998
G13G14     0.121888
G13G14     0.12981
G13G14     0.13102999999999998
G13G14     0.135484
G13G14     0.13823700000000003
G13G14     0.137775
G13G14     0.123621
G13G14     0.11236000000000002
G13G14     0.11197099999999999
G13G14     0.11370700000000002
G13G14     0.106546
G13G14     0.10485799999999999
G13G14     0.10351199999999999
G13G14     0.098619
G13G14     0.09615299999999999
G13G14     0.08242
G13G14     0.07488800000000001
G13G14     0.07267200000000001
G13G14     0.072758
G13G14     0.065484
G13G14     0.06445300000000001
G13G14     0.064584
G13G14     0.05916799999999999
G13G14     0.050032999999999994
G13G14     0.04433200000000001
G13G14     0.040399000000000004
G13G14     0.035579
G13G14     0.032141
G13G14     0.034009000000000005
G13G14     0.032851
G13G14     0.029749999999999995
G13G14     0.029890999999999997
G13G14     0.028744000000000002
G13G14     0.028180999999999998
G13G14     0.026492999999999996
G13G14     0.025737
G13G14     0.026489000000000002
G13G14     0.024409
G13G14     0.024414
G13G14     0.026116
G13G14     0.028950000000000004
G13G14     0.029781
G13G14     0.031249
G13G14     0.028329000000000003
G13G14     0.028284
G13G14     0.027112999999999998
G13G14     0.026659999999999996
G13G14     0.026816000000000003
G13G14     0.02867
G13G14     0.029643000000000003
G13G14     0.028328999999999997
G13G14     0.026591999999999998
G13G14     0.026045000000000002
G13G14     0.026208000000000002
G13G14     0.023253
G13G14     0.021157
G13G14     0.020246
G13G14     0.020333
G13G14     0.022417999999999997
G13G14     0.019529
G13G14     0.020507
G13G14     0.021723
G13G14     0.021332999999999998
G13G14     0.022331999999999998
G13G14     0.023273
G13G14     0.023128000000000003
G13G14     0.026500999999999997
G13G14     0.03171
G13G14     0.031306
G13G14     0.036222000000000004
G13G14     0.044812
G13G14     0.044625
G13G14     0.045593999999999996
G13G14     0.047878
G13G14     0.049982000000000006
G13G14     0.059079
G13G14     0.064874
G13G14     0.07459600000000001
G13G14     0.09766399999999999
G13G14     0.105475
G13G14     0.111472
G13G14     0.128591
G13G14     0.13272100000000003
G13G14     0.13430000000000003
G13G14     0.143349
G13G14     0.130933
G13G14     0.12285099999999999
G13G14     0.12342299999999999
G13G14     0.12744499999999997
G13G14     0.127022
G13G14     0.11261100000000002
G13G14     0.101423
G13G14     0.08448200000000002
G13G14     0.078577
G13G14     0.076188
G13G14     0.07459400000000002
G13G14     0.07038400000000002
G13G14     0.061278000000000006
G13G14     0.068471
G13G14     0.062382
G13G14     0.054812
G13G14     0.05502099999999999
G13G14     0.057004000000000006
G13G14     0.050575
G13G14     0.04399499999999999
G13G14     0.043096999999999996
G13G14     0.045439
G13G14     0.045411
G13G14     0.047947000000000004
G13G14     0.05675
G13G14     0.059634000000000006
G13G14     0.059065999999999994
G13G14     0.06629899999999998
G13G14     0.066747
G13G14     0.06226400000000001
G13G14     0.06499700000000001
G13G14     0.07512999999999999
G13G14     0.084465
G13G14     0.08831599999999999
G13G14     0.09179099999999998
G13G14     0.09424800000000001
G13G14     0.09874400000000001
G13G14     0.099684
G13G14     0.09844699999999999
G13G14     0.105982
G13G14     0.10856899999999998
G13G14     0.096373
G13G14     0.10348700000000001
G13G14     0.11666
G13G14     0.120907
G13G14     0.12146699999999999
G13G14     0.096381
G13G14     0.105008
G13G14     0.106245
G13G14     0.09164200000000002
G13G14     0.07412
G13G14     0.068246
G13G14     0.068457
G13G14     0.05767200000000001
G13G14     0.051675
G13G14     0.04958100000000001
G13G14     0.041366
G13G14     0.036615999999999996
G13G14     0.032107000000000004
G13G14     0.029629000000000003
G13G14     0.028661999999999997
G13G14     0.02698
G13G14     0.026441000000000003
G13G14     0.024759
G13G14     0.024150000000000005
G13G14     0.023084
G13G14     0.023885000000000003
G13G14     0.022311
G13G14     0.023442
G13G14     0.023094
G13G14     0.022660000000000003
G13G14     0.024134000000000003
G13G14     0.024235999999999997
G13G14     0.023998000000000002
G13G14     0.024664999999999996
G13G14     0.024163999999999998
G13G14     0.024895
G13G14     0.025366999999999997
G13G14     0.022461000000000002
G13G14     0.023231
G13G14     0.02573
G13G14     0.024339000000000006
G13G14     0.023147
G13G14     0.022613999999999995
G13G14     0.029521000000000002
G13G14     0.030604
G13G14     0.030083
G13G14     0.031448
G13G14     0.040514
G13G14     0.044155
G13G14     0.050149
G13G14     0.057074
G13G14     0.064596
G13G14     0.080751
G13G14     0.098776
G13G14     0.11040800000000002
G13G14     0.123288
G13G14     0.137221
G13G14     0.144791
G13G14     0.15011800000000003
G13G14     0.1491
G13G14     0.14785299999999998
G13G14     0.141251
G13G14     0.134307
G13G14     0.11994099999999999
G13G14     0.11741700000000001
G13G14     0.09963399999999999
G13G14     0.079816
G13G14     0.070859
G13G14     0.06663300000000001
G13G14     0.069574
G13G14     0.064104
G13G14     0.06679700000000001
G13G14     0.07157
G13G14     0.075846
G13G14     0.07216200000000002
G13G14     0.06693
G13G14     0.06317600000000001
G13G14     0.06393199999999999
G13G14     0.061863
G13G14     0.055610999999999994
G13G14     0.055682
G13G14     0.06274999999999999
G13G14     0.069381
G13G14     0.068249
G13G14     0.07375899999999998
G13G14     0.08383299999999998
G13G14     0.09738600000000001
G13G14     0.093758
G13G14     0.097101
G13G14     0.10851400000000001
G13G14     0.126005
G13G14     0.128881
G13G14     0.12703199999999998
G13G14     0.115806
G13G14     0.11203800000000001
G13G14     0.108359
G13G14     0.105966
G13G14     0.098759
G13G14     0.10062299999999999
G13G14     0.102771
G13G14     0.096417
G13G14     0.09245400000000002
G13G14     0.090246
G13G14     0.093453
G13G14     0.087783
G13G14     0.08378300000000001
G13G14     0.079161
G13G14     0.076494
G13G14     0.062919
G13G14     0.059295
G13G14     0.057551
G13G14     0.053246999999999996
G13G14     0.046759999999999996
G13G14     0.04509799999999999
G13G14     0.042348000000000004
G13G14     0.041456
G13G14     0.043924000000000005
G13G14     0.040784999999999995
G13G14     0.040834
G13G14     0.039878000000000004
G13G14     0.04000200000000002
G13G14     0.036407999999999996
G13G14     0.033655000000000004
G13G14     0.030739
G13G14     0.028567000000000002
G13G14     0.025533999999999994
G13G14     0.028540000000000003
G13G14     0.032851000000000005
G13G14     0.034454
G13G14     0.04035799999999999
G13G14     0.046020000000000005
G13G14     0.046892
G13G14     0.048436
G13G14     0.054423
G13G14     0.05437499999999999
G13G14     0.05671199999999999
G13G14     0.056562
G13G14     0.059428
G13G14     0.06274099999999999
G13G14     0.065491
G13G14     0.069712
G13G14     0.07505500000000001
G13G14     0.077442
G13G14     0.07700500000000002
G13G14     0.075988
G13G14     0.07291800000000001
G13G14     0.07380999999999999
G13G14     0.075229
G13G14     0.072182
G13G14     0.07072399999999998
G13G14     0.07204800000000001
G13G14     0.07816200000000001
G13G14     0.076084
G13G14     0.08005799999999999
G13G14     0.08362800000000001
G13G14     0.085049
G13G14     0.084137
G13G14     0.078925
G13G14     0.075501
G13G14     0.07968
G13G14     0.080843
G13G14     0.07315599999999998
G13G14     0.06439
G13G14     0.062441
G13G14     0.068284
G13G14     0.071898
G13G14     0.07485400000000002
G13G14     0.075336
G13G14     0.086635
G13G14     0.105724
G13G14     0.10470199999999999
G13G14     0.10361799999999999
G13G14     0.114329
G13G14     0.11742899999999999
G13G14     0.108375
G13G14     0.10389699999999999
G13G14     0.115815
G13G14     0.12315999999999999
G13G14     0.11827499999999999
G13G14     0.107292
G13G14     0.10945
G13G14     0.11110099999999999
G13G14     0.10438100000000002
G13G14     0.09287300000000001
G13G14     0.08499900000000002
G13G14     0.08302699999999999
G13G14     0.078599
G13G14     0.07406
G13G14     0.071844
G13G14     0.069531
G13G14     0.06938
G13G14     0.065818
G13G14     0.0598
G13G14     0.060898
G13G14     0.06989000000000001
G13G14     0.070384
G13G14     0.070959
G13G14     0.07715
G13G14     0.08407900000000001
G13G14     0.09019600000000001
G13G14     0.09135299999999999
G13G14     0.09270799999999998
G13G14     0.099474
G13G14     0.101145
G13G14     0.105915
G13G14     0.104598
G13G14     0.10810199999999999
G13G14     0.111004
G13G14     0.10915199999999999
G13G14     0.11106400000000001
G13G14     0.11677100000000001
G13G14     0.11930199999999999
G13G14     0.11650200000000001
G13G14     0.10361199999999998
G13G14     0.106335
G13G14     0.10926
G13G14     0.10384299999999999
G13G14     0.101557
G13G14     0.103109
G13G14     0.09977
G13G14     0.085065
G13G14     0.08040599999999999
G13G14     0.07331099999999999
G13G14     0.07236500000000001
G13G14     0.070862
G13G14     0.06768099999999999
G13G14     0.068685
G13G14     0.07376400000000001
G13G14     0.07584
G13G14     0.07506499999999999
G13G14     0.07356000000000001
G13G14     0.079662
G13G14     0.07964999999999998
G13G14     0.07354999999999998
G13G14     0.074314
G13G14     0.07713400000000001
G13G14     0.082417
G13G14     0.08029400000000002
G13G14     0.07661
G13G14     0.080961
G13G14     0.08753899999999999
G13G14     0.078029
G13G14     0.072859
G13G14     0.076656
G13G14     0.076629
G13G14     0.07467299999999999
G13G14     0.07350000000000001
G13G14     0.081357
G13G14     0.08873
G13G14     0.092093
G13G14     0.095859
G13G14     0.09499300000000001
G13G14     0.09966099999999999
G13G14     0.105437
