# Supplementary material for: Explainable chemical artificial intelligence from accurate machine learning of real-space chemical descriptors
Source: Nat Commun. 2024 May 21;15:4345. doi: 10.1038/s41467-024-48567-9 (PMC11522690; doi:10.1038/s41467-024-48567-9)
Supplement: Supplementary file 4 — Source Data [file 41467_2024_48567_MOESM4_ESM.zip › SI/Supplementary_Note_14/Supplementary_Figure_19/B/DI_OH2_OH3.txt]

# Label    # Value
G2G3     0.166821
G2G3     0.163601
G2G3     0.20192100000000002
G2G3     0.272149
G2G3     0.275305
G2G3     0.194357
G2G3     0.18822699999999998
G2G3     0.178347
G2G3     0.172255
G2G3     0.17005399999999998
G2G3     0.22842800000000002
G2G3     0.310465
G2G3     0.210958
G2G3     0.171014
G2G3     0.156603
G2G3     0.152322
G2G3     0.131667
G2G3     0.11167099999999999
G2G3     0.09393399999999999
G2G3     0.09307399999999999
G2G3     0.10232900000000002
G2G3     0.110067
G2G3     0.11097
G2G3     0.13842100000000002
G2G3     0.182921
G2G3     0.20991500000000002
G2G3     0.203322
G2G3     0.216711
G2G3     0.216522
G2G3     0.179674
G2G3     0.164068
G2G3     0.162963
G2G3     0.17127399999999998
G2G3     0.152426
G2G3     0.15281099999999997
G2G3     0.16062300000000002
G2G3     0.17555500000000002
G2G3     0.177724
G2G3     0.16694799999999999
G2G3     0.173222
G2G3     0.167201
G2G3     0.13616399999999998
G2G3     0.11411500000000001
G2G3     0.128286
G2G3     0.143839
G2G3     0.13731400000000002
G2G3     0.139046
G2G3     0.16317399999999999
G2G3     0.179135
G2G3     0.17482
G2G3     0.162456
G2G3     0.174391
G2G3     0.15000799999999997
G2G3     0.129471
G2G3     0.12884400000000001
G2G3     0.131265
G2G3     0.116235
G2G3     0.118546
G2G3     0.129586
G2G3     0.13581000000000001
G2G3     0.124939
G2G3     0.118528
G2G3     0.12105
G2G3     0.11227999999999999
G2G3     0.10684
G2G3     0.121065
G2G3     0.12802799999999998
G2G3     0.135539
G2G3     0.12896200000000002
G2G3     0.123458
G2G3     0.111687
G2G3     0.120895
G2G3     0.13231700000000002
G2G3     0.126539
G2G3     0.129123
G2G3     0.144962
G2G3     0.17303600000000002
G2G3     0.19348100000000001
G2G3     0.201915
G2G3     0.224499
G2G3     0.22482000000000002
G2G3     0.175626
G2G3     0.169566
G2G3     0.185611
G2G3     0.161522
G2G3     0.144342
G2G3     0.147392
G2G3     0.158694
G2G3     0.16680299999999998
G2G3     0.16770200000000002
G2G3     0.161101
G2G3     0.161122
G2G3     0.15196600000000002
G2G3     0.12566699999999997
G2G3     0.103635
G2G3     0.103118
G2G3     0.100873
G2G3     0.09620500000000001
G2G3     0.12332000000000001
G2G3     0.153978
G2G3     0.17400900000000002
G2G3     0.169636
G2G3     0.160667
G2G3     0.152901
G2G3     0.14771299999999998
G2G3     0.123447
G2G3     0.112898
G2G3     0.123828
G2G3     0.135485
G2G3     0.140588
G2G3     0.141618
G2G3     0.147015
G2G3     0.15290700000000002
G2G3     0.16724
G2G3     0.16952299999999998
G2G3     0.163765
G2G3     0.18353399999999997
G2G3     0.205639
G2G3     0.19872700000000001
G2G3     0.182094
G2G3     0.18956
G2G3     0.187355
G2G3     0.185855
G2G3     0.186093
G2G3     0.188838
G2G3     0.18616
G2G3     0.17164400000000002
G2G3     0.15701900000000002
G2G3     0.147133
G2G3     0.142357
G2G3     0.112413
G2G3     0.11263
G2G3     0.125196
G2G3     0.124962
G2G3     0.138532
G2G3     0.163383
G2G3     0.17228500000000002
G2G3     0.148824
G2G3     0.11998099999999999
G2G3     0.12274499999999999
G2G3     0.11387
G2G3     0.087186
G2G3     0.085838
G2G3     0.098514
G2G3     0.086115
G2G3     0.06898200000000002
G2G3     0.06756600000000001
G2G3     0.073838
G2G3     0.078554
G2G3     0.082082
G2G3     0.096309
G2G3     0.117703
G2G3     0.13992
G2G3     0.16281099999999998
G2G3     0.188496
G2G3     0.214565
G2G3     0.265556
G2G3     0.259865
G2G3     0.21970099999999998
G2G3     0.201816
G2G3     0.202466
G2G3     0.212998
G2G3     0.197046
G2G3     0.166904
G2G3     0.150271
G2G3     0.14318999999999998
G2G3     0.137992
G2G3     0.135492
G2G3     0.152033
G2G3     0.15359
G2G3     0.130504
G2G3     0.12433600000000002
G2G3     0.127525
G2G3     0.14072099999999998
G2G3     0.145742
G2G3     0.12006900000000001
G2G3     0.127062
G2G3     0.15443
G2G3     0.167348
G2G3     0.164161
G2G3     0.150044
G2G3     0.12798800000000002
G2G3     0.11865099999999999
G2G3     0.109784
G2G3     0.10550899999999999
G2G3     0.118768
G2G3     0.131306
G2G3     0.12454599999999999
G2G3     0.14099099999999998
G2G3     0.16125
G2G3     0.18589100000000003
G2G3     0.19389
G2G3     0.180017
G2G3     0.16789900000000002
G2G3     0.17727900000000002
G2G3     0.174944
G2G3     0.15817599999999998
G2G3     0.149697
G2G3     0.148393
G2G3     0.159808
G2G3     0.16209099999999999
G2G3     0.15569500000000003
G2G3     0.145291
G2G3     0.14680500000000002
G2G3     0.141843
G2G3     0.13816599999999998
G2G3     0.12051300000000001
G2G3     0.116686
G2G3     0.134617
G2G3     0.125403
G2G3     0.113953
G2G3     0.133944
G2G3     0.13164399999999998
G2G3     0.126576
G2G3     0.11147499999999999
G2G3     0.097354
G2G3     0.095897
G2G3     0.09004999999999999
G2G3     0.076715
G2G3     0.086253
G2G3     0.096831
G2G3     0.092857
G2G3     0.090164
G2G3     0.09968
G2G3     0.126059
G2G3     0.150805
G2G3     0.163386
G2G3     0.167587
G2G3     0.16643
G2G3     0.16521300000000003
G2G3     0.154593
G2G3     0.150312
G2G3     0.141181
G2G3     0.13126100000000002
G2G3     0.129106
G2G3     0.133219
G2G3     0.137052
G2G3     0.13206099999999998
G2G3     0.126373
G2G3     0.140712
G2G3     0.143675
G2G3     0.146483
G2G3     0.15465600000000002
G2G3     0.150051
G2G3     0.16129
G2G3     0.18033
G2G3     0.18340499999999998
G2G3     0.208011
G2G3     0.228537
G2G3     0.185563
G2G3     0.167713
G2G3     0.163312
G2G3     0.167248
G2G3     0.177484
G2G3     0.17785299999999998
G2G3     0.150403
G2G3     0.147362
G2G3     0.151448
G2G3     0.14791200000000002
G2G3     0.166772
G2G3     0.191793
G2G3     0.17882900000000002
G2G3     0.15402000000000002
G2G3     0.15403699999999998
G2G3     0.178471
G2G3     0.213683
G2G3     0.188673
G2G3     0.200866
G2G3     0.21551499999999998
G2G3     0.172257
G2G3     0.140195
G2G3     0.129643
G2G3     0.129911
G2G3     0.138586
G2G3     0.130813
G2G3     0.146011
G2G3     0.16791699999999998
G2G3     0.17540499999999998
G2G3     0.172145
G2G3     0.17765599999999998
G2G3     0.184631
G2G3     0.161576
G2G3     0.15179700000000002
G2G3     0.149818
G2G3     0.154356
G2G3     0.15333200000000002
G2G3     0.141867
G2G3     0.146194
G2G3     0.134117
G2G3     0.12081399999999999
G2G3     0.124947
G2G3     0.131206
G2G3     0.12480899999999999
G2G3     0.122024
G2G3     0.12002
G2G3     0.134724
G2G3     0.172107
G2G3     0.198456
G2G3     0.202054
G2G3     0.20266699999999999
G2G3     0.194968
G2G3     0.189004
G2G3     0.183548
G2G3     0.17182999999999998
G2G3     0.166833
G2G3     0.145769
G2G3     0.121417
G2G3     0.112116
G2G3     0.10518
G2G3     0.105568
G2G3     0.11784
G2G3     0.12905
G2G3     0.139296
G2G3     0.152069
G2G3     0.172322
G2G3     0.202686
G2G3     0.18763600000000002
G2G3     0.153505
G2G3     0.159612
G2G3     0.17430299999999999
G2G3     0.157517
G2G3     0.169719
G2G3     0.194378
G2G3     0.169677
G2G3     0.146246
G2G3     0.145004
G2G3     0.14112999999999998
G2G3     0.134818
G2G3     0.125246
G2G3     0.12863999999999998
G2G3     0.15261
G2G3     0.17230199999999998
G2G3     0.174962
G2G3     0.189941
G2G3     0.21961799999999998
G2G3     0.24571500000000002
G2G3     0.244774
G2G3     0.201345
G2G3     0.181572
G2G3     0.16327599999999998
G2G3     0.144486
G2G3     0.146822
G2G3     0.160333
G2G3     0.17800900000000003
G2G3     0.19431400000000001
G2G3     0.170277
G2G3     0.147735
G2G3     0.148794
G2G3     0.13372
G2G3     0.125035
G2G3     0.12200899999999999
G2G3     0.123353
G2G3     0.146409
G2G3     0.16079300000000002
G2G3     0.165583
G2G3     0.18929300000000002
G2G3     0.19467099999999998
G2G3     0.17717899999999998
G2G3     0.164144
G2G3     0.152689
G2G3     0.143711
G2G3     0.128052
G2G3     0.12320799999999998
G2G3     0.12947099999999997
G2G3     0.12956299999999998
G2G3     0.138832
G2G3     0.164299
G2G3     0.171338
G2G3     0.16876
G2G3     0.168332
G2G3     0.172082
G2G3     0.16718899999999998
G2G3     0.161911
G2G3     0.16724699999999998
G2G3     0.17136400000000002
G2G3     0.160884
G2G3     0.13847399999999999
G2G3     0.132166
G2G3     0.14768799999999999
G2G3     0.140052
G2G3     0.135467
G2G3     0.15982
G2G3     0.187784
G2G3     0.163797
G2G3     0.153769
G2G3     0.143821
G2G3     0.141674
G2G3     0.148731
G2G3     0.139258
G2G3     0.140514
G2G3     0.131146
G2G3     0.13045
G2G3     0.143866
G2G3     0.156109
G2G3     0.148105
G2G3     0.136639
G2G3     0.134464
G2G3     0.120369
G2G3     0.11783700000000001
G2G3     0.131718
G2G3     0.153108
G2G3     0.156279
G2G3     0.152118
G2G3     0.164313
G2G3     0.148963
G2G3     0.132278
G2G3     0.137824
G2G3     0.1472
G2G3     0.158218
G2G3     0.13998500000000003
G2G3     0.124815
G2G3     0.12177400000000001
G2G3     0.115418
G2G3     0.111153
G2G3     0.112465
G2G3     0.11391799999999999
G2G3     0.101467
G2G3     0.10064200000000001
G2G3     0.109626
G2G3     0.118006
G2G3     0.13833099999999998
G2G3     0.152594
G2G3     0.14636
G2G3     0.169478
G2G3     0.194121
G2G3     0.16361900000000001
G2G3     0.163325
G2G3     0.164346
G2G3     0.153332
G2G3     0.140691
G2G3     0.12973
G2G3     0.121228
G2G3     0.133687
G2G3     0.152477
G2G3     0.152984
G2G3     0.159979
G2G3     0.150615
G2G3     0.132784
G2G3     0.126376
G2G3     0.134955
G2G3     0.15105599999999997
G2G3     0.156347
G2G3     0.176215
G2G3     0.212262
G2G3     0.220269
G2G3     0.18606499999999998
G2G3     0.179095
G2G3     0.15775499999999998
G2G3     0.12609399999999998
G2G3     0.107615
G2G3     0.10156699999999999
G2G3     0.09822
G2G3     0.08843599999999999
G2G3     0.079812
G2G3     0.10061999999999999
G2G3     0.120224
G2G3     0.10770199999999999
G2G3     0.11226499999999999
G2G3     0.134402
G2G3     0.15555000000000002
G2G3     0.19159
G2G3     0.20749099999999998
G2G3     0.274824
G2G3     0.357058
G2G3     0.27021
G2G3     0.21903899999999998
G2G3     0.25677099999999997
G2G3     0.221709
G2G3     0.156059
G2G3     0.15333599999999997
G2G3     0.150958
G2G3     0.13961
G2G3     0.122486
G2G3     0.12384499999999998
G2G3     0.139374
G2G3     0.14272
G2G3     0.13745
G2G3     0.13256300000000001
G2G3     0.144293
G2G3     0.15193800000000002
G2G3     0.154574
G2G3     0.152881
G2G3     0.153852
G2G3     0.151502
G2G3     0.15492299999999998
G2G3     0.15231099999999997
G2G3     0.135308
G2G3     0.12856299999999998
G2G3     0.133393
G2G3     0.129382
G2G3     0.114945
G2G3     0.138501
G2G3     0.14704599999999998
G2G3     0.156501
G2G3     0.152865
G2G3     0.137514
G2G3     0.142712
G2G3     0.162581
G2G3     0.160262
G2G3     0.144903
G2G3     0.140179
