# Supplementary material for: Explainable chemical artificial intelligence from accurate machine learning of real-space chemical descriptors
Source: Nat Commun. 2024 May 21;15:4345. doi: 10.1038/s41467-024-48567-9 (PMC11522690; doi:10.1038/s41467-024-48567-9)
Supplement: Supplementary file 4 — Source Data [file 41467_2024_48567_MOESM4_ESM.zip › SI/Supplementary_Note_14/Supplementary_Figure_37/DI_NH23_NH24.txt]

# Label  # Value (electrons)
G15G16     0.08598700000000001
G15G16     0.087777
G15G16     0.092842
G15G16     0.10946300000000002
G15G16     0.11980199999999999
G15G16     0.12141900000000001
G15G16     0.11570400000000003
G15G16     0.126011
G15G16     0.136654
G15G16     0.13527399999999998
G15G16     0.15031200000000003
G15G16     0.121525
G15G16     0.12651800000000002
G15G16     0.12971000000000002
G15G16     0.137439
G15G16     0.137661
G15G16     0.11713
G15G16     0.10970599999999998
G15G16     0.106157
G15G16     0.10682799999999999
G15G16     0.10892299999999998
G15G16     0.11384300000000001
G15G16     0.10114600000000001
G15G16     0.08015300000000002
G15G16     0.087124
G15G16     0.082881
G15G16     0.065405
G15G16     0.05725799999999999
G15G16     0.055715
G15G16     0.060508
G15G16     0.06362
G15G16     0.060413
G15G16     0.057987
G15G16     0.05001
G15G16     0.044664
G15G16     0.05043099999999999
G15G16     0.042288
G15G16     0.03653000000000001
G15G16     0.036313000000000005
G15G16     0.03986
G15G16     0.042699999999999995
G15G16     0.038546
G15G16     0.034195
G15G16     0.034474000000000005
G15G16     0.027171000000000004
G15G16     0.030485000000000005
G15G16     0.030534
G15G16     0.026208999999999996
G15G16     0.030721000000000005
G15G16     0.024295
G15G16     0.021273
G15G16     0.020147
G15G16     0.020741
G15G16     0.020343999999999998
G15G16     0.015084
G15G16     0.013546
G15G16     0.017772
G15G16     0.012848
G15G16     0.011383
G15G16     0.00982
G15G16     0.006219
G15G16     0.0060739999999999995
G15G16     0.00711
G15G16     0.007348
G15G16     0.00626
G15G16     0.005188000000000001
G15G16     0.007005000000000001
G15G16     0.007308999999999999
G15G16     0.006673
G15G16     0.0057669999999999996
G15G16     0.004781
G15G16     0.004267
G15G16     0.005344999999999999
G15G16     0.0056409999999999984
G15G16     0.0044989999999999995
G15G16     0.0021489999999999994
G15G16     0.0014050000000000002
G15G16     0.0035210000000000007
G15G16     0.0049759999999999995
G15G16     0.004369
G15G16     0.003545
G15G16     0.0018709999999999998
G15G16     0.0023079999999999997
G15G16     0.004731
G15G16     0.004043
G15G16     0.002795
G15G16     0.0017800000000000001
G15G16     0.0016490000000000005
G15G16     0.002882
G15G16     0.0030840000000000004
G15G16     0.0020429999999999997
G15G16     0.00222
G15G16     0.00043599999999999997
G15G16     0.002126
G15G16     0.003196
G15G16     0.002186
G15G16     0.001525
G15G16     -0.00048599999999999994
G15G16     0.000836
G15G16     0.0025510000000000003
G15G16     0.000879
G15G16     0.0005859999999999999
G15G16     -1.2000000000000075e-05
G15G16     0.000247
G15G16     0.0019519999999999997
G15G16     0.001449
G15G16     0.001352
G15G16     0.0010299999999999999
G15G16     0.00019900000000000004
G15G16     0.0025430000000000006
G15G16     0.0016970000000000002
G15G16     0.001982
G15G16     0.0022819999999999997
G15G16     0.001022
G15G16     0.00149
G15G16     0.001225
G15G16     -0.00035699999999999984
G15G16     0.0010320000000000001
G15G16     -3.899999999999992e-05
G15G16     0.0011070000000000001
G15G16     0.0008490000000000001
G15G16     -0.00013299999999999984
G15G16     0.001999
G15G16     -0.00023700000000000001
G15G16     0.00029599999999999993
G15G16     0.001327
G15G16     0.0001820000000000001
G15G16     0.002023
G15G16     0.000493
G15G16     9.80000000000001e-05
G15G16     0.0016220000000000002
G15G16     9.399999999999974e-05
G15G16     0.0006500000000000001
G15G16     -0.0003439999999999999
G15G16     -0.002371
G15G16     -0.000504
G15G16     -0.0011149999999999997
G15G16     -0.0006010000000000003
G15G16     -7.1e-05
G15G16     -0.0005000000000000002
G15G16     0.0008929999999999998
G15G16     0.0007519999999999998
G15G16     9.300000000000009e-05
G15G16     0.0017039999999999998
G15G16     -0.0008159999999999996
G15G16     -0.001454
G15G16     -0.00017399999999999992
G15G16     0.00014500000000000033
G15G16     0.0011870000000000001
G15G16     -0.0001670000000000002
G15G16     -0.0008220000000000002
G15G16     -4.999999999999959e-06
G15G16     -0.0005720000000000002
G15G16     0.000698
G15G16     0.00020500000000000005
G15G16     -0.0020090000000000004
G15G16     -0.001137
G15G16     -0.0020109999999999998
G15G16     -0.000934
G15G16     -0.001185
G15G16     -0.002762
G15G16     0.00045600000000000024
G15G16     -0.0007229999999999998
G15G16     0.0009769999999999998
G15G16     0.00052
G15G16     -0.0006200000000000001
G15G16     0.0003830000000000001
G15G16     -0.0013
G15G16     0.000676
G15G16     -0.00093
G15G16     -0.0010509999999999999
G15G16     0.0004770000000000004
G15G16     -0.0007280000000000001
G15G16     0.0010890000000000003
G15G16     0.0011120000000000001
G15G16     -0.0005860000000000004
G15G16     -0.0006089999999999997
G15G16     -0.001676
G15G16     -0.001705
G15G16     -0.0012100000000000006
G15G16     -0.003457
G15G16     -0.0009989999999999999
G15G16     -0.0005500000000000002
G15G16     -3.300000000000026e-05
G15G16     0.0013859999999999996
G15G16     -7.800000000000038e-05
G15G16     -0.00041299999999999974
G15G16     -0.00047300000000000076
G15G16     -0.0023469999999999993
G15G16     -0.00041600000000000003
G15G16     -0.001049
G15G16     -0.0016489999999999999
G15G16     -0.00017500000000000003
G15G16     -0.003225
G15G16     -0.0008510000000000004
G15G16     -0.0028759999999999997
G15G16     -0.002434
G15G16     -0.0031910000000000003
G15G16     -0.004043
G15G16     -0.0007370000000000002
G15G16     -0.0011230000000000003
G15G16     -0.001652
G15G16     -0.0001309999999999995
G15G16     -0.0007759999999999995
G15G16     0.00030699999999999987
G15G16     -0.0003409999999999995
G15G16     -0.00261
G15G16     -0.0007069999999999996
G15G16     -0.0032469999999999995
G15G16     -0.002680999999999999
G15G16     -0.0015400000000000001
G15G16     -0.0024830000000000004
G15G16     -0.001321
G15G16     -0.0009819999999999998
G15G16     -0.0019279999999999998
G15G16     -0.0007350000000000001
G15G16     -0.002296000000000001
G15G16     -0.0019500000000000003
G15G16     -0.0010559999999999996
G15G16     -0.003954999999999999
G15G16     -0.001176
G15G16     -0.0036309999999999997
G15G16     -0.0018740000000000004
G15G16     -0.0009010000000000007
G15G16     -0.0031009999999999987
G15G16     -0.0007729999999999995
G15G16     -0.0029060000000000015
G15G16     -0.00236
G15G16     -0.0012540000000000006
G15G16     -0.002604999999999999
G15G16     -0.0012300000000000004
G15G16     -0.0006560000000000003
G15G16     -0.0018559999999999996
G15G16     -2.800000000000014e-05
G15G16     -0.0026709999999999993
G15G16     -0.0017920000000000004
G15G16     -0.003458
G15G16     -0.0037430000000000002
G15G16     -0.0013939999999999998
G15G16     -0.0027880000000000005
G15G16     -0.0021910000000000002
G15G16     -0.0017289999999999996
G15G16     -0.0027069999999999998
G15G16     -0.001232
G15G16     -0.0013020000000000004
G15G16     -0.0031539999999999993
G15G16     -0.0006290000000000003
G15G16     -0.003421000000000001
G15G16     -0.0011269999999999995
G15G16     -0.001339
G15G16     -0.0026160000000000003
G15G16     -0.0008030000000000004
G15G16     -0.00303
G15G16     -0.0021410000000000005
G15G16     -0.0023280000000000006
G15G16     -0.002017
G15G16     9.499999999999982e-05
G15G16     -0.002457
G15G16     -0.0018399999999999998
G15G16     0.00012199999999999982
G15G16     -0.0028340000000000006
G15G16     -0.0007359999999999999
G15G16     -0.002747
G15G16     -0.0024089999999999997
G15G16     -0.0011649999999999998
G15G16     -0.0007569999999999998
G15G16     0.0005869999999999994
G15G16     0.0014820000000000002
G15G16     -0.0003009999999999997
G15G16     0.0011500000000000004
G15G16     -8.299999999999996e-05
G15G16     -0.0017099999999999997
G15G16     0.0004589999999999999
G15G16     -0.001522
G15G16     0.0010060000000000002
G15G16     -0.0020169999999999993
G15G16     -0.003673
G15G16     -0.002561
G15G16     -0.0038520000000000004
G15G16     -0.0008860000000000001
G15G16     -0.0010180000000000005
G15G16     -0.001529
G15G16     0.0006039999999999997
G15G16     0.00019900000000000007
G15G16     0.001206
G15G16     0.0005110000000000003
G15G16     -0.0014779999999999995
G15G16     0.0008279999999999999
G15G16     -0.0005480000000000004
G15G16     -0.0007979999999999998
G15G16     -0.0005110000000000004
G15G16     -0.0012690000000000002
G15G16     0.000218
G15G16     0.0006150000000000001
G15G16     -0.0003879999999999997
G15G16     -7.100000000000007e-05
G15G16     -0.00179
G15G16     -0.000772
G15G16     -0.0001429999999999997
G15G16     -0.0017540000000000001
G15G16     0.0015900000000000003
G15G16     -0.0007190000000000003
G15G16     -0.0004249999999999999
G15G16     0.000493
G15G16     -0.001731
G15G16     0.00042299999999999993
G15G16     -0.0012199999999999997
G15G16     -0.0007360000000000001
G15G16     -0.0002810000000000004
G15G16     -0.001352
G15G16     -0.0005569999999999998
G15G16     -0.0006130000000000003
G15G16     -0.0016729999999999998
G15G16     0.0013640000000000002
G15G16     -0.0006419999999999997
G15G16     1.5999999999999793e-05
G15G16     -0.00043600000000000024
G15G16     -0.001425
G15G16     -0.0005240000000000003
G15G16     -0.001601
G15G16     -0.000804
G15G16     0.0005329999999999998
G15G16     -0.0016269999999999998
G15G16     -0.0013939999999999996
G15G16     -0.0005650000000000002
G15G16     -0.0009279999999999998
G15G16     0.000897
G15G16     -0.0017199999999999997
G15G16     -0.001143
G15G16     -0.0010369999999999997
G15G16     -0.001431
G15G16     0.001107
G15G16     -0.001225
G15G16     -0.0008530000000000002
G15G16     -0.0009429999999999998
G15G16     -0.0007809999999999996
G15G16     0.0002809999999999999
G15G16     -0.0014470000000000002
G15G16     -0.0015869999999999997
G15G16     0.00015200000000000012
G15G16     -0.0011789999999999997
G15G16     0.0012380000000000002
G15G16     0.0004990000000000001
G15G16     -0.001968
G15G16     0.0008789999999999998
G15G16     -0.0007250000000000002
G15G16     -0.0004599999999999999
G15G16     -0.00014899999999999996
G15G16     -0.0004660000000000001
G15G16     0.0010210000000000002
G15G16     -0.0010849999999999996
G15G16     -0.000548
G15G16     0.0011839999999999997
G15G16     -8.399999999999987e-05
G15G16     0.000566
G15G16     0.0010479999999999999
G15G16     0.000859
G15G16     0.0027040000000000002
G15G16     0.000276
G15G16     0.001072
G15G16     0.000552
G15G16     -0.000635
G15G16     0.001916
G15G16     0.00033999999999999997
G15G16     2.1999999999999884e-05
G15G16     0.0009230000000000002
G15G16     -0.0014879999999999997
G15G16     0.0010979999999999998
G15G16     0.00034499999999999993
G15G16     -0.00029100000000000013
G15G16     0.001684
G15G16     -0.001156
G15G16     0.00035299999999999996
G15G16     -0.001118
G15G16     -0.002412
G15G16     0.0007410000000000001
G15G16     -0.0006940000000000002
G15G16     0.0008050000000000002
G15G16     0.001464
G15G16     0.00022899999999999998
G15G16     0.001185
G15G16     -0.0010060000000000004
G15G16     -0.0012540000000000001
G15G16     0.0009519999999999999
G15G16     -0.001501
G15G16     4.099999999999994e-05
G15G16     0.00036700000000000003
G15G16     -0.00031400000000000004
G15G16     0.001785
G15G16     0.000154
G15G16     0.0007610000000000001
G15G16     0.000856
G15G16     0.00022900000000000012
G15G16     0.0011929999999999998
G15G16     0.0007879999999999999
G15G16     -0.00048000000000000007
G15G16     0.0018
G15G16     0.00012999999999999993
G15G16     0.0013390000000000001
G15G16     0.0006920000000000001
G15G16     -0.00016600000000000002
G15G16     0.001194
G15G16     -0.0008579999999999999
G15G16     0.0005829999999999999
G15G16     0.001388
G15G16     -0.0006789999999999999
G15G16     0.000593
G15G16     -0.0006539999999999999
G15G16     -0.0008310000000000002
G15G16     0.00089
G15G16     0.00016899999999999996
G15G16     0.0016950000000000001
G15G16     0.00037700000000000006
G15G16     0.0005259999999999999
G15G16     0.002366
G15G16     -0.00012800000000000002
G15G16     0.00028300000000000005
G15G16     -0.00030100000000000016
G15G16     -0.0009039999999999999
G15G16     0.000887
G15G16     0.000572
G15G16     0.000464
G15G16     0.000338
G15G16     -0.0012460000000000001
G15G16     0.002194
G15G16     0.001355
G15G16     0.00084
G15G16     9.999999999999996e-05
G15G16     -0.001128
G15G16     0.0008649999999999999
G15G16     0.0014479999999999999
G15G16     0.0002359999999999999
G15G16     0.0009949999999999998
G15G16     -0.000966
G15G16     -0.0002620000000000001
G15G16     0.0008950000000000001
G15G16     0.001045
G15G16     0.002323
G15G16     0.00025200000000000005
G15G16     0.0006339999999999999
G15G16     0.002251
G15G16     0.002978
G15G16     0.0025009999999999998
G15G16     -4.499999999999998e-05
G15G16     0.00155
G15G16     0.003143
G15G16     0.003767
G15G16     0.0037420000000000005
G15G16     0.002833
G15G16     0.002476
G15G16     0.004254999999999999
G15G16     0.0054659999999999995
G15G16     0.005409999999999999
G15G16     0.004692000000000001
G15G16     0.0042450000000000005
G15G16     0.0061530000000000005
G15G16     0.008470000000000002
G15G16     0.009537999999999998
G15G16     0.008438000000000001
G15G16     0.006346999999999999
G15G16     0.008275999999999999
G15G16     0.010058000000000001
G15G16     0.011521000000000002
G15G16     0.011306000000000002
G15G16     0.011834999999999998
G15G16     0.009485
G15G16     0.009147999999999998
G15G16     0.012197999999999999
G15G16     0.013166
G15G16     0.012787999999999997
G15G16     0.015101000000000002
G15G16     0.016221
G15G16     0.021052
G15G16     0.01803
G15G16     0.019139000000000003
G15G16     0.015849
G15G16     0.017244000000000002
G15G16     0.022701000000000002
G15G16     0.023304
G15G16     0.019731999999999996
G15G16     0.017752
G15G16     0.023806000000000004
G15G16     0.029372000000000002
G15G16     0.027342999999999996
G15G16     0.026109999999999994
G15G16     0.027274000000000003
G15G16     0.024425000000000002
G15G16     0.023991
G15G16     0.026264
G15G16     0.022713
G15G16     0.017392
G15G16     0.019776
G15G16     0.020505
G15G16     0.024113
G15G16     0.024686000000000003
G15G16     0.024756999999999994
G15G16     0.022975999999999996
G15G16     0.021342000000000007
G15G16     0.024063000000000005
G15G16     0.026133999999999998
G15G16     0.022292
