# Supplementary material for: Explainable chemical artificial intelligence from accurate machine learning of real-space chemical descriptors
Source: Nat Commun. 2024 May 21;15:4345. doi: 10.1038/s41467-024-48567-9 (PMC11522690; doi:10.1038/s41467-024-48567-9)
Supplement: Supplementary file 4 — Source Data [file 41467_2024_48567_MOESM4_ESM.zip › SI/Supplementary_Note_14/Supplementary_Figure_37/dist_NH21_NH22.txt]

# Label  # Distance (Angstroms)
G13G14     3.1291513177136374
G13G14     3.0850092871531953
G13G14     3.0348300452113883
G13G14     2.9859642494745198
G13G14     2.9356613649431234
G13G14     2.897094855708162
G13G14     2.8888214283801124
G13G14     2.9053917498213178
G13G14     2.931626613405532
G13G14     2.9722982585241087
G13G14     3.0501064128063136
G13G14     3.1560783510801325
G13G14     3.243517843927752
G13G14     3.2929106734200584
G13G14     3.3449792711798856
G13G14     3.436296520826074
G13G14     3.5449263434627416
G13G14     3.615967622648446
G13G14     3.6409348569690163
G13G14     3.667194480272034
G13G14     3.7232190869040513
G13G14     3.7947994912766734
G13G14     3.856442967777534
G13G14     3.92023049915034
G13G14     4.015407531547803
G13G14     4.142795502736895
G13G14     4.2798299185122
G13G14     4.415104290979113
G13G14     4.556054472560568
G13G14     4.705261631350229
G13G14     4.842438433327236
G13G14     4.959920128366068
G13G14     5.081396914033771
G13G14     5.222465149616133
G13G14     5.368634164932267
G13G14     5.498091113545404
G13G14     5.619454471870001
G13G14     5.76395590797455
G13G14     5.920772268791329
G13G14     6.057155335223852
G13G14     6.170319339696531
G13G14     6.2951030340990535
G13G14     6.447030404545822
G13G14     6.588682346727283
G13G14     6.698484701462191
G13G14     6.798315825394504
G13G14     6.920966590413564
G13G14     7.063306548601752
G13G14     7.197390574319985
G13G14     7.320741638045229
G13G14     7.454307025671135
G13G14     7.60611864098238
G13G14     7.764646520072564
G13G14     7.911141654970781
G13G14     8.045352629381808
G13G14     8.18607647880825
G13G14     8.334177599644033
G13G14     8.483413504753921
G13G14     8.639176939471835
G13G14     8.813007417691667
G13G14     8.981840841194101
G13G14     9.126247267937643
G13G14     9.259782219822156
G13G14     9.41295093705455
G13G14     9.571029221968029
G13G14     9.699777322561543
G13G14     9.792143715012317
G13G14     9.871796471272333
G13G14     9.970140668353018
G13G14     10.079709871996327
G13G14     10.177218253429466
G13G14     10.27017558746233
G13G14     10.388686316455807
G13G14     10.537922955864063
G13G14     10.687608361169092
G13G14     10.817346799679907
G13G14     10.951057759286444
G13G14     11.099646144834553
G13G14     11.242289146693713
G13G14     11.349990715180242
G13G14     11.420778229840142
G13G14     11.478916305173584
G13G14     11.534837116994435
G13G14     11.576261492726418
G13G14     11.593930170668859
G13G14     11.612350008524498
G13G14     11.662595640549446
G13G14     11.742109062048918
G13G14     11.815821280415788
G13G14     11.88403835390613
G13G14     11.963800028413976
G13G14     12.04720904250269
G13G14     12.110460187640145
G13G14     12.152405603701363
G13G14     12.205436450577555
G13G14     12.283814233458662
G13G14     12.364080991277426
G13G14     12.427760226462274
G13G14     12.487131041558355
G13G14     12.55239685048798
G13G14     12.619227101751093
G13G14     12.67204746961067
G13G14     12.70616595244542
G13G14     12.731526552118089
G13G14     12.757342725449718
G13G14     12.785370945389394
G13G14     12.809086351476038
G13G14     12.82518218426415
G13G14     12.837017798689942
G13G14     12.855980308659353
G13G14     12.874750384991248
G13G14     12.871777898390972
G13G14     12.837611969682563
G13G14     12.791824881035522
G13G14     12.762775529249234
G13G14     12.754665328169454
G13G14     12.749855960284416
G13G14     12.738009103320218
G13G14     12.733121548262194
G13G14     12.754684504688134
G13G14     12.805938969001975
G13G14     12.861701721832349
G13G14     12.901560373770106
G13G14     12.92271807541923
G13G14     12.935153185565076
G13G14     12.954802815916926
G13G14     12.990478873933476
G13G14     13.0219098786525
G13G14     13.027684191788149
G13G14     13.01528981562925
G13G14     13.01390230419282
G13G14     13.042018661424033
G13G14     13.06787914074257
G13G14     13.063137644135306
G13G14     13.037950436384648
G13G14     13.02710222517239
G13G14     13.040101906830948
G13G14     13.047470208183906
G13G14     13.022482998541735
G13G14     12.976642397601601
G13G14     12.943181659143915
G13G14     12.93938226078365
G13G14     12.949804598742348
G13G14     12.947910047713627
G13G14     12.928346300192633
G13G14     12.895298151220674
G13G14     12.864222819083906
G13G14     12.840586975071858
G13G14     12.812754660184446
G13G14     12.767496249147163
G13G14     12.708794629634687
G13G14     12.663219415127335
G13G14     12.661577537126488
G13G14     12.69336194370581
G13G14     12.718456776697687
G13G14     12.717758943922753
G13G14     12.706024060436022
G13G14     12.71058574437712
G13G14     12.719791024961923
G13G14     12.705768387867115
G13G14     12.651621096129281
G13G14     12.561329833951108
G13G14     12.459603986213649
G13G14     12.370856863620535
G13G14     12.296386458422964
G13G14     12.217480883586166
G13G14     12.131665804614716
G13G14     12.063731767909193
G13G14     12.041820083885163
G13G14     12.054211540297812
G13G14     12.06492532254996
G13G14     12.052128959082356
G13G14     12.028808658391922
G13G14     12.0173393513308
G13G14     12.017087432320865
G13G14     12.00172628880466
G13G14     11.953330734049247
G13G14     11.883235458923707
G13G14     11.819662441439787
G13G14     11.780015270607342
G13G14     11.751287591220862
G13G14     11.718905250735911
G13G14     11.67329115284158
G13G14     11.624229779621011
G13G14     11.585524014190774
G13G14     11.557060611122846
G13G14     11.52139838431252
G13G14     11.46984165435354
G13G14     11.415005119415708
G13G14     11.374843749965072
G13G14     11.349792225532974
G13G14     11.322308771840992
G13G14     11.28985299065979
G13G14     11.262649772616749
G13G14     11.251347120262487
G13G14     11.251143596199418
G13G14     11.255135847450516
G13G14     11.257426682862999
G13G14     11.258660516137663
G13G14     11.268432367284904
G13G14     11.284943164468748
G13G14     11.302583643541567
G13G14     11.315018672123475
G13G14     11.319858887927298
G13G14     11.32174892591609
G13G14     11.326782383556383
G13G14     11.32757714721686
G13G14     11.316947057791769
G13G14     11.29668525046769
G13G14     11.278278412932416
G13G14     11.270144192814342
G13G14     11.262308733580417
G13G14     11.247747347828854
G13G14     11.226617995754458
G13G14     11.209636269756214
G13G14     11.197431112737783
G13G14     11.18146639831115
G13G14     11.164331907691052
G13G14     11.156852445320462
G13G14     11.164613707427279
G13G14     11.176618214822271
G13G14     11.175746020070376
G13G14     11.163140449791937
G13G14     11.148674017988604
G13G14     11.130536193396557
G13G14     11.11469443975464
G13G14     11.097545333689471
G13G14     11.077704960267958
G13G14     11.052089678473868
G13G14     11.025106065398877
G13G14     11.013134917894602
G13G14     11.015395632680864
G13G14     11.012065566502335
G13G14     10.98856091856301
G13G14     10.95683792341958
G13G14     10.942459503484448
G13G14     10.94297480915087
G13G14     10.929358150275773
G13G14     10.897348357741357
G13G14     10.871028904764568
G13G14     10.871689273244915
G13G14     10.884175407737754
G13G14     10.889519732287228
G13G14     10.885107533421113
G13G14     10.877960297155097
G13G14     10.868338807731552
G13G14     10.844349987067098
G13G14     10.809109431244238
G13G14     10.771938205478445
G13G14     10.732891295599764
G13G14     10.688161547607743
G13G14     10.653247670458255
G13G14     10.647978869621303
G13G14     10.656365719314527
G13G14     10.646887309033541
G13G14     10.613686321129324
G13G14     10.586398268595183
G13G14     10.581383310905467
G13G14     10.569300588612553
G13G14     10.507901077549608
G13G14     10.397632095782482
G13G14     10.28701464090863
G13G14     10.224568311008474
G13G14     10.18875904639607
G13G14     10.148457956354894
G13G14     10.097390173352446
G13G14     10.054616254626882
G13G14     10.043596595336425
G13G14     10.065014239358968
G13G14     10.084043471748327
G13G14     10.065813213559503
G13G14     10.02295138632977
G13G14     9.991550459935958
G13G14     9.978888912031909
G13G14     9.95161789090736
G13G14     9.8902524718039
G13G14     9.810620720192611
G13G14     9.752792828402455
G13G14     9.737018568174296
G13G14     9.740312606769292
G13G14     9.739472183386049
G13G14     9.736500160707994
G13G14     9.73152024398843
G13G14     9.712720247509347
G13G14     9.684823227719843
G13G14     9.664900217298728
G13G14     9.650549580255863
G13G14     9.624880046165725
G13G14     9.584573433746293
G13G14     9.554819475447545
G13G14     9.552098173580749
G13G14     9.555594894087395
G13G14     9.545673628832608
G13G14     9.521658901452948
G13G14     9.490844695852918
G13G14     9.46790852282347
G13G14     9.452522528338951
G13G14     9.428296797712207
G13G14     9.389878852375794
G13G14     9.353049687462153
G13G14     9.328391376293991
G13G14     9.322329075049764
G13G14     9.333325944678286
G13G14     9.344886053782066
G13G14     9.344501868459654
G13G14     9.347972960849193
G13G14     9.379679180744816
G13G14     9.419077476034406
G13G14     9.426626004507916
G13G14     9.401116654360042
G13G14     9.374511276945299
G13G14     9.358632187470125
G13G14     9.33460751482032
G13G14     9.294958109015738
G13G14     9.255664017825268
G13G14     9.236505322134194
G13G14     9.24919698122551
G13G14     9.287204860834473
G13G14     9.328383588268968
G13G14     9.358047136003123
G13G14     9.37293654057062
G13G14     9.384032320901778
G13G14     9.398536515660574
G13G14     9.413268838755782
G13G14     9.417533892934523
G13G14     9.398867904854361
G13G14     9.370913556151363
G13G14     9.363452453379686
G13G14     9.382182113717226
G13G14     9.404765686371308
G13G14     9.418972673686657
G13G14     9.433284836537558
G13G14     9.45452893774923
G13G14     9.478889897383722
G13G14     9.50185418294556
G13G14     9.512887747010616
G13G14     9.503730825444622
G13G14     9.492488663340898
G13G14     9.505981262880349
G13G14     9.540330123835764
G13G14     9.568375027378703
G13G14     9.574965302749641
G13G14     9.563615548935784
G13G14     9.539357465439997
G13G14     9.507563700088484
G13G14     9.475039723316707
G13G14     9.438564082682623
G13G14     9.384833831564526
G13G14     9.313319119494807
G13G14     9.24669158926587
G13G14     9.20046184987394
G13G14     9.171452279673117
G13G14     9.141770895034272
G13G14     9.095782354356297
G13G14     9.054655439476724
G13G14     9.056765880016957
G13G14     9.092787421632677
G13G14     9.105731340689317
G13G14     9.070430832749622
G13G14     9.015632765165453
G13G14     8.977084789750288
G13G14     8.954328134492632
G13G14     8.913156789391651
G13G14     8.825775832089823
G13G14     8.695604324338829
G13G14     8.562523969139203
G13G14     8.458319390742991
G13G14     8.389463264622377
G13G14     8.333763928008137
G13G14     8.272036514485858
G13G14     8.212054639734626
G13G14     8.174881343762207
G13G14     8.173366622379675
G13G14     8.17847064353813
G13G14     8.14850071270719
G13G14     8.09511310024151
G13G14     8.062099509180824
G13G14     8.060434683653627
G13G14     8.061612689856164
G13G14     8.040687705996566
G13G14     8.003685068534223
G13G14     7.970572971113689
G13G14     7.950483196150436
G13G14     7.940056099264413
G13G14     7.92292892982343
G13G14     7.875700371317652
G13G14     7.800547491719346
G13G14     7.715864235731104
G13G14     7.630723871140798
G13G14     7.547127504918359
G13G14     7.462743571302723
G13G14     7.369860747244551
G13G14     7.277308099168884
G13G14     7.2083688990158645
G13G14     7.168713159491046
G13G14     7.136264081703645
G13G14     7.0945057407216305
G13G14     7.0575332334015375
G13G14     7.0367461431265586
G13G14     7.0284258131033495
G13G14     7.023887830318593
G13G14     7.01799493312366
G13G14     7.00909554911736
G13G14     7.0037219993100015
G13G14     7.0027298576158215
G13G14     7.012561004242484
G13G14     7.031169654253453
G13G14     7.039525028463118
G13G14     7.023164608592254
G13G14     6.9831927908131295
G13G14     6.939214907861844
G13G14     6.90542315379954
G13G14     6.871722603668508
G13G14     6.824928403587831
G13G14     6.763733491268077
G13G14     6.694264973064346
G13G14     6.631968164134655
G13G14     6.588026583612014
G13G14     6.557240837954395
G13G14     6.5121387762732255
G13G14     6.446844595812975
G13G14     6.393178457803383
G13G14     6.36860812915282
G13G14     6.354873739295612
G13G14     6.322888662201708
G13G14     6.267621474783698
G13G14     6.205806506113407
G13G14     6.155444403250413
G13G14     6.118123701274465
G13G14     6.080261534375839
G13G14     6.031072870445596
G13G14     5.9748514478716865
G13G14     5.9246206800827865
G13G14     5.88176562405888
G13G14     5.838504030739282
G13G14     5.801332490176799
G13G14     5.7711039322700355
G13G14     5.732614123777446
G13G14     5.6924379436294
G13G14     5.673071027066052
G13G14     5.676948242480277
G13G14     5.6815357530802135
G13G14     5.673006167975298
G13G14     5.657784008789552
G13G14     5.653834417415708
G13G14     5.673625097911328
G13G14     5.705795952980944
G13G14     5.7326596085336945
G13G14     5.756442248893177
G13G14     5.7910356443996225
G13G14     5.839237897765578
G13G14     5.887675752526313
G13G14     5.922820943310476
G13G14     5.944300612814826
G13G14     5.961404449117977
G13G14     5.985111790672807
G13G14     6.006646948490573
G13G14     6.01205551874493
G13G14     6.0038119805345955
G13G14     5.99214754363469
G13G14     5.983503978963917
G13G14     5.972155553796941
G13G14     5.961850593882163
G13G14     5.95636407876641
G13G14     5.944316760423217
G13G14     5.919693117721043
G13G14     5.907730505546798
G13G14     5.934043401451647
G13G14     5.979466296024629
G13G14     6.00509045530285
G13G14     6.01760378667957
G13G14     6.044798667352017
G13G14     6.093371386105677
G13G14     6.146310348620168
G13G14     6.184065240426323
G13G14     6.211124048604752
G13G14     6.243384107101119
G13G14     6.285377836364109
G13G14     6.326444192995833
G13G14     6.357323366010448
G13G14     6.378598929155547
G13G14     6.385839121444197
G13G14     6.372366685520704
G13G14     6.354040056516201
G13G14     6.350405854398495
G13G14     6.348921358975038
G13G14     6.320420490493624
G13G14     6.2796649634426975
G13G14     6.2690933750403985
G13G14     6.297117876317843
G13G14     6.324946302969679
G13G14     6.317641540623633
G13G14     6.293516959956379
G13G14     6.292981277892613
G13G14     6.323474431830305
G13G14     6.360481462592083
G13G14     6.366900033565807
G13G14     6.348128828860451
G13G14     6.349032926530569
G13G14     6.380144801861138
G13G14     6.418184130722213
