# Supplementary material for: Explainable chemical artificial intelligence from accurate machine learning of real-space chemical descriptors
Source: Nat Commun. 2024 May 21;15:4345. doi: 10.1038/s41467-024-48567-9 (PMC11522690; doi:10.1038/s41467-024-48567-9)
Supplement: Supplementary file 4 — Source Data [file 41467_2024_48567_MOESM4_ESM.zip › SI/Supplementary_Note_14/Supplementary_Figure_37/DI_NH21_NH24.txt]

# Label  # Value (electrons)
G13G16     0.12630400000000003
G13G16     0.12160699999999998
G13G16     0.117159
G13G16     0.16472599999999996
G13G16     0.146285
G13G16     0.18071499999999996
G13G16     0.15536699999999998
G13G16     0.13478400000000001
G13G16     0.168902
G13G16     0.12099299999999999
G13G16     0.11938499999999999
G13G16     0.093409
G13G16     0.06893000000000002
G13G16     0.085813
G13G16     0.065659
G13G16     0.05674799999999999
G13G16     0.048809
G13G16     0.037016
G13G16     0.034752
G13G16     0.027644000000000002
G13G16     0.023247999999999998
G13G16     0.020077
G13G16     0.019200000000000002
G13G16     0.020797999999999997
G13G16     0.021275999999999996
G13G16     0.019770000000000003
G13G16     0.018826000000000002
G13G16     0.016246000000000003
G13G16     0.01274
G13G16     0.016503999999999998
G13G16     0.01692
G13G16     0.017759999999999995
G13G16     0.015881
G13G16     0.013994000000000001
G13G16     0.016862
G13G16     0.014911
G13G16     0.013302
G13G16     0.010922999999999999
G13G16     0.008298999999999999
G13G16     0.007852
G13G16     0.008493
G13G16     0.007697
G13G16     0.008827999999999999
G13G16     0.006184
G13G16     0.005446
G13G16     0.0050940000000000004
G13G16     0.005454999999999999
G13G16     0.006671000000000001
G13G16     0.005481
G13G16     0.0034260000000000002
G13G16     0.004079
G13G16     0.006253
G13G16     0.0041
G13G16     0.003283
G13G16     0.001696
G13G16     0.002095
G13G16     0.0028250000000000003
G13G16     0.0033799999999999998
G13G16     0.003466
G13G16     0.0009680000000000001
G13G16     0.00045499999999999984
G13G16     0.0013050000000000002
G13G16     0.0009040000000000002
G13G16     0.00022600000000000005
G13G16     0.0010270000000000001
G13G16     -0.00038799999999999994
G13G16     0.0008879999999999999
G13G16     0.001132
G13G16     0.0009350000000000001
G13G16     0.001292
G13G16     -0.0010479999999999999
G13G16     -0.0010580000000000001
G13G16     0.000866
G13G16     0.001545
G13G16     0.002284
G13G16     0.000694
G13G16     -0.0014730000000000004
G13G16     0.001155
G13G16     0.001598
G13G16     0.002359
G13G16     0.001473
G13G16     -0.000643
G13G16     0.0019420000000000001
G13G16     0.0008550000000000001
G13G16     0.0019420000000000001
G13G16     0.0016979999999999999
G13G16     0.000383
G13G16     0.0008699999999999999
G13G16     0.0014629999999999999
G13G16     0.001219
G13G16     0.0015190000000000002
G13G16     -3.200000000000013e-05
G13G16     0.00025799999999999993
G13G16     0.0017690000000000004
G13G16     0.00030900000000000003
G13G16     0.001669
G13G16     0.0003729999999999999
G13G16     0.00017999999999999982
G13G16     0.001506
G13G16     0.001459
G13G16     0.001526
G13G16     0.000622
G13G16     -0.0007770000000000001
G13G16     0.0004869999999999999
G13G16     0.00024999999999999984
G13G16     0.000595
G13G16     0.0007939999999999999
G13G16     -0.000726
G13G16     0.0009660000000000002
G13G16     0.000799
G13G16     0.0012670000000000001
G13G16     0.0010040000000000001
G13G16     -0.00031600000000000015
G13G16     0.0008919999999999999
G13G16     0.0014229999999999998
G13G16     0.001119
G13G16     0.00035999999999999997
G13G16     -0.0009820000000000002
G13G16     -0.0007140000000000001
G13G16     0.000596
G13G16     -0.0008990000000000001
G13G16     0.0005859999999999999
G13G16     -0.001076
G13G16     -0.0014390000000000002
G13G16     0.00014600000000000035
G13G16     -0.0009040000000000001
G13G16     0.00015100000000000004
G13G16     0.0006799999999999999
G13G16     -0.001261
G13G16     0.0004689999999999998
G13G16     -0.0008700000000000002
G13G16     -0.00023400000000000038
G13G16     0.0007210000000000001
G13G16     -0.0026750000000000003
G13G16     -0.0015080000000000002
G13G16     -0.0021910000000000002
G13G16     -0.0015249999999999999
G13G16     -0.0007660000000000003
G13G16     -0.0013259999999999997
G13G16     0.00017800000000000004
G13G16     -0.0005919999999999999
G13G16     0.0002989999999999999
G13G16     0.000477
G13G16     0.00016899999999999966
G13G16     -0.0017529999999999998
G13G16     -0.002162
G13G16     -0.0016790000000000002
G13G16     9.500000000000003e-05
G13G16     -0.0006810000000000001
G13G16     -0.0012250000000000002
G13G16     -0.0009789999999999998
G13G16     -0.0019590000000000002
G13G16     -0.0004389999999999998
G13G16     -0.00044100000000000015
G13G16     -0.0005639999999999997
G13G16     -0.0018410000000000002
G13G16     -0.002017
G13G16     -0.002483
G13G16     -0.0014649999999999997
G13G16     -0.0032029999999999997
G13G16     -0.00204
G13G16     -0.0016490000000000003
G13G16     -0.0009760000000000003
G13G16     0.000548
G13G16     -0.001009
G13G16     -0.0009460000000000001
G13G16     -0.002374
G13G16     -0.0020430000000000005
G13G16     -0.0011070000000000001
G13G16     -0.0019130000000000004
G13G16     -0.0020219999999999995
G13G16     -0.001239
G13G16     -0.001856
G13G16     -0.0004199999999999998
G13G16     0.00042599999999999995
G13G16     -0.001536
G13G16     -0.0006700000000000002
G13G16     -0.0025129999999999996
G13G16     -0.001512
G13G16     -0.002163
G13G16     -0.003176
G13G16     -0.000796
G13G16     -0.001196
G13G16     -0.0009740000000000001
G13G16     0.00043900000000000026
G13G16     -0.0011589999999999999
G13G16     -0.0007939999999999998
G13G16     -0.0019400000000000003
G13G16     -0.0025459999999999997
G13G16     -0.0017009999999999994
G13G16     -0.0025169999999999997
G13G16     -0.0015520000000000002
G13G16     -0.0015050000000000003
G13G16     -0.0019490000000000004
G13G16     -0.0016609999999999995
G13G16     -0.001749
G13G16     -0.002153
G13G16     -0.003349
G13G16     -0.0030470000000000002
G13G16     -0.002242
G13G16     5.200000000000007e-05
G13G16     -0.0020900000000000003
G13G16     -3.6999999999999924e-05
G13G16     -0.0008920000000000004
G13G16     -0.00019700000000000023
G13G16     -0.00015600000000000021
G13G16     -0.0024549999999999997
G13G16     -0.0016820000000000003
G13G16     -0.002974
G13G16     -0.0026319999999999994
G13G16     -0.0014419999999999997
G13G16     -0.0026829999999999996
G13G16     -0.0021279999999999997
G13G16     -0.001704
G13G16     -0.0023539999999999998
G13G16     -0.0008940000000000005
G13G16     -0.002226
G13G16     -0.0022099999999999997
G13G16     -0.0023120000000000003
G13G16     -0.002793
G13G16     -0.002582
G13G16     -0.003098
G13G16     -0.0032719999999999997
G13G16     -0.002334
G13G16     -0.0034410000000000005
G13G16     -0.0026239999999999996
G13G16     -0.0019160000000000004
G13G16     -0.002606
G13G16     -0.0019640000000000005
G13G16     -0.0023559999999999996
G13G16     -0.002359
G13G16     -0.0002490000000000001
G13G16     -0.003016
G13G16     -0.0011790000000000001
G13G16     -0.001926
G13G16     -0.001893
G13G16     -0.002505
G13G16     -0.003650000000000001
G13G16     -0.0022099999999999997
G13G16     -0.0024250000000000005
G13G16     -0.002133
G13G16     -0.0014999999999999996
G13G16     -0.0020299999999999997
G13G16     -0.002146
G13G16     -0.0020589999999999996
G13G16     -0.0032639999999999995
G13G16     -0.001553
G13G16     -0.0020949999999999996
G13G16     -0.0015170000000000003
G13G16     -0.00223
G13G16     -0.0029180000000000005
G13G16     -0.0019939999999999997
G13G16     -0.001865
G13G16     -0.0031810000000000007
G13G16     -0.0020650000000000004
G13G16     -0.0018540000000000002
G13G16     -0.0013019999999999998
G13G16     -0.0011400000000000002
G13G16     -0.002205
G13G16     -8.999999999999785e-06
G13G16     -0.0014670000000000006
G13G16     -0.0019979999999999998
G13G16     -0.002095
G13G16     -0.0039700000000000004
G13G16     -0.0029349999999999997
G13G16     -0.002046
G13G16     -0.001734
G13G16     -0.0009090000000000001
G13G16     -0.00045999999999999996
G13G16     -0.0010839999999999997
G13G16     -8.600000000000008e-05
G13G16     -0.0029579999999999997
G13G16     -0.0018100000000000004
G13G16     -0.000956
G13G16     -0.001742
G13G16     -0.0007539999999999999
G13G16     -0.0024749999999999998
G13G16     -0.0019429999999999998
G13G16     -0.001136
G13G16     -0.001304
G13G16     -0.0007459999999999999
G13G16     -0.0012940000000000002
G13G16     -0.0013139999999999998
G13G16     0.0004589999999999999
G13G16     -0.0007770000000000001
G13G16     -0.00022499999999999983
G13G16     -0.0003739999999999999
G13G16     -0.0014169999999999999
G13G16     -0.000569
G13G16     -0.001077
G13G16     -0.000945
G13G16     -0.0008209999999999998
G13G16     -0.001202
G13G16     0.00042200000000000007
G13G16     0.0004410000000000001
G13G16     -0.000965
G13G16     0.000799
G13G16     -0.00043900000000000015
G13G16     -0.00029200000000000005
G13G16     -0.0003820000000000002
G13G16     -0.000894
G13G16     0.0004889999999999999
G13G16     -0.000667
G13G16     -0.0004919999999999999
G13G16     -0.000143
G13G16     -0.00022499999999999978
G13G16     0.00013700000000000008
G13G16     0.00048
G13G16     -0.0012180000000000001
G13G16     -0.000594
G13G16     -0.000686
G13G16     -0.00018700000000000005
G13G16     0.00047499999999999994
G13G16     -0.000602
G13G16     0.00047100000000000017
G13G16     -0.0006850000000000001
G13G16     -0.00047799999999999996
G13G16     0.00038599999999999995
G13G16     -0.000424
G13G16     -0.000762
G13G16     5.099999999999996e-05
G13G16     0.0004000000000000001
G13G16     0.00046100000000000004
G13G16     1.0000000000000175e-05
G13G16     0.0008139999999999999
G13G16     0.001398
G13G16     0.0004920000000000001
G13G16     0.0009009999999999999
G13G16     0.00119
G13G16     0.000512
G13G16     0.0012399999999999998
G13G16     0.0014840000000000003
G13G16     0.0011960000000000002
G13G16     0.0015230000000000003
G13G16     0.0020639999999999994
G13G16     0.002705
G13G16     0.002141
G13G16     0.00144
G13G16     0.0013460000000000002
G13G16     0.0023790000000000005
G13G16     0.003749
G13G16     0.0051990000000000005
G13G16     0.005631
G13G16     0.004927
G13G16     0.00335
G13G16     0.0058189999999999995
G13G16     0.006709999999999999
G13G16     0.005632
G13G16     0.005463
G13G16     0.004364999999999999
G13G16     0.0052640000000000004
G13G16     0.007114
G13G16     0.005385000000000001
G13G16     0.005109
G13G16     0.005142999999999999
G13G16     0.0043100000000000005
G13G16     0.006665000000000001
G13G16     0.006384
G13G16     0.00621
G13G16     0.00447
G13G16     0.0036959999999999996
G13G16     0.004954
G13G16     0.006361
G13G16     0.0063100000000000005
G13G16     0.004209
G13G16     0.0032340000000000003
G13G16     0.0035119999999999995
G13G16     0.004018000000000001
G13G16     0.0035419999999999996
G13G16     0.003189
G13G16     0.002256
G13G16     0.001845
G13G16     0.002663
G13G16     0.0034730000000000004
G13G16     0.002684
G13G16     0.001749
G13G16     0.0018579999999999998
G13G16     0.002671
G13G16     0.0029169999999999995
G13G16     0.002773
G13G16     0.001931
G13G16     0.000543
G13G16     0.0008389999999999999
G13G16     0.001489
G13G16     0.0015769999999999998
G13G16     0.000988
G13G16     0.001519
G13G16     0.000396
G13G16     0.001265
G13G16     0.000513
G13G16     0.0004940000000000001
G13G16     0.0001549999999999999
G13G16     -0.0009310000000000001
G13G16     -5.000000000000023e-06
G13G16     -0.000664
G13G16     -0.0002720000000000001
G13G16     0.000476
G13G16     0.000652
G13G16     0.000967
G13G16     0.001484
G13G16     0.000538
G13G16     0.0006999999999999999
G13G16     -0.0006169999999999999
G13G16     0.000706
G13G16     0.0014520000000000002
G13G16     0.000783
G13G16     0.001073
G13G16     -0.00019100000000000006
G13G16     -0.00025199999999999995
G13G16     2.699999999999995e-05
G13G16     0.0012309999999999999
G13G16     0.001543
G13G16     0.0006839999999999999
G13G16     5.499999999999998e-05
G13G16     0.001149
G13G16     0.000294
G13G16     -8.800000000000005e-05
G13G16     0.0001299999999999999
G13G16     -0.001001
G13G16     -0.00011500000000000014
G13G16     0.0006869999999999999
G13G16     0.000754
G13G16     0.0002449999999999999
G13G16     -0.00028299999999999983
G13G16     0.0007040000000000001
G13G16     0.0018150000000000004
G13G16     -0.0008210000000000001
G13G16     4.4000000000000094e-05
G13G16     -0.0008719999999999999
G13G16     0.00043000000000000004
G13G16     0.0012710000000000002
G13G16     -0.00035400000000000004
G13G16     7.8e-05
G13G16     -0.0011059999999999998
G13G16     -0.00027000000000000006
G13G16     -0.00014899999999999988
G13G16     -0.0006889999999999999
G13G16     -0.000315
G13G16     -0.00012100000000000018
G13G16     0.000579
G13G16     6.199999999999988e-05
G13G16     -0.000275
G13G16     -9.200000000000028e-05
G13G16     -0.000696
G13G16     -0.0006979999999999999
G13G16     0.00017899999999999996
G13G16     -0.00018199999999999987
G13G16     -0.0010459999999999998
G13G16     -0.0005750000000000002
G13G16     -0.000223
G13G16     -0.00136
G13G16     0.0003559999999999999
G13G16     -0.0007869999999999999
G13G16     -0.00017299999999999976
G13G16     -0.000967
G13G16     -0.0004540000000000002
G13G16     0.000664
G13G16     -0.0011389999999999998
G13G16     0.000365
G13G16     -0.001249
G13G16     -0.000486
G13G16     -1.99999999999994e-06
G13G16     3.000000000000008e-05
G13G16     0.000302
G13G16     -0.0002570000000000001
G13G16     -0.0008409999999999998
G13G16     0.00029600000000000026
G13G16     -2.999999999999997e-05
G13G16     -0.000342
G13G16     7.499999999999993e-05
G13G16     -0.000953
G13G16     -0.0003330000000000001
G13G16     -4.799999999999988e-05
G13G16     -0.0010659999999999999
G13G16     -0.001266
G13G16     -0.0017949999999999997
G13G16     -0.001127
G13G16     0.000649
G13G16     -0.000747
G13G16     0.0008129999999999999
G13G16     -0.00035500000000000006
G13G16     -0.0010000000000000002
G13G16     0.0002190000000000002
G13G16     8.699999999999997e-05
G13G16     0.000887
G13G16     0.00043299999999999995
G13G16     -0.0003159999999999999
G13G16     -0.0008579999999999999
G13G16     -0.0002189999999999999
G13G16     -0.0001690000000000001
G13G16     -3.0000000000000024e-05
G13G16     -0.0005769999999999999
G13G16     -0.00047299999999999995
G13G16     -0.00016000000000000015
G13G16     -0.0011370000000000002
G13G16     -0.00017899999999999996
G13G16     -0.0007030000000000003
G13G16     -0.00011099999999999993
G13G16     -0.00046299999999999987
G13G16     -0.000716
G13G16     -0.0006709999999999999
