# Supplementary material for: Explainable chemical artificial intelligence from accurate machine learning of real-space chemical descriptors
Source: Nat Commun. 2024 May 21;15:4345. doi: 10.1038/s41467-024-48567-9 (PMC11522690; doi:10.1038/s41467-024-48567-9)
Supplement: Supplementary file 4 — Source Data [file 41467_2024_48567_MOESM4_ESM.zip › SI/Supplementary_Note_14/Supplementary_Figure_37/DI_NH22_NH23.txt]

# Label  # Value (electrons)
G14G15     0.08557
G14G15     0.08532399999999998
G14G15     0.104189
G14G15     0.11147099999999999
G14G15     0.12513400000000002
G14G15     0.13372299999999998
G14G15     0.11536100000000002
G14G15     0.107707
G14G15     0.121395
G14G15     0.125067
G14G15     0.116156
G14G15     0.106149
G14G15     0.09145500000000001
G14G15     0.08703099999999998
G14G15     0.08407100000000002
G14G15     0.085757
G14G15     0.074551
G14G15     0.060586999999999995
G14G15     0.055827
G14G15     0.055765
G14G15     0.04774
G14G15     0.04028700000000001
G14G15     0.03109
G14G15     0.026830999999999997
G14G15     0.027214
G14G15     0.027911000000000002
G14G15     0.025170999999999995
G14G15     0.020460000000000002
G14G15     0.026653999999999997
G14G15     0.021993000000000006
G14G15     0.015923
G14G15     0.011598
G14G15     0.011541
G14G15     0.010263999999999997
G14G15     0.009557
G14G15     0.009222
G14G15     0.008512
G14G15     0.0047599999999999995
G14G15     0.004775000000000001
G14G15     0.005817000000000001
G14G15     0.004922000000000001
G14G15     0.006001
G14G15     0.005128000000000001
G14G15     0.005194
G14G15     0.003903
G14G15     0.005363
G14G15     0.006157
G14G15     0.003411
G14G15     0.002385
G14G15     0.002929
G14G15     0.00299
G14G15     0.0020810000000000004
G14G15     0.002969
G14G15     0.0031190000000000002
G14G15     0.002494
G14G15     0.00236
G14G15     0.002923
G14G15     0.0013039999999999998
G14G15     0.0006820000000000001
G14G15     0.000369
G14G15     0.0009060000000000001
G14G15     0.001235
G14G15     0.001054
G14G15     0.000904
G14G15     0.000636
G14G15     -0.00017100000000000004
G14G15     0.0008410000000000001
G14G15     0.001541
G14G15     0.001169
G14G15     0.001733
G14G15     0.0011289999999999998
G14G15     0.001428
G14G15     0.001339
G14G15     0.0015580000000000001
G14G15     0.000651
G14G15     -0.00022799999999999996
G14G15     0.0006389999999999999
G14G15     0.00023299999999999994
G14G15     -0.00022500000000000005
G14G15     0.001757
G14G15     0.000707
G14G15     0.000645
G14G15     0.0002930000000000001
G14G15     0.000692
G14G15     0.001696
G14G15     -0.0005329999999999999
G14G15     -0.00036500000000000004
G14G15     0.0004760000000000001
G14G15     -0.000286
G14G15     0.001059
G14G15     0.000739
G14G15     0.0008900000000000001
G14G15     0.0014079999999999997
G14G15     0.0009000000000000002
G14G15     0.0017790000000000002
G14G15     0.001779
G14G15     -0.000785
G14G15     -0.00027399999999999983
G14G15     0.001245
G14G15     0.000379
G14G15     0.0015869999999999999
G14G15     -0.000143
G14G15     0.0018629999999999996
G14G15     0.0015409999999999998
G14G15     0.001768
G14G15     0.001892
G14G15     -0.00033899999999999995
G14G15     0.000692
G14G15     0.001499
G14G15     0.00134
G14G15     0.002494
G14G15     0.001261
G14G15     0.0009009999999999999
G14G15     0.0013499999999999999
G14G15     -0.000303
G14G15     0.0005639999999999999
G14G15     0.000992
G14G15     -0.00010999999999999985
G14G15     0.000634
G14G15     -0.00032299999999999983
G14G15     -0.000879
G14G15     0.000272
G14G15     0.0008280000000000001
G14G15     0.001856
G14G15     0.0009570000000000002
G14G15     -0.00042200000000000023
G14G15     0.001036
G14G15     -0.00039399999999999993
G14G15     0.0005639999999999999
G14G15     0.0012430000000000002
G14G15     0.00043799999999999975
G14G15     0.0015170000000000001
G14G15     0.000968
G14G15     0.0010630000000000001
G14G15     0.0013170000000000002
G14G15     -5.000000000000013e-06
G14G15     0.001152
G14G15     0.0007400000000000001
G14G15     -0.00022899999999999998
G14G15     0.001033
G14G15     -0.00041400000000000047
G14G15     -0.0007469999999999999
G14G15     0.0005350000000000001
G14G15     -0.0007120000000000002
G14G15     -3.8000000000000544e-05
G14G15     -0.00013100000000000026
G14G15     -9.099999999999972e-05
G14G15     0.002017
G14G15     -5.000000000000002e-05
G14G15     -0.00037200000000000004
G14G15     0.00015600000000000016
G14G15     -0.00125
G14G15     0.00041800000000000013
G14G15     -0.0001989999999999999
G14G15     -0.00017600000000000005
G14G15     2.300000000000018e-05
G14G15     -0.000905
G14G15     -0.0013800000000000002
G14G15     -0.0017330000000000006
G14G15     -0.002703
G14G15     -0.002065
G14G15     -0.002297
G14G15     -0.002349
G14G15     -0.0017299999999999998
G14G15     -0.00384
G14G15     -0.001909
G14G15     -0.0013279999999999995
G14G15     -0.002589
G14G15     -0.0009239999999999996
G14G15     -0.0020109999999999998
G14G15     -0.001984
G14G15     -0.0009249999999999998
G14G15     -0.0016870000000000001
G14G15     -0.0006049999999999995
G14G15     -0.0017129999999999997
G14G15     -0.0025379999999999995
G14G15     -0.0005459999999999995
G14G15     -0.0026560000000000004
G14G15     -0.000851
G14G15     -0.0027020000000000004
G14G15     -0.003067
G14G15     -0.0017420000000000005
G14G15     -0.002575
G14G15     -0.0019930000000000004
G14G15     -0.0004009999999999999
G14G15     -0.0022589999999999993
G14G15     -0.0017319999999999994
G14G15     -0.0019159999999999995
G14G15     -0.0020639999999999994
G14G15     -0.00018600000000000008
G14G15     -0.002531999999999999
G14G15     -0.0033190000000000003
G14G15     -0.002423
G14G15     -0.0029630000000000004
G14G15     -0.001689
G14G15     -0.0028619999999999995
G14G15     -0.0033920000000000005
G14G15     -0.0018620000000000004
G14G15     -0.0029689999999999994
G14G15     -0.002708
G14G15     -0.002528000000000001
G14G15     -0.0021539999999999997
G14G15     0.00037700000000000006
G14G15     -0.00047300000000000033
G14G15     -0.001109
G14G15     -0.0010740000000000003
G14G15     -0.0031719999999999995
G14G15     -0.001439
G14G15     -0.0029100000000000003
G14G15     -0.0036179999999999997
G14G15     -0.00198
G14G15     -0.0033429999999999996
G14G15     -0.00216
G14G15     -0.002117
G14G15     -0.003366000000000001
G14G15     -0.0015549999999999997
G14G15     -0.003914
G14G15     -0.003752
G14G15     -0.002257
G14G15     -0.0030500000000000006
G14G15     -0.002152
G14G15     -0.0032670000000000004
G14G15     -0.0041210000000000005
G14G15     -0.002676
G14G15     -0.0033499999999999997
G14G15     -0.0016849999999999996
G14G15     -0.0022319999999999996
G14G15     -0.004582
G14G15     -0.0031759999999999996
G14G15     -0.003012999999999999
G14G15     -0.0032930000000000004
G14G15     -0.0016099999999999995
G14G15     -0.00311
G14G15     -0.001937000000000001
G14G15     -0.0028929999999999997
G14G15     -0.0032999999999999995
G14G15     -0.0008700000000000001
G14G15     -0.0033209999999999997
G14G15     -0.002626999999999999
G14G15     -0.002814
G14G15     -0.0026469999999999983
G14G15     -0.0025400000000000006
G14G15     -0.004854000000000001
G14G15     -0.003931
G14G15     -0.0033889999999999997
G14G15     -0.003907000000000002
G14G15     -0.0017759999999999998
G14G15     -0.0028149999999999994
G14G15     -0.004074999999999998
G14G15     -0.0025929999999999994
G14G15     -0.0027909999999999996
G14G15     -0.003067
G14G15     -0.0031940000000000002
G14G15     -0.0031589999999999995
G14G15     -0.002623
G14G15     -0.0013570000000000001
G14G15     -0.003463999999999999
G14G15     -0.0027490000000000006
G14G15     -0.004409000000000001
G14G15     -0.0031330000000000004
G14G15     -0.003997
G14G15     -0.0035459999999999997
G14G15     -0.0023010000000000005
G14G15     -0.003415000000000001
G14G15     -0.001513
G14G15     -0.002113
G14G15     -0.001571
G14G15     -0.0009510000000000007
G14G15     -0.0031730000000000005
G14G15     -0.004470999999999999
G14G15     -0.004283
G14G15     -0.0038900000000000007
G14G15     -0.002651
G14G15     -0.002624
G14G15     -0.002480000000000001
G14G15     -0.002444
G14G15     -0.002731999999999999
G14G15     -0.0038659999999999996
G14G15     -0.0036700000000000005
G14G15     -0.0043619999999999996
G14G15     -0.0028619999999999995
G14G15     -0.002188
G14G15     -0.0025800000000000007
G14G15     -0.0011210000000000003
G14G15     -0.0036959999999999988
G14G15     -0.003895000000000001
G14G15     -0.0034609999999999997
G14G15     -0.0029510000000000014
G14G15     -0.0009579999999999997
G14G15     -0.0030460000000000005
G14G15     -0.0007060000000000005
G14G15     -0.002152
G14G15     -0.002553
G14G15     -0.0034220000000000006
G14G15     -0.003021
G14G15     -0.004043999999999999
G14G15     -0.003125
G14G15     -0.003974000000000001
G14G15     -0.003323999999999999
G14G15     -0.0022999999999999995
G14G15     -0.002432
G14G15     -0.0023
G14G15     -0.002305999999999999
G14G15     -0.0018759999999999998
G14G15     -0.0018169999999999996
G14G15     -0.0026780000000000003
G14G15     -0.002595999999999999
G14G15     -0.0032050000000000004
G14G15     -0.0025649999999999996
G14G15     -0.0010640000000000007
G14G15     -0.0023530000000000005
G14G15     -0.003247
G14G15     -0.004190000000000001
G14G15     -0.0031840000000000006
G14G15     -0.0027150000000000004
G14G15     -0.0028220000000000003
G14G15     -0.002771999999999999
G14G15     -0.002260000000000001
G14G15     -0.0023399999999999996
G14G15     -0.0025629999999999993
G14G15     -0.0024760000000000008
G14G15     -0.003664999999999999
G14G15     -0.004514000000000001
G14G15     -0.003226000000000001
G14G15     -0.004639999999999999
G14G15     -0.002245
G14G15     -0.0037600000000000003
G14G15     -0.0029110000000000004
G14G15     -0.003769999999999999
G14G15     -0.0037630000000000016
G14G15     -0.0021070000000000004
G14G15     -0.003143000000000001
G14G15     -0.002523
G14G15     -0.001729
G14G15     -0.0013419999999999994
G14G15     1.7999999999999462e-05
G14G15     -0.0007149999999999999
G14G15     -0.0010390000000000004
G14G15     -0.0015950000000000011
G14G15     -0.004012999999999999
G14G15     -0.004604000000000001
G14G15     -0.0043230000000000005
G14G15     -0.0030229999999999996
G14G15     -0.002223
G14G15     -0.0014039999999999994
G14G15     -0.002937
G14G15     -0.0017649999999999994
G14G15     -0.0025199999999999997
G14G15     -0.0018589999999999998
G14G15     -0.0012140000000000007
G14G15     -0.0030120000000000004
G14G15     -0.0005049999999999997
G14G15     -0.001806
G14G15     -0.0014869999999999996
G14G15     -0.0034680000000000006
G14G15     -0.0028280000000000002
G14G15     -0.0021330000000000003
G14G15     -0.0019400000000000005
G14G15     -0.0012009999999999998
G14G15     -0.0008920000000000003
G14G15     -0.0008660000000000002
G14G15     -0.0003759999999999999
G14G15     -0.0014740000000000005
G14G15     -0.0019760000000000003
G14G15     -0.002232
G14G15     -0.004357000000000001
G14G15     -0.0030460000000000005
G14G15     -0.003740999999999999
G14G15     -0.0021330000000000003
G14G15     -0.002934
G14G15     -0.0015930000000000002
G14G15     -0.0021340000000000013
G14G15     -0.0015390000000000004
G14G15     -0.003411000000000001
G14G15     -0.002796
G14G15     -0.0027219999999999996
G14G15     -0.0037030000000000006
G14G15     -0.0015529999999999997
G14G15     -0.0029169999999999995
G14G15     0.00021100000000000003
G14G15     -0.0028199999999999996
G14G15     -0.0023610000000000003
G14G15     -0.0016729999999999996
G14G15     -0.0024499999999999995
G14G15     -0.0020919999999999997
G14G15     -0.002434
G14G15     -0.0022460000000000006
G14G15     -0.0020669999999999994
G14G15     -0.0014029999999999997
G14G15     -0.0014159999999999995
G14G15     -0.0015589999999999998
G14G15     -0.002383
G14G15     -0.0011019999999999997
G14G15     -0.002517000000000001
G14G15     -0.002596000000000001
G14G15     -0.0020580000000000004
G14G15     -0.0031540000000000006
G14G15     -0.0026759999999999996
G14G15     -0.0023489999999999995
G14G15     -0.002556
G14G15     -0.0009860000000000008
G14G15     -0.003470999999999999
G14G15     -0.0035839999999999995
G14G15     -0.0030559999999999993
G14G15     -0.0045579999999999996
G14G15     -0.0020539999999999994
G14G15     -0.004558000000000001
G14G15     -0.0023660000000000005
G14G15     -0.0030860000000000006
G14G15     -0.0024160000000000006
G14G15     -0.0004010000000000001
G14G15     -0.0025220000000000004
G14G15     -0.0020599999999999993
G14G15     -0.0014949999999999998
G14G15     -0.003831
G14G15     -0.002881
G14G15     -0.004221
G14G15     -0.0048790000000000005
G14G15     -0.003259
G14G15     -0.004978000000000001
G14G15     -0.0028070000000000005
G14G15     -0.0028629999999999992
G14G15     -0.003723
G14G15     -0.003229
G14G15     -0.0035090000000000004
G14G15     -0.0038750000000000004
G14G15     -0.0012450000000000007
G14G15     -0.0031519999999999994
G14G15     -0.0015339999999999998
G14G15     -0.0023510000000000007
G14G15     -0.003846000000000001
G14G15     -0.0009640000000000006
G14G15     -0.0036990000000000005
G14G15     -0.0019370000000000008
G14G15     -0.0023339999999999993
G14G15     -0.003157
G14G15     -0.0014300000000000003
G14G15     -0.0022499999999999994
G14G15     -0.0010490000000000002
G14G15     -0.0012950000000000004
G14G15     -0.002981
G14G15     -0.0021330000000000003
G14G15     -0.003154
G14G15     -0.004022999999999999
G14G15     -0.0017599999999999996
G14G15     -0.0038159999999999995
G14G15     -0.0019879999999999997
G14G15     -0.0014899999999999996
G14G15     -0.0025569999999999994
G14G15     -0.0017400000000000004
G14G15     -0.0026130000000000003
G14G15     -0.001859
G14G15     -0.0012960000000000003
G14G15     -0.0029530000000000003
G14G15     -0.0011130000000000003
G14G15     -0.0023860000000000005
G14G15     -0.002464
G14G15     2.9999999999994224e-06
G14G15     -0.00241
G14G15     -0.00035300000000000034
G14G15     -0.0028869999999999994
G14G15     -0.0024540000000000005
G14G15     -0.0019210000000000004
G14G15     -0.0017410000000000001
G14G15     -0.0007070000000000001
G14G15     -0.0012240000000000003
G14G15     -0.002175
G14G15     -0.0012000000000000001
G14G15     -0.00114
G14G15     -0.0005929999999999998
G14G15     0.00047999999999999985
G14G15     -0.0020510000000000007
G14G15     3.900000000000019e-05
G14G15     -0.0016760000000000004
G14G15     -0.0005120000000000001
G14G15     0.00015000000000000012
G14G15     -0.0011450000000000004
G14G15     -0.00029200000000000005
G14G15     0.000528
G14G15     -0.0013540000000000002
G14G15     0.00021599999999999978
G14G15     -0.0012050000000000003
G14G15     -0.0006489999999999998
G14G15     0.000802
G14G15     -0.002372
G14G15     -0.0008090000000000001
G14G15     -0.002097
G14G15     -2.000000000000103e-06
G14G15     0.001073
G14G15     -8.300000000000007e-05
G14G15     0.0007569999999999999
G14G15     -0.001017
G14G15     -0.001199
G14G15     0.000767
G14G15     -0.0011320000000000004
G14G15     -0.00042500000000000003
G14G15     0.00014
G14G15     -0.0012940000000000002
G14G15     0.00046
G14G15     -3.6999999999999734e-05
G14G15     0.0006000000000000001
