# Supplementary material for: Explainable chemical artificial intelligence from accurate machine learning of real-space chemical descriptors
Source: Nat Commun. 2024 May 21;15:4345. doi: 10.1038/s41467-024-48567-9 (PMC11522690; doi:10.1038/s41467-024-48567-9)
Supplement: Supplementary file 4 — Source Data [file 41467_2024_48567_MOESM4_ESM.zip › SI/Supplementary_Note_14/Supplementary_Figure_37/dist_NH23_NH24.txt]

# Label  # Distance (Angstroms)
G15G16     3.127295919377454
G15G16     3.1369223406464566
G15G16     3.1034456980670244
G15G16     3.048437451782604
G15G16     3.0131470394949464
G15G16     3.00736560892707
G15G16     3.010725800789666
G15G16     2.989033491914044
G15G16     2.9464657506663183
G15G16     2.92713160914966
G15G16     2.94855987233744
G15G16     2.992693692203943
G15G16     3.004552611608058
G15G16     2.9603484570673126
G15G16     2.918967695726672
G15G16     2.9308169341171153
G15G16     2.983951364614851
G15G16     3.0140262145487093
G15G16     2.982880277047677
G15G16     2.9536589232193737
G15G16     2.982727887805497
G15G16     3.063679718867451
G15G16     3.1477874783307502
G15G16     3.1815740772544774
G15G16     3.190317212154356
G15G16     3.2322993207353052
G15G16     3.3153611184642746
G15G16     3.3945293522323405
G15G16     3.424024100968969
G15G16     3.41592744339164
G15G16     3.408413546040667
G15G16     3.4203428116057095
G15G16     3.4637007826646777
G15G16     3.525248365323592
G15G16     3.563840089165207
G15G16     3.5855764044173455
G15G16     3.621729247645244
G15G16     3.677759630273319
G15G16     3.7186265664829596
G15G16     3.7155528859774245
G15G16     3.6921711199406184
G15G16     3.6963530176203703
G15G16     3.7450457081930315
G15G16     3.809186213885641
G15G16     3.844499091315909
G15G16     3.853742724507211
G15G16     3.8825876982798113
G15G16     3.9434147221043743
G15G16     4.012936644998694
G15G16     4.067121193775462
G15G16     4.091043293128683
G15G16     4.106551603836887
G15G16     4.136371161626267
G15G16     4.186648902279787
G15G16     4.255662632650413
G15G16     4.318732842989744
G15G16     4.370599209739956
G15G16     4.438624883697316
G15G16     4.535323035526503
G15G16     4.654936257996158
G15G16     4.764370481047767
G15G16     4.83150489438139
G15G16     4.87719022076331
G15G16     4.937102708388729
G15G16     5.016311635437821
G15G16     5.082977172927459
G15G16     5.098850261900951
G15G16     5.0904206409439405
G15G16     5.101792632400249
G15G16     5.1454437606590915
G15G16     5.2003182064275
G15G16     5.229050174473187
G15G16     5.238106983558383
G15G16     5.261317395382834
G15G16     5.310356337027809
G15G16     5.37752760639686
G15G16     5.427712630271695
G15G16     5.439899381950435
G15G16     5.45056923658157
G15G16     5.487814738219495
G15G16     5.556839113981052
G15G16     5.635947655830835
G15G16     5.6830165185058075
G15G16     5.7079039671296705
G15G16     5.7457428632445
G15G16     5.8140431424208865
G15G16     5.904249316817794
G15G16     5.984042632752162
G15G16     6.047101762929954
G15G16     6.121998976753427
G15G16     6.211406511623531
G15G16     6.290973519585062
G15G16     6.3543463827520394
G15G16     6.421245339521837
G15G16     6.491176485427053
G15G16     6.547783209262953
G15G16     6.5909477926026865
G15G16     6.648223698913377
G15G16     6.7299744470779475
G15G16     6.804523062910008
G15G16     6.84125436575207
G15G16     6.853512363570063
G15G16     6.886056453097672
G15G16     6.953981267431915
G15G16     7.0118340813395
G15G16     7.029109852478464
G15G16     7.028048460476207
G15G16     7.034358041482977
G15G16     7.0457158728988984
G15G16     7.0550149294060125
G15G16     7.072453286991965
G15G16     7.108509339701275
G15G16     7.1579892362153545
G15G16     7.2167669168834
G15G16     7.2896749650871335
G15G16     7.369254904882015
G15G16     7.443075290204924
G15G16     7.506028525340562
G15G16     7.561925221821758
G15G16     7.611328391331582
G15G16     7.662598241327358
G15G16     7.722250750459913
G15G16     7.7803194410006835
G15G16     7.829856832114429
G15G16     7.875034643109887
G15G16     7.933247680350949
G15G16     8.016154250107796
G15G16     8.117272632558358
G15G16     8.205770387440896
G15G16     8.279744799039412
G15G16     8.362413312114443
G15G16     8.469542990901463
G15G16     8.580674416704948
G15G16     8.657014875354164
G15G16     8.696525694121743
G15G16     8.704422545740101
G15G16     8.678376167661982
G15G16     8.642634434900156
G15G16     8.640831096754535
G15G16     8.662451365438532
G15G16     8.685701914778846
G15G16     8.709660666983947
G15G16     8.751547391429387
G15G16     8.812741025643108
G15G16     8.876073933138228
G15G16     8.9325576364029
G15G16     8.977741885882203
G15G16     9.019572926626951
G15G16     9.060481256672075
G15G16     9.092041170490395
G15G16     9.112584538289434
G15G16     9.129249824580418
G15G16     9.144395012404082
G15G16     9.164064192957252
G15G16     9.202058731610764
G15G16     9.253940670621203
G15G16     9.29933612310835
G15G16     9.323310918360315
G15G16     9.33457594302901
G15G16     9.344906413110408
G15G16     9.354083433991425
G15G16     9.370295225389158
G15G16     9.38989353422983
G15G16     9.398083164541529
G15G16     9.399165463076343
G15G16     9.40941344641657
G15G16     9.434369644682459
G15G16     9.452784490315453
G15G16     9.448123443074724
G15G16     9.431531623263178
G15G16     9.430047927274407
G15G16     9.455213368459345
G15G16     9.492017180114585
G15G16     9.5225263867274
G15G16     9.541381836918958
G15G16     9.562292311719816
G15G16     9.60687057929643
G15G16     9.675685602102227
G15G16     9.745403084398967
G15G16     9.810501665922267
G15G16     9.888005801217592
G15G16     9.998016724347002
G15G16     10.140760633297093
G15G16     10.285012593577598
G15G16     10.391535471038921
G15G16     10.45919913187373
G15G16     10.541399323294332
G15G16     10.651616434455342
G15G16     10.75117660709646
G15G16     10.805798606777024
G15G16     10.815015324771103
G15G16     10.79913683624279
G15G16     10.788131562429742
G15G16     10.800903613149506
G15G16     10.818716038069988
G15G16     10.817217415915636
G15G16     10.804759820817639
G15G16     10.818452813528108
G15G16     10.882771197155103
G15G16     10.978298872598078
G15G16     11.05884229656533
G15G16     11.113592566003865
G15G16     11.175366149446761
G15G16     11.267312207744622
G15G16     11.357421646495812
G15G16     11.393460793468888
G15G16     11.36768633949143
G15G16     11.333818606224549
G15G16     11.356975374967519
G15G16     11.409833349763668
G15G16     11.426242301931778
G15G16     11.388362985183887
G15G16     11.33006655192241
G15G16     11.317419056980922
G15G16     11.372988820975506
G15G16     11.44306176151898
G15G16     11.48558119307027
G15G16     11.501153177083198
G15G16     11.528274065277321
G15G16     11.595240975719797
G15G16     11.670181624734486
G15G16     11.703338096814909
G15G16     11.682568618870645
G15G16     11.644371509768842
G15G16     11.64621922302494
G15G16     11.68487769719547
G15G16     11.703895999032722
G15G16     11.679629040703484
G15G16     11.644997416780564
G15G16     11.653560367334142
G15G16     11.712209256949981
G15G16     11.766679191907388
G15G16     11.778388299348082
G15G16     11.753126319299673
G15G16     11.741485249956412
G15G16     11.768459542930175
G15G16     11.79854056521043
G15G16     11.782646140069915
G15G16     11.718948292355707
G15G16     11.659512389295774
G15G16     11.661320555054113
G15G16     11.701438328826134
G15G16     11.711620371254805
G15G16     11.66980391729107
G15G16     11.608932181084109
G15G16     11.586623409652644
G15G16     11.60536855508653
G15G16     11.6074938411885
G15G16     11.554703358889023
G15G16     11.467969113113337
G15G16     11.399861351542198
G15G16     11.37162958250724
G15G16     11.340072535014054
G15G16     11.274440419398566
G15G16     11.180079383046621
G15G16     11.084984730348099
G15G16     11.010899460116715
G15G16     10.942344170743763
G15G16     10.852862548602799
G15G16     10.746045838770211
G15G16     10.651701550046212
G15G16     10.574706899915434
G15G16     10.503288750288704
G15G16     10.441407397398065
G15G16     10.400666303845522
G15G16     10.373799054756661
G15G16     10.359978233134832
G15G16     10.370365791827984
G15G16     10.39298496389359
G15G16     10.407862532015306
G15G16     10.40537302827783
G15G16     10.394194604134377
G15G16     10.393697858399513
G15G16     10.40240320598572
G15G16     10.401704108948987
G15G16     10.375878691548715
G15G16     10.334949971170985
G15G16     10.30122990647459
G15G16     10.280420451667622
G15G16     10.25534386221396
G15G16     10.216644856621413
G15G16     10.169671867116575
G15G16     10.117997471030195
G15G16     10.060402660229565
G15G16     10.000971587442454
G15G16     9.952233019068814
G15G16     9.915564757325178
G15G16     9.876004107897845
G15G16     9.828187186434478
G15G16     9.785003884055039
G15G16     9.749812938811079
G15G16     9.721460709133757
G15G16     9.702831484997882
G15G16     9.694568498966099
G15G16     9.688709703991748
G15G16     9.67236990133775
G15G16     9.632355309069272
G15G16     9.581640157481072
G15G16     9.552012749375963
G15G16     9.542311634143523
G15G16     9.531748621159688
G15G16     9.501124037810598
G15G16     9.461573786020443
G15G16     9.442622188332344
G15G16     9.441869808801748
G15G16     9.437967433112009
G15G16     9.423923608436839
G15G16     9.425908981105827
G15G16     9.459439475646162
G15G16     9.504768396776424
G15G16     9.538346761923854
G15G16     9.562040737259847
G15G16     9.588185609240844
G15G16     9.624704893594506
G15G16     9.661178146488801
G15G16     9.690642355714258
G15G16     9.708696985120778
G15G16     9.708384490393044
G15G16     9.703106682898405
G15G16     9.718904240361978
G15G16     9.743550328213137
G15G16     9.748131981243246
G15G16     9.71498717457051
G15G16     9.67633617847943
G15G16     9.679529429439606
G15G16     9.703816070317465
G15G16     9.701930653979865
G15G16     9.657411499364414
G15G16     9.60641681309215
G15G16     9.591587795211888
G15G16     9.58497830616319
G15G16     9.535656666942762
G15G16     9.444691666999097
G15G16     9.368009041757382
G15G16     9.338088091939456
G15G16     9.310801458989042
G15G16     9.241135518515634
G15G16     9.143670945909044
G15G16     9.064715098824019
G15G16     9.040146467673113
G15G16     9.043880674989406
G15G16     9.011486629661071
G15G16     8.937705987047892
G15G16     8.860873034219848
G15G16     8.820495454128006
G15G16     8.800682137055995
G15G16     8.752820653654505
G15G16     8.67526167269297
G15G16     8.584225374042182
G15G16     8.510933714748399
G15G16     8.487205942525206
G15G16     8.50216828831376
G15G16     8.52270919492596
G15G16     8.525052978442075
G15G16     8.514416343664823
G15G16     8.506327204357591
G15G16     8.49596698830919
G15G16     8.474914947502835
G15G16     8.447702964754367
G15G16     8.433790266256098
G15G16     8.442590192005868
G15G16     8.446365012221692
G15G16     8.416288292083147
G15G16     8.368150762941474
G15G16     8.33141177541869
G15G16     8.329942636682155
G15G16     8.351962656327544
G15G16     8.365120496750942
G15G16     8.348506677702197
G15G16     8.291404384433225
G15G16     8.227522517529072
G15G16     8.202853518328249
G15G16     8.21477441919624
G15G16     8.221600931564485
G15G16     8.207895755939314
G15G16     8.191416301473444
G15G16     8.201630778379837
G15G16     8.22901003192449
G15G16     8.245110022141132
G15G16     8.233507326542062
G15G16     8.206285660796697
G15G16     8.192326848802757
G15G16     8.201825696094662
G15G16     8.22430591164502
G15G16     8.237711380154261
G15G16     8.235189196885045
G15G16     8.235199858582629
G15G16     8.259391442940437
G15G16     8.300989183500889
G15G16     8.324488821649494
G15G16     8.3141706549107
G15G16     8.290304708696857
G15G16     8.279377958163558
G15G16     8.273069776774655
G15G16     8.255354088201871
G15G16     8.233386322548666
G15G16     8.223341763941093
G15G16     8.221303863742135
G15G16     8.214543069904334
G15G16     8.201836340396763
G15G16     8.190196635767983
G15G16     8.18499599290488
G15G16     8.175837097598919
G15G16     8.153985482742337
G15G16     8.117435582486795
G15G16     8.070610228173505
G15G16     8.027738903910711
G15G16     7.991900979319075
G15G16     7.955153725907398
G15G16     7.911853038094019
G15G16     7.87238718797676
G15G16     7.857497823997695
G15G16     7.877842517808425
G15G16     7.908745020140923
G15G16     7.920693501029874
G15G16     7.909841212166594
G15G16     7.893016246564083
G15G16     7.88051435360399
G15G16     7.852472047307324
G15G16     7.787849697888357
G15G16     7.70274154158152
G15G16     7.624784042202733
G15G16     7.5644979659309355
G15G16     7.4992976592227665
G15G16     7.410524987076311
G15G16     7.320267678024692
G15G16     7.255578207459058
G15G16     7.216760124797035
G15G16     7.168159755388687
G15G16     7.0787065412975
G15G16     6.9690288976293795
G15G16     6.8708415064396675
G15G16     6.793384538969724
G15G16     6.723064383164419
G15G16     6.620785153117772
G15G16     6.4900162701316475
G15G16     6.376218682267547
G15G16     6.31176979804499
G15G16     6.271273992729093
G15G16     6.199002333772803
G15G16     6.0961311306912815
G15G16     6.0151373700522885
G15G16     5.974284003566076
G15G16     5.933970639191468
G15G16     5.8564454801273635
G15G16     5.754500740556968
G15G16     5.667669358097029
G15G16     5.611308780592814
G15G16     5.566846611477054
G15G16     5.488817151017341
G15G16     5.3750716992415
G15G16     5.276282345455752
G15G16     5.22189526710338
G15G16     5.200903718156783
G15G16     5.167576356882195
G15G16     5.081035443315026
G15G16     4.972939563231257
G15G16     4.897841735895582
G15G16     4.87975516570003
G15G16     4.877766260844249
G15G16     4.825465762982858
G15G16     4.735022096253471
G15G16     4.6618227331990925
G15G16     4.627707210459154
G15G16     4.614787656392554
G15G16     4.582205087090691
G15G16     4.51427664264328
G15G16     4.442887765366405
G15G16     4.397812621396652
G15G16     4.380465117590911
G15G16     4.362172297832236
G15G16     4.321332654473726
G15G16     4.2814174757472845
G15G16     4.266639251373581
G15G16     4.270217968906244
G15G16     4.254975347516786
G15G16     4.213196440851692
G15G16     4.178677762605447
G15G16     4.18650532881566
G15G16     4.224444291273271
G15G16     4.22101218998364
G15G16     4.140081331728892
G15G16     4.054710210981278
G15G16     4.030685901471794
G15G16     4.0679894947370006
G15G16     4.104962733544177
G15G16     4.081559382522036
G15G16     4.02452865102757
G15G16     3.993062004740871
G15G16     4.007641848035519
G15G16     4.047578114543037
G15G16     4.0694443638249895
G15G16     4.0510663807969545
G15G16     4.024442076509515
G15G16     4.026233334564049
G15G16     4.060170149154
G15G16     4.086063223454282
G15G16     4.067961095077813
G15G16     4.032097473094912
G15G16     4.0303207155958445
G15G16     4.076405863601866
