# Supplementary material for: Explainable chemical artificial intelligence from accurate machine learning of real-space chemical descriptors
Source: Nat Commun. 2024 May 21;15:4345. doi: 10.1038/s41467-024-48567-9 (PMC11522690; doi:10.1038/s41467-024-48567-9)
Supplement: Supplementary file 4 — Source Data [file 41467_2024_48567_MOESM4_ESM.zip › SI/Supplementary_Note_14/Supplementary_Figure_37/DI_NH21_NH22.txt]

# Label  # Value (electrons)
G13G14     0.09048
G13G14     0.10323199999999999
G13G14     0.129272
G13G14     0.132996
G13G14     0.142199
G13G14     0.14378400000000002
G13G14     0.14016900000000002
G13G14     0.11493300000000001
G13G14     0.12765300000000004
G13G14     0.130348
G13G14     0.129367
G13G14     0.107386
G13G14     0.08325700000000001
G13G14     0.06750699999999998
G13G14     0.051789999999999996
G13G14     0.04630999999999999
G13G14     0.033889999999999997
G13G14     0.034037
G13G14     0.04047
G13G14     0.03764000000000001
G13G14     0.03217299999999999
G13G14     0.031493999999999994
G13G14     0.027549999999999998
G13G14     0.025481
G13G14     0.019496000000000003
G13G14     0.015636
G13G14     0.016052
G13G14     0.012454999999999999
G13G14     0.012589000000000003
G13G14     0.010571
G13G14     0.007413000000000001
G13G14     0.0058070000000000005
G13G14     0.005585999999999999
G13G14     0.004235999999999999
G13G14     0.002129
G13G14     0.003406
G13G14     0.0037329999999999998
G13G14     0.0017719999999999997
G13G14     0.0029990000000000004
G13G14     0.0017900000000000001
G13G14     0.002267
G13G14     0.0008040000000000001
G13G14     0.0009989999999999999
G13G14     0.0016889999999999997
G13G14     0.00041
G13G14     0.001211
G13G14     0.0013499999999999999
G13G14     0.001045
G13G14     0.0019250000000000003
G13G14     0.0016719999999999999
G13G14     0.0008420000000000001
G13G14     0.001116
G13G14     -0.0006100000000000001
G13G14     0.000606
G13G14     -0.00015999999999999999
G13G14     -0.0011889999999999997
G13G14     -0.000552
G13G14     -0.00017800000000000015
G13G14     -3.499999999999997e-05
G13G14     -0.0007130000000000001
G13G14     -0.0010500000000000002
G13G14     -0.0009730000000000001
G13G14     -0.002058
G13G14     -0.00137
G13G14     -0.0017900000000000001
G13G14     -0.00303
G13G14     -0.00039500000000000006
G13G14     -0.0015739999999999999
G13G14     -0.0009480000000000003
G13G14     -0.001377
G13G14     -0.003928
G13G14     -0.0033700000000000006
G13G14     -0.004749000000000001
G13G14     -0.004016
G13G14     -0.0022860000000000003
G13G14     -0.0037309999999999995
G13G14     -0.0033739999999999994
G13G14     -0.001206
G13G14     -0.0035840000000000004
G13G14     -0.001938
G13G14     -0.003019
G13G14     -0.005317
G13G14     -0.003893
G13G14     -0.005723999999999999
G13G14     -0.0020700000000000002
G13G14     -0.003214
G13G14     -0.004399999999999999
G13G14     -0.0031609999999999997
G13G14     -0.0037970000000000005
G13G14     -0.004851
G13G14     -0.003952000000000001
G13G14     -0.004893999999999999
G13G14     -0.004232999999999999
G13G14     -0.003663
G13G14     -0.004359
G13G14     -0.0029270000000000003
G13G14     -0.005263
G13G14     -0.0036810000000000002
G13G14     -0.004258
G13G14     -0.005324
G13G14     -0.0050739999999999995
G13G14     -0.006082000000000001
G13G14     -0.0036899999999999997
G13G14     -0.0034609999999999992
G13G14     -0.005026
G13G14     -0.0029639999999999996
G13G14     -0.0043799999999999985
G13G14     -0.005234000000000001
G13G14     -0.002444
G13G14     -0.004995
G13G14     -0.004462
G13G14     -0.005573
G13G14     -0.006599
G13G14     -0.0038649999999999995
G13G14     -0.004221
G13G14     -0.004405999999999999
G13G14     -0.0038419999999999986
G13G14     -0.005809000000000001
G13G14     -0.005993
G13G14     -0.005621000000000001
G13G14     -0.0073
G13G14     -0.005007
G13G14     -0.006715
G13G14     -0.004458
G13G14     -0.002903
G13G14     -0.005504
G13G14     -0.003532000000000001
G13G14     -0.0043289999999999995
G13G14     -0.005103000000000002
G13G14     -0.003812
G13G14     -0.005046
G13G14     -0.005645000000000001
G13G14     -0.004346
G13G14     -0.00558
G13G14     -0.0029959999999999995
G13G14     -0.004035
G13G14     -0.0035379999999999995
G13G14     -0.002802
G13G14     -0.005209
G13G14     -0.004479
G13G14     -0.005881999999999999
G13G14     -0.005304
G13G14     -0.0047279999999999996
G13G14     -0.005069
G13G14     -0.004644
G13G14     -0.004912000000000001
G13G14     -0.0057150000000000005
G13G14     -0.0036429999999999995
G13G14     -0.005789
G13G14     -0.004512
G13G14     -0.003219
G13G14     -0.006195
G13G14     -0.0036639999999999997
G13G14     -0.004714
G13G14     -0.004018
G13G14     -0.003006
G13G14     -0.0061990000000000005
G13G14     -0.00666
G13G14     -0.004575
G13G14     -0.006605000000000001
G13G14     -0.003783999999999999
G13G14     -0.004698999999999999
G13G14     -0.004128999999999999
G13G14     -0.0023669999999999997
G13G14     -0.0064280000000000006
G13G14     -0.004852
G13G14     -0.006063000000000001
G13G14     -0.0070279999999999995
G13G14     -0.005456
G13G14     -0.005520000000000001
G13G14     -0.005275
G13G14     -0.0025790000000000006
G13G14     -0.0034929999999999987
G13G14     -0.0029569999999999996
G13G14     -0.0037329999999999993
G13G14     -0.0047799999999999995
G13G14     -0.0031850000000000003
G13G14     -0.006138
G13G14     -0.0041350000000000015
G13G14     -0.0038499999999999997
G13G14     -0.003646
G13G14     -0.0022730000000000003
G13G14     -0.002719
G13G14     -0.0030050000000000003
G13G14     -0.002463
G13G14     -0.00366
G13G14     -0.0040030000000000005
G13G14     -0.005894999999999999
G13G14     -0.004771999999999999
G13G14     -0.0029850000000000007
G13G14     -0.004725
G13G14     -0.0029990000000000004
G13G14     -0.0029980000000000007
G13G14     -0.0039570000000000004
G13G14     -0.0038029999999999995
G13G14     -0.004762
G13G14     -0.004314
G13G14     -0.00341
G13G14     -0.004887000000000001
G13G14     -0.0033020000000000002
G13G14     -0.002952
G13G14     -0.003696
G13G14     -0.0009730000000000002
G13G14     -0.0033159999999999995
G13G14     -0.004137999999999999
G13G14     -0.0034549999999999997
G13G14     -0.005803000000000002
G13G14     -0.004223
G13G14     -0.003659000000000001
G13G14     -0.003709
G13G14     -0.0010300000000000005
G13G14     -0.003477
G13G14     -0.003362
G13G14     -0.004025999999999999
G13G14     -0.005207000000000001
G13G14     -0.003667
G13G14     -0.004444
G13G14     -0.004287
G13G14     -0.0020959999999999998
G13G14     -0.0033870000000000003
G13G14     -0.003166
G13G14     -0.003588
G13G14     -0.004902000000000001
G13G14     -0.0040680000000000004
G13G14     -0.004529999999999999
G13G14     -0.0031039999999999996
G13G14     -0.002175
G13G14     -0.002522
G13G14     -0.0019350000000000005
G13G14     -0.0031850000000000003
G13G14     -0.0031899999999999997
G13G14     -0.0026420000000000003
G13G14     -0.003976000000000001
G13G14     -0.0026330000000000004
G13G14     -0.0037299999999999994
G13G14     -0.0026209999999999996
G13G14     -0.0009989999999999999
G13G14     -0.003372000000000001
G13G14     -0.0026149999999999997
G13G14     -0.0035770000000000008
G13G14     -0.004532
G13G14     -0.003765999999999999
G13G14     -0.004073
G13G14     -0.004037
G13G14     -0.002092
G13G14     -0.003048
G13G14     -0.001444
G13G14     -0.0021529999999999995
G13G14     -0.0028650000000000004
G13G14     -0.00143
G13G14     -0.003338
G13G14     -0.00272
G13G14     -0.002692
G13G14     -0.0034749999999999994
G13G14     -0.0024189999999999997
G13G14     -0.002446
G13G14     -0.0027210000000000003
G13G14     -0.001125
G13G14     -0.001847
G13G14     -0.001985
G13G14     -0.0012379999999999995
G13G14     -0.0027400000000000007
G13G14     -0.002821
G13G14     -0.0029619999999999994
G13G14     -0.002367
G13G14     -0.0024710000000000005
G13G14     -0.002482
G13G14     -0.002091
G13G14     -0.0016630000000000002
G13G14     -0.0022410000000000004
G13G14     -0.0009520000000000002
G13G14     -0.002071
G13G14     -0.002063
G13G14     -0.0018020000000000002
G13G14     -0.002478
G13G14     -0.00022999999999999995
G13G14     -0.0022120000000000004
G13G14     -0.0025350000000000004
G13G14     -0.002306
G13G14     -0.002857
G13G14     -0.001679
G13G14     -0.0012530000000000006
G13G14     -0.0025239999999999993
G13G14     -0.001325
G13G14     -0.0025830000000000002
G13G14     -0.001292
G13G14     -0.0006049999999999999
G13G14     -0.0030529999999999997
G13G14     -0.001557
G13G14     -0.001067
G13G14     -0.0010609999999999999
G13G14     -0.000387
G13G14     -0.0018570000000000001
G13G14     -0.0025659999999999997
G13G14     -0.001541
G13G14     -0.00133
G13G14     -0.00022299999999999995
G13G14     -0.0008770000000000002
G13G14     -0.0004610000000000002
G13G14     -0.0006979999999999998
G13G14     -0.0019510000000000005
G13G14     -0.0006280000000000002
G13G14     -0.00126
G13G14     -0.001335
G13G14     -0.002353
G13G14     -0.0012019999999999997
G13G14     -0.0009730000000000001
G13G14     -0.0013710000000000003
G13G14     -0.002454
G13G14     -0.0012989999999999998
G13G14     -0.001487
G13G14     -0.0011469999999999998
G13G14     -0.00043900000000000015
G13G14     -0.002339
G13G14     -0.0007639999999999997
G13G14     -0.0024070000000000007
G13G14     -0.0015539999999999998
G13G14     -0.0009710000000000001
G13G14     -0.002104
G13G14     -0.0013809999999999996
G13G14     -0.00017199999999999995
G13G14     -0.0019440000000000002
G13G14     -0.0012699999999999999
G13G14     -0.000544
G13G14     -0.001296
G13G14     0.00018099999999999995
G13G14     -0.001363
G13G14     -0.0006390000000000002
G13G14     -0.0012
G13G14     -0.0018190000000000005
G13G14     -0.0007660000000000002
G13G14     -0.0016059999999999998
G13G14     -0.0022779999999999996
G13G14     -0.000954
G13G14     -0.00041600000000000025
G13G14     -0.001475
G13G14     -0.0011819999999999995
G13G14     -0.002305
G13G14     -0.0013479999999999998
G13G14     -0.0025770000000000003
G13G14     -0.0009199999999999998
G13G14     -0.0015819999999999999
G13G14     -0.0014289999999999997
G13G14     -0.0009930000000000002
G13G14     -0.0012950000000000001
G13G14     -0.0015040000000000001
G13G14     -0.002841
G13G14     -0.0016059999999999996
G13G14     -0.0006159999999999998
G13G14     -0.0019870000000000005
G13G14     -0.000752
G13G14     0.00020300000000000016
G13G14     -0.002078
G13G14     -0.000915
G13G14     -0.001437
G13G14     -0.00042699999999999975
G13G14     -0.00013100000000000015
G13G14     -0.001336
G13G14     -0.0019139999999999995
G13G14     -0.0016949999999999997
G13G14     -0.0016129999999999999
G13G14     -0.0004319999999999999
G13G14     -0.00020099999999999995
G13G14     -0.001969
G13G14     -7.400000000000012e-05
G13G14     -0.00025100000000000003
G13G14     -0.000766
G13G14     -0.001265
G13G14     -0.0014999999999999996
G13G14     -0.001857
G13G14     -0.001826
G13G14     -0.0014609999999999998
G13G14     -0.000789
G13G14     -0.0008130000000000001
G13G14     -0.000267
G13G14     0.000329
G13G14     -0.00021799999999999988
G13G14     -0.00021200000000000014
G13G14     1.9999999999999998e-05
G13G14     0.0011819999999999999
G13G14     0.000554
G13G14     -7.000000000000008e-05
G13G14     0.00028599999999999996
G13G14     -0.0003149999999999999
G13G14     -0.00045899999999999994
G13G14     0.00018200000000000003
G13G14     -5.200000000000002e-05
G13G14     -0.00040400000000000017
G13G14     -5.2000000000000234e-05
G13G14     8.5e-05
G13G14     0.001228
G13G14     -0.00017899999999999982
G13G14     8.100000000000002e-05
G13G14     4.199999999999995e-05
G13G14     -0.000727
G13G14     1.099999999999999e-05
G13G14     2.2000000000000047e-05
G13G14     0.0007070000000000001
G13G14     0.0003089999999999999
G13G14     0.000668
G13G14     0.00034
G13G14     -6.999999999999994e-05
G13G14     -0.0008049999999999998
G13G14     -3.900000000000005e-05
G13G14     -0.00028600000000000007
G13G14     0.00074
G13G14     0.00018400000000000003
G13G14     0.000824
G13G14     -0.00013300000000000003
G13G14     0.00047499999999999984
G13G14     0.001707
G13G14     0.001191
G13G14     0.0010109999999999997
G13G14     0.001122
G13G14     0.000564
G13G14     0.0010510000000000003
G13G14     0.0011849999999999999
G13G14     0.0003380000000000001
G13G14     0.000578
G13G14     5.8e-05
G13G14     0.000774
G13G14     0.001685
G13G14     0.0018880000000000001
G13G14     0.0024100000000000002
G13G14     0.001164
G13G14     0.0017339999999999999
G13G14     0.00039500000000000006
G13G14     0.000773
G13G14     0.001683
G13G14     0.002396
G13G14     0.000631
G13G14     0.0008550000000000001
G13G14     0.0008050000000000002
G13G14     0.001215
G13G14     0.001683
G13G14     0.0022240000000000003
G13G14     0.002754
G13G14     0.001613
G13G14     0.0020619999999999996
G13G14     0.002912
G13G14     0.003026
G13G14     0.0029240000000000004
G13G14     0.0023179999999999997
G13G14     0.0025389999999999996
G13G14     0.002836
G13G14     0.002967
G13G14     0.002594
G13G14     0.000941
G13G14     0.001024
G13G14     0.002493
G13G14     0.002186
G13G14     0.002231
G13G14     0.0023549999999999995
G13G14     0.0016090000000000002
G13G14     0.001102
G13G14     0.0018499999999999999
G13G14     0.0027349999999999996
G13G14     0.002289
G13G14     0.0011209999999999998
G13G14     0.0025259999999999996
G13G14     0.002916
G13G14     0.00233
G13G14     0.002375
G13G14     0.0014910000000000001
G13G14     0.001632
G13G14     0.00093
G13G14     0.001838
G13G14     0.0029809999999999997
G13G14     0.0022069999999999998
G13G14     0.001532
G13G14     0.001047
G13G14     0.000984
G13G14     0.002227
G13G14     0.0013789999999999998
G13G14     0.000787
G13G14     -9.099999999999999e-05
G13G14     0.000591
G13G14     0.0023120000000000003
G13G14     0.0009639999999999999
G13G14     0.00028300000000000005
G13G14     0.000802
G13G14     0.000986
G13G14     0.0015839999999999997
G13G14     0.002216
G13G14     0.0006349999999999999
G13G14     0.0004719999999999997
G13G14     0.00019400000000000008
G13G14     0.001225
G13G14     0.001159
G13G14     9.999999999999836e-07
G13G14     0.0006299999999999999
G13G14     0.001069
G13G14     0.0011870000000000001
G13G14     0.001565
G13G14     0.000628
G13G14     0.000563
G13G14     0.0009609999999999999
G13G14     0.0012109999999999998
G13G14     0.0020199999999999997
G13G14     0.001287
G13G14     0.000747
