# Supplementary material for: Explainable chemical artificial intelligence from accurate machine learning of real-space chemical descriptors
Source: Nat Commun. 2024 May 21;15:4345. doi: 10.1038/s41467-024-48567-9 (PMC11522690; doi:10.1038/s41467-024-48567-9)
Supplement: Supplementary file 4 — Source Data [file 41467_2024_48567_MOESM4_ESM.zip › SI/Supplementary_Note_14/Supplementary_Figure_37/dist_NH21_NH24.txt]

# Label  # Distance (Angstroms)
G13G16     3.1268356547236125
G13G16     3.123264792813026
G13G16     3.0862417508476274
G13G16     3.034406928865726
G13G16     2.9967491163206605
G13G16     2.999719957629323
G13G16     3.03873438820318
G13G16     3.065811124965623
G13G16     3.0565767645784048
G13G16     3.056314435093594
G13G16     3.1050379306767897
G13G16     3.198161413998455
G13G16     3.2880060979617456
G13G16     3.3359438268008565
G13G16     3.3648530209538388
G13G16     3.411352382945347
G13G16     3.483178503162412
G13G16     3.5543018137959197
G13G16     3.603610213926908
G13G16     3.6464680798927325
G13G16     3.7057978875475004
G13G16     3.775886722695225
G13G16     3.833883807730622
G13G16     3.872180787561418
G13G16     3.9123716354399414
G13G16     3.9600168860933747
G13G16     3.9920689340752835
G13G16     4.010799230052104
G13G16     4.035359827065108
G13G16     4.072901585150317
G13G16     4.11406119568539
G13G16     4.144369270301592
G13G16     4.168554592374333
G13G16     4.196876950166292
G13G16     4.229876921412878
G13G16     4.263634524541977
G13G16     4.30233898991432
G13G16     4.357529594523302
G13G16     4.426958272891026
G13G16     4.488181066181686
G13G16     4.537785934338216
G13G16     4.591224304615345
G13G16     4.651627336417363
G13G16     4.703787066405149
G13G16     4.744875248691104
G13G16     4.788874093501416
G13G16     4.84758231240272
G13G16     4.915104837406317
G13G16     4.9787747347325855
G13G16     5.0431428711334165
G13G16     5.1118925987631565
G13G16     5.181202379897716
G13G16     5.22933262480043
G13G16     5.261234086382048
G13G16     5.3101178550882775
G13G16     5.383364277185593
G13G16     5.4513103245305885
G13G16     5.497485736869342
G13G16     5.5481529641970955
G13G16     5.6276557971891
G13G16     5.718435415011883
G13G16     5.8008345336759595
G13G16     5.878463781234008
G13G16     5.964164295591859
G13G16     6.05376033880008
G13G16     6.137949434998138
G13G16     6.224914551029409
G13G16     6.321091980487065
G13G16     6.422852551702234
G13G16     6.515864729193469
G13G16     6.604808970924813
G13G16     6.731496612039463
G13G16     6.898547814975705
G13G16     7.0592033298252215
G13G16     7.177352123771466
G13G16     7.269309194266477
G13G16     7.389875827518603
G13G16     7.543124645289369
G13G16     7.673335424756965
G13G16     7.7443663776400955
G13G16     7.7674026439703185
G13G16     7.783929250975478
G13G16     7.817455341231802
G13G16     7.847770211265447
G13G16     7.864170341112261
G13G16     7.881536265325621
G13G16     7.914699621485431
G13G16     7.978406244483786
G13G16     8.071172319351916
G13G16     8.178172708296485
G13G16     8.282301915543187
G13G16     8.37232522784247
G13G16     8.45156811358629
G13G16     8.51613577614579
G13G16     8.572086018462617
G13G16     8.626789126049701
G13G16     8.674215456448694
G13G16     8.712773017818764
G13G16     8.750997775316222
G13G16     8.790080954274735
G13G16     8.82702576937798
G13G16     8.858184975045752
G13G16     8.886692429349205
G13G16     8.915865429344962
G13G16     8.945439525544751
G13G16     8.979377905621888
G13G16     9.026725090074345
G13G16     9.091109477634724
G13G16     9.161697082938108
G13G16     9.232581153010837
G13G16     9.29613511299276
G13G16     9.346791597419168
G13G16     9.392679562757712
G13G16     9.452628338168992
G13G16     9.524796370813489
G13G16     9.600062980389096
G13G16     9.681326968847898
G13G16     9.76685341124945
G13G16     9.854573466261789
G13G16     9.933562178746811
G13G16     9.999202628671148
G13G16     10.057364500064647
G13G16     10.111614919696398
G13G16     10.154302272650108
G13G16     10.172898086979982
G13G16     10.179455124712595
G13G16     10.202880738704163
G13G16     10.248156291273663
G13G16     10.299771607074991
G13G16     10.343961571016669
G13G16     10.377494684568608
G13G16     10.408874736462208
G13G16     10.44198103556156
G13G16     10.473991779138526
G13G16     10.495446018415368
G13G16     10.501434700593451
G13G16     10.509930317517355
G13G16     10.538839132111567
G13G16     10.582618584293211
G13G16     10.627360949067048
G13G16     10.658043104668229
G13G16     10.687426052814473
G13G16     10.750555521006534
G13G16     10.852086387533575
G13G16     10.957529928951582
G13G16     11.01350027766649
G13G16     11.028722628885397
G13G16     11.057580499353952
G13G16     11.110254468390037
G13G16     11.168260318444892
G13G16     11.199882015077037
G13G16     11.203547927909835
G13G16     11.218407501436282
G13G16     11.26683012457771
G13G16     11.337785634995788
G13G16     11.398588399499287
G13G16     11.424640694408128
G13G16     11.441652970419513
G13G16     11.464742251619056
G13G16     11.486348540738037
G13G16     11.491997310064168
G13G16     11.464151349995397
G13G16     11.417102385594282
G13G16     11.391931090256737
G13G16     11.412775206796232
G13G16     11.456180448132471
G13G16     11.477903942873988
G13G16     11.486119419062016
G13G16     11.525365408227906
G13G16     11.59837243816468
G13G16     11.671707936165003
G13G16     11.707929841421866
G13G16     11.70512237859754
G13G16     11.704475693317491
G13G16     11.731449718289799
G13G16     11.764712042881161
G13G16     11.769947927245859
G13G16     11.755711475780224
G13G16     11.762797153683174
G13G16     11.80035708212685
G13G16     11.836214882354986
G13G16     11.84632448949004
G13G16     11.829879045858606
G13G16     11.80866850841449
G13G16     11.79429250418187
G13G16     11.776171105356395
G13G16     11.735522820865118
G13G16     11.666359751906304
G13G16     11.58908247305577
G13G16     11.525130698999536
G13G16     11.48093492896887
G13G16     11.46671401747688
G13G16     11.476673864002167
G13G16     11.480808564915124
G13G16     11.473334922789908
G13G16     11.480157995803198
G13G16     11.510031169550087
G13G16     11.532336518305744
G13G16     11.520663135966629
G13G16     11.495373133230574
G13G16     11.487334592594094
G13G16     11.500462739468805
G13G16     11.510571340248958
G13G16     11.50408194702984
G13G16     11.509947540814617
G13G16     11.558646840856717
G13G16     11.636184286459004
G13G16     11.704763456587184
G13G16     11.752005052442211
G13G16     11.80107837758297
G13G16     11.859944686087838
G13G16     11.90837676323348
G13G16     11.943461018077306
G13G16     11.976903621174491
G13G16     12.009105085687468
G13G16     12.033001952756003
G13G16     12.056499473913396
G13G16     12.09508298643997
G13G16     12.148958382047663
G13G16     12.204491977364295
G13G16     12.245879886594263
G13G16     12.269687933030886
G13G16     12.29171060433574
G13G16     12.321609779402637
G13G16     12.339847558776047
G13G16     12.336819932657704
G13G16     12.340087895854357
G13G16     12.365899944127875
G13G16     12.390624453165977
G13G16     12.406290565618225
G13G16     12.42877234311227
G13G16     12.448603962082826
G13G16     12.447248326008753
G13G16     12.431459027837654
G13G16     12.41811664383393
G13G16     12.402436088030866
G13G16     12.368649247988794
G13G16     12.314043775558831
G13G16     12.252380793860807
G13G16     12.205255011495124
G13G16     12.189969351885683
G13G16     12.187023574195702
G13G16     12.170192946367392
G13G16     12.146304937439902
G13G16     12.131097808402862
G13G16     12.114353141594254
G13G16     12.074769589030529
G13G16     12.014919460684172
G13G16     11.942033508182762
G13G16     11.858251726541845
G13G16     11.776756497654068
G13G16     11.72605774066294
G13G16     11.708754380415726
G13G16     11.702741102835736
G13G16     11.695944958397472
G13G16     11.681240375100414
G13G16     11.656226818948646
G13G16     11.624172301139076
G13G16     11.579185752136768
G13G16     11.511667171429982
G13G16     11.419297529078898
G13G16     11.315143221531585
G13G16     11.22283779378688
G13G16     11.144346483394092
G13G16     11.089041349811621
G13G16     11.053756211524396
G13G16     11.028333795883503
G13G16     11.018207315079508
G13G16     11.030823944358616
G13G16     11.049836203081462
G13G16     11.044303000205204
G13G16     10.999304530691342
G13G16     10.927027398417096
G13G16     10.841323969870242
G13G16     10.747096611301053
G13G16     10.653518595494893
G13G16     10.552804396637578
G13G16     10.440640522425069
G13G16     10.348366556521306
G13G16     10.304643419194488
G13G16     10.290705928078957
G13G16     10.273466688210677
G13G16     10.234821213197378
G13G16     10.181040082339326
G13G16     10.128943147079557
G13G16     10.090336606553551
G13G16     10.042529616662657
G13G16     9.956547873273628
G13G16     9.857816780687111
G13G16     9.79882311452397
G13G16     9.778130941891494
G13G16     9.747981662771927
G13G16     9.677712464554938
G13G16     9.58807559301534
G13G16     9.508052961325587
G13G16     9.435060952540448
G13G16     9.349380753427486
G13G16     9.231315133833288
G13G16     9.083946341087815
G13G16     8.94199094043038
G13G16     8.816720126609434
G13G16     8.711494375354468
G13G16     8.620722443667592
G13G16     8.530049242334508
G13G16     8.437886605324328
G13G16     8.358845363240832
G13G16     8.301727402680903
G13G16     8.25188544643991
G13G16     8.184336726870848
G13G16     8.095646777135949
G13G16     8.002174903758844
G13G16     7.916957780880701
G13G16     7.840589277696863
G13G16     7.755210775843252
G13G16     7.6524493650918055
G13G16     7.546265384458347
G13G16     7.462546477395289
G13G16     7.402888553324521
G13G16     7.337698684404977
G13G16     7.246258331989523
G13G16     7.154850549600403
G13G16     7.090020141809531
G13G16     7.044350157061298
G13G16     6.981962794522363
G13G16     6.88563068407806
G13G16     6.7829144481154025
G13G16     6.6985539600737924
G13G16     6.622695149499991
G13G16     6.5348953602677256
G13G16     6.434161239312356
G13G16     6.336740854820396
G13G16     6.254851543347042
G13G16     6.1854057297443505
G13G16     6.1136404118636705
G13G16     6.026753966146936
G13G16     5.9365829364492315
G13G16     5.859664872860111
G13G16     5.803314712611512
G13G16     5.755443145461245
G13G16     5.67348477825834
G13G16     5.548656840891565
G13G16     5.436883971239301
G13G16     5.37996428302577
G13G16     5.358189510342796
G13G16     5.306227251793385
G13G16     5.20270751016781
G13G16     5.114706564960149
G13G16     5.092119569688583
G13G16     5.1144828540226825
G13G16     5.123462182375698
G13G16     5.093062000102534
G13G16     5.059453507320535
G13G16     5.0542675606758865
G13G16     5.080636932157156
G13G16     5.121653185974667
G13G16     5.142783220529672
G13G16     5.135049217285823
G13G16     5.129382649210827
G13G16     5.151926469307223
G13G16     5.198109533130778
G13G16     5.230341212889262
G13G16     5.228709397996999
G13G16     5.224071522500387
G13G16     5.256944068691083
G13G16     5.330388563877025
G13G16     5.397545463154601
G13G16     5.419406563309774
G13G16     5.414323929956669
G13G16     5.42473255463333
G13G16     5.458965555959697
G13G16     5.494337090005798
G13G16     5.519258139565036
G13G16     5.541657571939757
G13G16     5.574179449431091
G13G16     5.621763671856665
G13G16     5.6796584050325745
G13G16     5.738561268239798
G13G16     5.792471116531325
G13G16     5.847192231699019
G13G16     5.912212133089297
G13G16     5.983978419776117
G13G16     6.059998897929149
G13G16     6.130095809149625
G13G16     6.187981294902316
G13G16     6.237952423579867
G13G16     6.2920756775541005
G13G16     6.365451659804267
G13G16     6.459915387409922
G13G16     6.556274607560364
G13G16     6.632683995915734
G13G16     6.699404588656993
G13G16     6.782048397515823
G13G16     6.887896663816958
G13G16     6.986086004667514
G13G16     7.048659433129486
G13G16     7.085547198546184
G13G16     7.132077120725118
G13G16     7.19896676322759
G13G16     7.259154903025868
G13G16     7.295228519669475
G13G16     7.317873373599248
G13G16     7.340096370853179
G13G16     7.370053623595595
G13G16     7.416282646887872
G13G16     7.475702445520483
G13G16     7.522243363029423
G13G16     7.529643737348999
G13G16     7.516684577342312
G13G16     7.5441837183768
G13G16     7.623676464239786
G13G16     7.690863383157713
G13G16     7.704189126658156
G13G16     7.679204985539897
G13G16     7.675092939926653
G13G16     7.7217309119609965
G13G16     7.778858471553689
G13G16     7.804101543571054
G13G16     7.8109715429001465
G13G16     7.843306704246587
G13G16     7.90749587518443
G13G16     7.963767852233794
G13G16     7.987474987055758
G13G16     7.991617384041376
G13G16     8.02002141173191
G13G16     8.094194266792774
G13G16     8.173977925702774
G13G16     8.219172068877489
G13G16     8.22907352525677
G13G16     8.254462496042231
G13G16     8.3337697935144
G13G16     8.425115059197907
G13G16     8.476100393385883
G13G16     8.480728704545745
G13G16     8.481003031979583
G13G16     8.535451108335778
G13G16     8.62663502009932
G13G16     8.687033858127139
G13G16     8.70043272019361
G13G16     8.702702186298662
G13G16     8.741748811540793
G13G16     8.812345888032203
G13G16     8.874190204570152
G13G16     8.92475255394584
G13G16     8.988892023756444
G13G16     9.069408073400252
G13G16     9.135039292812804
G13G16     9.162405369312193
G13G16     9.166239085122108
G13G16     9.171975649601679
G13G16     9.192842350807265
G13G16     9.223164228018344
G13G16     9.24126161071125
G13G16     9.242243078521325
G13G16     9.233919734947865
G13G16     9.243143447674273
G13G16     9.29098492230651
G13G16     9.339322467045633
G13G16     9.353445105992646
G13G16     9.338577249379492
G13G16     9.323714420620952
G13G16     9.320875456607453
G13G16     9.313377543811484
G13G16     9.290398606480126
G13G16     9.263206022141542
G13G16     9.251150573983873
G13G16     9.258953974283173
G13G16     9.27201299882524
G13G16     9.27598779301875
G13G16     9.270252532676837
G13G16     9.2578641651802
G13G16     9.244651227212787
G13G16     9.242025349364026
G13G16     9.250902947520789
G13G16     9.249315965376757
G13G16     9.223565697112763
G13G16     9.190279698585549
G13G16     9.174695306049523
G13G16     9.168407135306863
G13G16     9.152536434187883
G13G16     9.132000476773662
G13G16     9.125587164138516
G13G16     9.130665287284003
G13G16     9.126453271566243
G13G16     9.110773410191886
G13G16     9.10122337741998
G13G16     9.099834468430863
G13G16     9.079603891214832
G13G16     9.027909623436514
G13G16     8.97695584130922
G13G16     8.96349896451557
G13G16     8.97575532800334
G13G16     8.977308295930445
G13G16     8.964071014639211
G13G16     8.963987850238064
G13G16     8.991326811376817
G13G16     9.02076225429483
G13G16     9.02348749541364
G13G16     9.011505438440768
G13G16     9.01409338563284
G13G16     9.041833265033342
G13G16     9.077633868909688
