# Supplementary material for: Explainable chemical artificial intelligence from accurate machine learning of real-space chemical descriptors
Source: Nat Commun. 2024 May 21;15:4345. doi: 10.1038/s41467-024-48567-9 (PMC11522690; doi:10.1038/s41467-024-48567-9)
Supplement: Supplementary file 4 — Source Data [file 41467_2024_48567_MOESM4_ESM.zip › SI/Supplementary_Note_14/Supplementary_Figure_37/dist_NH22_NH23.txt]

# Label  # Distance (Angstroms)
G14G15     3.130021222720014
G14G15     3.148809844296941
G14G15     3.111567072342703
G14G15     3.033796361440494
G14G15     2.9704823567354897
G14G15     2.946464480104983
G14G15     2.934830742707852
G14G15     2.8985315450926974
G14G15     2.858420386590818
G14G15     2.856231486576789
G14G15     2.8970689352467507
G14G15     2.961124380283898
G14G15     3.015911714223569
G14G15     3.040288857378192
G14G15     3.0545608111081024
G14G15     3.090181864165822
G14G15     3.167718295979752
G14G15     3.257828313417952
G14G15     3.3065048817072897
G14G15     3.3251393571613894
G14G15     3.3591034409054705
G14G15     3.439484159489667
G14G15     3.547935173449942
G14G15     3.6377437966348927
G14G15     3.717558761508586
G14G15     3.813458893439797
G14G15     3.9223015984495126
G14G15     4.011011668694214
G14G15     4.058901395885893
G14G15     4.09925626250685
G14G15     4.158149310207186
G14G15     4.224776544556188
G14G15     4.277635100341493
G14G15     4.329189938571134
G14G15     4.412660500001844
G14G15     4.519292989431272
G14G15     4.615457390003391
G14G15     4.680315719775574
G14G15     4.72047299757811
G14G15     4.7694793327058145
G14G15     4.828380002098492
G14G15     4.885838802046651
G14G15     4.946781815883928
G14G15     5.010778241291191
G14G15     5.082792697013617
G14G15     5.173973691465282
G14G15     5.271127640624478
G14G15     5.368589161896486
G14G15     5.469347031756111
G14G15     5.57112827129633
G14G15     5.661328787045238
G14G15     5.736856986673143
G14G15     5.8106828220531455
G14G15     5.887732111125075
G14G15     5.96199148747798
G14G15     6.035318105135721
G14G15     6.113119711513984
G14G15     6.1894924945339325
G14G15     6.254648679128697
G14G15     6.320850262159831
G14G15     6.3989627893587775
G14G15     6.475815942201456
G14G15     6.533540543142802
G14G15     6.573490733946736
G14G15     6.601919595335167
G14G15     6.630075337320155
G14G15     6.660523181535888
G14G15     6.679664062214671
G14G15     6.690331791640874
G14G15     6.71198757122591
G14G15     6.749321281400311
G14G15     6.788736924753693
G14G15     6.827213127384318
G14G15     6.8704182485962955
G14G15     6.912842670912593
G14G15     6.936824253406021
G14G15     6.9453837632625905
G14G15     6.95731585829482
G14G15     6.981057357824462
G14G15     6.99902354241412
G14G15     6.992310397531533
G14G15     6.979994954871175
G14G15     6.986318859295473
G14G15     7.000139359169482
G14G15     6.997045353243386
G14G15     6.969641034427006
G14G15     6.941080307316152
G14G15     6.930586539531236
G14G15     6.918431860887688
G14G15     6.898161456240865
G14G15     6.888391555978869
G14G15     6.903674736934986
G14G15     6.937670353914682
G14G15     6.97832432185764
G14G15     7.030502990061169
G14G15     7.101796868002955
G14G15     7.189386388932488
G14G15     7.274522994978175
G14G15     7.3341578118873825
G14G15     7.374929826045654
G14G15     7.407715462951408
G14G15     7.4308420613774135
G14G15     7.43534430159773
G14G15     7.421068420598722
G14G15     7.4023008817074905
G14G15     7.383347267206334
G14G15     7.362179044004306
G14G15     7.356216526940078
G14G15     7.383818853166292
G14G15     7.42536947148971
G14G15     7.45779997720586
G14G15     7.475467148245427
G14G15     7.490795287969104
G14G15     7.525056619659516
G14G15     7.593187883621482
G14G15     7.674584750356256
G14G15     7.729636921528508
G14G15     7.759724779004253
G14G15     7.7886415182377675
G14G15     7.8352264168556545
G14G15     7.899606095089912
G14G15     7.958489596674666
G14G15     7.998772337598432
G14G15     8.018314372310705
G14G15     8.011337260659168
G14G15     7.993265995605553
G14G15     7.99259332294134
G14G15     8.015203767723783
G14G15     8.042180073764971
G14G15     8.072043099432419
G14G15     8.132151661237392
G14G15     8.23695406572994
G14G15     8.359088132686631
G14G15     8.465230219497252
G14G15     8.55596874179462
G14G15     8.663293040844385
G14G15     8.796035211353969
G14G15     8.90808554153391
G14G15     8.976022545453054
G14G15     9.028718784845141
G14G15     9.106648625198526
G14G15     9.194876967521616
G14G15     9.257731008082096
G14G15     9.288200240757165
G14G15     9.310084377924401
G14G15     9.342973173377585
G14G15     9.390884516518463
G14G15     9.45127084133403
G14G15     9.5189767311409
G14G15     9.58395377032945
G14G15     9.635287164713173
G14G15     9.689930848292107
G14G15     9.767587824312042
G14G15     9.869622955073222
G14G15     9.974398726742626
G14G15     10.064151026723867
G14G15     10.129704855557799
G14G15     10.184063005164226
G14G15     10.234632041492072
G14G15     10.283533969009401
G14G15     10.324353758737974
G14G15     10.332963314326074
G14G15     10.308083470221845
G14G15     10.281276985254717
G14G15     10.27185551149493
G14G15     10.264458617767374
G14G15     10.243522776364697
G14G15     10.214497058717619
G14G15     10.200703413469268
G14G15     10.221963057034198
G14G15     10.271234249336391
G14G15     10.319244375822251
G14G15     10.355851583613875
G14G15     10.397993712725068
G14G15     10.448637218305558
G14G15     10.504070785662954
G14G15     10.562472348841744
G14G15     10.603825665559585
G14G15     10.621345102129812
G14G15     10.625943463922972
G14G15     10.641491443145345
G14G15     10.686471570272863
G14G15     10.745402549231036
G14G15     10.806318343955894
G14G15     10.873359614840414
G14G15     10.941985991305112
G14G15     11.025898283203105
G14G15     11.123449718246468
G14G15     11.229631979111117
G14G15     11.325015441584517
G14G15     11.39089202122623
G14G15     11.42849523158718
G14G15     11.455153373571882
G14G15     11.494172738478545
G14G15     11.549837166587002
G14G15     11.58520271340382
G14G15     11.594321093681504
G14G15     11.607488970229332
G14G15     11.64265845028005
G14G15     11.702123982098955
G14G15     11.754308794740421
G14G15     11.787163380399338
G14G15     11.81950343559188
G14G15     11.862992352893507
G14G15     11.90755860913966
G14G15     11.933557120947908
G14G15     11.940703025447482
G14G15     11.947673813946459
G14G15     11.962543071770297
G14G15     11.983380033265728
G14G15     12.012276739793366
G14G15     12.036283436851622
G14G15     12.052775147734474
G14G15     12.09260830776413
G14G15     12.175186364682649
G14G15     12.264937895715574
G14G15     12.31835079719897
G14G15     12.332615945675288
G14G15     12.357978074435973
G14G15     12.430592689752565
G14G15     12.51805526023658
G14G15     12.572876869234678
G14G15     12.587449344144742
G14G15     12.599332115461573
G14G15     12.649223532828573
G14G15     12.729827576378423
G14G15     12.787215639783543
G14G15     12.789112655523121
G14G15     12.75183147032179
G14G15     12.723845572615357
G14G15     12.737954143220385
G14G15     12.764481700493189
G14G15     12.763393910557628
G14G15     12.729830508376656
G14G15     12.70991548607191
G14G15     12.761444561509265
G14G15     12.863596808719922
G14G15     12.943289878483647
G14G15     12.97508991340124
G14G15     12.996023272447568
G14G15     13.065688221002967
G14G15     13.181542278227655
G14G15     13.278478326033355
G14G15     13.323657969395066
G14G15     13.336276215583908
G14G15     13.363384839581963
G14G15     13.413890573629033
G14G15     13.44808375895762
G14G15     13.436672818419172
G14G15     13.394925617927383
G14G15     13.368224022263293
G14G15     13.368514824551081
G14G15     13.366482155106976
G14G15     13.324720030113864
G14G15     13.244002328577023
G14G15     13.184276302772872
G14G15     13.190502713943612
G14G15     13.221018598628778
G14G15     13.21914208125195
G14G15     13.168405560857202
G14G15     13.110315957394558
G14G15     13.07553075026996
G14G15     13.065615608933378
G14G15     13.066611518111424
G14G15     13.057727126908322
G14G15     13.04959165721729
G14G15     13.080889284091079
G14G15     13.157940784447257
G14G15     13.23885054131683
G14G15     13.280154285697282
G14G15     13.275026448872223
G14G15     13.270069302347324
G14G15     13.304407545883333
G14G15     13.350394858717353
G14G15     13.362599799573564
G14G15     13.335366486779561
G14G15     13.298428947674779
G14G15     13.269054535198604
G14G15     13.25198564953272
G14G15     13.242222887468174
G14G15     13.222975848549163
G14G15     13.196258253784128
G14G15     13.16946203888833
G14G15     13.146465511390309
G14G15     13.124950002446942
G14G15     13.092258335160421
G14G15     13.044574232192268
G14G15     12.990840861332579
G14G15     12.946935906082645
G14G15     12.919953414031053
G14G15     12.89880965144606
G14G15     12.875107016728244
G14G15     12.863380097685505
G14G15     12.877629426260704
G14G15     12.909101710171099
G14G15     12.926200865676083
G14G15     12.910728171099812
G14G15     12.881138031764964
G14G15     12.860174746306178
G14G15     12.849317270441205
G14G15     12.835577326115686
G14G15     12.811414935683983
G14G15     12.774956618406042
G14G15     12.72628850352567
G14G15     12.671450779532444
G14G15     12.622004584878235
G14G15     12.588655225733653
G14G15     12.565078583398552
G14G15     12.527934783433436
G14G15     12.485657364763387
G14G15     12.476346241781343
G14G15     12.526722933668982
G14G15     12.6116591754264
G14G15     12.693000765817569
G14G15     12.760091600977146
G14G15     12.81774944008331
G14G15     12.859835344587768
G14G15     12.887017077925492
G14G15     12.910781397354079
G14G15     12.929583800977113
G14G15     12.93843587628202
G14G15     12.946033468429706
G14G15     12.963755230755439
G14G15     12.979132592105758
G14G15     12.96887880619347
G14G15     12.933997225769835
G14G15     12.892175838772921
G14G15     12.870380408675139
G14G15     12.873823866250618
G14G15     12.871369687164817
G14G15     12.845593664785783
G14G15     12.809302465777586
G14G15     12.785457305509292
G14G15     12.775841843479455
G14G15     12.762527619231017
G14G15     12.736597700302674
G14G15     12.709527009885983
G14G15     12.688521123856157
G14G15     12.671914313113245
G14G15     12.65084063055786
G14G15     12.61381755880713
G14G15     12.564155119281185
G14G15     12.528585944351235
G14G15     12.514346910515545
G14G15     12.497663252487543
G14G15     12.479983821071626
G14G15     12.49154040966108
G14G15     12.546264894828026
G14G15     12.606515422510329
G14G15     12.63603557999686
G14G15     12.630433708038678
G14G15     12.61344448323033
G14G15     12.61073926129804
G14G15     12.621340102883876
G14G15     12.629312310055086
G14G15     12.630384619852467
G14G15     12.620475138518236
G14G15     12.592936431730893
G14G15     12.568582760641718
G14G15     12.56513449142241
G14G15     12.555320928083392
G14G15     12.512750809307347
G14G15     12.45348060429981
G14G15     12.418223809009449
G14G15     12.413412529996052
G14G15     12.398246885249698
G14G15     12.351037931738935
G14G15     12.293532976796277
G14G15     12.262899032914678
G14G15     12.262390974986076
G14G15     12.262881172280544
G14G15     12.258690439915762
G14G15     12.265173036165333
G14G15     12.278221956751452
G14G15     12.286347534452204
G14G15     12.293034908097326
G14G15     12.316782399236072
G14G15     12.351749649355868
G14G15     12.381883751641706
G14G15     12.41690216136875
G14G15     12.466655694729079
G14G15     12.512175774004403
G14G15     12.529534204255324
G14G15     12.521646632902339
G14G15     12.512839425163717
G14G15     12.513064034361216
G14G15     12.495491526592629
G14G15     12.445866314810894
G14G15     12.389697353920758
G14G15     12.363663797115246
G14G15     12.361624185866608
G14G15     12.356371251579533
G14G15     12.345920611535972
G14G15     12.34558974219473
G14G15     12.367209056046905
G14G15     12.400165424779253
G14G15     12.44092158571282
G14G15     12.482716629394162
G14G15     12.517706112431135
G14G15     12.54048412258574
G14G15     12.57208604807466
G14G15     12.636635435851854
G14G15     12.719066947314822
G14G15     12.778735607728862
G14G15     12.801581354106006
G14G15     12.810918522392367
G14G15     12.837740781096342
G14G15     12.872461662124861
G14G15     12.881638539749888
G14G15     12.855716975122174
G14G15     12.820752563319004
G14G15     12.811353926757487
G14G15     12.834448692182828
G14G15     12.860970358816848
G14G15     12.874503887290562
G14G15     12.88632643601912
G14G15     12.901782923810847
G14G15     12.916855751230232
G14G15     12.928108209681964
G14G15     12.920619063623622
G14G15     12.883610019031169
G14G15     12.842191705843273
G14G15     12.819662821141028
G14G15     12.802618496768869
G14G15     12.768955609003395
G14G15     12.722636350776979
G14G15     12.67518748555257
G14G15     12.637421946597481
G14G15     12.618555337568056
G14G15     12.59397126523669
G14G15     12.527783273849504
G14G15     12.432380444766494
G14G15     12.356247791543094
G14G15     12.32199218628713
G14G15     12.294956109326638
G14G15     12.23866616232038
G14G15     12.16644308608313
G14G15     12.115663326925116
G14G15     12.090030397851558
G14G15     12.062943506509392
G14G15     12.007192324826137
G14G15     11.92620578653103
G14G15     11.8435260544324
G14G15     11.774384234105357
G14G15     11.719876307635946
G14G15     11.66751753232766
G14G15     11.59873631900791
G14G15     11.508071627576271
G14G15     11.426751503478089
G14G15     11.377441563940653
G14G15     11.34476588543948
G14G15     11.30546079398595
G14G15     11.252116492854682
G14G15     11.199896169375346
G14G15     11.168432316992833
G14G15     11.142802055152618
G14G15     11.090632018471583
G14G15     11.00819980674706
G14G15     10.931253164049373
G14G15     10.870109552681939
G14G15     10.798570680927122
G14G15     10.706350276413556
G14G15     10.615358203523552
G14G15     10.54527841047163
G14G15     10.497957818492383
G14G15     10.449067136808976
G14G15     10.393520264831636
G14G15     10.338283775368167
G14G15     10.293575062661594
G14G15     10.264487248323473
G14G15     10.237801388703788
G14G15     10.211209931189764
G14G15     10.183801696519899
G14G15     10.145969935413707
G14G15     10.09789040529694
G14G15     10.053463474240713
G14G15     10.014216616176146
G14G15     9.966054479849994
G14G15     9.89310741521414
G14G15     9.803361116372713
G14G15     9.728404856763227
G14G15     9.674021360944199
G14G15     9.620564395308632
G14G15     9.555389902763594
G14G15     9.479330944545989
G14G15     9.411685628713181
G14G15     9.361659258465409
G14G15     9.307167051570936
G14G15     9.244638905443965
G14G15     9.192359189690595
G14G15     9.163420860534071
G14G15     9.153550322661381
G14G15     9.14471167437048
G14G15     9.134003199742514
G14G15     9.117297955807407
G14G15     9.080516295777686
G14G15     9.030201313719
G14G15     8.983941523235982
G14G15     8.940306437151616
G14G15     8.890216975210942
G14G15     8.832275465647136
