# Supplementary material for: Explainable chemical artificial intelligence from accurate machine learning of real-space chemical descriptors
Source: Nat Commun. 2024 May 21;15:4345. doi: 10.1038/s41467-024-48567-9 (PMC11522690; doi:10.1038/s41467-024-48567-9)
Supplement: Supplementary file 4 — Source Data [file 41467_2024_48567_MOESM4_ESM.zip › SI/Supplementary_Note_14/Supplementary_Figure_35/plot.sh]

#!/bin/bash
python3.10 corrmap_plot_HT.py   CO2_O1     2 10 10 50   'CO$_{2}$-O$^{1}$'
python3.10 corrmap_plot_HT.py   CO2_O2     2 10 10 50   'CO$_{2}$-O$^{2}$'
python3.10 corrmap_plot_HT.py   CO2_O3     2 10 10 50   'CO$_{2}$-O$^{3}$'
python3.10 corrmap_plot_HT.py   CO2_O4     2 10 10 50   'CO$_{2}$-O$^{4}$'
