# Supplementary material for: Explainable chemical artificial intelligence from accurate machine learning of real-space chemical descriptors
Source: Nat Commun. 2024 May 21;15:4345. doi: 10.1038/s41467-024-48567-9 (PMC11522690; doi:10.1038/s41467-024-48567-9)
Supplement: Supplementary file 4 — Source Data [file 41467_2024_48567_MOESM4_ESM.zip › SI/Supplementary_Note_14/Supplementary_Figure_35/dist_CO2_O1.txt]

# Label  # Distance (Angstroms)
G0G9     4.851204636607449
G0G9     4.7693243337844375
G0G9     4.658026429097822
G0G9     4.5299501943286655
G0G9     4.397354414373342
G0G9     4.283137469676365
G0G9     4.202803274160255
G0G9     4.145885583343829
G0G9     4.085596937000568
G0G9     4.003074443821139
G0G9     3.9067770296328255
G0G9     3.823993538723547
G0G9     3.762614776200485
G0G9     3.7042628141879197
G0G9     3.6298045254515903
G0G9     3.5487455553573453
G0G9     3.506324611878441
G0G9     3.525571749483786
G0G9     3.577141390994335
G0G9     3.626738000710135
G0G9     3.67337819295678
G0G9     3.728551966269226
G0G9     3.7831202012730514
G0G9     3.815566374570947
G0G9     3.816821857442164
G0G9     3.8042327658022868
G0G9     3.8008616811454394
G0G9     3.8139577742180304
G0G9     3.8394878946916284
G0G9     3.8756796694363103
G0G9     3.9267238773811624
G0G9     3.9972058436710856
G0G9     4.082365848276934
G0G9     4.164494889098623
G0G9     4.230912316476857
G0G9     4.294043167315663
G0G9     4.372089144135243
G0G9     4.468084438108062
G0G9     4.557433691192289
G0G9     4.6120824338921995
G0G9     4.6304638646860035
G0G9     4.639487839261136
G0G9     4.6537561727106445
G0G9     4.655091706407623
G0G9     4.631679233734918
G0G9     4.593428155685387
G0G9     4.559734211646805
G0G9     4.539463157531633
G0G9     4.5243436799978385
G0G9     4.501058169731914
G0G9     4.471774387997114
G0G9     4.450119331293971
G0G9     4.438694212757007
G0G9     4.429231777004127
G0G9     4.421641622822072
G0G9     4.432576402753863
G0G9     4.472242653909663
G0G9     4.518530757916838
G0G9     4.55193928468433
G0G9     4.5871643983651005
G0G9     4.64106810206923
G0G9     4.683246722076733
G0G9     4.688804569460319
G0G9     4.651166441773081
G0G9     4.582099002395686
G0G9     4.510077596204295
G0G9     4.456771595162359
G0G9     4.429943122084813
G0G9     4.416949971698406
G0G9     4.401397244403131
G0G9     4.379281707755792
G0G9     4.357247736704479
G0G9     4.3400101797525945
G0G9     4.321432332044167
G0G9     4.299507177116853
G0G9     4.2761113825855555
G0G9     4.25914506863126
G0G9     4.260667437572258
G0G9     4.276001807537851
G0G9     4.286068027638927
G0G9     4.296383100504629
G0G9     4.335702971405676
G0G9     4.419513803529746
G0G9     4.508844466474229
G0G9     4.547553923164347
G0G9     4.5461457170868185
G0G9     4.570476784319504
G0G9     4.623502873565042
G0G9     4.636847151010089
G0G9     4.6047725996648206
G0G9     4.60852137688881
G0G9     4.67882834509663
G0G9     4.756131056410477
G0G9     4.793485237357161
G0G9     4.80777809300738
G0G9     4.828118011152706
G0G9     4.848629639130804
G0G9     4.857156227506735
G0G9     4.8527910472995375
G0G9     4.8429423909774965
G0G9     4.834189101321954
G0G9     4.837914710974957
G0G9     4.866873410504592
G0G9     4.918387456610512
G0G9     4.963847229140819
G0G9     4.979971623891031
G0G9     4.978809905455492
G0G9     4.985383328054618
G0G9     5.0072524230474995
G0G9     5.032766413126655
G0G9     5.040641399520961
G0G9     5.047706491382942
G0G9     5.085548492234898
G0G9     5.157708560796052
G0G9     5.23040600014192
G0G9     5.255725807717155
G0G9     5.244973066194931
G0G9     5.246225314551176
G0G9     5.278893613650034
G0G9     5.316539034248066
G0G9     5.337553801138643
G0G9     5.371027729156062
G0G9     5.441958208139266
G0G9     5.524310365352275
G0G9     5.59561054808957
G0G9     5.659675545957391
G0G9     5.7325056431924395
G0G9     5.773679690167758
G0G9     5.760349102579618
G0G9     5.747390888109518
G0G9     5.782438252910597
G0G9     5.839996914310514
G0G9     5.862938806278005
G0G9     5.856550598684307
G0G9     5.867949912850207
G0G9     5.9176549232925
G0G9     5.992842660769044
G0G9     6.0653682467687915
G0G9     6.115657010548335
G0G9     6.14547723919831
G0G9     6.17503199147849
G0G9     6.212921326815422
G0G9     6.244174753512656
G0G9     6.250292603694166
G0G9     6.239761928177181
G0G9     6.245332960684086
G0G9     6.278406407820176
G0G9     6.343804260508717
G0G9     6.437308315793549
G0G9     6.529639825057171
G0G9     6.588928912565615
G0G9     6.621606318340035
G0G9     6.661785738465193
G0G9     6.712583842786988
G0G9     6.730870553784208
G0G9     6.707887435768622
G0G9     6.690480974314777
G0G9     6.703979428323177
G0G9     6.736243350002331
G0G9     6.7675098560950255
G0G9     6.794132312436037
G0G9     6.82301434276708
G0G9     6.850511472492227
G0G9     6.879238477842619
G0G9     6.920918678694073
G0G9     6.950170804015906
G0G9     6.938758728099993
G0G9     6.914763970060263
G0G9     6.922466827564221
G0G9     6.97714125460553
G0G9     7.02044252350149
G0G9     7.010198929548648
G0G9     6.999661416524158
G0G9     7.036050902690366
G0G9     7.11218635277914
G0G9     7.192768624967876
G0G9     7.243208176524717
G0G9     7.273762165336769
G0G9     7.300066199439491
G0G9     7.31405862968183
G0G9     7.311444862335977
G0G9     7.292341225201982
G0G9     7.2581217540602685
G0G9     7.219256329740672
G0G9     7.207576934432451
G0G9     7.250575358010597
G0G9     7.329425300753374
G0G9     7.38918641924478
G0G9     7.410000590524243
G0G9     7.416290060175002
G0G9     7.425439685783812
G0G9     7.428774534278855
G0G9     7.405124068806202
G0G9     7.3514436237662935
G0G9     7.307979845301289
G0G9     7.3099638049754345
G0G9     7.33837140949808
G0G9     7.358468600623566
G0G9     7.366315795720572
G0G9     7.3863466855725175
G0G9     7.42364453609016
G0G9     7.465505632697809
G0G9     7.50090392503402
G0G9     7.530083486229472
G0G9     7.5532915492071515
G0G9     7.557695285358861
G0G9     7.543541772493633
G0G9     7.523700949206298
G0G9     7.511301139790328
G0G9     7.51019846436037
G0G9     7.523013760680874
G0G9     7.555208438274244
G0G9     7.607575401164745
G0G9     7.670343115596736
G0G9     7.728887966110419
G0G9     7.765405282061937
G0G9     7.767854748087065
G0G9     7.740066895675491
G0G9     7.698201071668238
G0G9     7.659186575212539
G0G9     7.6286659842693725
G0G9     7.608570721202384
G0G9     7.613480684737732
G0G9     7.6611332654410775
G0G9     7.742231030362084
G0G9     7.816781817047169
G0G9     7.857819129019423
G0G9     7.87941163169763
G0G9     7.906059142547494
G0G9     7.934442783957014
G0G9     7.930389558999605
G0G9     7.8916567670553395
G0G9     7.866798792435358
G0G9     7.886344966026637
G0G9     7.942333162380461
G0G9     8.004615106100529
G0G9     8.057746645769967
G0G9     8.11038453063457
G0G9     8.169822009556308
G0G9     8.238455311416708
G0G9     8.308403714990298
G0G9     8.362668745637126
G0G9     8.373672895425646
G0G9     8.345197561377285
G0G9     8.323381168805476
G0G9     8.34293216551473
G0G9     8.394315945242724
G0G9     8.436427242733526
G0G9     8.465226281674587
G0G9     8.513240644435337
G0G9     8.582115849877736
G0G9     8.640034242381734
G0G9     8.649139213264286
G0G9     8.613376629765828
G0G9     8.568613640335162
G0G9     8.529334854236565
G0G9     8.493305787898839
G0G9     8.4724045213053
G0G9     8.49080695209338
G0G9     8.554796145818072
G0G9     8.640875437683572
G0G9     8.721292036163263
G0G9     8.787829837394824
G0G9     8.840179133259387
G0G9     8.863282857485544
G0G9     8.863844957971356
G0G9     8.864268131358662
G0G9     8.874245473685864
G0G9     8.883857373521609
G0G9     8.886831402662866
G0G9     8.899882955361196
G0G9     8.934822320145111
G0G9     8.983068856345525
G0G9     9.025356738824948
G0G9     9.054977285292527
G0G9     9.081342732889379
G0G9     9.109961253419263
G0G9     9.13615258522295
G0G9     9.155440473402884
G0G9     9.166315760173774
G0G9     9.166806334910996
G0G9     9.14384046859762
G0G9     9.105373773638686
G0G9     9.089803011107522
G0G9     9.114448312198435
G0G9     9.166608467790546
G0G9     9.213269029881168
G0G9     9.238044190914952
G0G9     9.258632897660526
G0G9     9.283843529364168
G0G9     9.30196030898665
G0G9     9.29669705440684
G0G9     9.274868944205158
G0G9     9.262216515452076
G0G9     9.270157127805343
G0G9     9.297750182276085
G0G9     9.336900264779143
G0G9     9.377092864108706
G0G9     9.416110122797177
G0G9     9.452786911771064
G0G9     9.482541881532862
G0G9     9.4983724736224
G0G9     9.498209798810835
G0G9     9.493941057741722
G0G9     9.496806173213596
G0G9     9.508521186564469
G0G9     9.53316453337306
G0G9     9.577612375619376
G0G9     9.638588942298863
G0G9     9.705512050690475
G0G9     9.770634602581048
G0G9     9.834447533104013
G0G9     9.899671107424224
G0G9     9.968409041944435
G0G9     10.035244441772335
G0G9     10.095191476810246
G0G9     10.143568754307413
G0G9     10.175340658913719
G0G9     10.195222632935064
G0G9     10.210440737142356
G0G9     10.222512322715383
G0G9     10.238696620992265
G0G9     10.256532399243325
G0G9     10.268225593633073
G0G9     10.276965144490662
G0G9     10.305102249601234
G0G9     10.347183791674368
G0G9     10.382124700029959
G0G9     10.40681112883434
G0G9     10.441362456949744
G0G9     10.498692905436547
G0G9     10.566211887461042
G0G9     10.630254907023511
G0G9     10.697453020839841
G0G9     10.779560836964349
G0G9     10.867875674429785
G0G9     10.946719561365061
G0G9     11.014626929270415
G0G9     11.085215218118835
G0G9     11.174426161788391
G0G9     11.278837005702858
G0G9     11.385543179257713
G0G9     11.491056518937162
G0G9     11.58326702705472
G0G9     11.652581665638479
G0G9     11.706293502432743
G0G9     11.762296899548204
G0G9     11.820732556024003
G0G9     11.86471978937969
G0G9     11.882359450445756
G0G9     11.88969121838215
G0G9     11.931839988054591
G0G9     12.019467343009447
G0G9     12.116941476205168
G0G9     12.192890640231033
G0G9     12.246013265764184
G0G9     12.304015319128098
G0G9     12.392788658186031
G0G9     12.500016850986649
G0G9     12.598587547277061
G0G9     12.67222372137915
G0G9     12.71008722651744
G0G9     12.726227167906124
G0G9     12.767174737997045
G0G9     12.837413026783874
G0G9     12.888595182740845
G0G9     12.894551765559504
G0G9     12.882742648414345
G0G9     12.931064097659224
G0G9     13.050497304947926
G0G9     13.162344110880762
G0G9     13.233406770180423
G0G9     13.271339992149878
G0G9     13.30257196918908
G0G9     13.338234659638147
G0G9     13.363493831452548
G0G9     13.36328877443114
G0G9     13.3302892896257
G0G9     13.269684981721237
G0G9     13.218657420376104
G0G9     13.221030642332748
G0G9     13.261450595305464
G0G9     13.293526217801618
G0G9     13.304981903017408
G0G9     13.342963698160471
G0G9     13.434744426178518
G0G9     13.532262455185874
G0G9     13.590534425325673
G0G9     13.609227783454951
G0G9     13.61550180271813
G0G9     13.634154820240752
G0G9     13.655947671677302
G0G9     13.660875972439282
G0G9     13.65444227063055
G0G9     13.65644714357548
G0G9     13.67438718371955
G0G9     13.698855987603531
G0G9     13.721486774734698
G0G9     13.74134496341793
G0G9     13.756537207836079
G0G9     13.765633153995642
G0G9     13.773685571027315
G0G9     13.788994925997187
G0G9     13.809202362865738
G0G9     13.824009280803274
G0G9     13.829694821874721
G0G9     13.837561032216028
G0G9     13.856025133302275
G0G9     13.873274238648325
G0G9     13.87274301350412
G0G9     13.859199856320137
G0G9     13.850844429881866
G0G9     13.84761004408653
G0G9     13.831552262933497
G0G9     13.799115779717422
G0G9     13.778755217300501
G0G9     13.79149422750772
G0G9     13.819502274405668
G0G9     13.836438639125559
G0G9     13.847545795025717
G0G9     13.865591119371494
G0G9     13.88173286309413
G0G9     13.87836241591584
G0G9     13.856207678797952
G0G9     13.830897952396514
G0G9     13.82034531908456
G0G9     13.832274771460735
G0G9     13.857783198707924
G0G9     13.88193740192782
G0G9     13.892520638141791
G0G9     13.887761647403577
G0G9     13.87781476008978
G0G9     13.876435463027532
G0G9     13.888866406411424
G0G9     13.904490014318368
G0G9     13.909449430593797
G0G9     13.90597813850776
G0G9     13.901736554975937
G0G9     13.894230170963155
G0G9     13.87588318332696
G0G9     13.85276417454442
G0G9     13.853645668586033
G0G9     13.899464091058707
G0G9     13.976680075818368
G0G9     14.048101814960825
G0G9     14.092085742084661
G0G9     14.117435484798195
G0G9     14.142849496246816
G0G9     14.173407509702045
G0G9     14.201903243355025
G0G9     14.236663268634379
G0G9     14.295406451438419
G0G9     14.378311169236158
G0G9     14.46495262474861
G0G9     14.539825098262614
G0G9     14.612020778885013
G0G9     14.695189408084854
G0G9     14.78986990379338
G0G9     14.873464264888572
G0G9     14.929385029208477
G0G9     14.959960334681462
G0G9     14.98414442829509
G0G9     15.024667003442744
G0G9     15.091803593746938
G0G9     15.173284655690516
G0G9     15.254984899500544
G0G9     15.329825463558397
G0G9     15.397518944282673
G0G9     15.4524220162957
G0G9     15.494527045460739
G0G9     15.535527659491006
G0G9     15.590987507809581
G0G9     15.658650971818808
G0G9     15.73245083751981
G0G9     15.816829019181533
G0G9     15.903333966131028
G0G9     15.967577720144186
G0G9     16.005996525463345
G0G9     16.050365955246058
G0G9     16.12776368333634
G0G9     16.239325276068133
G0G9     16.362830544010873
G0G9     16.482100114544032
G0G9     16.594099911962154
G0G9     16.70046632710453
G0G9     16.797826924397835
G0G9     16.884350852301093
G0G9     16.9625107075138
G0G9     17.03910006970365
G0G9     17.12155834068606
G0G9     17.21440845848686
G0G9     17.31786883606487
G0G9     17.427286544785254
G0G9     17.536630452264998
G0G9     17.638933578012765
G0G9     17.72957571710853
G0G9     17.811337771140213
G0G9     17.882080867622953
G0G9     17.935633267177124
G0G9     17.968848161422905
G0G9     17.986635425405815
