# Supplementary material for: Explainable chemical artificial intelligence from accurate machine learning of real-space chemical descriptors
Source: Nat Commun. 2024 May 21;15:4345. doi: 10.1038/s41467-024-48567-9 (PMC11522690; doi:10.1038/s41467-024-48567-9)
Supplement: Supplementary file 4 — Source Data [file 41467_2024_48567_MOESM4_ESM.zip › SI/Supplementary_Note_14/Supplementary_Figure_35/dist_CO2_O3.txt]

# Label  # Distance (Angstroms)
G0G11     4.843141136371169
G0G11     4.907573230646134
G0G11     4.956569213320519
G0G11     4.9909324117327
G0G11     5.029598996669876
G0G11     5.074120533482854
G0G11     5.110119300678409
G0G11     5.136123532868316
G0G11     5.169155977535192
G0G11     5.2293107281904225
G0G11     5.319542424235414
G0G11     5.421067004273667
G0G11     5.5162090786084965
G0G11     5.593556148671571
G0G11     5.653838972593334
G0G11     5.6954981438754055
G0G11     5.708315435357872
G0G11     5.705258386597884
G0G11     5.710038247318642
G0G11     5.72687317393361
G0G11     5.756275157304393
G0G11     5.799923542621131
G0G11     5.852168412458749
G0G11     5.889682363157991
G0G11     5.889644150168828
G0G11     5.844674106095692
G0G11     5.769512107779036
G0G11     5.690746351300102
G0G11     5.628330457660043
G0G11     5.590799385846265
G0G11     5.577349006066992
G0G11     5.570185830867514
G0G11     5.549217604007461
G0G11     5.501935456647342
G0G11     5.439593848087714
G0G11     5.381091216288079
G0G11     5.330585834831903
G0G11     5.287753272361238
G0G11     5.260989055195449
G0G11     5.253225646001285
G0G11     5.251407922790768
G0G11     5.242017972014521
G0G11     5.227472627005325
G0G11     5.214795448358882
G0G11     5.203063423674802
G0G11     5.1887622207723965
G0G11     5.179560710594883
G0G11     5.18724567460639
G0G11     5.203878766122029
G0G11     5.222651944563482
G0G11     5.238289324591401
G0G11     5.25033225263691
G0G11     5.2524490364040926
G0G11     5.2368082046523305
G0G11     5.20225862351075
G0G11     5.15887834943084
G0G11     5.12734114019051
G0G11     5.114630007593246
G0G11     5.112798219650573
G0G11     5.1216177874746025
G0G11     5.1483785056123565
G0G11     5.186289607362442
G0G11     5.215530002479042
G0G11     5.226894142034428
G0G11     5.226300410594843
G0G11     5.21869960233195
G0G11     5.203223565837722
G0G11     5.188481056681514
G0G11     5.180340426291741
G0G11     5.175058656659367
G0G11     5.1765118052112635
G0G11     5.20434592987877
G0G11     5.2551573536373555
G0G11     5.306828757831087
G0G11     5.350842597682648
G0G11     5.392616625213484
G0G11     5.4320818583948585
G0G11     5.459337574367916
G0G11     5.471719522131195
G0G11     5.470424717946468
G0G11     5.453494315361099
G0G11     5.431996942700386
G0G11     5.433139598916787
G0G11     5.453837002324987
G0G11     5.466394506226117
G0G11     5.485331198565568
G0G11     5.54798784945125
G0G11     5.643130373110207
G0G11     5.7162562224219515
G0G11     5.745691677869246
G0G11     5.747025870711261
G0G11     5.739468491267098
G0G11     5.71274940923345
G0G11     5.656685257490861
G0G11     5.589512065429951
G0G11     5.555039600083704
G0G11     5.5677029857376725
G0G11     5.592018906847424
G0G11     5.618150682793715
G0G11     5.6672910929517
G0G11     5.731983259611006
G0G11     5.767731713646727
G0G11     5.756341958487447
G0G11     5.721992186234762
G0G11     5.684505867795381
G0G11     5.637031951191743
G0G11     5.577114318032899
G0G11     5.521039009153667
G0G11     5.47408443874516
G0G11     5.4236096564121175
G0G11     5.375883625136506
G0G11     5.353996819907059
G0G11     5.361362543895652
G0G11     5.374117676944581
G0G11     5.375820108802117
G0G11     5.364690472606818
G0G11     5.343962825251508
G0G11     5.324008142728124
G0G11     5.2986733238833486
G0G11     5.235357588155531
G0G11     5.133711047731564
G0G11     5.040648725768182
G0G11     4.994153376046329
G0G11     4.943405816237015
G0G11     4.862810177620672
G0G11     4.8135699867808235
G0G11     4.821087053382528
G0G11     4.834260208314917
G0G11     4.811017562140475
G0G11     4.765442391028123
G0G11     4.7312231886820415
G0G11     4.705607807004546
G0G11     4.671453657831905
G0G11     4.631237449334649
G0G11     4.601639061511313
G0G11     4.582504003963555
G0G11     4.568777248399352
G0G11     4.571567569354312
G0G11     4.589608053157259
G0G11     4.591374978920172
G0G11     4.565404869957916
G0G11     4.538041180149527
G0G11     4.523772399841204
G0G11     4.500016735426108
G0G11     4.436015468052823
G0G11     4.336007631414254
G0G11     4.247205134283627
G0G11     4.205964919052582
G0G11     4.183679287107354
G0G11     4.126998343811613
G0G11     4.04814303704216
G0G11     3.9992847623898724
G0G11     3.99373529905805
G0G11     4.011743522857363
G0G11     4.0150275418579
G0G11     3.987889906891841
G0G11     3.967013144807768
G0G11     3.9753913351002876
G0G11     4.000575905478107
G0G11     4.008914163097175
G0G11     3.9994550174202295
G0G11     3.989695454216427
G0G11     3.974750665743707
G0G11     3.9432164798181053
G0G11     3.898491385630242
G0G11     3.8526006785953957
G0G11     3.7984067164373014
G0G11     3.751774087141063
G0G11     3.730440669609017
G0G11     3.72952917223249
G0G11     3.7292847421385233
G0G11     3.719672719841657
G0G11     3.726762116732501
G0G11     3.7473582476187057
G0G11     3.735428483700977
G0G11     3.698403409910823
G0G11     3.687788283670663
G0G11     3.724499251857112
G0G11     3.750183097901217
G0G11     3.735685889958191
G0G11     3.7260035555264936
G0G11     3.76782780632192
G0G11     3.841287907935514
G0G11     3.869930534054136
G0G11     3.837942887309635
G0G11     3.8187174738094396
G0G11     3.8488234536848993
G0G11     3.907403971296942
G0G11     3.950497159899397
G0G11     3.955993264937766
G0G11     3.951302128989096
G0G11     3.9695727409980535
G0G11     4.0181646300893155
G0G11     4.078386129245922
G0G11     4.122159818266286
G0G11     4.1383055685287955
G0G11     4.150114465075143
G0G11     4.17465225094872
G0G11     4.193492266669311
G0G11     4.1728765586956325
G0G11     4.118599419761812
G0G11     4.0668791997907
G0G11     4.034391345491211
G0G11     4.019971821296344
G0G11     4.021780796544725
G0G11     4.042997639487075
G0G11     4.087041726180928
G0G11     4.151534620643307
G0G11     4.228827767806463
G0G11     4.297615415990233
G0G11     4.336352811967223
G0G11     4.358202754471548
G0G11     4.381105233672194
G0G11     4.40645702616813
G0G11     4.4164145776757975
G0G11     4.404144432142383
G0G11     4.384797352406204
G0G11     4.364168863184978
G0G11     4.347576970658221
G0G11     4.346152006119929
G0G11     4.3713609984587665
G0G11     4.422610366958653
G0G11     4.486779698539064
G0G11     4.535807253699815
G0G11     4.556676734211921
G0G11     4.567294685979167
G0G11     4.593754562511101
G0G11     4.621783661564911
G0G11     4.6047660144408065
G0G11     4.564725257114797
G0G11     4.55854332552679
G0G11     4.605973009549687
G0G11     4.681032108192757
G0G11     4.7163052804337395
G0G11     4.6889256434987026
G0G11     4.663340415691005
G0G11     4.685411271913685
G0G11     4.7565288104234495
G0G11     4.829185658204546
G0G11     4.8439499096525
G0G11     4.819683545120502
G0G11     4.809001963603726
G0G11     4.835815649277735
G0G11     4.889044242329971
G0G11     4.9229694596570726
G0G11     4.933910697094125
G0G11     4.966016603276073
G0G11     5.029699996415562
G0G11     5.1133402859040125
G0G11     5.184271728256926
G0G11     5.216029401220519
G0G11     5.225584030137028
G0G11     5.234699323008848
G0G11     5.261423919632093
G0G11     5.317558317413307
G0G11     5.399530932994617
G0G11     5.492479284436455
G0G11     5.579068657691973
G0G11     5.663520227261294
G0G11     5.751764503345501
G0G11     5.835678486906456
G0G11     5.904500405057949
G0G11     5.953292950143354
G0G11     5.992635679135492
G0G11     6.0192115524305265
G0G11     6.028735276534214
G0G11     6.029380960460056
G0G11     6.036796909824038
G0G11     6.054131914487645
G0G11     6.068201993541807
G0G11     6.069863519367378
G0G11     6.0750878405948265
G0G11     6.106393765878062
G0G11     6.155667144830248
G0G11     6.196068829228279
G0G11     6.21598684724384
G0G11     6.2302166761894116
G0G11     6.256750734930581
G0G11     6.300458068126624
G0G11     6.353261166858865
G0G11     6.39940199707726
G0G11     6.432410520361697
G0G11     6.457348989019632
G0G11     6.485917554501083
G0G11     6.519359179263335
G0G11     6.548819453419405
G0G11     6.579538437179689
G0G11     6.6259602574292344
G0G11     6.696305135544617
G0G11     6.768935831225806
G0G11     6.810650899178736
G0G11     6.810315459004301
G0G11     6.783497726839632
G0G11     6.745168441256137
G0G11     6.703047074367125
G0G11     6.683786912554383
G0G11     6.722074157511219
G0G11     6.819642545214053
G0G11     6.936773865997739
G0G11     7.0315108008392695
G0G11     7.097852685806309
G0G11     7.14820417076121
G0G11     7.185688282140837
G0G11     7.200810156470985
G0G11     7.1897524886839586
G0G11     7.1696498351141
G0G11     7.171047090008939
G0G11     7.204953561059933
G0G11     7.250282121157892
G0G11     7.280974481782136
G0G11     7.314193123931577
G0G11     7.386377340975584
G0G11     7.49005233294967
G0G11     7.578000949286332
G0G11     7.617659540800932
G0G11     7.6211808865526915
G0G11     7.605978272014451
G0G11     7.579815256521289
G0G11     7.561300042224498
G0G11     7.574192187847399
G0G11     7.627006425656367
G0G11     7.704539045835642
G0G11     7.786802715173469
G0G11     7.873108005390503
G0G11     7.962713340523854
G0G11     8.036608513707979
G0G11     8.067701961628462
G0G11     8.062780091761553
G0G11     8.060603387844688
G0G11     8.08746938978626
G0G11     8.136787879378918
G0G11     8.183049504127734
G0G11     8.21248191442295
G0G11     8.231766146925713
G0G11     8.247169012479166
G0G11     8.258566305102317
G0G11     8.276482667095124
G0G11     8.318811894079756
G0G11     8.389146042046544
G0G11     8.455071333754567
G0G11     8.500665885975284
G0G11     8.543132186246
G0G11     8.595020406061453
G0G11     8.662133109071057
G0G11     8.730644055441878
G0G11     8.80285195191224
G0G11     8.880892072505652
G0G11     8.962022903234573
G0G11     9.047663385673898
G0G11     9.127584179195722
G0G11     9.187122177072833
G0G11     9.221454613624488
G0G11     9.239019851824652
G0G11     9.255475689351991
G0G11     9.286772515765259
G0G11     9.342784647747044
G0G11     9.414053164707415
G0G11     9.475455517237808
G0G11     9.514673270748844
G0G11     9.556175908991982
G0G11     9.628377281944273
G0G11     9.73594719504084
G0G11     9.84755267530161
G0G11     9.933448990172344
G0G11     9.991950208065521
G0G11     10.041149021882934
G0G11     10.099028840701434
G0G11     10.15968393915998
G0G11     10.200180678899168
G0G11     10.202377477474238
G0G11     10.183364198878758
G0G11     10.18924258880611
G0G11     10.245548809200136
G0G11     10.330305041831082
G0G11     10.394800020659597
G0G11     10.425112698394004
G0G11     10.454737183504944
G0G11     10.511097944940646
G0G11     10.588080491770274
G0G11     10.665036249367052
G0G11     10.729545284054069
G0G11     10.775913350782263
G0G11     10.805889427997155
G0G11     10.83477087717482
G0G11     10.884455621258372
G0G11     10.96366582602212
G0G11     11.044723661701628
G0G11     11.093696350573916
G0G11     11.110829960393316
G0G11     11.117156554285529
G0G11     11.126913886522031
G0G11     11.138228893367256
G0G11     11.152236678497424
G0G11     11.179026099234257
G0G11     11.221878583359048
G0G11     11.281166447831767
G0G11     11.3658936905397
G0G11     11.486794920095262
G0G11     11.63701165380917
G0G11     11.777976033691125
G0G11     11.877239672404514
G0G11     11.945707802096548
G0G11     12.02234756300424
G0G11     12.12266057834319
G0G11     12.232597593785728
G0G11     12.331601920992435
G0G11     12.422440640521309
G0G11     12.512549454464528
G0G11     12.599787936453282
G0G11     12.680358417830924
G0G11     12.764993401831136
G0G11     12.858594467640968
G0G11     12.94212727757304
G0G11     13.005489290357623
G0G11     13.059441392239624
G0G11     13.119347111805043
G0G11     13.18535049551048
G0G11     13.247338648224563
G0G11     13.305406024916756
G0G11     13.36771212152424
G0G11     13.444915880021025
G0G11     13.53953576578841
G0G11     13.636268702045776
G0G11     13.707845473510012
G0G11     13.744041425518578
G0G11     13.77080731848541
G0G11     13.827143576984334
G0G11     13.903295708120886
G0G11     13.953265157865427
G0G11     13.956781404002093
G0G11     13.941367521681423
G0G11     13.972526027466502
G0G11     14.061753459315785
G0G11     14.15179749208767
G0G11     14.215678998042625
G0G11     14.260959023075703
G0G11     14.32377105178624
G0G11     14.41961686381731
G0G11     14.50270217113978
G0G11     14.531624342421658
G0G11     14.497637159024322
G0G11     14.438892031934905
G0G11     14.440894583647946
G0G11     14.51025924337996
G0G11     14.576281030709906
G0G11     14.611227603659684
G0G11     14.630432986019096
G0G11     14.674543560453284
G0G11     14.751149446320282
G0G11     14.830489464953954
G0G11     14.892162106084195
G0G11     14.920984692310798
G0G11     14.915265117663687
G0G11     14.918078500824635
G0G11     14.977866787500366
G0G11     15.06754175385341
G0G11     15.12630919859565
G0G11     15.130266921389232
G0G11     15.10779947278571
G0G11     15.125769397974162
G0G11     15.181437140904375
G0G11     15.224112742667993
G0G11     15.247555723187478
G0G11     15.268040908933372
G0G11     15.297212451168978
G0G11     15.3422465258375
G0G11     15.395242135613143
G0G11     15.431880253065376
G0G11     15.4344475846289
G0G11     15.409295023279496
G0G11     15.408565901214423
G0G11     15.484116775009296
G0G11     15.582962614057081
G0G11     15.642078191511223
G0G11     15.656544828710233
G0G11     15.653728039939681
G0G11     15.683424907108295
G0G11     15.74656706093139
G0G11     15.793167199408693
G0G11     15.802462316264474
G0G11     15.802412688799002
G0G11     15.83726925170197
G0G11     15.911456178115607
G0G11     15.9818580942073
G0G11     16.01600506718105
G0G11     16.02894230727851
G0G11     16.066626335917256
G0G11     16.152353177812277
G0G11     16.25498302268334
G0G11     16.336233510599392
G0G11     16.385150668009125
G0G11     16.410894527974833
G0G11     16.430623512637254
G0G11     16.449497192347796
G0G11     16.465774903553825
G0G11     16.48721339670202
G0G11     16.520149552941508
G0G11     16.553238869374006
G0G11     16.576347322227562
G0G11     16.60198029666802
G0G11     16.654525526249103
