# Supplementary material for: Explainable chemical artificial intelligence from accurate machine learning of real-space chemical descriptors
Source: Nat Commun. 2024 May 21;15:4345. doi: 10.1038/s41467-024-48567-9 (PMC11522690; doi:10.1038/s41467-024-48567-9)
Supplement: Supplementary file 4 — Source Data [file 41467_2024_48567_MOESM4_ESM.zip › SI/Supplementary_Note_14/Supplementary_Figure_35/DI_CO2_O2.txt]

# Label  # Value (electrons)
G0G10     -0.011664
G0G10     -0.01772
G0G10     -0.013937999999999999
G0G10     -0.006311
G0G10     -0.0014389999999999997
G0G10     -0.004886
G0G10     -0.012988
G0G10     -0.010688
G0G10     -0.005031
G0G10     -0.0009659999999999994
G0G10     -0.0007599999999999998
G0G10     -0.005064
G0G10     -0.004259000000000001
G0G10     0.000627
G0G10     -1.399999999999969e-05
G0G10     -0.002008
G0G10     -0.005069000000000001
G0G10     -0.002418
G0G10     0.0038420000000000004
G0G10     0.003698
G0G10     -0.0025119999999999995
G0G10     -0.005269
G0G10     -0.003404
G0G10     0.0007520000000000001
G0G10     0.003413
G0G10     -0.0007540000000000003
G0G10     -0.004697999999999999
G0G10     -0.0014710000000000005
G0G10     0.002172
G0G10     0.0019250000000000005
G0G10     -0.001839
G0G10     -0.005637
G0G10     -0.0018859999999999997
G0G10     9.799999999999913e-05
G0G10     0.0005040000000000001
G0G10     -0.004076
G0G10     -0.005470999999999999
G0G10     -0.0015710000000000003
G0G10     0.0009510000000000005
G0G10     0.0003489999999999999
G0G10     -0.002424
G0G10     -0.003843
G0G10     -0.00032799999999999973
G0G10     0.0017060000000000005
G0G10     0.0005939999999999999
G0G10     -0.0019630000000000003
G0G10     -0.0028790000000000005
G0G10     -0.0008120000000000002
G0G10     0.0017899999999999997
G0G10     0.000536
G0G10     0.00010100000000000018
G0G10     -0.001784
G0G10     -0.0004410000000000004
G0G10     0.00010700000000000032
G0G10     -0.0011539999999999999
G0G10     -0.0016120000000000002
G0G10     -0.002886
G0G10     -0.0019950000000000002
G0G10     -0.0015850000000000003
G0G10     -0.0019779999999999997
G0G10     -0.002216
G0G10     -0.002762
G0G10     -0.0008699999999999997
G0G10     0.0015800000000000002
G0G10     -0.001101
G0G10     -0.00292
G0G10     -0.0004320000000000001
G0G10     8.000000000000021e-05
G0G10     0.004843999999999999
G0G10     0.008022
G0G10     0.010314
G0G10     0.007724999999999999
G0G10     -0.0026239999999999996
G0G10     -0.0012579999999999996
G0G10     0.005580999999999999
G0G10     0.007032999999999999
G0G10     0.002006
G0G10     0.00034
G0G10     -0.0006739999999999997
G0G10     0.0035849999999999996
G0G10     0.004257000000000001
G0G10     0.0063349999999999995
G0G10     0.001803
G0G10     -0.003714
G0G10     -0.0008980000000000004
G0G10     0.0017739999999999995
G0G10     0.0028799999999999997
G0G10     0.0008370000000000001
G0G10     -0.0013040000000000005
G0G10     -0.0012890000000000002
G0G10     0.0007289999999999996
G0G10     0.0009319999999999997
G0G10     -0.0030789999999999997
G0G10     -0.004193
G0G10     0.0004860000000000003
G0G10     0.0013549999999999994
G0G10     -0.00211
G0G10     -0.005986999999999999
G0G10     -0.0035880000000000005
G0G10     0.0008739999999999998
G0G10     0.001778
G0G10     -0.001751
G0G10     -0.006863
G0G10     -0.006317
G0G10     0.0006879999999999998
G0G10     0.0029830000000000004
G0G10     0.0013159999999999997
G0G10     -0.004273
G0G10     -0.0045049999999999995
G0G10     -0.0028610000000000003
G0G10     -2.2000000000000318e-05
G0G10     -0.0014680000000000001
G0G10     -0.005055
G0G10     -0.004956
G0G10     -0.001836
G0G10     0.00038000000000000013
G0G10     0.0004040000000000003
G0G10     -0.0026909999999999994
G0G10     -0.004229
G0G10     0.0018310000000000002
G0G10     0.0014390000000000002
G0G10     0.0004040000000000003
G0G10     -0.0011650000000000002
G0G10     -1.5000000000000256e-05
G0G10     0.0024739999999999996
G0G10     0.0013499999999999996
G0G10     0.0006550000000000002
G0G10     -0.0004069999999999998
G0G10     0.0005279999999999998
G0G10     0.0028569999999999997
G0G10     0.004103000000000001
G0G10     0.002438
G0G10     0.0008460000000000002
G0G10     -0.0005430000000000001
G0G10     -0.0005219999999999999
G0G10     -0.0003979999999999999
G0G10     0.0010479999999999997
G0G10     0.003372
G0G10     0.003743
G0G10     0.004034
G0G10     0.0031479999999999998
G0G10     0.0032430000000000002
G0G10     0.0005679999999999999
G0G10     0.0017869999999999997
G0G10     0.0009239999999999999
G0G10     0.000717
G0G10     0.001728
G0G10     0.002059
G0G10     0.0006410000000000001
G0G10     -0.00014199999999999998
G0G10     -0.00047899999999999993
G0G10     -0.0026539999999999997
G0G10     0.0023
G0G10     -0.0003789999999999998
G0G10     0.002627
G0G10     0.003722
G0G10     0.003765
G0G10     0.0034249999999999997
G0G10     0.003368
G0G10     0.001778
G0G10     1.299999999999999e-05
G0G10     0.002444
G0G10     0.003287
G0G10     0.0025160000000000004
G0G10     0.002004
G0G10     0.001241
G0G10     0.0035889999999999997
G0G10     0.003162
G0G10     0.0029700000000000004
G0G10     0.002548
G0G10     0.004980999999999999
G0G10     0.005757
G0G10     0.005751
G0G10     0.00787
G0G10     0.007626
G0G10     0.006308
G0G10     0.003927
G0G10     0.004461
G0G10     0.006185
G0G10     0.006324
G0G10     0.006788999999999999
G0G10     0.004324
G0G10     0.005647
G0G10     0.003111
G0G10     0.005698
G0G10     0.006623
G0G10     0.007185
G0G10     0.007119
G0G10     0.008073
G0G10     0.010243
G0G10     0.006183000000000001
G0G10     0.008979
G0G10     0.008321
G0G10     0.011705
G0G10     0.011018
G0G10     0.008594
G0G10     0.008394
G0G10     0.008492
G0G10     0.009271
G0G10     0.010575999999999999
G0G10     0.007231
G0G10     0.007022
G0G10     0.008657
G0G10     0.009988999999999998
G0G10     0.010312
G0G10     0.010766
G0G10     0.009463
G0G10     0.008511
G0G10     0.008465
G0G10     0.008708
G0G10     0.008735999999999999
G0G10     0.008707
G0G10     0.006777
G0G10     0.00673
G0G10     0.006145
G0G10     0.006155000000000001
G0G10     0.005752999999999999
G0G10     0.006629
G0G10     0.007229
G0G10     0.006386
G0G10     0.005424999999999999
G0G10     0.005575
G0G10     0.0059949999999999995
G0G10     0.0061730000000000005
G0G10     0.0056549999999999994
G0G10     0.005009
G0G10     0.0053360000000000005
G0G10     0.0058709999999999995
G0G10     0.0065439999999999995
G0G10     0.005395
G0G10     0.004324
G0G10     0.003965000000000001
G0G10     0.005247
G0G10     0.005923
G0G10     0.004815
G0G10     0.004357
G0G10     0.004169
G0G10     0.005471
G0G10     0.005319
G0G10     0.005091
G0G10     0.003362
G0G10     0.004202
G0G10     0.004613
G0G10     0.005214
G0G10     0.004584
G0G10     0.003861
G0G10     0.003678
G0G10     0.004738
G0G10     0.005084
G0G10     0.004747
G0G10     0.00417
G0G10     0.004162000000000001
G0G10     0.00541
G0G10     0.005177
G0G10     0.004971
G0G10     0.004267
G0G10     0.004869999999999999
G0G10     0.005958
G0G10     0.005168
G0G10     0.004372
G0G10     0.004037
G0G10     0.004602
G0G10     0.00506
G0G10     0.0053549999999999995
G0G10     0.005159
G0G10     0.0052699999999999995
G0G10     0.005085
G0G10     0.006244
G0G10     0.006076
G0G10     0.005119
G0G10     0.004716000000000001
G0G10     0.004438999999999999
G0G10     0.004713
G0G10     0.004656
G0G10     0.005001
G0G10     0.0046240000000000005
G0G10     0.003855
G0G10     0.003528
G0G10     0.004663
G0G10     0.005238
G0G10     0.005159
G0G10     0.004463
G0G10     0.004571
G0G10     0.005865
G0G10     0.006586999999999999
G0G10     0.005337
G0G10     0.004666999999999999
G0G10     0.0046
G0G10     0.005727
G0G10     0.004953
G0G10     0.004886
G0G10     0.005017
G0G10     0.005005
G0G10     0.0051779999999999994
G0G10     0.0050620000000000005
G0G10     0.005024
G0G10     0.0050279999999999995
G0G10     0.004802
G0G10     0.0043349999999999994
G0G10     0.005101
G0G10     0.004926
G0G10     0.004937
G0G10     0.0044789999999999995
G0G10     0.004881
G0G10     0.005118999999999999
G0G10     0.0045190000000000004
G0G10     0.005921000000000001
G0G10     0.0062439999999999996
G0G10     0.006348
G0G10     0.005688
G0G10     0.0053029999999999996
G0G10     0.0053679999999999995
G0G10     0.005113
G0G10     0.00488
G0G10     0.004239
G0G10     0.0041329999999999995
G0G10     0.003567
G0G10     0.004334
G0G10     0.004397
G0G10     0.005176999999999999
G0G10     0.004379
G0G10     0.004378
G0G10     0.005326
G0G10     0.005836000000000001
G0G10     0.005298
G0G10     0.004024
G0G10     0.004458
G0G10     0.004507000000000001
G0G10     0.005377
G0G10     0.0045839999999999995
G0G10     0.00459
G0G10     0.0047480000000000005
G0G10     0.005469
G0G10     0.005771
G0G10     0.005342
G0G10     0.0048920000000000005
G0G10     0.004812
G0G10     0.0054
G0G10     0.004467
G0G10     0.004399
G0G10     0.004404
G0G10     0.004851
G0G10     0.004424
G0G10     0.005182
G0G10     0.005115
G0G10     0.0048649999999999995
G0G10     0.005155
G0G10     0.005645000000000001
G0G10     0.00545
G0G10     0.004793
G0G10     0.004569
G0G10     0.003891
G0G10     0.004575
G0G10     0.004679
G0G10     0.0037469999999999995
G0G10     0.002931
G0G10     0.003452
G0G10     0.003659
G0G10     0.004419
G0G10     0.004116
G0G10     0.003992
G0G10     0.004009
G0G10     0.0037489999999999997
G0G10     0.00382
G0G10     0.0041010000000000005
G0G10     0.004024
G0G10     0.0031009999999999996
G0G10     0.002903
G0G10     0.0035169999999999997
G0G10     0.0034089999999999997
G0G10     0.0033689999999999996
G0G10     0.0036829999999999996
G0G10     0.004204
G0G10     0.00394
G0G10     0.002951
G0G10     0.003492
G0G10     0.003933
G0G10     0.003404
G0G10     0.002228
G0G10     0.001823
G0G10     0.003094
G0G10     0.003713
G0G10     0.002856
G0G10     0.0020369999999999997
G0G10     0.0020499999999999997
G0G10     0.0031360000000000003
G0G10     0.0037920000000000002
G0G10     0.002787
G0G10     0.002077
G0G10     0.001986
G0G10     0.002601
G0G10     0.002425
G0G10     0.0031080000000000005
G0G10     0.002545
G0G10     0.0017460000000000002
G0G10     0.0021490000000000003
G0G10     0.0031209999999999996
G0G10     0.003898
G0G10     0.002065
G0G10     0.0013419999999999999
G0G10     0.001403
G0G10     0.002095
G0G10     0.002614
G0G10     0.0011849999999999999
G0G10     0.000595
G0G10     0.000459
G0G10     0.0020629999999999997
G0G10     0.0021780000000000002
G0G10     0.0018190000000000003
G0G10     0.000719
G0G10     0.001091
G0G10     0.0017139999999999998
G0G10     0.002143
G0G10     0.002186
G0G10     0.001735
G0G10     0.0009
G0G10     7.8e-05
G0G10     0.0008719999999999999
G0G10     0.001635
G0G10     0.002888
G0G10     0.00118
G0G10     0.000902
G0G10     0.00041299999999999996
G0G10     0.001278
G0G10     0.001222
G0G10     0.000877
G0G10     0.00012299999999999995
G0G10     -7.699999999999997e-05
G0G10     0.0011029999999999998
G0G10     0.0014060000000000001
G0G10     0.001574
G0G10     0.001071
G0G10     0.000885
G0G10     0.0005300000000000001
G0G10     0.000736
G0G10     0.0014820000000000002
G0G10     0.0011589999999999999
G0G10     0.00021299999999999997
G0G10     -0.0003890000000000001
G0G10     0.000709
G0G10     0.001353
G0G10     0.00115
G0G10     8.199999999999999e-05
G0G10     0.00012599999999999997
G0G10     0.00015999999999999999
G0G10     0.0005459999999999999
G0G10     0.000849
G0G10     0.0004540000000000001
G0G10     -0.000627
G0G10     -0.000335
G0G10     0.000276
G0G10     0.0012009999999999998
G0G10     0.001283
G0G10     -3.1999999999999965e-05
G0G10     -0.00031600000000000004
G0G10     0.00012800000000000002
G0G10     0.0006300000000000001
G0G10     0.000548
G0G10     -0.000354
G0G10     -0.001176
G0G10     -0.000658
G0G10     -0.00029399999999999994
G0G10     -0.000436
G0G10     -0.00117
G0G10     -0.001188
G0G10     -0.001251
G0G10     -0.000603
G0G10     -0.00129
G0G10     -0.001826
G0G10     -0.001813
G0G10     -0.002057
G0G10     -0.0012309999999999999
G0G10     -0.001615
G0G10     -0.001341
G0G10     -0.001693
G0G10     -0.001594
G0G10     -0.002428
G0G10     -0.002443
G0G10     -0.002142
G0G10     -0.0023309999999999997
G0G10     -0.0021869999999999997
G0G10     -0.0027149999999999995
G0G10     -0.0024140000000000003
G0G10     -0.0031270000000000004
G0G10     -0.0022240000000000003
G0G10     -0.0028529999999999996
G0G10     -0.002719
G0G10     -0.004318000000000001
G0G10     -0.0036290000000000003
G0G10     -0.002723
G0G10     -0.002702
G0G10     -0.0035589999999999997
G0G10     -0.00368
G0G10     -0.003568
G0G10     -0.003635
G0G10     -0.0043890000000000005
G0G10     -0.004825
G0G10     -0.004127
G0G10     -0.004664
G0G10     -0.005424
G0G10     -0.005482
