# Supplementary material for: Explainable chemical artificial intelligence from accurate machine learning of real-space chemical descriptors
Source: Nat Commun. 2024 May 21;15:4345. doi: 10.1038/s41467-024-48567-9 (PMC11522690; doi:10.1038/s41467-024-48567-9)
Supplement: Supplementary file 4 — Source Data [file 41467_2024_48567_MOESM4_ESM.zip › SI/Supplementary_Note_14/Supplementary_Figure_35/dist_CO2_O4.txt]

# Label  # Distance (Angstroms)
G0G12     4.853176274438623
G0G12     4.868680263248461
G0G12     4.8597339883041535
G0G12     4.837154183988563
G0G12     4.836313791028707
G0G12     4.867473316383772
G0G12     4.899288655248437
G0G12     4.911203533574012
G0G12     4.9177160387898295
G0G12     4.932730236119748
G0G12     4.948708893120544
G0G12     4.940907957479901
G0G12     4.901856318575958
G0G12     4.854427091044314
G0G12     4.805202658030585
G0G12     4.758500491558513
G0G12     4.718303033570413
G0G12     4.700204391069447
G0G12     4.705483214564124
G0G12     4.719407221071913
G0G12     4.724383009803532
G0G12     4.702562268429422
G0G12     4.647066244058032
G0G12     4.565494135459481
G0G12     4.484047209392266
G0G12     4.425719413501733
G0G12     4.390680567438185
G0G12     4.368848501235844
G0G12     4.352915236514492
G0G12     4.347780371062853
G0G12     4.358457728690623
G0G12     4.371268299495998
G0G12     4.371107022944152
G0G12     4.36212619032802
G0G12     4.357066304118713
G0G12     4.359709377944839
G0G12     4.356765656429305
G0G12     4.336859314088972
G0G12     4.315320219134072
G0G12     4.307584775342853
G0G12     4.320788356716112
G0G12     4.351241483641697
G0G12     4.380426834068948
G0G12     4.395876976219655
G0G12     4.397523254144614
G0G12     4.395221253028531
G0G12     4.401708114135814
G0G12     4.423976017351839
G0G12     4.4649893825272535
G0G12     4.521344858389487
G0G12     4.588393123817847
G0G12     4.660198911706291
G0G12     4.727062425610228
G0G12     4.76575950179895
G0G12     4.761450658001485
G0G12     4.734481286421771
G0G12     4.718488529839166
G0G12     4.737851096320421
G0G12     4.789069598427732
G0G12     4.847155574521283
G0G12     4.896342483794853
G0G12     4.929212447243362
G0G12     4.951638621471618
G0G12     4.979591156071202
G0G12     5.016521920305166
G0G12     5.0556476164629585
G0G12     5.081393341372211
G0G12     5.08212188852937
G0G12     5.062905279095411
G0G12     5.035514691208655
G0G12     5.019554129652503
G0G12     5.023807180515714
G0G12     5.036389814168489
G0G12     5.053261634030685
G0G12     5.079121734107579
G0G12     5.117218117038521
G0G12     5.152573681527042
G0G12     5.16535342699735
G0G12     5.159688467546381
G0G12     5.141898811127592
G0G12     5.11608898407448
G0G12     5.1005199652110615
G0G12     5.124281896236982
G0G12     5.185471011226304
G0G12     5.235812801164984
G0G12     5.251877631972111
G0G12     5.245832040813985
G0G12     5.258031595463855
G0G12     5.3052931175225435
G0G12     5.342422326680406
G0G12     5.348014968198482
G0G12     5.330072304276571
G0G12     5.315980603660367
G0G12     5.321821868263392
G0G12     5.341424806086469
G0G12     5.377874220320817
G0G12     5.425751721087617
G0G12     5.474199085547409
G0G12     5.502050808409245
G0G12     5.5003104773093305
G0G12     5.480828841282719
G0G12     5.456655569079588
G0G12     5.4341026804864265
G0G12     5.412599142941428
G0G12     5.389148568923637
G0G12     5.371448734187835
G0G12     5.364600107397678
G0G12     5.364882519586643
G0G12     5.361064972987627
G0G12     5.352751152513197
G0G12     5.348650620337326
G0G12     5.346815472377595
G0G12     5.340345928594418
G0G12     5.334685477868655
G0G12     5.329585600345552
G0G12     5.305188943787084
G0G12     5.260428813697778
G0G12     5.2049286625315085
G0G12     5.149131717094122
G0G12     5.095689884790276
G0G12     5.042547498455251
G0G12     5.00323442400017
G0G12     4.980866978122124
G0G12     4.951913153817123
G0G12     4.900871451692324
G0G12     4.835716309121646
G0G12     4.76315652460777
G0G12     4.674216771783168
G0G12     4.5688649229293805
G0G12     4.465066852153434
G0G12     4.368540750236859
G0G12     4.2779813217802225
G0G12     4.199406871127868
G0G12     4.148475016667948
G0G12     4.117241174406825
G0G12     4.0869833921315495
G0G12     4.058679489063113
G0G12     4.049156672781781
G0G12     4.070602550023551
G0G12     4.098314183284983
G0G12     4.112345802629394
G0G12     4.138343135061754
G0G12     4.19571697513903
G0G12     4.275295811624829
G0G12     4.349012689772759
G0G12     4.407847490385668
G0G12     4.473470484537775
G0G12     4.539813210450002
G0G12     4.583076554355186
G0G12     4.604042047084747
G0G12     4.625985378262473
G0G12     4.655545991746412
G0G12     4.685076701102012
G0G12     4.718276402276626
G0G12     4.762244732634625
G0G12     4.81763715023369
G0G12     4.870934757035045
G0G12     4.915694906308816
G0G12     4.957685413027743
G0G12     5.010021106945789
G0G12     5.074829813611879
G0G12     5.139512110082365
G0G12     5.20843640701985
G0G12     5.3044898866380255
G0G12     5.42293687493898
G0G12     5.53296718803109
G0G12     5.618774203911318
G0G12     5.674786076866412
G0G12     5.716217651689454
G0G12     5.753910422725348
G0G12     5.782705653696482
G0G12     5.810528814818621
G0G12     5.858772699121443
G0G12     5.914785212379717
G0G12     5.950604127263435
G0G12     5.969762314724784
G0G12     5.987246285342001
G0G12     6.000108938114771
G0G12     5.993070545526186
G0G12     5.970078154187844
G0G12     5.955704399991347
G0G12     5.963984841531617
G0G12     5.9854787344238725
G0G12     6.000252137569236
G0G12     6.005569812890209
G0G12     6.012522544674041
G0G12     6.020184935685477
G0G12     6.015530903335956
G0G12     6.002241273030972
G0G12     6.006610224781692
G0G12     6.034042021878471
G0G12     6.056861536037632
G0G12     6.059368356286524
G0G12     6.053382794039305
G0G12     6.047179165265659
G0G12     6.031803173636703
G0G12     6.001639554597412
G0G12     5.969667956272335
G0G12     5.955032001831204
G0G12     5.950235248742283
G0G12     5.947342639165283
G0G12     5.958128891886619
G0G12     5.993401960307239
G0G12     6.038619749584313
G0G12     6.0685336791848155
G0G12     6.088306539000523
G0G12     6.113624790986375
G0G12     6.139520399510529
G0G12     6.144428087563079
G0G12     6.128330078144431
G0G12     6.113425971728648
G0G12     6.1039354315972485
G0G12     6.081750563736844
G0G12     6.044083927395843
G0G12     6.007621678198437
G0G12     5.9783474260969705
G0G12     5.9440659624835375
G0G12     5.901802812362824
G0G12     5.868078932565431
G0G12     5.848299798949946
G0G12     5.832112467169958
G0G12     5.808666656867521
G0G12     5.776366835808633
G0G12     5.739094798758167
G0G12     5.712633757477497
G0G12     5.717746467594399
G0G12     5.758460227708958
G0G12     5.814581174373588
G0G12     5.855276961242595
G0G12     5.871454667408019
G0G12     5.877233726532838
G0G12     5.884501842851902
G0G12     5.895606458111512
G0G12     5.90649199496166
G0G12     5.917940931991708
G0G12     5.939963102375912
G0G12     5.972266259217115
G0G12     6.00264505125997
G0G12     6.022836557919865
G0G12     6.042665797985598
G0G12     6.0665308572395755
G0G12     6.08366609697396
G0G12     6.085979663735565
G0G12     6.082679059803604
G0G12     6.0845048299505695
G0G12     6.089343745191063
G0G12     6.091946683713573
G0G12     6.098611637580551
G0G12     6.120871285013743
G0G12     6.157441203451088
G0G12     6.19512480323419
G0G12     6.225537125703934
G0G12     6.247319619388167
G0G12     6.2557333857582655
G0G12     6.248772899424159
G0G12     6.238568983702216
G0G12     6.239488491152244
G0G12     6.2484770456366565
G0G12     6.252254114784854
G0G12     6.24946675720629
G0G12     6.256545674587355
G0G12     6.281065364682203
G0G12     6.315832515407654
G0G12     6.352568847540917
G0G12     6.3872378019903655
G0G12     6.419002616928937
G0G12     6.443636439297297
G0G12     6.466323471578654
G0G12     6.500121298406877
G0G12     6.546039682048394
G0G12     6.593541583557704
G0G12     6.6237857459955345
G0G12     6.6471434282100565
G0G12     6.682554954846093
G0G12     6.735847352410204
G0G12     6.797454427758296
G0G12     6.84766035023524
G0G12     6.8755913547707355
G0G12     6.879807240997687
G0G12     6.863624838580399
G0G12     6.835922622579853
G0G12     6.815762353601136
G0G12     6.817477432455283
G0G12     6.844029553648892
G0G12     6.882446183515706
G0G12     6.918249130604427
G0G12     6.9321470734768935
G0G12     6.9117613854178845
G0G12     6.86749061676588
G0G12     6.818654298883637
G0G12     6.771928488923106
G0G12     6.734986621399129
G0G12     6.715319561430493
G0G12     6.714483816163918
G0G12     6.727704788900293
G0G12     6.743064015016506
G0G12     6.751021923191819
G0G12     6.748668715185366
G0G12     6.732272122385963
G0G12     6.701875001301161
G0G12     6.675707126082715
G0G12     6.667096726677638
G0G12     6.673337528030478
G0G12     6.662922154973564
G0G12     6.622275615360641
G0G12     6.577063232375838
G0G12     6.557666402710224
G0G12     6.569011539884183
G0G12     6.591467632830287
G0G12     6.613606078412065
G0G12     6.634445235866095
G0G12     6.650417414607438
G0G12     6.6566900044428055
G0G12     6.663749492693655
G0G12     6.691123277871739
G0G12     6.744862130350486
G0G12     6.803236363578896
G0G12     6.848320214973216
G0G12     6.878147278533863
G0G12     6.890968221626549
G0G12     6.882433257252304
G0G12     6.864410138524096
G0G12     6.855022726916927
G0G12     6.86468211503914
G0G12     6.8865753178165985
G0G12     6.900254220343912
G0G12     6.904283082937667
G0G12     6.914439342493109
G0G12     6.923982621757237
G0G12     6.913820911071623
G0G12     6.907735741397075
G0G12     6.938820009488065
G0G12     7.009350821415057
G0G12     7.081473831579774
G0G12     7.128102658179293
G0G12     7.169713564734265
G0G12     7.222063962161304
G0G12     7.2748192797219975
G0G12     7.317139770431502
G0G12     7.35484902777147
G0G12     7.3866056799873485
G0G12     7.407598834838378
G0G12     7.427404657116332
G0G12     7.455068296561359
G0G12     7.486971664423518
G0G12     7.520657333689876
G0G12     7.557122433944577
G0G12     7.587776221495329
G0G12     7.6088675497179175
G0G12     7.627070967433025
G0G12     7.648169121962485
G0G12     7.671110491032133
G0G12     7.704982772267281
G0G12     7.757544551956018
G0G12     7.8171809622112045
G0G12     7.874556574787173
G0G12     7.928357666524953
G0G12     7.968200837693287
G0G12     7.9712167491038475
G0G12     7.960345176128932
G0G12     7.974171891868758
G0G12     8.002353524722647
G0G12     8.021791410388156
G0G12     8.048274105843259
G0G12     8.096984549776954
G0G12     8.14628324883001
G0G12     8.171673411229678
G0G12     8.191118482071051
G0G12     8.225542187528301
G0G12     8.26831124240866
G0G12     8.317146589702752
G0G12     8.391799869116713
G0G12     8.483012880711794
G0G12     8.547685468408002
G0G12     8.56330886175279
G0G12     8.549821714203148
G0G12     8.532660980279347
G0G12     8.529562736667
G0G12     8.550001447623677
G0G12     8.593908031732582
G0G12     8.65202960267342
G0G12     8.721385420996397
G0G12     8.792360075284261
G0G12     8.850499414260135
G0G12     8.901899215828662
G0G12     8.964210370427267
G0G12     9.024615723371742
G0G12     9.06505956459856
G0G12     9.112593345173552
G0G12     9.189445742698776
G0G12     9.281006866363812
G0G12     9.342195088266966
G0G12     9.373298157539072
G0G12     9.42637771402456
G0G12     9.509848573347059
G0G12     9.580979473224025
G0G12     9.60458999368698
G0G12     9.607569022353365
G0G12     9.63363662682195
G0G12     9.688980029688036
G0G12     9.754198950601342
G0G12     9.812972462091272
G0G12     9.867763742307433
G0G12     9.915956840137307
G0G12     9.94097907318006
G0G12     9.939669005526117
G0G12     9.928960885513785
G0G12     9.921165328197466
G0G12     9.916170237106638
G0G12     9.925140050769095
G0G12     9.959202953797774
G0G12     10.00942007653349
G0G12     10.054196911630747
G0G12     10.074284118490333
G0G12     10.08052608214273
G0G12     10.092617642931815
G0G12     10.100038956720088
G0G12     10.102868168113282
G0G12     10.122638376320394
G0G12     10.171604643875723
G0G12     10.247811080557593
G0G12     10.326543102482773
G0G12     10.364382947844076
G0G12     10.355537004081595
G0G12     10.33734029404793
G0G12     10.338490036888873
G0G12     10.349682570156444
G0G12     10.342788950418887
G0G12     10.328165136284138
G0G12     10.35081785775873
G0G12     10.430968462282427
G0G12     10.53934214094074
G0G12     10.617787568161505
G0G12     10.647358713815745
G0G12     10.657386348407632
G0G12     10.662127772546116
G0G12     10.655387092769844
G0G12     10.64969784072916
G0G12     10.679774482502829
G0G12     10.760171353872943
G0G12     10.8623337709988
G0G12     10.946838540415888
G0G12     11.004511789757315
G0G12     11.058420502726584
G0G12     11.117558699163553
G0G12     11.163156010622721
G0G12     11.177976617194302
G0G12     11.186291505192521
G0G12     11.217793485201117
G0G12     11.27126061566441
G0G12     11.31733357085043
G0G12     11.351111143838066
G0G12     11.397820545062945
G0G12     11.444320163969826
G0G12     11.457351815423655
G0G12     11.463398246186065
G0G12     11.491947207367662
G0G12     11.53251766464979
G0G12     11.548667919892761
G0G12     11.553608371710844
G0G12     11.581054496476737
G0G12     11.605278570431798
G0G12     11.583595146402516
G0G12     11.544679696497353
G0G12     11.55518273193189
G0G12     11.613042621036005
G0G12     11.657930354862813
G0G12     11.670125645469712
G0G12     11.683227793626264
G0G12     11.723034286110487
G0G12     11.760331479496518
G0G12     11.75978639317704
G0G12     11.753431769049923
G0G12     11.777963332154942
G0G12     11.82608965646266
G0G12     11.864156433036552
G0G12     11.890840082971446
G0G12     11.924557608846198
G0G12     11.963200585583108
G0G12     11.994592623248389
G0G12     12.01963808461727
G0G12     12.051457058204814
G0G12     12.084698626948484
G0G12     12.103208373428934
G0G12     12.111762992145163
G0G12     12.136463962966957
G0G12     12.200943128170273
G0G12     12.292135781676201
G0G12     12.355245048236327
G0G12     12.360241783236646
G0G12     12.343908230568756
G0G12     12.345039393803432
G0G12     12.352445718401666
G0G12     12.351889145447817
G0G12     12.384797883381292
G0G12     12.466775938615607
G0G12     12.5546620213519
G0G12     12.598219904658476
G0G12     12.626341048601804
G0G12     12.673215618345713
G0G12     12.701776250722094
