# Supplementary material for: Explainable chemical artificial intelligence from accurate machine learning of real-space chemical descriptors
Source: Nat Commun. 2024 May 21;15:4345. doi: 10.1038/s41467-024-48567-9 (PMC11522690; doi:10.1038/s41467-024-48567-9)
Supplement: Supplementary file 4 — Source Data [file 41467_2024_48567_MOESM4_ESM.zip › SI/Supplementary_Note_14/Supplementary_Figure_35/DI_CO2_O1.txt]

# Label  # Value (electrons)
G0G9     -0.011653
G0G9     -0.018691
G0G9     -0.013044
G0G9     -0.006572000000000001
G0G9     -0.005595
G0G9     -0.010582000000000001
G0G9     -0.01643
G0G9     -0.010141
G0G9     -0.0008190000000000003
G0G9     0.00034599999999999995
G0G9     -2.199999999999945e-05
G0G9     0.000869
G0G9     -0.0006819999999999999
G0G9     0.00496
G0G9     0.0037939999999999996
G0G9     0.00012200000000000015
G0G9     -0.006200999999999999
G0G9     -0.013164
G0G9     0.006554
G0G9     0.013684000000000002
G0G9     0.006921
G0G9     0.008533
G0G9     0.002651999999999999
G0G9     0.004562000000000001
G0G9     0.008305
G0G9     0.011611999999999999
G0G9     0.012228
G0G9     0.010287999999999999
G0G9     0.0075840000000000005
G0G9     0.010958
G0G9     0.008343999999999997
G0G9     0.010074
G0G9     0.010247
G0G9     0.008889999999999999
G0G9     0.007111
G0G9     0.001713000000000001
G0G9     0.0029239999999999995
G0G9     0.0036959999999999996
G0G9     0.004478000000000001
G0G9     0.002848
G0G9     0.0008600000000000005
G0G9     -0.0011550000000000002
G0G9     0.0030749999999999996
G0G9     0.006713000000000001
G0G9     0.0072840000000000005
G0G9     0.0041459999999999995
G0G9     0.002737
G0G9     0.0043029999999999995
G0G9     0.0072000000000000015
G0G9     0.008907000000000002
G0G9     0.011023
G0G9     0.009984
G0G9     0.007276999999999999
G0G9     0.009295000000000001
G0G9     0.008627
G0G9     0.00542
G0G9     0.0025859999999999998
G0G9     0.0029050000000000005
G0G9     0.0031340000000000005
G0G9     -0.0004420000000000001
G0G9     -0.00014800000000000056
G0G9     0.0005570000000000002
G0G9     0.0029000000000000007
G0G9     0.004495
G0G9     0.00315
G0G9     0.0017869999999999995
G0G9     0.002401000000000001
G0G9     0.000516
G0G9     0.0039180000000000005
G0G9     0.007268
G0G9     0.008002
G0G9     0.007066000000000001
G0G9     0.0006309999999999996
G0G9     0.002364
G0G9     0.004414000000000001
G0G9     0.006037000000000001
G0G9     0.002726
G0G9     -0.00020700000000000059
G0G9     -0.000405
G0G9     0.0020210000000000002
G0G9     0.002993000000000001
G0G9     0.0006250000000000001
G0G9     -0.002218
G0G9     -0.00724
G0G9     -0.003482
G0G9     0.0009129999999999997
G0G9     -0.00028699999999999993
G0G9     -0.004955
G0G9     -0.006207000000000001
G0G9     -0.0013909999999999999
G0G9     -5.099999999999983e-05
G0G9     -0.0019389999999999998
G0G9     -0.006997
G0G9     -0.005039
G0G9     0.00012399999999999998
G0G9     0.00151
G0G9     -0.0012239999999999998
G0G9     -0.007519
G0G9     -0.006929
G0G9     -0.0019190000000000001
G0G9     -0.0010990000000000002
G0G9     -0.0020340000000000002
G0G9     -0.004443000000000001
G0G9     -0.0034220000000000006
G0G9     -0.00012499999999999968
G0G9     0.0015809999999999995
G0G9     0.001193
G0G9     -0.0026130000000000003
G0G9     -0.0027779999999999997
G0G9     -0.0014169999999999999
G0G9     -0.0013
G0G9     -0.0021330000000000003
G0G9     -0.004819
G0G9     -0.0057209999999999995
G0G9     -0.00284
G0G9     -0.001084
G0G9     -0.002204
G0G9     -0.004318000000000001
G0G9     -0.006353
G0G9     -0.0018729999999999997
G0G9     0.0003870000000000002
G0G9     0.0016050000000000003
G0G9     -0.001418
G0G9     -0.0005639999999999998
G0G9     0.0016549999999999994
G0G9     0.0020580000000000004
G0G9     0.0013839999999999998
G0G9     -0.0001709999999999997
G0G9     0.0008440000000000001
G0G9     0.0031780000000000003
G0G9     0.002262
G0G9     4.499999999999947e-05
G0G9     -0.0005580000000000001
G0G9     0.0006440000000000003
G0G9     0.0022299999999999998
G0G9     0.0012040000000000002
G0G9     0.00022199999999999998
G0G9     0.001167
G0G9     0.00196
G0G9     0.0030210000000000002
G0G9     0.001956
G0G9     0.001998
G0G9     0.0018369999999999999
G0G9     0.0016070000000000004
G0G9     0.001255
G0G9     0.001401
G0G9     0.00178
G0G9     0.0012180000000000003
G0G9     0.0006529999999999999
G0G9     0.000613
G0G9     0.002071
G0G9     0.002626
G0G9     0.0029070000000000003
G0G9     0.0023060000000000003
G0G9     0.001499
G0G9     0.002034
G0G9     0.0025139999999999997
G0G9     0.0025359999999999996
G0G9     0.0016150000000000001
G0G9     0.0013709999999999998
G0G9     0.002213
G0G9     0.003509
G0G9     0.0036360000000000003
G0G9     0.0022400000000000002
G0G9     0.0014960000000000004
G0G9     0.002134
G0G9     0.00344
G0G9     0.004118999999999999
G0G9     0.0037480000000000005
G0G9     0.0032470000000000003
G0G9     0.0037630000000000003
G0G9     0.004571
G0G9     0.004102
G0G9     0.003693
G0G9     0.0035429999999999997
G0G9     0.003815
G0G9     0.0046890000000000005
G0G9     0.00427
G0G9     0.0041659999999999996
G0G9     0.003221
G0G9     0.002993
G0G9     0.003602
G0G9     0.0029700000000000004
G0G9     0.0022320000000000005
G0G9     0.002708
G0G9     0.0036379999999999997
G0G9     0.004373
G0G9     0.002696
G0G9     0.00214
G0G9     0.002524
G0G9     0.003882
G0G9     0.004002
G0G9     0.003065
G0G9     0.00355
G0G9     0.004744
G0G9     0.0052450000000000005
G0G9     0.004731
G0G9     0.003959
G0G9     0.004038
G0G9     0.005225
G0G9     0.004838
G0G9     0.004359
G0G9     0.004095
G0G9     0.004389
G0G9     0.00465
G0G9     0.005576
G0G9     0.0062380000000000005
G0G9     0.005517
G0G9     0.004647
G0G9     0.00375
G0G9     0.005126
G0G9     0.005189
G0G9     0.0050360000000000005
G0G9     0.004295
G0G9     0.00435
G0G9     0.004781
G0G9     0.0051210000000000006
G0G9     0.005044
G0G9     0.004626
G0G9     0.004765
G0G9     0.00396
G0G9     0.004109
G0G9     0.004789
G0G9     0.005067
G0G9     0.004254
G0G9     0.003348
G0G9     0.003915999999999999
G0G9     0.004775000000000001
G0G9     0.005623
G0G9     0.00385
G0G9     0.003502
G0G9     0.004279
G0G9     0.006561
G0G9     0.005989
G0G9     0.004228000000000001
G0G9     0.003249
G0G9     0.004118
G0G9     0.004638
G0G9     0.0048920000000000005
G0G9     0.004200000000000001
G0G9     0.003817
G0G9     0.004067
G0G9     0.004802000000000001
G0G9     0.0056760000000000005
G0G9     0.0056830000000000006
G0G9     0.005098999999999999
G0G9     0.0039640000000000005
G0G9     0.004803999999999999
G0G9     0.005483
G0G9     0.005611
G0G9     0.0040230000000000005
G0G9     0.0037600000000000003
G0G9     0.005606
G0G9     0.005796
G0G9     0.005271
G0G9     0.0031520000000000003
G0G9     0.0035759999999999998
G0G9     0.0047799999999999995
G0G9     0.005199
G0G9     0.0040420000000000005
G0G9     0.004638
G0G9     0.0050880000000000005
G0G9     0.005804999999999999
G0G9     0.005259
G0G9     0.004445999999999999
G0G9     0.005174
G0G9     0.005218
G0G9     0.004905
G0G9     0.003853
G0G9     0.004623
G0G9     0.005737
G0G9     0.005979
G0G9     0.004842
G0G9     0.004532
G0G9     0.004795
G0G9     0.004667
G0G9     0.004315
G0G9     0.004342
G0G9     0.005257
G0G9     0.004831
G0G9     0.005085999999999999
G0G9     0.004171
G0G9     0.005350000000000001
G0G9     0.006039000000000001
G0G9     0.00558
G0G9     0.0043879999999999995
G0G9     0.004414
G0G9     0.005361
G0G9     0.0055720000000000006
G0G9     0.004828000000000001
G0G9     0.004108
G0G9     0.004443000000000001
G0G9     0.004214000000000001
G0G9     0.005418
G0G9     0.006076
G0G9     0.005637
G0G9     0.004626
G0G9     0.004601
G0G9     0.005575999999999999
G0G9     0.006344
G0G9     0.005894
G0G9     0.004592
G0G9     0.004885
G0G9     0.004953
G0G9     0.0058460000000000005
G0G9     0.00429
G0G9     0.004427
G0G9     0.004054
G0G9     0.004831
G0G9     0.006155
G0G9     0.006251
G0G9     0.005419
G0G9     0.004642
G0G9     0.005306
G0G9     0.005582
G0G9     0.005437
G0G9     0.00466
G0G9     0.005141
G0G9     0.005266000000000001
G0G9     0.006435000000000001
G0G9     0.006211
G0G9     0.005431
G0G9     0.004719999999999999
G0G9     0.004596
G0G9     0.005535
G0G9     0.004895
G0G9     0.004814
G0G9     0.005021
G0G9     0.005188
G0G9     0.004408
G0G9     0.004123
G0G9     0.004973
G0G9     0.005365
G0G9     0.0053089999999999995
G0G9     0.0046099999999999995
G0G9     0.004774
G0G9     0.005139
G0G9     0.005582
G0G9     0.004902
G0G9     0.004632000000000001
G0G9     0.004498
G0G9     0.005201
G0G9     0.005079
G0G9     0.004372
G0G9     0.0034879999999999998
G0G9     0.003241
G0G9     0.0038480000000000003
G0G9     0.004062
G0G9     0.005461000000000001
G0G9     0.005151
G0G9     0.003961
G0G9     0.003838
G0G9     0.004672
G0G9     0.004733
G0G9     0.004089000000000001
G0G9     0.003059
G0G9     0.003623
G0G9     0.003766
G0G9     0.004039000000000001
G0G9     0.003764
G0G9     0.00377
G0G9     0.0040739999999999995
G0G9     0.0035310000000000003
G0G9     0.003842
G0G9     0.004122
G0G9     0.0042840000000000005
G0G9     0.003143
G0G9     0.0031339999999999996
G0G9     0.002988
G0G9     0.0031020000000000006
G0G9     0.003527
G0G9     0.002552
G0G9     0.002499
G0G9     0.002244
G0G9     0.00336
G0G9     0.00353
G0G9     0.0033770000000000007
G0G9     0.0035570000000000003
G0G9     0.004403
G0G9     0.004366
G0G9     0.004762
G0G9     0.00434
G0G9     0.004777
G0G9     0.004228
G0G9     0.002921
G0G9     0.002613
G0G9     0.002718
G0G9     0.002748
G0G9     0.0022069999999999998
G0G9     0.0021539999999999997
G0G9     0.002225
G0G9     0.002869
G0G9     0.002526
G0G9     0.00254
G0G9     0.002365
G0G9     0.003469
G0G9     0.0033659999999999996
G0G9     0.002595
G0G9     0.002885
G0G9     0.002973
G0G9     0.003173
G0G9     0.002805
G0G9     0.002519
G0G9     0.002536
G0G9     0.0029259999999999998
G0G9     0.0023929999999999997
G0G9     0.0023810000000000003
G0G9     0.002525
G0G9     0.0024660000000000003
G0G9     0.001874
G0G9     0.001746
G0G9     0.0024029999999999998
G0G9     0.0025629999999999997
G0G9     0.002233
G0G9     0.002262
G0G9     0.003027
G0G9     0.003274
G0G9     0.003301
G0G9     0.002645
G0G9     0.002775
G0G9     0.003134
G0G9     0.003835
G0G9     0.002652
G0G9     0.002024
G0G9     0.002249
G0G9     0.0036959999999999996
G0G9     0.003546
G0G9     0.00304
G0G9     0.0025459999999999997
G0G9     0.0021130000000000003
G0G9     0.003143
G0G9     0.002773
G0G9     0.002441
G0G9     0.001532
G0G9     0.002076
G0G9     0.002462
G0G9     0.0035139999999999998
G0G9     0.003659
G0G9     0.0020789999999999997
G0G9     0.0018059999999999999
G0G9     0.001631
G0G9     0.002641
G0G9     0.001947
G0G9     0.001687
G0G9     0.0018130000000000002
G0G9     0.002305
G0G9     0.002218
G0G9     0.0021520000000000003
G0G9     0.002447
G0G9     0.0018830000000000001
G0G9     0.001403
G0G9     0.001994
G0G9     0.002075
G0G9     0.001757
G0G9     0.000939
G0G9     0.001276
G0G9     0.001713
G0G9     0.001104
G0G9     0.001363
G0G9     0.0006479999999999999
G0G9     0.001349
G0G9     0.0014659999999999999
G0G9     0.001921
G0G9     0.000797
G0G9     0.001078
G0G9     0.000611
G0G9     0.0017800000000000001
G0G9     0.000914
G0G9     0.0008049999999999999
G0G9     0.0005080000000000001
G0G9     0.000447
G0G9     0.001396
G0G9     0.0009430000000000002
G0G9     0.00018299999999999995
G0G9     0.000257
G0G9     0.0005740000000000001
G0G9     0.000691
G0G9     0.00103
G0G9     -0.0005870000000000001
G0G9     -0.000432
G0G9     -4.7999999999999974e-05
G0G9     0.00040800000000000005
G0G9     9.000000000000002e-05
G0G9     -0.001044
G0G9     -0.001725
G0G9     -0.001647
G0G9     -0.0006050000000000001
G0G9     -0.000815
G0G9     -0.000956
G0G9     -0.001934
G0G9     -0.0019000000000000002
G0G9     -0.001179
G0G9     -0.001018
G0G9     -0.0015170000000000001
G0G9     -0.002523
G0G9     -0.00268
G0G9     -0.002539
G0G9     -0.0019529999999999999
G0G9     -0.001604
G0G9     -0.0025000000000000005
G0G9     -0.0031479999999999998
