# Supplementary material for: Explainable chemical artificial intelligence from accurate machine learning of real-space chemical descriptors
Source: Nat Commun. 2024 May 21;15:4345. doi: 10.1038/s41467-024-48567-9 (PMC11522690; doi:10.1038/s41467-024-48567-9)
Supplement: Supplementary file 4 — Source Data [file 41467_2024_48567_MOESM4_ESM.zip › SI/Supplementary_Note_14/Supplementary_Figure_35/dist_CO2_O2.txt]

# Label  # Distance (Angstroms)
G0G10     4.844502209404607
G0G10     4.842178138833871
G0G10     4.826815484568819
G0G10     4.8175261388198
G0G10     4.827884991387697
G0G10     4.832728168639014
G0G10     4.804597618976683
G0G10     4.756379784355684
G0G10     4.742459552356128
G0G10     4.780025799390976
G0G10     4.831392767548248
G0G10     4.871739266316963
G0G10     4.906885208885752
G0G10     4.94465187745103
G0G10     4.9768861405015254
G0G10     4.9960984464225415
G0G10     5.00785965775094
G0G10     5.019134976759711
G0G10     5.028718386864682
G0G10     5.043291466908764
G0G10     5.078107653846102
G0G10     5.141518437715605
G0G10     5.2089983578413595
G0G10     5.243775181813582
G0G10     5.239499554989007
G0G10     5.2159749988938096
G0G10     5.184152142158818
G0G10     5.141297557913829
G0G10     5.092497979979157
G0G10     5.056272588773884
G0G10     5.044759432202911
G0G10     5.046909108636512
G0G10     5.053606747457536
G0G10     5.074083645043081
G0G10     5.1070716241317
G0G10     5.132768500208167
G0G10     5.138493842924289
G0G10     5.124604794140057
G0G10     5.103982042462684
G0G10     5.084717228277964
G0G10     5.061337833698078
G0G10     5.03008854569314
G0G10     5.007432465198515
G0G10     5.0044200255210765
G0G10     5.0011032350029865
G0G10     4.9840865015404106
G0G10     4.962222876413416
G0G10     4.960282610760846
G0G10     4.974196352142408
G0G10     4.984122568699978
G0G10     4.984929892353298
G0G10     4.977415510451976
G0G10     4.953255062700818
G0G10     4.910364624087589
G0G10     4.858001609663556
G0G10     4.814352617304701
G0G10     4.7864084964822515
G0G10     4.768995952344965
G0G10     4.756256384293878
G0G10     4.739603958799787
G0G10     4.710698662114022
G0G10     4.66914849286468
G0G10     4.61983791029174
G0G10     4.5635950986817315
G0G10     4.497498392070302
G0G10     4.420437179452425
G0G10     4.339637857856331
G0G10     4.270800842284135
G0G10     4.219266841988107
G0G10     4.18112553577607
G0G10     4.156934557528036
G0G10     4.15022317992546
G0G10     4.166241847950784
G0G10     4.200861748395212
G0G10     4.22023932721103
G0G10     4.211725974581394
G0G10     4.2047773987566535
G0G10     4.23289275078632
G0G10     4.275353141019303
G0G10     4.284393880696999
G0G10     4.2757540883284895
G0G10     4.289508129782427
G0G10     4.31573440607041
G0G10     4.320040068027336
G0G10     4.290944937099215
G0G10     4.259547710357699
G0G10     4.2565192349777705
G0G10     4.268995422198401
G0G10     4.284297603411358
G0G10     4.308879828897921
G0G10     4.346837763652061
G0G10     4.375355018031608
G0G10     4.379938806346646
G0G10     4.376619523987198
G0G10     4.382465154266518
G0G10     4.3878705235486315
G0G10     4.381370771424413
G0G10     4.375638713866405
G0G10     4.386603161246064
G0G10     4.404365678741702
G0G10     4.409385534818957
G0G10     4.409479420377711
G0G10     4.4388316092470035
G0G10     4.493230316456576
G0G10     4.5305992173699225
G0G10     4.537614949833193
G0G10     4.531524096977726
G0G10     4.528598689821405
G0G10     4.5258173483151785
G0G10     4.510765976878413
G0G10     4.482114499486158
G0G10     4.460880897328263
G0G10     4.463865997731515
G0G10     4.490004531630934
G0G10     4.519874349462035
G0G10     4.5342097680979006
G0G10     4.546740007306339
G0G10     4.582120938880939
G0G10     4.629084254025004
G0G10     4.661998140481007
G0G10     4.669714385614394
G0G10     4.665694157807209
G0G10     4.671550128200192
G0G10     4.698686675371858
G0G10     4.752856837108571
G0G10     4.833680160319078
G0G10     4.924132981452622
G0G10     5.00041518841119
G0G10     5.047472655205376
G0G10     5.064410759923506
G0G10     5.062659167693632
G0G10     5.0529789424589655
G0G10     5.04306924824396
G0G10     5.03616560359462
G0G10     5.032140663166728
G0G10     5.031759573201615
G0G10     5.036838710255335
G0G10     5.0468732026560605
G0G10     5.057212972474641
G0G10     5.057391373613135
G0G10     5.035608323366494
G0G10     5.00236662702395
G0G10     4.985222229938111
G0G10     4.988854294297576
G0G10     4.978026742181469
G0G10     4.939921449930158
G0G10     4.910884471183976
G0G10     4.925372003951622
G0G10     4.958510461201342
G0G10     4.948948170996879
G0G10     4.9020234777166545
G0G10     4.8766612282751405
G0G10     4.891494964627664
G0G10     4.89881223869613
G0G10     4.853073784901412
G0G10     4.79598105048362
G0G10     4.777711865590285
G0G10     4.792033324261582
G0G10     4.800469956459451
G0G10     4.76429492768317
G0G10     4.701403053013074
G0G10     4.669657191515824
G0G10     4.6711428410994635
G0G10     4.688084000202743
G0G10     4.718854994508123
G0G10     4.759386572645933
G0G10     4.772206750027924
G0G10     4.738860057564969
G0G10     4.694534076472339
G0G10     4.673927963611352
G0G10     4.653391640989517
G0G10     4.589190062742995
G0G10     4.515372836436303
G0G10     4.494630314231887
G0G10     4.528031838492562
G0G10     4.562593874624811
G0G10     4.557813952718029
G0G10     4.533272132154918
G0G10     4.5311904303608195
G0G10     4.548008043155039
G0G10     4.573568164949722
G0G10     4.605335354640213
G0G10     4.642911179678212
G0G10     4.669238822869821
G0G10     4.668639039559469
G0G10     4.656710717732043
G0G10     4.6517057019829124
G0G10     4.6469936724990575
G0G10     4.628417966802018
G0G10     4.618183981550437
G0G10     4.651176389370555
G0G10     4.72135184220427
G0G10     4.787204938998449
G0G10     4.826537366141253
G0G10     4.8577862074551135
G0G10     4.897497152074841
G0G10     4.940188784691482
G0G10     4.976664041908909
G0G10     5.0039765108616026
G0G10     5.036732887134925
G0G10     5.074895233577525
G0G10     5.095537422303987
G0G10     5.093429392314337
G0G10     5.091502965599416
G0G10     5.106405476782231
G0G10     5.137836525244082
G0G10     5.1859196769295295
G0G10     5.250624737572192
G0G10     5.3255733258542
G0G10     5.3911308832687705
G0G10     5.424678233750659
G0G10     5.4332318514675055
G0G10     5.437970320900034
G0G10     5.448677047495646
G0G10     5.465906253698993
G0G10     5.492372434249127
G0G10     5.537510608438298
G0G10     5.6084750046826795
G0G10     5.7041073215542015
G0G10     5.813988261263508
G0G10     5.914789710533418
G0G10     5.986676099617825
G0G10     6.036590224768243
G0G10     6.082641540421717
G0G10     6.133595366612096
G0G10     6.181801346399474
G0G10     6.21779237814952
G0G10     6.251137132103201
G0G10     6.3020358480236585
G0G10     6.384680229568484
G0G10     6.493457529425929
G0G10     6.61516883403246
G0G10     6.72946965403749
G0G10     6.8172511598892225
G0G10     6.8824645130076
G0G10     6.942749233452569
G0G10     7.004859024095514
G0G10     7.058494967037623
G0G10     7.103956599814643
G0G10     7.154951598660491
G0G10     7.217688759295243
G0G10     7.289096301425042
G0G10     7.363839866499086
G0G10     7.442934088802873
G0G10     7.532836223363018
G0G10     7.636233354415167
G0G10     7.744287098727333
G0G10     7.844506121937468
G0G10     7.941572076119433
G0G10     8.038510860224129
G0G10     8.12459569908494
G0G10     8.190158834782782
G0G10     8.23469188119385
G0G10     8.270232625710515
G0G10     8.306554099096564
G0G10     8.34294555909549
G0G10     8.377032780579604
G0G10     8.4171645844658
G0G10     8.480993468425446
G0G10     8.566482788140755
G0G10     8.653588920761493
G0G10     8.73922437905976
G0G10     8.823121419365005
G0G10     8.903471129336117
G0G10     8.965880645314964
G0G10     9.012231639534514
G0G10     9.058835074100228
G0G10     9.107023132043635
G0G10     9.138043507640024
G0G10     9.153604233768402
G0G10     9.169309738471487
G0G10     9.191119647854704
G0G10     9.205316852323985
G0G10     9.191760219748232
G0G10     9.150807849168558
G0G10     9.10598276764864
G0G10     9.083937727608905
G0G10     9.08556424650998
G0G10     9.094418153085183
G0G10     9.102689315686067
G0G10     9.116242538807839
G0G10     9.139942953483017
G0G10     9.172957802850966
G0G10     9.20259567675684
G0G10     9.217586420500112
G0G10     9.219573091330227
G0G10     9.221600121199351
G0G10     9.237905450086
G0G10     9.270315232363263
G0G10     9.308393676172557
G0G10     9.337903191889248
G0G10     9.34915071615795
G0G10     9.343570672137949
G0G10     9.331174390617695
G0G10     9.325648570337554
G0G10     9.328848508399295
G0G10     9.33142060443736
G0G10     9.328496281382765
G0G10     9.327438885500293
G0G10     9.340639331113616
G0G10     9.362243899785904
G0G10     9.373874449332046
G0G10     9.369845325598568
G0G10     9.363167500482371
G0G10     9.370205186093544
G0G10     9.395851410771167
G0G10     9.431083659231119
G0G10     9.469320325177415
G0G10     9.504529664935038
G0G10     9.51864701324204
G0G10     9.505213423829364
G0G10     9.475130208982105
G0G10     9.434077288027941
G0G10     9.378694252056356
G0G10     9.323230551839744
G0G10     9.295671922504988
G0G10     9.305791905691162
G0G10     9.346411146212287
G0G10     9.420053960146257
G0G10     9.529890121016685
G0G10     9.651182771766472
G0G10     9.747555892964133
G0G10     9.81122091915189
G0G10     9.859301036336806
G0G10     9.902640306923868
G0G10     9.935097505611603
G0G10     9.961282034690077
G0G10     9.997888384358601
G0G10     10.056895134543499
G0G10     10.138557468588147
G0G10     10.235402943880969
G0G10     10.32840817458093
G0G10     10.40523478000151
G0G10     10.468875591212951
G0G10     10.524384560191372
G0G10     10.571511642643145
G0G10     10.614863291711242
G0G10     10.659349832855558
G0G10     10.696494485580391
G0G10     10.726140136188981
G0G10     10.766468035370028
G0G10     10.839638864751787
G0G10     10.945294768966225
G0G10     11.055464655936197
G0G10     11.15767920127838
G0G10     11.256933641185173
G0G10     11.347689984659304
G0G10     11.411759454684029
G0G10     11.449804807845577
G0G10     11.478091157940096
G0G10     11.507454078169992
G0G10     11.535609895888449
G0G10     11.566441412219183
G0G10     11.615824644524881
G0G10     11.69417144909752
G0G10     11.796111408487333
G0G10     11.896646383299721
G0G10     11.986500799820035
G0G10     12.071852093379734
G0G10     12.152248109245413
G0G10     12.21884638245706
G0G10     12.27245875921069
G0G10     12.335301808387687
G0G10     12.417579170872987
G0G10     12.49614947297861
G0G10     12.556143115585256
G0G10     12.60197575136606
G0G10     12.644255572147271
G0G10     12.68710950240996
G0G10     12.727727356106167
G0G10     12.770043855363106
G0G10     12.818445666659835
G0G10     12.866902502505022
G0G10     12.907347405226334
G0G10     12.956557595337316
G0G10     13.022542490950489
G0G10     13.089015410538734
G0G10     13.14383186119847
G0G10     13.192328657609195
G0G10     13.251285263068308
G0G10     13.331659068456831
G0G10     13.425757705569197
G0G10     13.515939518578731
G0G10     13.596410437114642
G0G10     13.677245170124108
G0G10     13.7676832954775
G0G10     13.852608555341712
G0G10     13.920251019706772
G0G10     13.978421803206437
G0G10     14.038158530762795
G0G10     14.09739369768715
G0G10     14.15036343866048
G0G10     14.194052257850142
G0G10     14.225281640447875
G0G10     14.243374605094742
G0G10     14.256737215803739
G0G10     14.27874134727281
G0G10     14.307047520843344
G0G10     14.330704203709722
G0G10     14.348711476126228
G0G10     14.376072894223933
G0G10     14.41898466964169
G0G10     14.467722352217859
G0G10     14.512501387830776
G0G10     14.552514084945257
G0G10     14.59552802203283
G0G10     14.647857255105416
G0G10     14.707968000185616
G0G10     14.771537314799788
G0G10     14.834269096512477
G0G10     14.89460550345578
G0G10     14.945198287251579
G0G10     14.97644807258292
G0G10     14.986350179754321
G0G10     14.975300409405294
G0G10     14.948315370622145
G0G10     14.914012788639093
G0G10     14.883459746188704
G0G10     14.870153498466417
G0G10     14.886375475591647
G0G10     14.930731789543842
G0G10     14.9877170364819
G0G10     15.036952594417798
G0G10     15.069845710937438
G0G10     15.094915202594564
G0G10     15.11977497704829
G0G10     15.146837073606369
G0G10     15.176374202326281
G0G10     15.215595142215474
G0G10     15.273042556580338
G0G10     15.345636924637132
G0G10     15.425454216914261
G0G10     15.500057159979246
G0G10     15.553403291437668
G0G10     15.575004883323082
G0G10     15.568180039384726
G0G10     15.551974196236863
G0G10     15.544358392204828
G0G10     15.550967298551825
G0G10     15.5680475661166
G0G10     15.58911453302426
G0G10     15.605551950089449
G0G10     15.626167683662977
G0G10     15.663544889699423
G0G10     15.71171869192171
G0G10     15.754668596806514
G0G10     15.787058579922117
G0G10     15.833001885182261
G0G10     15.897932645788526
G0G10     15.97553971391451
G0G10     16.059939330254792
G0G10     16.143500633029557
G0G10     16.207784173818045
G0G10     16.234184207215712
G0G10     16.236870557742982
G0G10     16.247669857920968
G0G10     16.27558457281191
G0G10     16.316554453932664
G0G10     16.366359964659182
G0G10     16.420374812231632
G0G10     16.46639901026971
G0G10     16.50196519921425
G0G10     16.542567033754896
G0G10     16.600843921768742
G0G10     16.664263794514383
G0G10     16.710442952543474
G0G10     16.74367068003284
G0G10     16.802910429309033
G0G10     16.898853622967998
G0G10     17.007176880264954
G0G10     17.101281092102717
G0G10     17.176272274099567
G0G10     17.2394106143596
G0G10     17.2939901727843
G0G10     17.344626786570807
G0G10     17.401964028242784
G0G10     17.473471384888946
G0G10     17.545601729962417
G0G10     17.604701151289564
G0G10     17.661565926185364
G0G10     17.733667605322502
G0G10     17.818423215497067
G0G10     17.894654980484894
G0G10     17.94740211561097
G0G10     17.990080408969135
G0G10     18.04627345067936
G0G10     18.124653476300765
G0G10     18.21558425172533
G0G10     18.307183139389902
G0G10     18.395696501651884
G0G10     18.480363572383162
G0G10     18.556919795455013
G0G10     18.625985979990567
G0G10     18.701063703131457
G0G10     18.78862835344152
G0G10     18.873933093892727
G0G10     18.951853290497816
G0G10     19.040481129452978
G0G10     19.15088033156006
G0G10     19.27115708052629
G0G10     19.376468560663284
