# Supplementary material for: Explainable chemical artificial intelligence from accurate machine learning of real-space chemical descriptors
Source: Nat Commun. 2024 May 21;15:4345. doi: 10.1038/s41467-024-48567-9 (PMC11522690; doi:10.1038/s41467-024-48567-9)
Supplement: Supplementary file 4 — Source Data [file 41467_2024_48567_MOESM4_ESM.zip › SI/Supplementary_Note_14/Supplementary_Figure_27/dist_CO2_O1.txt]

# Label  # Distance (Angstroms)
G0G9     4.85120463661
G0G9     4.79013448474
G0G9     4.70893440968
G0G9     4.62408745843
G0G9     4.55629363152
G0G9     4.51300669353
G0G9     4.47361007421
G0G9     4.41888510955
G0G9     4.35425969378
G0G9     4.29514329317
G0G9     4.23992289418
G0G9     4.17712789663
G0G9     4.11258113576
G0G9     4.0871395581
G0G9     4.10590481151
G0G9     4.11861691019
G0G9     4.11093114693
G0G9     4.10461457563
G0G9     4.09434169436
G0G9     4.05990135574
G0G9     4.01447716054
G0G9     3.98831649761
G0G9     3.98913416735
G0G9     4.0072578811
G0G9     4.04933192244
G0G9     4.12211718718
G0G9     4.18796543673
G0G9     4.21236479457
G0G9     4.22073431902
G0G9     4.24960514032
G0G9     4.28500063234
G0G9     4.31307464109
G0G9     4.35386713016
G0G9     4.40951582955
G0G9     4.45594075186
G0G9     4.49023698878
G0G9     4.52561437434
G0G9     4.57027798936
G0G9     4.62450414808
G0G9     4.67692938851
G0G9     4.72272272224
G0G9     4.77366790052
G0G9     4.82588182929
G0G9     4.86656721888
G0G9     4.91499326327
G0G9     4.97047043839
G0G9     4.99245635637
G0G9     4.99467979132
G0G9     5.03451581537
G0G9     5.0804386643
G0G9     5.09328373214
G0G9     5.0957059888
G0G9     5.11025352652
G0G9     5.11936591564
G0G9     5.12722110143
G0G9     5.16337024789
G0G9     5.21339773492
G0G9     5.2357430314
G0G9     5.22762993146
G0G9     5.2095049364
G0G9     5.175508985
G0G9     5.11907824954
G0G9     5.06056474042
G0G9     5.0222610531
G0G9     5.01279159463
G0G9     5.01914975509
G0G9     5.00950655018
G0G9     4.97534180696
G0G9     4.92205739391
G0G9     4.84745424083
G0G9     4.76818808254
G0G9     4.71231604542
G0G9     4.68500985119
G0G9     4.67044544994
G0G9     4.66161418914
G0G9     4.64906669376
G0G9     4.61901546232
G0G9     4.56930919417
G0G9     4.52714869757
G0G9     4.51603580843
G0G9     4.50875630314
G0G9     4.48404220699
G0G9     4.4740450283
G0G9     4.49718550271
G0G9     4.51760379221
G0G9     4.51697722382
G0G9     4.51751018662
G0G9     4.52808979623
G0G9     4.53893979054
G0G9     4.55485903471
G0G9     4.57545049643
G0G9     4.59040189101
G0G9     4.6128812124
G0G9     4.6445426715
G0G9     4.6508609978
G0G9     4.63722381633
G0G9     4.64172391087
G0G9     4.65638904335
G0G9     4.65529169308
G0G9     4.63985626282
G0G9     4.61686418559
G0G9     4.59900645548
G0G9     4.60131179465
G0G9     4.61310425625
G0G9     4.610856089
G0G9     4.59318605241
G0G9     4.57113323233
G0G9     4.5426158822
G0G9     4.49924698267
G0G9     4.46151185487
G0G9     4.46343329685
G0G9     4.49919651523
G0G9     4.53724659738
G0G9     4.56800182299
G0G9     4.58848722073
G0G9     4.59580925083
G0G9     4.59764364273
G0G9     4.60653618114
G0G9     4.62173878829
G0G9     4.64256569302
G0G9     4.68791156121
G0G9     4.76838220432
G0G9     4.85217491769
G0G9     4.90776973879
G0G9     4.94446610406
G0G9     4.9795628007
G0G9     5.01817450133
G0G9     5.06925131677
G0G9     5.13092188301
G0G9     5.19948695016
G0G9     5.27412618648
G0G9     5.34112979905
G0G9     5.38444899204
G0G9     5.41027105496
G0G9     5.43297690299
G0G9     5.45604376608
G0G9     5.47680585048
G0G9     5.50164997054
G0G9     5.53247349745
G0G9     5.55655984599
G0G9     5.57203504679
G0G9     5.58144548994
G0G9     5.56747659131
G0G9     5.52895267354
G0G9     5.494421621
G0G9     5.47503830999
G0G9     5.46422816082
G0G9     5.4503478149
G0G9     5.41787521256
G0G9     5.36933716512
G0G9     5.32295313233
G0G9     5.28176112598
G0G9     5.24399717955
G0G9     5.21199801396
G0G9     5.17576016701
G0G9     5.12895711913
G0G9     5.08141627146
G0G9     5.04111392036
G0G9     4.99804133524
G0G9     4.94840848294
G0G9     4.90814993746
G0G9     4.87749130642
G0G9     4.84015124352
G0G9     4.81058328679
G0G9     4.8086781721
G0G9     4.81004474081
G0G9     4.79186629732
G0G9     4.76503235656
G0G9     4.74181864327
G0G9     4.73024692073
G0G9     4.73426878996
G0G9     4.742043325
G0G9     4.74310233353
G0G9     4.73631518262
G0G9     4.72413843218
G0G9     4.71524209416
G0G9     4.72159538621
G0G9     4.74479385633
G0G9     4.76795876516
G0G9     4.77193048269
G0G9     4.76201881957
G0G9     4.74238827655
G0G9     4.71667944557
G0G9     4.70475172541
G0G9     4.70543283175
G0G9     4.6870554233
G0G9     4.64948845069
G0G9     4.63420323618
G0G9     4.65213469993
G0G9     4.6702520288
G0G9     4.67618180009
G0G9     4.67577682811
G0G9     4.65622986443
G0G9     4.61679306031
G0G9     4.59229758436
G0G9     4.58310315369
G0G9     4.55079204257
G0G9     4.49997759749
G0G9     4.47223405938
G0G9     4.45664557392
G0G9     4.4247225844
G0G9     4.39048289051
G0G9     4.37750270057
G0G9     4.36943703139
G0G9     4.34439678685
G0G9     4.30803115961
G0G9     4.28372707933
G0G9     4.28951912425
G0G9     4.32763735861
G0G9     4.37611110297
G0G9     4.4007622993
G0G9     4.40239334181
G0G9     4.41343066578
G0G9     4.44597047502
G0G9     4.48600410142
G0G9     4.51996092659
G0G9     4.54528849064
G0G9     4.57841781628
G0G9     4.62695803484
G0G9     4.66792427853
G0G9     4.68097562785
G0G9     4.6862713297
G0G9     4.71371378478
G0G9     4.74175641299
G0G9     4.74382326454
G0G9     4.75388000566
G0G9     4.79848219107
G0G9     4.83765566207
G0G9     4.85350493282
G0G9     4.86236908194
G0G9     4.84882085816
G0G9     4.7953621497
G0G9     4.74154215863
G0G9     4.7267335956
G0G9     4.72480820909
G0G9     4.71112784855
G0G9     4.70630738555
G0G9     4.71117080912
G0G9     4.68522613796
G0G9     4.62662655458
G0G9     4.5930254742
G0G9     4.59491642995
G0G9     4.60725828176
G0G9     4.63588509644
G0G9     4.67795930862
G0G9     4.70704676507
G0G9     4.7141154498
G0G9     4.71995126762
G0G9     4.73982102266
G0G9     4.76346998925
G0G9     4.77663938572
G0G9     4.78601893964
G0G9     4.81190066643
G0G9     4.84818905774
G0G9     4.8665454959
G0G9     4.87101439223
G0G9     4.88601002143
G0G9     4.91226412306
G0G9     4.92156654123
G0G9     4.92948373102
G0G9     4.96082050884
G0G9     4.99427327035
G0G9     5.01763392162
G0G9     5.0387767633
G0G9     5.05217954407
G0G9     5.0586450398
G0G9     5.07086101495
G0G9     5.08983214629
G0G9     5.10806227732
G0G9     5.1176734997
G0G9     5.1225631967
G0G9     5.12842004118
G0G9     5.12302062955
G0G9     5.10611523557
G0G9     5.1010106035
G0G9     5.11518727933
G0G9     5.13532856298
G0G9     5.14852391154
G0G9     5.14759172918
G0G9     5.14198240537
G0G9     5.13218536721
G0G9     5.10266927147
G0G9     5.06382384054
G0G9     5.0506416125
G0G9     5.05952618616
G0G9     5.04848218016
G0G9     5.00509510531
G0G9     4.95338735134
G0G9     4.90411383073
G0G9     4.85650023516
G0G9     4.82228994745
G0G9     4.79818277862
G0G9     4.76807255266
G0G9     4.73171863544
G0G9     4.69584634634
G0G9     4.66841995953
G0G9     4.6607352352
G0G9     4.66038265619
G0G9     4.64995352664
G0G9     4.63209002698
G0G9     4.59778743207
G0G9     4.54529964734
G0G9     4.51238526978
G0G9     4.510803082
G0G9     4.52079582074
G0G9     4.54963071543
G0G9     4.60107865461
G0G9     4.64678915063
G0G9     4.66301250987
G0G9     4.66158738629
G0G9     4.66518750441
G0G9     4.66610534698
G0G9     4.65457339885
G0G9     4.66542633264
G0G9     4.72683901115
G0G9     4.80260577325
G0G9     4.8646950655
G0G9     4.90909833528
G0G9     4.91936461653
G0G9     4.88831236995
G0G9     4.84638303094
G0G9     4.81949882759
G0G9     4.79471244803
G0G9     4.77179346016
G0G9     4.77916065747
G0G9     4.80247267105
G0G9     4.7975545981
G0G9     4.75994022465
G0G9     4.712368211
G0G9     4.67013148429
G0G9     4.64346561524
G0G9     4.62561890936
G0G9     4.60654123355
G0G9     4.60011090337
G0G9     4.60272058138
G0G9     4.58432318812
G0G9     4.53723832072
G0G9     4.4862804743
G0G9     4.46108818839
G0G9     4.46706400065
G0G9     4.48430145266
G0G9     4.5047149254
G0G9     4.52828058031
G0G9     4.54681108907
G0G9     4.56089224723
G0G9     4.58920718408
G0G9     4.61935261417
G0G9     4.63711903255
G0G9     4.65999530089
G0G9     4.69931291571
G0G9     4.73809048945
G0G9     4.76689291659
G0G9     4.80391335913
G0G9     4.85103433476
G0G9     4.88226516478
G0G9     4.90140915479
G0G9     4.92410659512
G0G9     4.94018328115
G0G9     4.94366652487
G0G9     4.95150557686
G0G9     4.9561918069
G0G9     4.94275472721
G0G9     4.92048863464
G0G9     4.91044334309
G0G9     4.92493409226
G0G9     4.94697674121
G0G9     4.94568221756
G0G9     4.92478015137
G0G9     4.90154932619
G0G9     4.88421996075
G0G9     4.87005217099
G0G9     4.85304975955
G0G9     4.83566823439
G0G9     4.8185928836
G0G9     4.78752860829
G0G9     4.74762468208
G0G9     4.72461662279
G0G9     4.71738473694
G0G9     4.70685768604
G0G9     4.68673422634
G0G9     4.65816016983
G0G9     4.62675459785
G0G9     4.6020025867
G0G9     4.60394731122
G0G9     4.63661350563
G0G9     4.66738907983
G0G9     4.67837502351
G0G9     4.68699938669
G0G9     4.70645311277
G0G9     4.73706583845
G0G9     4.77540463209
G0G9     4.81761085251
G0G9     4.85621277106
G0G9     4.8775471368
G0G9     4.88222151889
G0G9     4.89390372262
G0G9     4.91508898833
G0G9     4.92692591143
G0G9     4.9326432476
G0G9     4.93086096411
G0G9     4.91479994891
G0G9     4.90649022737
G0G9     4.92065342559
G0G9     4.94585320254
G0G9     4.96161999081
G0G9     4.94462575435
G0G9     4.89792074994
G0G9     4.85686012242
G0G9     4.83158939234
G0G9     4.80503195471
G0G9     4.78390981763
G0G9     4.77435765254
G0G9     4.76117770669
G0G9     4.73560015497
G0G9     4.70378130657
G0G9     4.67480736185
G0G9     4.65348853497
G0G9     4.63421483942
G0G9     4.60136383312
G0G9     4.55796257631
G0G9     4.53471556344
G0G9     4.54068700768
G0G9     4.55343699799
G0G9     4.55157012884
G0G9     4.52835141441
G0G9     4.49855483163
G0G9     4.49429133509
G0G9     4.51865679107
G0G9     4.54565409248
G0G9     4.57634701885
G0G9     4.6206199238
G0G9     4.65275910685
G0G9     4.64263504694
G0G9     4.60509693551
G0G9     4.59314109647
G0G9     4.62378689235
G0G9     4.64801927226
G0G9     4.64632344302
G0G9     4.6536062396
G0G9     4.6760394782
G0G9     4.70542812663
G0G9     4.74610361011
G0G9     4.77019222682
G0G9     4.76013241786
G0G9     4.73814518883
G0G9     4.72275209462
G0G9     4.71337467699
G0G9     4.71734216717
G0G9     4.7311957598
G0G9     4.74986614911
G0G9     4.76256890912
G0G9     4.7494458964
G0G9     4.72075730426
G0G9     4.720013328
G0G9     4.75769100442
G0G9     4.78412197408
G0G9     4.77532046697
G0G9     4.76209422398
G0G9     4.76189574478
G0G9     4.75953005995
G0G9     4.76440899163
G0G9     4.78607010018
G0G9     4.79611033216
G0G9     4.78051864384
G0G9     4.76786294752
G0G9     4.77547190017
G0G9     4.78252046238
G0G9     4.78209975089
G0G9     4.79694906286
G0G9     4.81985308039
G0G9     4.81239622688
G0G9     4.78937826806
G0G9     4.78747486292
G0G9     4.79166012125
G0G9     4.79144332193
G0G9     4.8023797091
G0G9     4.8150310823
G0G9     4.82534026566
G0G9     4.85388376221
G0G9     4.89559374547
G0G9     4.93310242495
G0G9     4.96238843438
G0G9     4.97274428323
G0G9     4.96424549054
G0G9     4.95928204482
G0G9     4.96727023069
G0G9     4.97672705422
G0G9     4.98816053735
G0G9     5.02020445885
G0G9     5.0678269302
G0G9     5.10143630795
G0G9     5.12959870096
G0G9     5.17526047342
G0G9     5.21702357589
G0G9     5.22930314699
G0G9     5.2318151922
G0G9     5.24813095234
G0G9     5.26976240314
G0G9     5.28871309218
G0G9     5.31849614347
G0G9     5.35936844217
