# Supplementary material for: Explainable chemical artificial intelligence from accurate machine learning of real-space chemical descriptors
Source: Nat Commun. 2024 May 21;15:4345. doi: 10.1038/s41467-024-48567-9 (PMC11522690; doi:10.1038/s41467-024-48567-9)
Supplement: Supplementary file 4 — Source Data [file 41467_2024_48567_MOESM4_ESM.zip › SI/Supplementary_Note_14/Supplementary_Figure_27/dist_CO2_O3.txt]

# Label  # Distance (Angstroms)
G0G11     4.84314113637
G0G11     4.88496035742
G0G11     4.90497462971
G0G11     4.92309389687
G0G11     4.95054703696
G0G11     4.96985000619
G0G11     4.98180060722
G0G11     5.01426373793
G0G11     5.07944164213
G0G11     5.14935383322
G0G11     5.20242957425
G0G11     5.24175225336
G0G11     5.27188095549
G0G11     5.28805711153
G0G11     5.30436878306
G0G11     5.3304995823
G0G11     5.37044611731
G0G11     5.43074741714
G0G11     5.49388215303
G0G11     5.52759249502
G0G11     5.52127855518
G0G11     5.49496907858
G0G11     5.47326095555
G0G11     5.46201951311
G0G11     5.45615934101
G0G11     5.45370369798
G0G11     5.44899582248
G0G11     5.43730651833
G0G11     5.420377023
G0G11     5.39296502373
G0G11     5.36775783426
G0G11     5.36710137709
G0G11     5.37267848065
G0G11     5.3546578075
G0G11     5.32468529841
G0G11     5.29049111284
G0G11     5.24386138755
G0G11     5.19536889221
G0G11     5.15824477691
G0G11     5.12627712311
G0G11     5.1009688559
G0G11     5.08731546591
G0G11     5.06627427898
G0G11     5.01584695222
G0G11     4.95164567953
G0G11     4.91134013803
G0G11     4.8845445601
G0G11     4.85180011397
G0G11     4.83257403604
G0G11     4.83185825272
G0G11     4.83364048362
G0G11     4.8361159081
G0G11     4.83464582955
G0G11     4.82616597854
G0G11     4.83029688981
G0G11     4.85724121743
G0G11     4.89089201076
G0G11     4.90917288699
G0G11     4.92263772628
G0G11     4.96431591575
G0G11     5.02370563982
G0G11     5.06411624794
G0G11     5.09631820615
G0G11     5.14037663558
G0G11     5.19441110039
G0G11     5.25842904482
G0G11     5.30886227724
G0G11     5.33335825389
G0G11     5.35632346365
G0G11     5.38957277493
G0G11     5.4162289698
G0G11     5.43368335781
G0G11     5.45113803172
G0G11     5.46267091385
G0G11     5.45562665091
G0G11     5.43122607746
G0G11     5.40801410966
G0G11     5.39062737883
G0G11     5.3812483858
G0G11     5.39214680822
G0G11     5.40082517529
G0G11     5.38396708638
G0G11     5.36482010071
G0G11     5.34542965045
G0G11     5.29413995178
G0G11     5.22716944657
G0G11     5.18359825458
G0G11     5.15588817671
G0G11     5.1442229734
G0G11     5.16237027667
G0G11     5.18522680355
G0G11     5.17604479964
G0G11     5.14120992877
G0G11     5.11078257871
G0G11     5.07344422953
G0G11     5.03518268446
G0G11     5.05446044398
G0G11     5.12047125293
G0G11     5.17374739563
G0G11     5.20638227363
G0G11     5.2212208193
G0G11     5.21191420472
G0G11     5.20244467125
G0G11     5.21236343359
G0G11     5.22351941291
G0G11     5.23480377518
G0G11     5.26433160006
G0G11     5.3042760778
G0G11     5.32863325183
G0G11     5.32976139489
G0G11     5.32933040014
G0G11     5.33372985801
G0G11     5.31822285858
G0G11     5.28682721844
G0G11     5.25744333697
G0G11     5.22619326118
G0G11     5.20760926153
G0G11     5.20668572767
G0G11     5.18195838105
G0G11     5.12240220646
G0G11     5.06954974639
G0G11     5.02976532273
G0G11     4.97249770649
G0G11     4.89467137077
G0G11     4.81382344473
G0G11     4.73154604359
G0G11     4.65021620782
G0G11     4.58887298746
G0G11     4.54267363234
G0G11     4.49805271523
G0G11     4.46323015727
G0G11     4.42322923906
G0G11     4.34729313599
G0G11     4.26590154091
G0G11     4.21038765379
G0G11     4.16307781263
G0G11     4.12524822959
G0G11     4.11347834586
G0G11     4.10082191876
G0G11     4.07657352017
G0G11     4.05952806746
G0G11     4.04251030151
G0G11     4.00854916054
G0G11     3.98173489165
G0G11     3.983599808
G0G11     3.99191179044
G0G11     3.99878283487
G0G11     4.03104107974
G0G11     4.07338954865
G0G11     4.0902905565
G0G11     4.10442758123
G0G11     4.14153025353
G0G11     4.17027326655
G0G11     4.18499137499
G0G11     4.20773023029
G0G11     4.23861112358
G0G11     4.26882723606
G0G11     4.30323469932
G0G11     4.35172961445
G0G11     4.41546251487
G0G11     4.47853323429
G0G11     4.52616540688
G0G11     4.5572757278
G0G11     4.58132758324
G0G11     4.61152206218
G0G11     4.64318965521
G0G11     4.66415005273
G0G11     4.69706050457
G0G11     4.75657148837
G0G11     4.81104788495
G0G11     4.84144322232
G0G11     4.85667356586
G0G11     4.85386528391
G0G11     4.82790257949
G0G11     4.78729894094
G0G11     4.75063647107
G0G11     4.73518278398
G0G11     4.75873124515
G0G11     4.81415663505
G0G11     4.8441132301
G0G11     4.82311602459
G0G11     4.79772329658
G0G11     4.80053127819
G0G11     4.78941008657
G0G11     4.75391946761
G0G11     4.74309592078
G0G11     4.76081109045
G0G11     4.7896215206
G0G11     4.82308714862
G0G11     4.84320185546
G0G11     4.84809301291
G0G11     4.85491736471
G0G11     4.86417971949
G0G11     4.87035959899
G0G11     4.89437917339
G0G11     4.96263663027
G0G11     5.04853379683
G0G11     5.09700585431
G0G11     5.10463842449
G0G11     5.11411928959
G0G11     5.14073732635
G0G11     5.18089137401
G0G11     5.22469017157
G0G11     5.25363526478
G0G11     5.28637246419
G0G11     5.33711211676
G0G11     5.36678485891
G0G11     5.35657479056
G0G11     5.34959445069
G0G11     5.36213497849
G0G11     5.35112298546
G0G11     5.30798041746
G0G11     5.27805486357
G0G11     5.28070703441
G0G11     5.29203014626
G0G11     5.29760521324
G0G11     5.29083123566
G0G11     5.26282865086
G0G11     5.22693484403
G0G11     5.19619177688
G0G11     5.15488399184
G0G11     5.09921597672
G0G11     5.05887117871
G0G11     5.03632603896
G0G11     5.0097765718
G0G11     4.99098148575
G0G11     5.00544082947
G0G11     5.04486651083
G0G11     5.08724054151
G0G11     5.13017562849
G0G11     5.17081011485
G0G11     5.19290854471
G0G11     5.20427040034
G0G11     5.22955573857
G0G11     5.26675514959
G0G11     5.31662381065
G0G11     5.3800224714
G0G11     5.43110664173
G0G11     5.45989906425
G0G11     5.48574165421
G0G11     5.50782890407
G0G11     5.51760848256
G0G11     5.53115577693
G0G11     5.56294038005
G0G11     5.58796702726
G0G11     5.57848716863
G0G11     5.55047988645
G0G11     5.52803056937
G0G11     5.51297993922
G0G11     5.50835551611
G0G11     5.51174446797
G0G11     5.50181906271
G0G11     5.47787727638
G0G11     5.45035458641
G0G11     5.41996926091
G0G11     5.39046618367
G0G11     5.37080807293
G0G11     5.3544597384
G0G11     5.32613657322
G0G11     5.27934697514
G0G11     5.22516367927
G0G11     5.18396017391
G0G11     5.16270273312
G0G11     5.1431173581
G0G11     5.11078407167
G0G11     5.07726618669
G0G11     5.05720461423
G0G11     5.04212880609
G0G11     5.01715754642
G0G11     4.98333384393
G0G11     4.94423687655
G0G11     4.89367378853
G0G11     4.84683712328
G0G11     4.83471966613
G0G11     4.86695439193
G0G11     4.91544804568
G0G11     4.94731740348
G0G11     4.95402516359
G0G11     4.93660919239
G0G11     4.8971169202
G0G11     4.86227389888
G0G11     4.86355237211
G0G11     4.88914063929
G0G11     4.92591825702
G0G11     4.97485286245
G0G11     5.01558377609
G0G11     5.03505673926
G0G11     5.04098322599
G0G11     5.03595030077
G0G11     5.02095162928
G0G11     5.0106545943
G0G11     5.0218595632
G0G11     5.05537472409
G0G11     5.08981286446
G0G11     5.10450666052
G0G11     5.0989382581
G0G11     5.08420689307
G0G11     5.07143568113
G0G11     5.06835115818
G0G11     5.07040072155
G0G11     5.08543914417
G0G11     5.12449137914
G0G11     5.15177876409
G0G11     5.13792765901
G0G11     5.10854185702
G0G11     5.09468241196
G0G11     5.07925862473
G0G11     5.05511609226
G0G11     5.04089234181
G0G11     5.03103836876
G0G11     5.01285398195
G0G11     5.00080572362
G0G11     4.99827600316
G0G11     4.98471136751
G0G11     4.95648257056
G0G11     4.92672818941
G0G11     4.900633491
G0G11     4.88174227601
G0G11     4.87000526225
G0G11     4.8542962975
G0G11     4.84462837531
G0G11     4.86450926264
G0G11     4.90723993851
G0G11     4.95848659114
G0G11     5.00678014596
G0G11     5.03622369662
G0G11     5.03951106026
G0G11     5.02063383114
G0G11     4.98597351343
G0G11     4.95073333
G0G11     4.92981301427
G0G11     4.94521944148
G0G11     4.98923388264
G0G11     5.00556927876
G0G11     4.98735645536
G0G11     4.98088725052
G0G11     4.99770299404
G0G11     5.00170752601
G0G11     4.9943368205
G0G11     4.99426155924
G0G11     4.99888597748
G0G11     5.00898559819
G0G11     5.02521082105
G0G11     5.01970899642
G0G11     4.98722728824
G0G11     4.96660225865
G0G11     4.9683557821
G0G11     4.95697967366
G0G11     4.91723235093
G0G11     4.86965645576
G0G11     4.83222059372
G0G11     4.80147444805
G0G11     4.77408662716
G0G11     4.74085678808
G0G11     4.70159913296
G0G11     4.68226092079
G0G11     4.6849324826
G0G11     4.66831893144
G0G11     4.63160384627
G0G11     4.61766826175
G0G11     4.63778277153
G0G11     4.6591186614
G0G11     4.67979016189
G0G11     4.71067639818
G0G11     4.73122142406
G0G11     4.73925008113
G0G11     4.75400958187
G0G11     4.75987490174
G0G11     4.74777302392
G0G11     4.759669604
G0G11     4.81000987965
G0G11     4.86257343792
G0G11     4.90782528293
G0G11     4.94973201591
G0G11     4.98384540091
G0G11     5.01027683604
G0G11     5.03173876729
G0G11     5.05172398412
G0G11     5.0776365974
G0G11     5.11308467627
G0G11     5.1594842474
G0G11     5.21151882239
G0G11     5.25822233138
G0G11     5.28611016561
G0G11     5.28369152041
G0G11     5.25879395863
G0G11     5.23858839308
G0G11     5.23468263638
G0G11     5.23302009703
G0G11     5.23276074565
G0G11     5.23755842697
G0G11     5.22508948114
G0G11     5.18121818456
G0G11     5.13097334884
G0G11     5.09476493291
G0G11     5.06105012065
G0G11     5.03147240811
G0G11     5.02220089637
G0G11     5.01998808059
G0G11     5.00828284195
G0G11     4.99974203944
G0G11     4.98267424448
G0G11     4.94406772108
G0G11     4.91079257852
G0G11     4.89643313161
G0G11     4.88483705007
G0G11     4.88085049032
G0G11     4.88903144047
G0G11     4.90152086947
G0G11     4.9279826722
G0G11     4.95708060809
G0G11     4.95819560114
G0G11     4.94486651336
G0G11     4.95859101666
G0G11     4.99120529342
G0G11     5.00736381662
G0G11     5.0140003844
G0G11     5.04212915108
G0G11     5.08119663631
G0G11     5.0993977297
G0G11     5.10261608824
G0G11     5.10502009491
G0G11     5.11288581953
G0G11     5.13571829684
G0G11     5.15801751291
G0G11     5.15864587729
G0G11     5.15538905885
G0G11     5.16543703429
G0G11     5.17391552069
G0G11     5.16632432488
G0G11     5.15685745776
G0G11     5.16057311089
G0G11     5.17176203644
G0G11     5.19221581217
G0G11     5.21988279218
G0G11     5.22985383066
G0G11     5.22916828476
G0G11     5.24472195361
G0G11     5.24684891541
G0G11     5.21312913509
G0G11     5.18729345564
G0G11     5.18595516649
G0G11     5.17544985013
G0G11     5.17037070711
G0G11     5.19061837272
G0G11     5.20660950323
G0G11     5.20193378249
G0G11     5.20032677785
G0G11     5.22353989755
G0G11     5.24991850476
G0G11     5.26543568246
G0G11     5.29015537639
G0G11     5.32144199725
G0G11     5.33184948385
G0G11     5.32351398404
G0G11     5.30514459306
G0G11     5.27584152958
G0G11     5.25226709828
G0G11     5.24627999177
G0G11     5.23967074966
G0G11     5.22974795445
G0G11     5.22584970605
G0G11     5.21481678474
G0G11     5.18201162547
G0G11     5.1381675521
G0G11     5.08873195711
G0G11     5.02657676755
G0G11     4.97604998624
G0G11     4.96911150906
G0G11     4.97047465516
G0G11     4.94518400278
G0G11     4.90991146339
G0G11     4.87403565107
G0G11     4.81973021111
G0G11     4.75531836681
G0G11     4.70006322432
G0G11     4.65054851183
G0G11     4.60025570509
G0G11     4.56179596149
G0G11     4.53963002794
G0G11     4.51442764971
G0G11     4.47477345265
G0G11     4.44886629612
G0G11     4.4471011742
G0G11     4.43487821566
G0G11     4.40041009058
G0G11     4.3753246864
G0G11     4.37819807607
G0G11     4.38788634955
G0G11     4.38079168828
G0G11     4.34916977551
G0G11     4.30394315241
G0G11     4.26835591672
G0G11     4.24983435502
G0G11     4.23951642901
G0G11     4.23963680065
G0G11     4.26148326103
G0G11     4.30232073582
G0G11     4.34735751933
G0G11     4.38124161588
G0G11     4.40133925844
