# Supplementary material for: Explainable chemical artificial intelligence from accurate machine learning of real-space chemical descriptors
Source: Nat Commun. 2024 May 21;15:4345. doi: 10.1038/s41467-024-48567-9 (PMC11522690; doi:10.1038/s41467-024-48567-9)
Supplement: Supplementary file 4 — Source Data [file 41467_2024_48567_MOESM4_ESM.zip › SI/Supplementary_Note_14/Supplementary_Figure_27/DI_CO2_O2.txt]

# Label  # Value (electrons)
G0G10     -0.011664
G0G10     -0.015282
G0G10     -0.010783999999999998
G0G10     -0.005922
G0G10     -0.009342
G0G10     -0.014121
G0G10     -0.007011
G0G10     -0.004074
G0G10     -0.006418999999999999
G0G10     -0.009895000000000001
G0G10     -0.006095
G0G10     -0.005128000000000001
G0G10     -0.006708
G0G10     -0.006203
G0G10     -0.003143
G0G10     -0.003702
G0G10     -0.007337
G0G10     -0.007298
G0G10     -0.004536999999999999
G0G10     -0.0017890000000000002
G0G10     -0.006313
G0G10     -0.006755
G0G10     -0.0021479999999999997
G0G10     -0.0021470000000000005
G0G10     -0.008045
G0G10     -0.008174
G0G10     -0.005552
G0G10     -0.006156
G0G10     -0.009733
G0G10     -0.006712
G0G10     -0.0032899999999999995
G0G10     -0.005247
G0G10     -0.008735
G0G10     -0.007544
G0G10     -0.00412
G0G10     -0.004583
G0G10     -0.007601999999999999
G0G10     -0.006998000000000001
G0G10     -0.004066
G0G10     -0.005490999999999999
G0G10     -0.007939
G0G10     -0.006083
G0G10     -0.003958999999999999
G0G10     -0.005571
G0G10     -0.007177
G0G10     -0.004061
G0G10     -0.0021780000000000002
G0G10     -0.003921
G0G10     -0.006451999999999999
G0G10     -0.00131
G0G10     -0.0012250000000000002
G0G10     -0.0039299999999999995
G0G10     -0.006019
G0G10     -0.000833
G0G10     0.0005599999999999997
G0G10     -0.003264
G0G10     -0.005089
G0G10     -0.000768
G0G10     0.00013100000000000004
G0G10     -0.005350000000000001
G0G10     -0.003613
G0G10     -0.001166
G0G10     -0.0003210000000000001
G0G10     -0.004402
G0G10     -0.002709
G0G10     -0.00021700000000000018
G0G10     -0.002215
G0G10     -0.007863
G0G10     -0.003591
G0G10     -0.0014010000000000003
G0G10     -0.002098
G0G10     -0.002216
G0G10     -0.002957
G0G10     -0.0021560000000000004
G0G10     -0.0020610000000000003
G0G10     -0.003794
G0G10     -0.00549
G0G10     -0.0025979999999999996
G0G10     -0.004564
G0G10     -0.005855
G0G10     -0.004557
G0G10     -0.004882
G0G10     -0.009973
G0G10     -0.009613
G0G10     -0.008666
G0G10     -0.012581
G0G10     -0.014410999999999998
G0G10     -0.00967
G0G10     -0.0076230000000000004
G0G10     -0.010440999999999999
G0G10     -0.008269
G0G10     -0.008459999999999999
G0G10     -0.008761
G0G10     -0.00928
G0G10     -0.007736
G0G10     -0.006666999999999999
G0G10     -0.006359999999999999
G0G10     -0.00791
G0G10     -0.00632
G0G10     -0.004267
G0G10     -0.007566
G0G10     -0.0098
G0G10     -0.006491
G0G10     -0.005355
G0G10     -0.008459
G0G10     -0.008228
G0G10     -0.0064329999999999995
G0G10     -0.006815
G0G10     -0.009378000000000001
G0G10     -0.007940000000000001
G0G10     -0.004994
G0G10     -0.006131999999999999
G0G10     -0.009319999999999998
G0G10     -0.006707
G0G10     -0.004213
G0G10     -0.005872
G0G10     -0.007716
G0G10     -0.0047220000000000005
G0G10     -0.0024820000000000003
G0G10     -0.005719999999999999
G0G10     -0.008409
G0G10     -0.006033
G0G10     -0.003489
G0G10     -0.006934
G0G10     -0.008198
G0G10     -0.003212
G0G10     -0.0033250000000000003
G0G10     -0.007324
G0G10     -0.007320999999999999
G0G10     -0.0038970000000000003
G0G10     -0.0034469999999999995
G0G10     -0.006257
G0G10     -0.004679
G0G10     -0.00020600000000000002
G0G10     -0.0016480000000000002
G0G10     -0.004654
G0G10     -0.002523
G0G10     -0.0007850000000000001
G0G10     -0.002634
G0G10     -0.004514000000000001
G0G10     -0.001666
G0G10     0.0004239999999999999
G0G10     -0.000998
G0G10     -0.003507
G0G10     -0.0020659999999999997
G0G10     -0.0009059999999999997
G0G10     -0.0029790000000000003
G0G10     -0.004804
G0G10     -0.003516
G0G10     -0.0029259999999999998
G0G10     -0.004967
G0G10     -0.007257
G0G10     -0.006223
G0G10     -0.004164
G0G10     -0.006299
G0G10     -0.00843
G0G10     -0.005847
G0G10     -0.005507
G0G10     -0.007273
G0G10     -0.008324000000000002
G0G10     -0.0075
G0G10     -0.006364
G0G10     -0.0078119999999999995
G0G10     -0.008043
G0G10     -0.006141000000000001
G0G10     -0.005607
G0G10     -0.007706
G0G10     -0.006877000000000001
G0G10     -0.004802
G0G10     -0.0062889999999999995
G0G10     -0.008
G0G10     -0.005315
G0G10     -0.003461
G0G10     -0.005595999999999999
G0G10     -0.008455
G0G10     -0.0061140000000000005
G0G10     -0.004591
G0G10     -0.006202000000000001
G0G10     -0.006713
G0G10     -0.006071
G0G10     -0.005329
G0G10     -0.006913
G0G10     -0.008293
G0G10     -0.00511
G0G10     -0.003418
G0G10     -0.007698
G0G10     -0.008666
G0G10     -0.004345
G0G10     -0.0038150000000000002
G0G10     -0.004935
G0G10     -0.004998000000000001
G0G10     -0.002827
G0G10     -0.001281
G0G10     -0.003936
G0G10     -0.005608999999999999
G0G10     -0.002366
G0G10     -0.002988
G0G10     -0.006030000000000001
G0G10     -0.005156
G0G10     -0.002785
G0G10     -0.0034590000000000003
G0G10     -0.003489
G0G10     -0.0033629999999999997
G0G10     -0.003457
G0G10     -0.003428
G0G10     -0.004103000000000001
G0G10     -0.003232
G0G10     -0.0042190000000000005
G0G10     -0.0034929999999999996
G0G10     -0.0030420000000000004
G0G10     -0.00372
G0G10     -0.004987999999999999
G0G10     -0.003734
G0G10     -0.0028
G0G10     -0.004408
G0G10     -0.0058130000000000005
G0G10     -0.005091
G0G10     -0.0022270000000000002
G0G10     -0.004797
G0G10     -0.007790999999999999
G0G10     -0.006170999999999999
G0G10     -0.0034939999999999997
G0G10     -0.006063
G0G10     -0.005536
G0G10     -0.003521
G0G10     -0.002865
G0G10     -0.0062499999999999995
G0G10     -0.008164
G0G10     -0.006229
G0G10     -0.0030700000000000002
G0G10     -0.006215000000000001
G0G10     -0.009647
G0G10     -0.004372
G0G10     -0.003748
G0G10     -0.007162
G0G10     -0.006803999999999999
G0G10     -0.001262
G0G10     -0.0025840000000000004
G0G10     -0.0041069999999999995
G0G10     -0.004423
G0G10     -0.0016159999999999998
G0G10     -0.001593
G0G10     -0.005641
G0G10     -0.007883000000000001
G0G10     -0.004506
G0G10     -0.006145
G0G10     -0.01012
G0G10     -0.009405
G0G10     -0.008150000000000001
G0G10     -0.007716
G0G10     -0.011202
G0G10     -0.010775
G0G10     -0.008799999999999999
G0G10     -0.010128999999999999
G0G10     -0.012267
G0G10     -0.006928999999999999
G0G10     -0.006195
G0G10     -0.008416
G0G10     -0.010166999999999999
G0G10     -0.00978
G0G10     -0.007579000000000001
G0G10     -0.009493999999999999
G0G10     -0.013163999999999999
G0G10     -0.011351
G0G10     -0.007269
G0G10     -0.009724
G0G10     -0.009254
G0G10     -0.009335
G0G10     -0.007836
G0G10     -0.008464
G0G10     -0.008189
G0G10     -0.0061600000000000005
G0G10     -0.006548999999999999
G0G10     -0.008614
G0G10     -0.006253
G0G10     -0.004762000000000001
G0G10     -0.007416
G0G10     -0.008101
G0G10     -0.008463
G0G10     -0.007176
G0G10     -0.007766
G0G10     -0.007476999999999999
G0G10     -0.009281000000000001
G0G10     -0.007316
G0G10     -0.006142
G0G10     -0.0061340000000000006
G0G10     -0.008651
G0G10     -0.007322
G0G10     -0.00507
G0G10     -0.006846999999999999
G0G10     -0.006419
G0G10     -0.008306
G0G10     -0.007578
G0G10     -0.007155
G0G10     -0.005216
G0G10     -0.005771
G0G10     -0.003894
G0G10     -0.003946
G0G10     -0.004082
G0G10     -0.007009
G0G10     -0.005106
G0G10     -0.0027739999999999996
G0G10     -0.0054410000000000005
G0G10     -0.006705000000000001
G0G10     -0.004695
G0G10     -0.0027300000000000002
G0G10     -0.00678
G0G10     -0.010334
G0G10     -0.008515
G0G10     -0.0052190000000000005
G0G10     -0.008644
G0G10     -0.008910999999999999
G0G10     -0.004062
G0G10     -0.0025210000000000002
G0G10     -0.004663
G0G10     -0.006224
G0G10     -0.0044729999999999995
G0G10     -0.004296
G0G10     -0.005971
G0G10     -0.00646
G0G10     -0.0032910000000000005
G0G10     -0.003181
G0G10     -0.005402
G0G10     -0.003665
G0G10     -6.000000000000005e-05
G0G10     -0.0016029999999999998
G0G10     -0.0043289999999999995
G0G10     -0.004929
G0G10     -0.0022630000000000003
G0G10     -0.003093
G0G10     -0.005012999999999999
G0G10     -0.003767
G0G10     -0.0030359999999999996
G0G10     -0.005047
G0G10     -0.006633999999999999
G0G10     -0.005441
G0G10     -0.0044659999999999995
G0G10     -0.0051400000000000005
G0G10     -0.007996
G0G10     -0.005576
G0G10     -0.0030619999999999996
G0G10     -0.00423
G0G10     -0.007968999999999999
G0G10     -0.006348
G0G10     -0.0050479999999999995
G0G10     -0.006657000000000001
G0G10     -0.008109000000000002
G0G10     -0.008796
G0G10     -0.008902
G0G10     -0.010193
G0G10     -0.011484
G0G10     -0.010707999999999999
G0G10     -0.009946
G0G10     -0.011207
G0G10     -0.010624
G0G10     -0.010898
G0G10     -0.012361
G0G10     -0.011515999999999998
G0G10     -0.011217000000000001
G0G10     -0.011613
G0G10     -0.010412000000000001
G0G10     -0.009101
G0G10     -0.009302000000000001
G0G10     -0.00667
G0G10     -0.007941
G0G10     -0.007646
G0G10     -0.008619
G0G10     -0.008145
G0G10     -0.008055
G0G10     -0.005483
G0G10     -0.006043
G0G10     -0.00607
G0G10     -0.006728
G0G10     -0.004385
G0G10     -0.0043159999999999995
G0G10     -0.006841
G0G10     -0.004709
G0G10     -0.002523
G0G10     -0.004249
G0G10     -0.006676
G0G10     -0.001917
G0G10     -0.0011949999999999999
G0G10     -0.0032770000000000004
G0G10     -0.005235
G0G10     -0.0022789999999999998
G0G10     -0.0013709999999999998
G0G10     -0.004081
G0G10     -0.007313
G0G10     -0.00321
G0G10     -0.0015999999999999999
G0G10     -0.004185
G0G10     -0.005717
G0G10     -0.005242
G0G10     -0.003462
G0G10     -0.005790999999999999
G0G10     -0.0099
G0G10     -0.0063230000000000005
G0G10     -0.003596
G0G10     -0.008267
G0G10     -0.008602
G0G10     -0.006511
G0G10     -0.006653
G0G10     -0.009725999999999999
G0G10     -0.008493
G0G10     -0.005336
G0G10     -0.004901
G0G10     -0.007834
G0G10     -0.007084999999999999
G0G10     -0.0034070000000000003
G0G10     -0.004849
G0G10     -0.006503
G0G10     -0.007171
G0G10     -0.004489
G0G10     -0.006044
G0G10     -0.006926
G0G10     -0.006122
G0G10     -0.0031869999999999997
G0G10     -0.004734
G0G10     -0.005754
G0G10     -0.0039959999999999996
G0G10     -0.002643
G0G10     -0.0041930000000000005
G0G10     -0.006362
G0G10     -0.003992
G0G10     -0.005472
G0G10     -0.0066
G0G10     -0.008254999999999998
G0G10     -0.00588
G0G10     -0.005558
G0G10     -0.005534
G0G10     -0.007520000000000001
G0G10     -0.008296
G0G10     -0.007128000000000001
G0G10     -0.00536
G0G10     -0.005971000000000001
G0G10     -0.006455
G0G10     -0.0044529999999999995
G0G10     -0.004233
G0G10     -0.0039629999999999995
G0G10     -0.003032
G0G10     -0.001898
G0G10     -0.002399
G0G10     -0.002503
G0G10     -0.003399
G0G10     -0.003287
G0G10     -0.001559
G0G10     -0.001562
G0G10     -0.005399
G0G10     -0.005759
G0G10     -0.004405
G0G10     -0.00542
G0G10     -0.007231
G0G10     -0.007120999999999999
G0G10     -0.003993
G0G10     -0.004938999999999999
G0G10     -0.006078
G0G10     -0.007442000000000001
G0G10     -0.005241
G0G10     -0.007252000000000001
G0G10     -0.008089
G0G10     -0.005722
G0G10     -0.0041600000000000005
G0G10     -0.008027
G0G10     -0.008541
G0G10     -0.004187
G0G10     -0.005264
G0G10     -0.007771
G0G10     -0.011913
G0G10     -0.0089
G0G10     -0.008738
G0G10     -0.009656999999999999
G0G10     -0.013087
G0G10     -0.009483
G0G10     -0.009618
G0G10     -0.010865
G0G10     -0.014428999999999999
G0G10     -0.012152
G0G10     -0.010232999999999999
G0G10     -0.014253
G0G10     -0.012157999999999999
G0G10     -0.008256
G0G10     -0.009073
G0G10     -0.012383000000000002
G0G10     -0.010435
G0G10     -0.007862000000000001
G0G10     -0.007482
G0G10     -0.00961
G0G10     -0.009191
G0G10     -0.006607999999999999
G0G10     -0.004923
G0G10     -0.007686999999999999
G0G10     -0.007964
G0G10     -0.006066
G0G10     -0.005584
G0G10     -0.0073490000000000005
G0G10     -0.007633
G0G10     -0.0043289999999999995
G0G10     -0.004672000000000001
G0G10     -0.0057929999999999995
G0G10     -0.006293999999999999
G0G10     -0.00358
