# Supplementary material for: Explainable chemical artificial intelligence from accurate machine learning of real-space chemical descriptors
Source: Nat Commun. 2024 May 21;15:4345. doi: 10.1038/s41467-024-48567-9 (PMC11522690; doi:10.1038/s41467-024-48567-9)
Supplement: Supplementary file 4 — Source Data [file 41467_2024_48567_MOESM4_ESM.zip › SI/Supplementary_Note_14/Supplementary_Figure_27/dist_CO2_O4.txt]

# Label  # Distance (Angstroms)
G0G12     4.85317627444
G0G12     4.86032123191
G0G12     4.84359307465
G0G12     4.83284505602
G0G12     4.85244627048
G0G12     4.87128839044
G0G12     4.87177235094
G0G12     4.87879677781
G0G12     4.89203670349
G0G12     4.87876393308
G0G12     4.84441033821
G0G12     4.81246973926
G0G12     4.77942619048
G0G12     4.75487590843
G0G12     4.76239670991
G0G12     4.78041944671
G0G12     4.7831865991
G0G12     4.7582917298
G0G12     4.70443420916
G0G12     4.63880546069
G0G12     4.59459967531
G0G12     4.58017160686
G0G12     4.57360440501
G0G12     4.56518081146
G0G12     4.57218476904
G0G12     4.58987708403
G0G12     4.59909736014
G0G12     4.59996841413
G0G12     4.59767418951
G0G12     4.58875325383
G0G12     4.58655681473
G0G12     4.60926056655
G0G12     4.64398503952
G0G12     4.67901588203
G0G12     4.71980047516
G0G12     4.75926232981
G0G12     4.77295671351
G0G12     4.76900022994
G0G12     4.78493715584
G0G12     4.82184643329
G0G12     4.86072558443
G0G12     4.90891875661
G0G12     4.95877031694
G0G12     4.97904709879
G0G12     4.98454890585
G0G12     5.01472704179
G0G12     5.05286975813
G0G12     5.06962842334
G0G12     5.07350065599
G0G12     5.0819233389
G0G12     5.10807059033
G0G12     5.14240829834
G0G12     5.15525942872
G0G12     5.1420689234
G0G12     5.13567007943
G0G12     5.14979380654
G0G12     5.15851023581
G0G12     5.14980494343
G0G12     5.14785108279
G0G12     5.16557161177
G0G12     5.1773375519
G0G12     5.17231348072
G0G12     5.17764334054
G0G12     5.19494520099
G0G12     5.22553753381
G0G12     5.28231605451
G0G12     5.32516102024
G0G12     5.31869471135
G0G12     5.27919940438
G0G12     5.2466926009
G0G12     5.23782297265
G0G12     5.23991106657
G0G12     5.2541167217
G0G12     5.27964825889
G0G12     5.2822546489
G0G12     5.24620314283
G0G12     5.20435767597
G0G12     5.18000898475
G0G12     5.16557911082
G0G12     5.14963546136
G0G12     5.13114243812
G0G12     5.12082191937
G0G12     5.11073282216
G0G12     5.07372338784
G0G12     5.01291451361
G0G12     4.95804912724
G0G12     4.91778866498
G0G12     4.87213247946
G0G12     4.82511297325
G0G12     4.79967015099
G0G12     4.79113385508
G0G12     4.78608922056
G0G12     4.7860708459
G0G12     4.76697398334
G0G12     4.70337368214
G0G12     4.64440573517
G0G12     4.63283266949
G0G12     4.62605382458
G0G12     4.5994381489
G0G12     4.58737406198
G0G12     4.60094089327
G0G12     4.61893468302
G0G12     4.6277544737
G0G12     4.6241414824
G0G12     4.62212271375
G0G12     4.64335497706
G0G12     4.68125646429
G0G12     4.71020729702
G0G12     4.73622232365
G0G12     4.78344105277
G0G12     4.84416744412
G0G12     4.89509055344
G0G12     4.93839148452
G0G12     4.97164188156
G0G12     4.98897405118
G0G12     5.01554816304
G0G12     5.05681179589
G0G12     5.07462161603
G0G12     5.07223941928
G0G12     5.09334154846
G0G12     5.13429376128
G0G12     5.15116311628
G0G12     5.1361545862
G0G12     5.11061083648
G0G12     5.0735602358
G0G12     5.02120745161
G0G12     4.98428278621
G0G12     4.97759038977
G0G12     4.97989845525
G0G12     4.98552259289
G0G12     4.9915619022
G0G12     4.9706460392
G0G12     4.91561537299
G0G12     4.86701346181
G0G12     4.84707825373
G0G12     4.83444488875
G0G12     4.82444639328
G0G12     4.83537977653
G0G12     4.85712697465
G0G12     4.86490093507
G0G12     4.84307602224
G0G12     4.79822338326
G0G12     4.74686874735
G0G12     4.72632290703
G0G12     4.74585530715
G0G12     4.76818921621
G0G12     4.78761899965
G0G12     4.82237110154
G0G12     4.84283400585
G0G12     4.81813353351
G0G12     4.78502806527
G0G12     4.78874895254
G0G12     4.81209958027
G0G12     4.82743222209
G0G12     4.84559007392
G0G12     4.88547004372
G0G12     4.93772145978
G0G12     4.98700257079
G0G12     5.01763793076
G0G12     5.00573162273
G0G12     4.96521335833
G0G12     4.95598740854
G0G12     4.99682157499
G0G12     5.05006004741
G0G12     5.092835301
G0G12     5.13390372087
G0G12     5.17237525396
G0G12     5.19281505637
G0G12     5.19539514137
G0G12     5.20991393612
G0G12     5.24933689561
G0G12     5.29456220348
G0G12     5.31928703545
G0G12     5.32553217104
G0G12     5.33805518813
G0G12     5.35024125005
G0G12     5.34117466423
G0G12     5.33061807185
G0G12     5.33762218961
G0G12     5.33364150025
G0G12     5.30859916852
G0G12     5.28893346228
G0G12     5.27922055869
G0G12     5.25296227313
G0G12     5.21707557862
G0G12     5.2076468224
G0G12     5.20780428649
G0G12     5.18023213848
G0G12     5.14116980879
G0G12     5.12186679539
G0G12     5.10237929674
G0G12     5.0731700498
G0G12     5.05084919332
G0G12     5.02735929852
G0G12     4.9923192557
G0G12     4.95055764029
G0G12     4.89903975753
G0G12     4.84088849447
G0G12     4.80033791168
G0G12     4.7872227371
G0G12     4.78589546272
G0G12     4.78764372194
G0G12     4.80081842479
G0G12     4.82280402514
G0G12     4.84043093299
G0G12     4.85895649537
G0G12     4.86743650314
G0G12     4.84351492866
G0G12     4.82482523131
G0G12     4.86100214698
G0G12     4.91045198477
G0G12     4.93791375125
G0G12     4.96788985364
G0G12     5.00504546666
G0G12     5.01913400933
G0G12     5.0075222187
G0G12     4.99891344003
G0G12     5.00978784592
G0G12     5.02572543452
G0G12     5.03413223928
G0G12     5.04065451392
G0G12     5.04153664754
G0G12     5.02907726108
G0G12     5.010887942
G0G12     4.99040179775
G0G12     4.96084202977
G0G12     4.92457862031
G0G12     4.89200492107
G0G12     4.87634334989
G0G12     4.87246664251
G0G12     4.84792083396
G0G12     4.7980581143
G0G12     4.74634181064
G0G12     4.70281630463
G0G12     4.65311722949
G0G12     4.60817977295
G0G12     4.58968922476
G0G12     4.58225621424
G0G12     4.56426373179
G0G12     4.55142220141
G0G12     4.56263690942
G0G12     4.57470237381
G0G12     4.58618505111
G0G12     4.61191714208
G0G12     4.6239781206
G0G12     4.61098424931
G0G12     4.60736720465
G0G12     4.62569134156
G0G12     4.65220761293
G0G12     4.69751003584
G0G12     4.76730357472
G0G12     4.84385841887
G0G12     4.90401124856
G0G12     4.9215835199
G0G12     4.89689086218
G0G12     4.87298042671
G0G12     4.88614406197
G0G12     4.90905580833
G0G12     4.90706248428
G0G12     4.92338205911
G0G12     4.98975655159
G0G12     5.02500588836
G0G12     4.98701692562
G0G12     4.92919767526
G0G12     4.89112611957
G0G12     4.85117469482
G0G12     4.81910855796
G0G12     4.81368706105
G0G12     4.81138892014
G0G12     4.8061860495
G0G12     4.81024513318
G0G12     4.79127375749
G0G12     4.73080779874
G0G12     4.68245855048
G0G12     4.68247027751
G0G12     4.68449505246
G0G12     4.66667991746
G0G12     4.66490978947
G0G12     4.68382757542
G0G12     4.6958212207
G0G12     4.70075505392
G0G12     4.69541587489
G0G12     4.67613888422
G0G12     4.64917844876
G0G12     4.64209030951
G0G12     4.66573500114
G0G12     4.72953720274
G0G12     4.82186892992
G0G12     4.89849266713
G0G12     4.93355677771
G0G12     4.94704727491
G0G12     4.96599813995
G0G12     4.97852371205
G0G12     4.98466130704
G0G12     5.01328315952
G0G12     5.0633195366
G0G12     5.10764997266
G0G12     5.15463179529
G0G12     5.21446329565
G0G12     5.26409238844
G0G12     5.29177659656
G0G12     5.29538108641
G0G12     5.26055755331
G0G12     5.19619176644
G0G12     5.14942038882
G0G12     5.14967391781
G0G12     5.17664191892
G0G12     5.20621489377
G0G12     5.2160355869
G0G12     5.18682842481
G0G12     5.12667947116
G0G12     5.06612247796
G0G12     5.0172131934
G0G12     4.97608506556
G0G12     4.94735143009
G0G12     4.92660866234
G0G12     4.90029935057
G0G12     4.87296725809
G0G12     4.8455997109
G0G12     4.79099158086
G0G12     4.71239868466
G0G12     4.66010830408
G0G12     4.64519591162
G0G12     4.6269217527
G0G12     4.60542156182
G0G12     4.61271872653
G0G12     4.6241419788
G0G12     4.59977176129
G0G12     4.56079462155
G0G12     4.54824889867
G0G12     4.55652274397
G0G12     4.58402229249
G0G12     4.63274086294
G0G12     4.67909755973
G0G12     4.71568671033
G0G12     4.75686604691
G0G12     4.80102110027
G0G12     4.82275916333
G0G12     4.81573934058
G0G12     4.8016345155
G0G12     4.80281145088
G0G12     4.82375983441
G0G12     4.86354951644
G0G12     4.91439768177
G0G12     4.95944841919
G0G12     4.9863975727
G0G12     4.98997877335
G0G12     4.97607291578
G0G12     4.95981294393
G0G12     4.95065785739
G0G12     4.93614786836
G0G12     4.90698554095
G0G12     4.89002307162
G0G12     4.8988001608
G0G12     4.90571030288
G0G12     4.90225680323
G0G12     4.91147210712
G0G12     4.9141893478
G0G12     4.87866766228
G0G12     4.82694364925
G0G12     4.79031434492
G0G12     4.78756590268
G0G12     4.8241846822
G0G12     4.8674334206
G0G12     4.88778755498
G0G12     4.89882704671
G0G12     4.91043839497
G0G12     4.91028932828
G0G12     4.90300321536
G0G12     4.90292146373
G0G12     4.91412705362
G0G12     4.94047313942
G0G12     4.9901689596
G0G12     5.03916424903
G0G12     5.0529645407
G0G12     5.03921786278
G0G12     5.04029203057
G0G12     5.05187984501
G0G12     5.0483342452
G0G12     5.05220939785
G0G12     5.09004975547
G0G12     5.13719568227
G0G12     5.17437980846
G0G12     5.21090288792
G0G12     5.23272362293
G0G12     5.21770130257
G0G12     5.2001825542
G0G12     5.2105025046
G0G12     5.20575968418
G0G12     5.17487353104
G0G12     5.17585698574
G0G12     5.20854032625
G0G12     5.23034519044
G0G12     5.23060561442
G0G12     5.20213520252
G0G12     5.14683047417
G0G12     5.09582925436
G0G12     5.06082828655
G0G12     5.01200248234
G0G12     4.95739810621
G0G12     4.9403967642
G0G12     4.94994096377
G0G12     4.94766692646
G0G12     4.94711982101
G0G12     4.95783979432
G0G12     4.93868926664
G0G12     4.87903017501
G0G12     4.81800185482
G0G12     4.75382667539
G0G12     4.68020756096
G0G12     4.64144505201
G0G12     4.63522960743
G0G12     4.60150695068
G0G12     4.54625772277
G0G12     4.50782005218
G0G12     4.48854652327
G0G12     4.47611870741
G0G12     4.4728787572
G0G12     4.47898708391
G0G12     4.49299463305
G0G12     4.51806327574
G0G12     4.54587785414
G0G12     4.5578207496
G0G12     4.55727942739
G0G12     4.55265338686
G0G12     4.5304161581
G0G12     4.50534615805
G0G12     4.52750643014
G0G12     4.59311030064
G0G12     4.6582811494
G0G12     4.71876888021
G0G12     4.77566580466
G0G12     4.80000200365
G0G12     4.78904265909
G0G12     4.78204241127
G0G12     4.79860236097
G0G12     4.81881050722
G0G12     4.86087339344
G0G12     4.93685399552
G0G12     4.99370335308
G0G12     5.01672027936
G0G12     5.04712856209
G0G12     5.0837408997
G0G12     5.08586264099
G0G12     5.05523518435
G0G12     5.02686751587
G0G12     5.01516162929
G0G12     5.00621479903
G0G12     4.99395188235
G0G12     4.98808840338
G0G12     4.99790545726
G0G12     5.01685685354
G0G12     5.03013737663
G0G12     5.02611223907
G0G12     5.007689789
G0G12     4.99305627869
G0G12     4.98010898787
G0G12     4.95831073244
G0G12     4.9381493722
G0G12     4.92375789891
G0G12     4.9103351326
G0G12     4.9175039547
G0G12     4.94342921076
G0G12     4.94919822687
G0G12     4.93449220745
G0G12     4.94141397989
G0G12     4.95766527176
G0G12     4.94880794334
G0G12     4.9392570559
G0G12     4.96186946715
G0G12     4.98970739369
G0G12     5.00486283165
G0G12     5.01801896772
G0G12     5.0304992544
G0G12     5.04176946257
G0G12     5.0569672018
G0G12     5.07535918731
G0G12     5.0929690592
G0G12     5.10528713579
G0G12     5.1145865688
G0G12     5.12656873366
G0G12     5.14144095938
G0G12     5.1515800078
G0G12     5.14850752659
G0G12     5.13499375722
G0G12     5.13351392431
G0G12     5.150798362
G0G12     5.15835467938
G0G12     5.15335148476
G0G12     5.16525116054
G0G12     5.17581564867
G0G12     5.16660269464
G0G12     5.16411413445
G0G12     5.15598093282
G0G12     5.11167997862
G0G12     5.06498369033
G0G12     5.04102613644
G0G12     4.99351272047
G0G12     4.92573766692
G0G12     4.90450728469
G0G12     4.91692748842
