# Supplementary material for: Explainable chemical artificial intelligence from accurate machine learning of real-space chemical descriptors
Source: Nat Commun. 2024 May 21;15:4345. doi: 10.1038/s41467-024-48567-9 (PMC11522690; doi:10.1038/s41467-024-48567-9)
Supplement: Supplementary file 4 — Source Data [file 41467_2024_48567_MOESM4_ESM.zip › SI/Supplementary_Note_14/Supplementary_Figure_27/DI_CO2_O3.txt]

# Label  # Value (electrons)
G0G11     -0.011652
G0G11     -0.015359000000000001
G0G11     -0.010078
G0G11     -0.005556
G0G11     -0.009597000000000001
G0G11     -0.013130000000000001
G0G11     -0.00462
G0G11     -0.0031550000000000003
G0G11     -0.005147
G0G11     -0.007294
G0G11     -0.004496
G0G11     -0.003508
G0G11     -0.003473
G0G11     -0.002975
G0G11     -0.001961
G0G11     -0.002122
G0G11     -0.004083
G0G11     -0.005455
G0G11     -0.0032829999999999995
G0G11     -0.0011850000000000003
G0G11     -0.00364
G0G11     -0.0045850000000000005
G0G11     -0.0016070000000000004
G0G11     -0.0014269999999999994
G0G11     -0.005526
G0G11     -0.0063349999999999995
G0G11     -0.004647
G0G11     -0.00502
G0G11     -0.008665
G0G11     -0.00611
G0G11     -0.003812
G0G11     -0.004361
G0G11     -0.007698999999999999
G0G11     -0.0060550000000000005
G0G11     -0.003094
G0G11     -0.0022639999999999995
G0G11     -0.005461000000000001
G0G11     -0.004243
G0G11     -0.0020120000000000003
G0G11     -0.0034419999999999997
G0G11     -0.007372
G0G11     -0.004852
G0G11     -0.0016420000000000002
G0G11     -0.004684
G0G11     -0.006732
G0G11     -0.004195
G0G11     -0.001165
G0G11     -0.005235
G0G11     -0.005646
G0G11     -0.001323
G0G11     -0.0017859999999999996
G0G11     -0.004686
G0G11     -0.0030020000000000003
G0G11     -0.0024019999999999996
G0G11     -0.0020930000000000002
G0G11     -0.003829
G0G11     -0.0049
G0G11     -0.0018670000000000002
G0G11     -0.003274
G0G11     -0.007973
G0G11     -0.006019
G0G11     -0.0018629999999999996
G0G11     -0.0022040000000000002
G0G11     -0.004814
G0G11     -0.003053
G0G11     -3.000000000000008e-05
G0G11     -0.0018530000000000003
G0G11     -0.005794
G0G11     -0.003774
G0G11     -0.001567
G0G11     -0.003417
G0G11     -0.005063
G0G11     -0.003749
G0G11     -0.0038560000000000005
G0G11     -0.004088
G0G11     -0.004573
G0G11     -0.003605
G0G11     -0.0018
G0G11     -0.0031330000000000004
G0G11     -0.003687
G0G11     -0.002448
G0G11     -0.002966
G0G11     -0.004732
G0G11     -0.005459
G0G11     -0.006684
G0G11     -0.009187
G0G11     -0.010872
G0G11     -0.009526
G0G11     -0.008302
G0G11     -0.009557
G0G11     -0.009491
G0G11     -0.007606
G0G11     -0.008178
G0G11     -0.009518
G0G11     -0.008297
G0G11     -0.006448000000000001
G0G11     -0.0066549999999999995
G0G11     -0.007037
G0G11     -0.0049700000000000005
G0G11     -0.00428
G0G11     -0.006027
G0G11     -0.006510999999999999
G0G11     -0.004012
G0G11     -0.003204
G0G11     -0.005409000000000001
G0G11     -0.0051140000000000005
G0G11     -0.00386
G0G11     -0.004442
G0G11     -0.005964
G0G11     -0.004741
G0G11     -0.003404
G0G11     -0.003174
G0G11     -0.005337
G0G11     -0.004998
G0G11     -0.0024530000000000003
G0G11     -0.004443000000000001
G0G11     -0.006921
G0G11     -0.003442
G0G11     -0.0013699999999999997
G0G11     -0.005294
G0G11     -0.005853
G0G11     -0.00415
G0G11     -0.002414
G0G11     -0.007455
G0G11     -0.008526
G0G11     -0.002572
G0G11     -0.003352
G0G11     -0.009624999999999998
G0G11     -0.007859999999999999
G0G11     -0.002966
G0G11     -0.004545
G0G11     -0.006768
G0G11     -0.0053609999999999994
G0G11     -0.0002400000000000002
G0G11     -0.0005410000000000002
G0G11     -0.00813
G0G11     -0.009167999999999999
G0G11     0.0004959999999999999
G0G11     -0.003347
G0G11     -0.009109
G0G11     -0.004337
G0G11     0.0018919999999999996
G0G11     0.0014859999999999995
G0G11     -0.0024749999999999998
G0G11     0.0015510000000000003
G0G11     0.004797
G0G11     -0.001078
G0G11     -0.004007999999999999
G0G11     -0.0006360000000000003
G0G11     -0.0022510000000000004
G0G11     -0.008477
G0G11     -0.007753
G0G11     -0.007138
G0G11     -0.004626
G0G11     -0.005908999999999999
G0G11     -0.010841
G0G11     -0.0071909999999999995
G0G11     -0.004141
G0G11     -0.009133
G0G11     -0.010995000000000001
G0G11     -0.0069229999999999995
G0G11     -0.004591
G0G11     -0.008366
G0G11     -0.008490000000000001
G0G11     -0.005474
G0G11     -0.0034050000000000005
G0G11     -0.009509
G0G11     -0.008683
G0G11     -0.004018
G0G11     -0.004491
G0G11     -0.008365
G0G11     -0.006251
G0G11     -0.0035960000000000002
G0G11     -0.005961
G0G11     -0.008143
G0G11     -0.007511
G0G11     -0.004914
G0G11     -0.007405
G0G11     -0.008296000000000001
G0G11     -0.006448
G0G11     -0.005639
G0G11     -0.009538
G0G11     -0.009672
G0G11     -0.005182000000000001
G0G11     -0.005019000000000001
G0G11     -0.008809
G0G11     -0.010092
G0G11     -0.006229999999999999
G0G11     -0.003949
G0G11     -0.006643
G0G11     -0.007191
G0G11     -0.0035859999999999998
G0G11     -0.002593
G0G11     -0.005811
G0G11     -0.004891
G0G11     -0.003823
G0G11     -0.0035719999999999997
G0G11     -0.00425
G0G11     -0.00513
G0G11     -0.003502
G0G11     -0.0018800000000000002
G0G11     -0.001613
G0G11     -0.0018309999999999997
G0G11     -0.0014820000000000002
G0G11     -0.001647
G0G11     -0.001968
G0G11     -0.001179
G0G11     -0.0012550000000000003
G0G11     -0.0008079999999999999
G0G11     -0.0010100000000000003
G0G11     -0.0008969999999999998
G0G11     -0.0028190000000000003
G0G11     -0.002934
G0G11     -0.0008419999999999999
G0G11     -0.0014069999999999998
G0G11     -0.0034230000000000003
G0G11     -0.001701
G0G11     -0.00018000000000000026
G0G11     -0.003253
G0G11     -0.005732
G0G11     -0.004511
G0G11     -0.004332
G0G11     -0.006071
G0G11     -0.007318
G0G11     -0.004654
G0G11     -0.004163
G0G11     -0.00507
G0G11     -0.007064
G0G11     -0.004062
G0G11     -0.00347
G0G11     -0.006301
G0G11     -0.0066890000000000005
G0G11     -0.0027860000000000003
G0G11     -0.002042
G0G11     -0.004522
G0G11     -0.0040030000000000005
G0G11     -0.0005479999999999999
G0G11     -0.00011100000000000004
G0G11     -0.002165
G0G11     -0.002033
G0G11     0.0005060000000000002
G0G11     0.0007920000000000002
G0G11     -0.0021119999999999997
G0G11     -0.002713
G0G11     -0.0012029999999999999
G0G11     -0.002146
G0G11     -0.005609
G0G11     -0.004701
G0G11     -0.00397
G0G11     -0.004446
G0G11     -0.006545
G0G11     -0.005812
G0G11     -0.004958000000000001
G0G11     -0.004632
G0G11     -0.007131
G0G11     -0.005081
G0G11     -0.0027129999999999997
G0G11     -0.003573
G0G11     -0.006258
G0G11     -0.005181
G0G11     -0.004683
G0G11     -0.0068509999999999995
G0G11     -0.008234
G0G11     -0.006435
G0G11     -0.004933
G0G11     -0.006938
G0G11     -0.0075450000000000005
G0G11     -0.006269
G0G11     -0.0062450000000000006
G0G11     -0.009064000000000001
G0G11     -0.00907
G0G11     -0.006058
G0G11     -0.007067
G0G11     -0.008685
G0G11     -0.007866999999999999
G0G11     -0.006939
G0G11     -0.007023000000000001
G0G11     -0.008628
G0G11     -0.009271000000000001
G0G11     -0.007341
G0G11     -0.006889
G0G11     -0.007407
G0G11     -0.007831
G0G11     -0.0062109999999999995
G0G11     -0.005830999999999999
G0G11     -0.0070220000000000005
G0G11     -0.0076560000000000005
G0G11     -0.006013
G0G11     -0.005215
G0G11     -0.006484
G0G11     -0.006749
G0G11     -0.008914
G0G11     -0.007027
G0G11     -0.005493
G0G11     -0.005732
G0G11     -0.005796
G0G11     -0.002845
G0G11     -0.002567
G0G11     -0.0027029999999999997
G0G11     -0.0050810000000000004
G0G11     -0.004808
G0G11     -0.002709
G0G11     -0.0038009999999999997
G0G11     -0.005073
G0G11     -0.004002
G0G11     -0.003132
G0G11     -0.0064459999999999995
G0G11     -0.007972
G0G11     -0.006359
G0G11     -0.005195
G0G11     -0.008089
G0G11     -0.007816
G0G11     -0.0034980000000000002
G0G11     -0.0024939999999999997
G0G11     -0.0060680000000000005
G0G11     -0.007501
G0G11     -0.004547
G0G11     -0.004485
G0G11     -0.0067540000000000005
G0G11     -0.0070090000000000005
G0G11     -0.004675
G0G11     -0.0038859999999999997
G0G11     -0.005577
G0G11     -0.004162000000000001
G0G11     -0.0005930000000000002
G0G11     -0.001951
G0G11     -0.005137
G0G11     -0.0052710000000000005
G0G11     -0.002205
G0G11     -0.00329
G0G11     -0.0066110000000000006
G0G11     -0.005213
G0G11     -0.002422
G0G11     -0.0039440000000000005
G0G11     -0.008406
G0G11     -0.005816
G0G11     -0.0038329999999999996
G0G11     -0.00485
G0G11     -0.007354
G0G11     -0.004469
G0G11     -0.004693
G0G11     -0.005539
G0G11     -0.007539
G0G11     -0.0058920000000000005
G0G11     -0.004823
G0G11     -0.006896
G0G11     -0.007653999999999999
G0G11     -0.006540000000000001
G0G11     -0.0065509999999999995
G0G11     -0.008971999999999999
G0G11     -0.010296
G0G11     -0.009668
G0G11     -0.008854
G0G11     -0.011202
G0G11     -0.013007999999999999
G0G11     -0.012347
G0G11     -0.011165999999999999
G0G11     -0.011661999999999999
G0G11     -0.01217
G0G11     -0.013096
G0G11     -0.012059
G0G11     -0.00966
G0G11     -0.00877
G0G11     -0.007987
G0G11     -0.009007999999999999
G0G11     -0.008788
G0G11     -0.008389
G0G11     -0.007648
G0G11     -0.008496
G0G11     -0.006328
G0G11     -0.0066619999999999995
G0G11     -0.00733
G0G11     -0.0072
G0G11     -0.005709
G0G11     -0.006438
G0G11     -0.006372000000000001
G0G11     -0.004574999999999999
G0G11     -0.004118999999999999
G0G11     -0.004255
G0G11     -0.005138
G0G11     -0.002142
G0G11     -0.00013500000000000003
G0G11     -0.001599
G0G11     -0.003638
G0G11     -0.0009649999999999999
G0G11     -0.00034599999999999995
G0G11     -0.001979
G0G11     -0.0035989999999999998
G0G11     -0.002297
G0G11     -0.001054
G0G11     -0.002592
G0G11     -0.004473
G0G11     -0.002984
G0G11     -0.002907
G0G11     -0.005745
G0G11     -0.006945
G0G11     -0.004665
G0G11     -0.004897
G0G11     -0.007466
G0G11     -0.008236
G0G11     -0.005947
G0G11     -0.004982
G0G11     -0.008433
G0G11     -0.009032
G0G11     -0.0060160000000000005
G0G11     -0.005634
G0G11     -0.008365000000000001
G0G11     -0.00828
G0G11     -0.006333
G0G11     -0.005996
G0G11     -0.00803
G0G11     -0.008392
G0G11     -0.006902
G0G11     -0.007866999999999999
G0G11     -0.009354000000000001
G0G11     -0.0057269999999999995
G0G11     -0.003601
G0G11     -0.004777
G0G11     -0.0041530000000000004
G0G11     -0.00165
G0G11     -0.001485
G0G11     -0.002482
G0G11     -0.0034549999999999997
G0G11     -0.003505
G0G11     -0.0040999999999999995
G0G11     -0.005667
G0G11     -0.0070279999999999995
G0G11     -0.005861
G0G11     -0.004863
G0G11     -0.004335
G0G11     -0.005946
G0G11     -0.006966999999999999
G0G11     -0.0062959999999999995
G0G11     -0.0053430000000000005
G0G11     -0.004791
G0G11     -0.003648
G0G11     -0.0034540000000000005
G0G11     -0.0029890000000000003
G0G11     -0.0015530000000000001
G0G11     -0.00181
G0G11     -0.0016610000000000001
G0G11     -0.0004789999999999999
G0G11     -0.002069
G0G11     -0.00251
G0G11     -0.0017720000000000001
G0G11     -0.0011660000000000002
G0G11     -0.001634
G0G11     -0.003938
G0G11     -0.004347
G0G11     -0.003011
G0G11     -0.003374
G0G11     -0.005625
G0G11     -0.004398
G0G11     -0.002523
G0G11     -0.0032760000000000003
G0G11     -0.003685
G0G11     -0.004905
G0G11     -0.0039299999999999995
G0G11     -0.003679
G0G11     -0.005262
G0G11     -0.004408
G0G11     -0.002134
G0G11     -0.004571
G0G11     -0.006285
G0G11     -0.0031279999999999997
G0G11     -0.003837
G0G11     -0.006418
G0G11     -0.010103000000000001
G0G11     -0.0066560000000000005
G0G11     -0.006791999999999999
G0G11     -0.008804
G0G11     -0.011446000000000001
G0G11     -0.007514
G0G11     -0.008107999999999999
G0G11     -0.008619
G0G11     -0.011578
G0G11     -0.011431
G0G11     -0.01006
G0G11     -0.012081999999999999
G0G11     -0.011324
G0G11     -0.007671
G0G11     -0.008324
G0G11     -0.013234
G0G11     -0.009207
G0G11     -0.0060929999999999995
G0G11     -0.0074589999999999995
G0G11     -0.011616
G0G11     -0.007763000000000001
G0G11     -0.005437999999999999
G0G11     -0.003509
G0G11     -0.006654
G0G11     -0.008449
G0G11     -0.006337000000000001
G0G11     -0.0034850000000000003
G0G11     -0.0054589999999999994
G0G11     -0.008177
G0G11     -0.004309
G0G11     -0.001925
G0G11     -0.002537
G0G11     -0.003338
G0G11     -0.0008410000000000002
