# Supplementary material for: Explainable chemical artificial intelligence from accurate machine learning of real-space chemical descriptors
Source: Nat Commun. 2024 May 21;15:4345. doi: 10.1038/s41467-024-48567-9 (PMC11522690; doi:10.1038/s41467-024-48567-9)
Supplement: Supplementary file 4 — Source Data [file 41467_2024_48567_MOESM4_ESM.zip › SI/Supplementary_Note_14/Supplementary_Figure_27/DI_CO2_O1.txt]

# Label  # Value (electrons)
G0G9     -0.011653
G0G9     -0.015832
G0G9     -0.010799
G0G9     -0.007618
G0G9     -0.012775
G0G9     -0.015796
G0G9     -0.006456
G0G9     -0.005364
G0G9     -0.008767
G0G9     -0.012659
G0G9     -0.008917000000000001
G0G9     -0.006849
G0G9     -0.008121
G0G9     -0.010715
G0G9     -0.0060019999999999995
G0G9     -0.003439
G0G9     -0.006573
G0G9     -0.009673000000000001
G0G9     -0.005729
G0G9     0.0026059999999999994
G0G9     -0.002651
G0G9     -0.002922
G0G9     0.0008859999999999996
G0G9     0.0038770000000000002
G0G9     -0.0022460000000000006
G0G9     0.000575
G0G9     0.00531
G0G9     0.0018969999999999994
G0G9     -0.006266000000000001
G0G9     0.0004980000000000002
G0G9     0.0041140000000000005
G0G9     -0.0002539999999999999
G0G9     -0.0009640000000000004
G0G9     0.0023680000000000003
G0G9     0.0060100000000000015
G0G9     0.0061860000000000005
G0G9     0.001627
G0G9     -0.0015650000000000004
G0G9     0.00068
G0G9     -0.0007229999999999997
G0G9     -0.0039629999999999995
G0G9     -0.005377000000000001
G0G9     -0.002272
G0G9     -0.0041659999999999996
G0G9     -0.007157
G0G9     -0.002615
G0G9     -0.002294
G0G9     -0.005605000000000001
G0G9     -0.007026000000000001
G0G9     -0.0008929999999999999
G0G9     -0.00182
G0G9     -0.003998
G0G9     -0.006035
G0G9     -0.00040899999999999986
G0G9     -0.0005380000000000003
G0G9     -0.0035510000000000003
G0G9     -0.004501000000000001
G0G9     -0.0006039999999999999
G0G9     -0.00034599999999999974
G0G9     -0.005006999999999999
G0G9     -0.004134
G0G9     -0.001569
G0G9     -0.0014330000000000002
G0G9     -0.006757
G0G9     -0.0053939999999999995
G0G9     -0.0013219999999999998
G0G9     -0.0022329999999999997
G0G9     -0.0073609999999999995
G0G9     -0.005083
G0G9     -0.0030870000000000003
G0G9     -0.0051920000000000004
G0G9     -0.005155
G0G9     -0.004163
G0G9     -0.004906
G0G9     -0.005031
G0G9     -0.004676
G0G9     -0.004777
G0G9     -0.004299
G0G9     -0.005901
G0G9     -0.004657
G0G9     -0.004398
G0G9     -0.004691
G0G9     -0.007171
G0G9     -0.008754
G0G9     -0.008892
G0G9     -0.011779999999999999
G0G9     -0.015542999999999998
G0G9     -0.011901
G0G9     -0.006672000000000001
G0G9     -0.009508
G0G9     -0.008303999999999999
G0G9     -0.007245
G0G9     -0.0074270000000000004
G0G9     -0.009563
G0G9     -0.007397
G0G9     -0.006336
G0G9     -0.006640999999999999
G0G9     -0.008421
G0G9     -0.005525
G0G9     -0.0040420000000000005
G0G9     -0.007611
G0G9     -0.008652
G0G9     -0.004592
G0G9     -0.004334
G0G9     -0.008212
G0G9     -0.007089
G0G9     -0.006539
G0G9     -0.007426
G0G9     -0.00909
G0G9     -0.008841
G0G9     -0.006521
G0G9     -0.0065
G0G9     -0.008798
G0G9     -0.007365
G0G9     -0.004961
G0G9     -0.005907
G0G9     -0.008918
G0G9     -0.0047020000000000005
G0G9     -0.002396
G0G9     -0.005381
G0G9     -0.008314
G0G9     -0.0041400000000000005
G0G9     -0.0023799999999999997
G0G9     -0.007871
G0G9     -0.008719999999999999
G0G9     -0.002752
G0G9     -0.003943
G0G9     -0.007917
G0G9     -0.006497
G0G9     -0.002542
G0G9     -0.0016909999999999998
G0G9     -0.0046110000000000005
G0G9     -0.0030670000000000003
G0G9     0.000745
G0G9     -5.000000000000013e-05
G0G9     -0.0024980000000000002
G0G9     -0.000625
G0G9     0.0009960000000000001
G0G9     -2.099999999999997e-05
G0G9     -0.002314
G0G9     -0.0008810000000000001
G0G9     0.0013869999999999998
G0G9     7.900000000000008e-05
G0G9     -0.003842
G0G9     -0.002138
G0G9     -0.00031400000000000004
G0G9     -0.0030459999999999997
G0G9     -0.006083
G0G9     -0.004363
G0G9     -0.0032870000000000004
G0G9     -0.006812
G0G9     -0.009595
G0G9     -0.00762
G0G9     -0.006224
G0G9     -0.009338
G0G9     -0.010750000000000001
G0G9     -0.007685
G0G9     -0.007358
G0G9     -0.008723999999999999
G0G9     -0.010098
G0G9     -0.008563999999999999
G0G9     -0.006898
G0G9     -0.00898
G0G9     -0.010565
G0G9     -0.007620999999999999
G0G9     -0.005663
G0G9     -0.008150000000000001
G0G9     -0.008512
G0G9     -0.004752
G0G9     -0.00542
G0G9     -0.008254000000000001
G0G9     -0.006492
G0G9     -0.0035329999999999997
G0G9     -0.005693
G0G9     -0.008626
G0G9     -0.006690000000000001
G0G9     -0.004847
G0G9     -0.006233000000000001
G0G9     -0.007063
G0G9     -0.0066960000000000006
G0G9     -0.0062889999999999995
G0G9     -0.008251
G0G9     -0.010065000000000001
G0G9     -0.00653
G0G9     -0.0033580000000000003
G0G9     -0.00659
G0G9     -0.010092
G0G9     -0.006079
G0G9     -0.003614
G0G9     -0.004644
G0G9     -0.005371000000000001
G0G9     -0.002249
G0G9     -0.0007420000000000003
G0G9     -0.004331
G0G9     -0.004455
G0G9     -0.0002959999999999994
G0G9     -0.0028390000000000004
G0G9     -0.0072829999999999995
G0G9     -0.004527000000000001
G0G9     -0.002068
G0G9     -0.0018100000000000002
G0G9     -0.0023759999999999996
G0G9     -0.002613
G0G9     -0.002875
G0G9     -0.001498
G0G9     -0.004315
G0G9     -0.004673
G0G9     -0.0072250000000000005
G0G9     -0.004765
G0G9     -0.002022
G0G9     -0.003079
G0G9     -0.006968
G0G9     -0.0023279999999999998
G0G9     -0.0009170000000000001
G0G9     -0.002057
G0G9     -0.00229
G0G9     -0.0014810000000000001
G0G9     0.00175
G0G9     -0.002555
G0G9     -0.006574
G0G9     -0.004350000000000001
G0G9     -0.002074
G0G9     -0.007866
G0G9     -0.006593000000000001
G0G9     -0.003343
G0G9     -0.00272
G0G9     -0.008476
G0G9     -0.009241000000000001
G0G9     -0.006775
G0G9     -0.0035529999999999997
G0G9     -0.007455000000000001
G0G9     -0.010274
G0G9     -0.004954
G0G9     -0.004588999999999999
G0G9     -0.005495
G0G9     -0.005542
G0G9     -0.00035899999999999994
G0G9     -0.000957
G0G9     -0.003103
G0G9     -0.0057339999999999995
G0G9     -0.0009710000000000001
G0G9     -0.0009709999999999999
G0G9     -0.008204
G0G9     -0.008827
G0G9     -0.0032159999999999997
G0G9     -0.0063939999999999995
G0G9     -0.011376
G0G9     -0.008668
G0G9     -0.007587
G0G9     -0.007691
G0G9     -0.012041
G0G9     -0.008901
G0G9     -0.007769999999999999
G0G9     -0.0076690000000000005
G0G9     -0.010496
G0G9     -0.006392999999999999
G0G9     -0.005050000000000001
G0G9     -0.004903
G0G9     -0.008272999999999999
G0G9     -0.008276
G0G9     -0.005501000000000001
G0G9     -0.008445000000000001
G0G9     -0.010752
G0G9     -0.007063
G0G9     -0.004288
G0G9     -0.008472
G0G9     -0.007501
G0G9     -0.0074129999999999995
G0G9     -0.005659000000000001
G0G9     -0.008167
G0G9     -0.008302
G0G9     -0.005291
G0G9     -0.004409
G0G9     -0.006777
G0G9     -0.006695999999999999
G0G9     -0.005136999999999999
G0G9     -0.005869
G0G9     -0.005221
G0G9     -0.00732
G0G9     -0.0060490000000000006
G0G9     -0.005266
G0G9     -0.005516
G0G9     -0.007247
G0G9     -0.005308
G0G9     -0.0053560000000000005
G0G9     -0.0056689999999999996
G0G9     -0.007477
G0G9     -0.006861000000000001
G0G9     -0.005015
G0G9     -0.006907999999999999
G0G9     -0.006994
G0G9     -0.008501
G0G9     -0.00864
G0G9     -0.0076950000000000005
G0G9     -0.006156
G0G9     -0.007436
G0G9     -0.004739
G0G9     -0.003034
G0G9     -0.004168
G0G9     -0.006759
G0G9     -0.005339
G0G9     -0.003718
G0G9     -0.005799
G0G9     -0.00685
G0G9     -0.00623
G0G9     -0.0042450000000000005
G0G9     -0.007043
G0G9     -0.007998
G0G9     -0.006496999999999999
G0G9     -0.00504
G0G9     -0.008985
G0G9     -0.008249
G0G9     -0.004383
G0G9     -0.003915
G0G9     -0.0060669999999999995
G0G9     -0.0066
G0G9     -0.003437
G0G9     -0.003035
G0G9     -0.005999
G0G9     -0.006998
G0G9     -0.003377
G0G9     -0.003608
G0G9     -0.006472
G0G9     -0.006413
G0G9     -0.002219
G0G9     -0.002255
G0G9     -0.005918
G0G9     -0.0068319999999999995
G0G9     -0.004058
G0G9     -0.005598
G0G9     -0.007547
G0G9     -0.00503
G0G9     -0.004877
G0G9     -0.006540000000000001
G0G9     -0.007504
G0G9     -0.00731
G0G9     -0.005016
G0G9     -0.006685
G0G9     -0.010443
G0G9     -0.007366999999999999
G0G9     -0.00452
G0G9     -0.006305
G0G9     -0.009068
G0G9     -0.006435
G0G9     -0.005052
G0G9     -0.007737
G0G9     -0.009441
G0G9     -0.007731
G0G9     -0.007078
G0G9     -0.010452
G0G9     -0.010471999999999999
G0G9     -0.009239
G0G9     -0.008199000000000001
G0G9     -0.009349
G0G9     -0.008652
G0G9     -0.009006
G0G9     -0.0075379999999999996
G0G9     -0.007765
G0G9     -0.008719000000000001
G0G9     -0.009724
G0G9     -0.008743
G0G9     -0.00692
G0G9     -0.007471
G0G9     -0.006196
G0G9     -0.008021
G0G9     -0.006383
G0G9     -0.008706
G0G9     -0.007185
G0G9     -0.007398999999999999
G0G9     -0.0049
G0G9     -0.005031
G0G9     -0.005699
G0G9     -0.007749999999999999
G0G9     -0.005417
G0G9     -0.004847
G0G9     -0.006829
G0G9     -0.004654
G0G9     -0.003398
G0G9     -0.00476
G0G9     -0.005020999999999999
G0G9     -0.002072
G0G9     -0.0021650000000000003
G0G9     -0.003464
G0G9     -0.005747
G0G9     -0.00238
G0G9     -0.001306
G0G9     -0.0031989999999999996
G0G9     -0.003807
G0G9     -0.0019289999999999997
G0G9     -0.0022180000000000004
G0G9     -0.003015
G0G9     -0.004983
G0G9     -0.003721
G0G9     -0.001121
G0G9     -0.006022
G0G9     -0.008027999999999999
G0G9     -0.003835
G0G9     -0.004177
G0G9     -0.009326000000000001
G0G9     -0.00723
G0G9     -0.005951999999999999
G0G9     -0.005325
G0G9     -0.009471000000000002
G0G9     -0.008347
G0G9     -0.004496
G0G9     -0.00541
G0G9     -0.008197999999999999
G0G9     -0.008117000000000001
G0G9     -0.004366999999999999
G0G9     -0.00511
G0G9     -0.006326
G0G9     -0.008134
G0G9     -0.004074
G0G9     -0.005274
G0G9     -0.007353
G0G9     -0.006026
G0G9     -0.0024700000000000004
G0G9     -0.004616
G0G9     -0.004419
G0G9     -0.003189
G0G9     -0.003308
G0G9     -0.0027700000000000003
G0G9     -0.00422
G0G9     -0.004007999999999999
G0G9     -0.005332999999999999
G0G9     -0.00743
G0G9     -0.010868
G0G9     -0.0070550000000000005
G0G9     -0.007098
G0G9     -0.005439
G0G9     -0.007010000000000001
G0G9     -0.007064
G0G9     -0.005953
G0G9     -0.005776999999999999
G0G9     -0.008358
G0G9     -0.00583
G0G9     -0.0034260000000000002
G0G9     -0.006314999999999999
G0G9     -0.0043349999999999994
G0G9     -0.002075
G0G9     -0.002145
G0G9     -0.001088
G0G9     -0.001202
G0G9     -0.005300999999999999
G0G9     -0.003499
G0G9     -0.0014069999999999998
G0G9     -0.0033740000000000003
G0G9     -0.007118
G0G9     -0.006477
G0G9     -0.004028
G0G9     -0.004802
G0G9     -0.009212999999999999
G0G9     -0.009283999999999999
G0G9     -0.005757
G0G9     -0.007749
G0G9     -0.007554
G0G9     -0.007595
G0G9     -0.007132
G0G9     -0.006787
G0G9     -0.008428
G0G9     -0.007203
G0G9     -0.004594
G0G9     -0.008046
G0G9     -0.009998
G0G9     -0.005974
G0G9     -0.005892
G0G9     -0.008157999999999999
G0G9     -0.011303
G0G9     -0.010447
G0G9     -0.008860999999999999
G0G9     -0.010815
G0G9     -0.013983
G0G9     -0.010801999999999999
G0G9     -0.010100999999999999
G0G9     -0.013058
G0G9     -0.012943
G0G9     -0.010867
G0G9     -0.011073000000000001
G0G9     -0.01388
G0G9     -0.012291
G0G9     -0.008060999999999999
G0G9     -0.008095999999999999
G0G9     -0.011533999999999999
G0G9     -0.011304000000000002
G0G9     -0.006819
G0G9     -0.006758999999999999
G0G9     -0.008799999999999999
G0G9     -0.008788
G0G9     -0.0060160000000000005
G0G9     -0.004108
G0G9     -0.005287
G0G9     -0.005298
G0G9     -0.003944
G0G9     -0.004592
G0G9     -0.006648
G0G9     -0.004384
G0G9     -0.0021339999999999996
G0G9     -0.0026509999999999997
G0G9     -0.003192
G0G9     -0.0033
G0G9     -0.002013
