# Supplementary material for: Explainable chemical artificial intelligence from accurate machine learning of real-space chemical descriptors
Source: Nat Commun. 2024 May 21;15:4345. doi: 10.1038/s41467-024-48567-9 (PMC11522690; doi:10.1038/s41467-024-48567-9)
Supplement: Supplementary file 4 — Source Data [file 41467_2024_48567_MOESM4_ESM.zip › SI/Supplementary_Note_14/Supplementary_Figure_27/DI_CO2_O4.txt]

# Label  # Value (electrons)
G0G12     -0.011609000000000001
G0G12     -0.015622
G0G12     -0.00986
G0G12     -0.006854
G0G12     -0.011297
G0G12     -0.013137
G0G12     -0.005822
G0G12     -0.003979999999999999
G0G12     -0.0058530000000000006
G0G12     -0.010315999999999999
G0G12     -0.006912999999999999
G0G12     -0.004749
G0G12     -0.006540000000000001
G0G12     -0.007866
G0G12     -0.004392999999999999
G0G12     -0.004281
G0G12     -0.006413
G0G12     -0.0072169999999999995
G0G12     -0.0047009999999999994
G0G12     -0.002459
G0G12     -0.005783
G0G12     -0.005462
G0G12     -0.002767
G0G12     -0.0028860000000000005
G0G12     -0.007981
G0G12     -0.007745
G0G12     -0.003803
G0G12     -0.006756
G0G12     -0.011011
G0G12     -0.007273
G0G12     -0.005592999999999999
G0G12     -0.006716
G0G12     -0.008018
G0G12     -0.006278
G0G12     -0.005598
G0G12     -0.005042
G0G12     -0.0058200000000000005
G0G12     -0.0044410000000000005
G0G12     -0.004074
G0G12     -0.005668
G0G12     -0.007886
G0G12     -0.004926
G0G12     -0.003084
G0G12     -0.005143
G0G12     -0.00678
G0G12     -0.002621
G0G12     -0.000584
G0G12     -0.0035510000000000003
G0G12     -0.004633
G0G12     -0.001144
G0G12     -0.0007539999999999999
G0G12     -0.002834
G0G12     -0.0028269999999999997
G0G12     0.00014999999999999974
G0G12     -0.000657
G0G12     -0.0038790000000000005
G0G12     -0.004454
G0G12     -0.0011589999999999999
G0G12     -0.0019950000000000002
G0G12     -0.00707
G0G12     -0.005719999999999999
G0G12     -0.0028559999999999996
G0G12     -0.0030089999999999995
G0G12     -0.006304
G0G12     -0.004195000000000001
G0G12     -0.0010740000000000003
G0G12     -0.0030929999999999994
G0G12     -0.006905
G0G12     -0.005462000000000001
G0G12     -0.0032340000000000003
G0G12     -0.004148000000000001
G0G12     -0.0068200000000000005
G0G12     -0.005155
G0G12     -0.00391
G0G12     -0.005174
G0G12     -0.006523
G0G12     -0.004625
G0G12     -0.0024029999999999998
G0G12     -0.003836
G0G12     -0.004332
G0G12     -0.0034070000000000003
G0G12     -0.003269
G0G12     -0.004767
G0G12     -0.0063750000000000005
G0G12     -0.007299
G0G12     -0.010065000000000001
G0G12     -0.012382999999999998
G0G12     -0.010523000000000001
G0G12     -0.009099
G0G12     -0.010909
G0G12     -0.010870999999999999
G0G12     -0.009132000000000001
G0G12     -0.009247
G0G12     -0.010198
G0G12     -0.009108
G0G12     -0.007660999999999999
G0G12     -0.007655
G0G12     -0.008213999999999999
G0G12     -0.007203
G0G12     -0.005738
G0G12     -0.007535
G0G12     -0.008495
G0G12     -0.005795
G0G12     -0.004895999999999999
G0G12     -0.00698
G0G12     -0.007552
G0G12     -0.00685
G0G12     -0.006011
G0G12     -0.008003
G0G12     -0.006399
G0G12     -0.003658
G0G12     -0.004542
G0G12     -0.007157
G0G12     -0.0046830000000000005
G0G12     -0.002959
G0G12     -0.00524
G0G12     -0.005975
G0G12     -0.003038
G0G12     -0.001279
G0G12     -0.003983
G0G12     -0.004744000000000001
G0G12     -0.002183
G0G12     -0.001332
G0G12     -0.006247
G0G12     -0.0062109999999999995
G0G12     -0.0022579999999999996
G0G12     -0.003721
G0G12     -0.008022000000000001
G0G12     -0.007241
G0G12     -0.003074
G0G12     -0.0034419999999999997
G0G12     -0.007406
G0G12     -0.005804
G0G12     -0.0018409999999999998
G0G12     -0.003889
G0G12     -0.0065190000000000005
G0G12     -0.004771
G0G12     -0.0019169999999999999
G0G12     -0.003256
G0G12     -0.005697
G0G12     -0.003479
G0G12     -0.0009249999999999998
G0G12     -0.002915
G0G12     -0.006556
G0G12     -0.0034280000000000005
G0G12     -0.001506
G0G12     -0.0048649999999999995
G0G12     -0.007385999999999999
G0G12     -0.0039829999999999996
G0G12     -0.00336
G0G12     -0.006862
G0G12     -0.010335
G0G12     -0.0069489999999999994
G0G12     -0.004801
G0G12     -0.007509
G0G12     -0.010525
G0G12     -0.0061790000000000005
G0G12     -0.0049559999999999995
G0G12     -0.0073609999999999995
G0G12     -0.008794
G0G12     -0.007786
G0G12     -0.006435
G0G12     -0.01002
G0G12     -0.008541
G0G12     -0.005714
G0G12     -0.004512
G0G12     -0.007929
G0G12     -0.006631
G0G12     -0.004021
G0G12     -0.004686000000000001
G0G12     -0.0070999999999999995
G0G12     -0.004497
G0G12     -0.002444
G0G12     -0.0049960000000000004
G0G12     -0.006291
G0G12     -0.0034779999999999998
G0G12     -0.002215
G0G12     -0.0038719999999999996
G0G12     -0.004503999999999999
G0G12     -0.003503
G0G12     -0.0026910000000000002
G0G12     -0.005197
G0G12     -0.006741
G0G12     -0.0030369999999999998
G0G12     -0.001003
G0G12     -0.004857
G0G12     -0.00703
G0G12     -0.0036160000000000003
G0G12     -0.0026680000000000002
G0G12     -0.004571
G0G12     -0.00569
G0G12     -0.003088
G0G12     -0.00043500000000000006
G0G12     -0.003952
G0G12     -0.004963
G0G12     -0.0025969999999999995
G0G12     -0.0033439999999999998
G0G12     -0.006102
G0G12     -0.006357
G0G12     -0.004331
G0G12     -0.003013
G0G12     -0.002062
G0G12     -0.00326
G0G12     -0.00287
G0G12     -0.0018579999999999998
G0G12     -0.0036300000000000004
G0G12     -0.0026950000000000003
G0G12     -0.00352
G0G12     -0.0029679999999999997
G0G12     -0.002184
G0G12     -0.002182
G0G12     -0.003959000000000001
G0G12     -0.0026490000000000003
G0G12     -0.00249
G0G12     -0.0038009999999999997
G0G12     -0.0042450000000000005
G0G12     -0.003956
G0G12     -0.001957
G0G12     -0.004874
G0G12     -0.007975
G0G12     -0.006023
G0G12     -0.003079
G0G12     -0.0061340000000000006
G0G12     -0.0071129999999999995
G0G12     -0.004297
G0G12     -0.00232
G0G12     -0.0047409999999999996
G0G12     -0.007928
G0G12     -0.005945000000000001
G0G12     -0.00343
G0G12     -0.007468
G0G12     -0.009559
G0G12     -0.004711
G0G12     -0.005207
G0G12     -0.007692
G0G12     -0.006475
G0G12     -0.003153
G0G12     -0.002962
G0G12     -0.005707
G0G12     -0.0075390000000000006
G0G12     -0.003197
G0G12     -0.002198
G0G12     -0.008025000000000001
G0G12     -0.008058
G0G12     -0.004973
G0G12     -0.008723999999999999
G0G12     -0.012366
G0G12     -0.010111
G0G12     -0.009948
G0G12     -0.011208
G0G12     -0.013829000000000001
G0G12     -0.010556
G0G12     -0.0072759999999999995
G0G12     -0.008263
G0G12     -0.01269
G0G12     -0.007889
G0G12     -0.005566
G0G12     -0.006562999999999999
G0G12     -0.010065999999999999
G0G12     -0.008740000000000001
G0G12     -0.0054470000000000005
G0G12     -0.007891
G0G12     -0.010725
G0G12     -0.009082
G0G12     -0.006739
G0G12     -0.010207999999999998
G0G12     -0.008722
G0G12     -0.00876
G0G12     -0.007818
G0G12     -0.010237
G0G12     -0.01005
G0G12     -0.0067209999999999995
G0G12     -0.006086
G0G12     -0.010139
G0G12     -0.008842
G0G12     -0.006982
G0G12     -0.008497
G0G12     -0.009193999999999999
G0G12     -0.009277
G0G12     -0.008215
G0G12     -0.008148
G0G12     -0.008081000000000001
G0G12     -0.008779
G0G12     -0.007971
G0G12     -0.008181
G0G12     -0.00896
G0G12     -0.009538999999999999
G0G12     -0.007389
G0G12     -0.006122
G0G12     -0.006337000000000001
G0G12     -0.007182
G0G12     -0.009166
G0G12     -0.007266
G0G12     -0.006831
G0G12     -0.006687
G0G12     -0.005559
G0G12     -0.002788
G0G12     -0.0011849999999999999
G0G12     -0.0011290000000000002
G0G12     -0.004338
G0G12     -0.004044
G0G12     -0.001795
G0G12     -0.003287
G0G12     -0.004347
G0G12     -0.004078
G0G12     -0.002576
G0G12     -0.0053809999999999995
G0G12     -0.007025999999999999
G0G12     -0.0056830000000000006
G0G12     -0.004295
G0G12     -0.007478
G0G12     -0.006696
G0G12     -0.002894
G0G12     -0.0024460000000000003
G0G12     -0.004540000000000001
G0G12     -0.005148
G0G12     -0.0039369999999999995
G0G12     -0.004600000000000001
G0G12     -0.006001
G0G12     -0.0060680000000000005
G0G12     -0.0045720000000000005
G0G12     -0.0044210000000000005
G0G12     -0.0059830000000000005
G0G12     -0.004784
G0G12     -0.0026939999999999998
G0G12     -0.003118
G0G12     -0.006796
G0G12     -0.006738
G0G12     -0.0031070000000000004
G0G12     -0.004784999999999999
G0G12     -0.008749
G0G12     -0.006347
G0G12     -0.0041919999999999995
G0G12     -0.0065179999999999995
G0G12     -0.008664
G0G12     -0.006536
G0G12     -0.00516
G0G12     -0.006010000000000001
G0G12     -0.008954
G0G12     -0.006065
G0G12     -0.005063
G0G12     -0.007101
G0G12     -0.009318
G0G12     -0.006295
G0G12     -0.004292
G0G12     -0.006733
G0G12     -0.008192999999999999
G0G12     -0.007141
G0G12     -0.005828
G0G12     -0.009042
G0G12     -0.010349
G0G12     -0.009394
G0G12     -0.007932999999999999
G0G12     -0.009627
G0G12     -0.009609
G0G12     -0.009986
G0G12     -0.009053
G0G12     -0.009734
G0G12     -0.009822999999999998
G0G12     -0.010541
G0G12     -0.010431
G0G12     -0.009492
G0G12     -0.008336
G0G12     -0.006726000000000001
G0G12     -0.007863
G0G12     -0.007464999999999999
G0G12     -0.008151
G0G12     -0.006939
G0G12     -0.006428
G0G12     -0.005578
G0G12     -0.006109
G0G12     -0.006274
G0G12     -0.006598
G0G12     -0.004527
G0G12     -0.004906000000000001
G0G12     -0.0063999999999999994
G0G12     -0.0046110000000000005
G0G12     -0.00311
G0G12     -0.0038520000000000004
G0G12     -0.005472
G0G12     -0.002555
G0G12     -0.000389
G0G12     -0.0015869999999999999
G0G12     -0.0034490000000000002
G0G12     -0.000537
G0G12     0.000543
G0G12     -0.001457
G0G12     -0.003024
G0G12     -0.001457
G0G12     -0.001215
G0G12     -0.002904
G0G12     -0.0038849999999999996
G0G12     -0.002692
G0G12     -0.0018499999999999999
G0G12     -0.004985000000000001
G0G12     -0.007496000000000001
G0G12     -0.005412
G0G12     -0.0047139999999999994
G0G12     -0.008393000000000001
G0G12     -0.00903
G0G12     -0.008326
G0G12     -0.007322
G0G12     -0.009256
G0G12     -0.009157
G0G12     -0.0063490000000000005
G0G12     -0.005884
G0G12     -0.008157
G0G12     -0.008096
G0G12     -0.006295
G0G12     -0.007421
G0G12     -0.008534
G0G12     -0.009329
G0G12     -0.008666
G0G12     -0.009198999999999999
G0G12     -0.011026999999999999
G0G12     -0.009513
G0G12     -0.006278
G0G12     -0.007104
G0G12     -0.008445000000000001
G0G12     -0.006294
G0G12     -0.005198
G0G12     -0.0056229999999999995
G0G12     -0.00694
G0G12     -0.006307999999999999
G0G12     -0.00638
G0G12     -0.009005
G0G12     -0.012093
G0G12     -0.008297
G0G12     -0.006000999999999999
G0G12     -0.005861
G0G12     -0.0077220000000000006
G0G12     -0.007042
G0G12     -0.006959
G0G12     -0.0069630000000000004
G0G12     -0.008069
G0G12     -0.007402
G0G12     -0.0063679999999999995
G0G12     -0.00601
G0G12     -0.003976
G0G12     -0.003336
G0G12     -0.0024540000000000005
G0G12     -0.0017590000000000001
G0G12     -0.001856
G0G12     -0.0032559999999999998
G0G12     -0.002607
G0G12     -0.001193
G0G12     -0.0021160000000000003
G0G12     -0.004741
G0G12     -0.003933
G0G12     -0.003586
G0G12     -0.005455
G0G12     -0.0075239999999999994
G0G12     -0.006596
G0G12     -0.004198
G0G12     -0.005363
G0G12     -0.00707
G0G12     -0.006437
G0G12     -0.004836
G0G12     -0.005951
G0G12     -0.007679
G0G12     -0.005895
G0G12     -0.0038789999999999996
G0G12     -0.006706
G0G12     -0.008062
G0G12     -0.0054930000000000005
G0G12     -0.005015
G0G12     -0.006058000000000001
G0G12     -0.00914
G0G12     -0.008479
G0G12     -0.008414
G0G12     -0.008979000000000001
G0G12     -0.010270000000000001
G0G12     -0.007953
G0G12     -0.0074589999999999995
G0G12     -0.007774
G0G12     -0.009998
G0G12     -0.009203
G0G12     -0.007609
G0G12     -0.009621999999999999
G0G12     -0.00984
G0G12     -0.006737
G0G12     -0.006191
G0G12     -0.009927
G0G12     -0.009167
G0G12     -0.005775000000000001
G0G12     -0.005652
G0G12     -0.007247999999999999
G0G12     -0.0056749999999999995
G0G12     -0.00416
G0G12     -0.0039059999999999997
G0G12     -0.004723
G0G12     -0.004295
G0G12     -0.0031070000000000004
G0G12     -0.004246
G0G12     -0.0067020000000000005
G0G12     -0.006156
G0G12     -0.002675
G0G12     -0.003544
G0G12     -0.005268
G0G12     -0.005084
G0G12     -0.0036220000000000002
