# Supplementary material for: Explainable chemical artificial intelligence from accurate machine learning of real-space chemical descriptors
Source: Nat Commun. 2024 May 21;15:4345. doi: 10.1038/s41467-024-48567-9 (PMC11522690; doi:10.1038/s41467-024-48567-9)
Supplement: Supplementary file 4 — Source Data [file 41467_2024_48567_MOESM4_ESM.zip › SI/Supplementary_Note_14/Supplementary_Figure_27/dist_CO2_O2.txt]

# Label  # Distance (Angstroms)
G0G10     4.8445022094
G0G10     4.83959618325
G0G10     4.82350193969
G0G10     4.82333535668
G0G10     4.82744346382
G0G10     4.80109223157
G0G10     4.76980663711
G0G10     4.78161908933
G0G10     4.81095013276
G0G10     4.82415571576
G0G10     4.8335190844
G0G10     4.84860489119
G0G10     4.85601164703
G0G10     4.85775531264
G0G10     4.86518418855
G0G10     4.88039144262
G0G10     4.91384681474
G0G10     4.97049575583
G0G10     5.01937449605
G0G10     5.0342394209
G0G10     5.0234923874
G0G10     5.00231222416
G0G10     4.97736307525
G0G10     4.95651483448
G0G10     4.94883150673
G0G10     4.95594210629
G0G10     4.96961239716
G0G10     4.97668072687
G0G10     4.97400718919
G0G10     4.96252896687
G0G10     4.9445409463
G0G10     4.93013696332
G0G10     4.91744943788
G0G10     4.90368967815
G0G10     4.90381422297
G0G10     4.91220059049
G0G10     4.90391804996
G0G10     4.88494555428
G0G10     4.88500795171
G0G10     4.89516772185
G0G10     4.8893912534
G0G10     4.87453726347
G0G10     4.87103474958
G0G10     4.86876167094
G0G10     4.85785777214
G0G10     4.85810176748
G0G10     4.86328996865
G0G10     4.8508991286
G0G10     4.83970873933
G0G10     4.84174301866
G0G10     4.82107991116
G0G10     4.76417186693
G0G10     4.715276469
G0G10     4.70221875031
G0G10     4.71359841198
G0G10     4.73311609177
G0G10     4.74988375516
G0G10     4.75501589342
G0G10     4.74245082083
G0G10     4.70387268463
G0G10     4.63593606237
G0G10     4.5554318751
G0G10     4.49408446536
G0G10     4.47477531265
G0G10     4.4901836345
G0G10     4.50582977142
G0G10     4.5014235555
G0G10     4.49081144543
G0G10     4.48050648855
G0G10     4.45630542335
G0G10     4.41872268626
G0G10     4.38028500037
G0G10     4.35465494692
G0G10     4.35573257356
G0G10     4.36344291136
G0G10     4.35639941294
G0G10     4.3569267226
G0G10     4.38329226208
G0G10     4.40343831767
G0G10     4.39922275655
G0G10     4.39066012677
G0G10     4.38406356595
G0G10     4.38894534792
G0G10     4.42221216229
G0G10     4.46168746625
G0G10     4.48290625593
G0G10     4.51244991573
G0G10     4.56385339156
G0G10     4.60251244734
G0G10     4.62226232858
G0G10     4.64196530269
G0G10     4.66813274138
G0G10     4.701582038
G0G10     4.73698692548
G0G10     4.759567452
G0G10     4.78774985304
G0G10     4.83728365254
G0G10     4.87598995151
G0G10     4.87661717871
G0G10     4.85351710176
G0G10     4.82601246031
G0G10     4.80431875596
G0G10     4.80097336325
G0G10     4.83151766526
G0G10     4.88730061117
G0G10     4.9279761906
G0G10     4.93615012156
G0G10     4.92261425961
G0G10     4.87949044404
G0G10     4.8122810569
G0G10     4.7586263734
G0G10     4.74077733566
G0G10     4.74663866829
G0G10     4.77241179729
G0G10     4.80479972651
G0G10     4.8139365763
G0G10     4.79304733552
G0G10     4.76593390037
G0G10     4.74452196155
G0G10     4.72159423058
G0G10     4.71090479879
G0G10     4.73402174804
G0G10     4.78080984986
G0G10     4.83353549862
G0G10     4.88224064838
G0G10     4.91008813087
G0G10     4.91782695848
G0G10     4.91224538069
G0G10     4.90684093633
G0G10     4.91526690011
G0G10     4.95112725381
G0G10     5.0139911295
G0G10     5.08330232746
G0G10     5.13555819876
G0G10     5.16399528245
G0G10     5.16748615572
G0G10     5.1563632736
G0G10     5.15805633258
G0G10     5.18661799622
G0G10     5.22233460208
G0G10     5.25604853022
G0G10     5.29811717026
G0G10     5.34653431752
G0G10     5.39564281903
G0G10     5.43903176995
G0G10     5.44911325381
G0G10     5.42635965085
G0G10     5.40666132569
G0G10     5.39748428038
G0G10     5.37931484238
G0G10     5.35946874595
G0G10     5.36288680428
G0G10     5.3837896604
G0G10     5.39095647188
G0G10     5.37177517977
G0G10     5.33056626875
G0G10     5.27877310725
G0G10     5.23300133339
G0G10     5.19289227602
G0G10     5.13869342898
G0G10     5.0901821975
G0G10     5.09232756939
G0G10     5.12105810375
G0G10     5.12139613623
G0G10     5.08681166316
G0G10     5.03606082989
G0G10     4.97828258234
G0G10     4.92734924659
G0G10     4.89782544795
G0G10     4.88477382482
G0G10     4.88843715961
G0G10     4.90369346267
G0G10     4.8984025721
G0G10     4.85056922848
G0G10     4.79309982794
G0G10     4.76961192318
G0G10     4.77731482434
G0G10     4.79567480908
G0G10     4.81990722749
G0G10     4.84190010112
G0G10     4.86673381697
G0G10     4.90160782018
G0G10     4.92535752033
G0G10     4.92043064265
G0G10     4.91055105528
G0G10     4.91871127736
G0G10     4.93372363774
G0G10     4.95474451333
G0G10     5.00613698118
G0G10     5.07868583743
G0G10     5.12523968827
G0G10     5.12087987156
G0G10     5.0886581131
G0G10     5.04703639168
G0G10     5.01584707225
G0G10     5.01823959012
G0G10     5.03047679957
G0G10     5.03138637696
G0G10     5.03147589023
G0G10     5.02640435985
G0G10     5.00402897311
G0G10     4.97419103999
G0G10     4.9392575367
G0G10     4.90546079398
G0G10     4.88928424563
G0G10     4.87013414471
G0G10     4.82251523775
G0G10     4.76853927168
G0G10     4.74280682829
G0G10     4.73794396411
G0G10     4.71802798312
G0G10     4.67878144923
G0G10     4.65352586095
G0G10     4.6502086739
G0G10     4.64159671564
G0G10     4.62104938164
G0G10     4.61366594261
G0G10     4.63723349051
G0G10     4.68109430258
G0G10     4.72301429378
G0G10     4.74016206765
G0G10     4.72401949298
G0G10     4.69808578811
G0G10     4.69922605411
G0G10     4.7182356141
G0G10     4.73870220609
G0G10     4.79243598555
G0G10     4.86905248777
G0G10     4.91394353212
G0G10     4.92379778484
G0G10     4.91882353853
G0G10     4.91401922065
G0G10     4.91828919346
G0G10     4.91931575072
G0G10     4.92088772748
G0G10     4.94569822681
G0G10     4.98687656468
G0G10     5.02832732235
G0G10     5.06148083211
G0G10     5.06858182438
G0G10     5.0429990742
G0G10     4.99255857393
G0G10     4.9254013985
G0G10     4.86601366608
G0G10     4.8354116059
G0G10     4.81694887958
G0G10     4.79213693279
G0G10     4.76071003204
G0G10     4.72130018845
G0G10     4.67616895228
G0G10     4.63109394578
G0G10     4.59085736553
G0G10     4.55131474142
G0G10     4.5240070394
G0G10     4.52731483673
G0G10     4.54233412158
G0G10     4.53879105993
G0G10     4.52386702561
G0G10     4.51312534328
G0G10     4.50703182378
G0G10     4.50718086205
G0G10     4.50419357853
G0G10     4.49281516566
G0G10     4.50094050311
G0G10     4.53707573063
G0G10     4.57398147288
G0G10     4.60049923441
G0G10     4.63404368948
G0G10     4.67611401056
G0G10     4.70202746265
G0G10     4.68469141791
G0G10     4.64048494522
G0G10     4.61002263053
G0G10     4.62256075488
G0G10     4.68010437363
G0G10     4.73346542379
G0G10     4.74353776021
G0G10     4.72859047673
G0G10     4.71170813707
G0G10     4.68683023519
G0G10     4.65928039286
G0G10     4.64141404835
G0G10     4.63325924958
G0G10     4.64021822205
G0G10     4.65553688716
G0G10     4.65495438662
G0G10     4.63570095139
G0G10     4.62442674289
G0G10     4.61954872155
G0G10     4.59822090765
G0G10     4.56741998884
G0G10     4.55220507307
G0G10     4.54826332118
G0G10     4.54336205131
G0G10     4.53344044625
G0G10     4.50977712933
G0G10     4.47233765272
G0G10     4.44214153167
G0G10     4.43931281376
G0G10     4.45979294631
G0G10     4.49044893103
G0G10     4.52393224753
G0G10     4.55504748861
G0G10     4.58190029934
G0G10     4.60863471563
G0G10     4.63507017339
G0G10     4.65579691421
G0G10     4.67381883917
G0G10     4.7017813939
G0G10     4.73440874342
G0G10     4.76425038528
G0G10     4.80469035222
G0G10     4.85455377468
G0G10     4.90801429783
G0G10     4.9637739621
G0G10     5.01393930799
G0G10     5.03967946002
G0G10     5.05807556186
G0G10     5.09019751467
G0G10     5.12331354261
G0G10     5.14017685439
G0G10     5.15300078979
G0G10     5.18196521858
G0G10     5.22344162644
G0G10     5.25729065123
G0G10     5.2793061651
G0G10     5.28215291222
G0G10     5.25832280954
G0G10     5.23068598249
G0G10     5.21918511878
G0G10     5.21031762011
G0G10     5.18788222423
G0G10     5.15638714249
G0G10     5.13343424831
G0G10     5.12452031836
G0G10     5.10545843335
G0G10     5.06529863343
G0G10     5.02011782236
G0G10     4.99180896324
G0G10     4.98399754267
G0G10     4.98568114258
G0G10     4.97811411735
G0G10     4.95074084398
G0G10     4.91344664459
G0G10     4.88630287914
G0G10     4.85755415433
G0G10     4.80831876169
G0G10     4.76316962837
G0G10     4.76238541809
G0G10     4.78858155519
G0G10     4.8016908195
G0G10     4.80565372738
G0G10     4.82338436023
G0G10     4.85350218091
G0G10     4.86048629324
G0G10     4.82958997168
G0G10     4.7912938342
G0G10     4.77979872867
G0G10     4.79859701488
G0G10     4.83063262385
G0G10     4.85596998429
G0G10     4.87993345094
G0G10     4.91776622715
G0G10     4.94201772114
G0G10     4.93024861028
G0G10     4.90380810987
G0G10     4.87152828341
G0G10     4.82870548232
G0G10     4.79205283704
G0G10     4.76828241437
G0G10     4.75703977703
G0G10     4.77552352197
G0G10     4.81118173616
G0G10     4.82598016381
G0G10     4.80676359555
G0G10     4.77416859216
G0G10     4.74814882027
G0G10     4.72071213585
G0G10     4.69453206246
G0G10     4.69269558797
G0G10     4.70712325405
G0G10     4.70399457685
G0G10     4.6808149262
G0G10     4.65680398209
G0G10     4.63253753323
G0G10     4.59645392328
G0G10     4.55631384098
G0G10     4.54070491822
G0G10     4.55312092632
G0G10     4.5766379499
G0G10     4.60087783744
G0G10     4.60890143048
G0G10     4.59299597086
G0G10     4.56689911951
G0G10     4.53955980313
G0G10     4.51800160419
G0G10     4.52648607517
G0G10     4.55853911149
G0G10     4.58847590378
G0G10     4.61607842762
G0G10     4.63428432851
G0G10     4.63454411397
G0G10     4.6447744822
G0G10     4.6746449711
G0G10     4.69588060556
G0G10     4.69416270771
G0G10     4.68550968697
G0G10     4.6943054735
G0G10     4.71701354728
G0G10     4.73909888128
G0G10     4.77121356854
G0G10     4.80939751808
G0G10     4.8315640653
G0G10     4.85428310805
G0G10     4.89182212087
G0G10     4.91402712922
G0G10     4.91198322731
G0G10     4.90702726965
G0G10     4.90701353365
G0G10     4.90091698633
G0G10     4.89441789418
G0G10     4.90950151497
G0G10     4.94995125927
G0G10     4.98934779463
G0G10     5.00058504757
G0G10     4.98499636613
G0G10     4.96937813959
G0G10     4.9703283019
G0G10     4.97274548681
G0G10     4.96090960761
G0G10     4.94824015011
G0G10     4.95191948087
G0G10     4.96610939312
G0G10     4.97596078328
G0G10     4.97650325956
G0G10     4.97545721918
G0G10     4.97166566563
G0G10     4.95348340258
G0G10     4.9301314476
G0G10     4.91831767274
G0G10     4.91444208077
G0G10     4.93674470699
G0G10     4.98539866535
G0G10     5.0025764624
G0G10     4.99138517967
G0G10     5.00531962953
G0G10     5.02472035655
G0G10     5.00504174814
G0G10     4.97717850215
G0G10     4.98595750194
G0G10     5.00907515051
G0G10     5.02236983056
G0G10     5.03433260794
G0G10     5.04975702408
G0G10     5.05482738175
G0G10     5.04208145359
G0G10     5.02080199165
G0G10     4.99618922319
G0G10     4.9695125846
G0G10     4.95834655464
G0G10     4.96099218173
G0G10     4.94956851309
G0G10     4.92299896919
G0G10     4.9002926377
G0G10     4.87204811536
G0G10     4.82400705564
G0G10     4.76990336826
G0G10     4.73258043849
G0G10     4.72280738274
G0G10     4.73504282826
G0G10     4.74204081058
G0G10     4.72512478494
G0G10     4.69553244831
G0G10     4.66265418448
G0G10     4.62215518199
G0G10     4.58070779097
G0G10     4.55803571455
G0G10     4.55298334941
G0G10     4.54936590356
G0G10     4.53158200353
G0G10     4.49280317038
G0G10     4.45283305861
G0G10     4.43052785752
G0G10     4.41847468376
G0G10     4.41342587795
G0G10     4.41921434359
G0G10     4.42387453155
G0G10     4.42418081521
G0G10     4.43554116
G0G10     4.44833670154
G0G10     4.44016024575
G0G10     4.43018595574
G0G10     4.45216790823
G0G10     4.49519312229
G0G10     4.53259840365
G0G10     4.57055343809
G0G10     4.62043170448
G0G10     4.66544298071
G0G10     4.69942807142
G0G10     4.7449403166
G0G10     4.79742799644
