# Supplementary material for: Explainable chemical artificial intelligence from accurate machine learning of real-space chemical descriptors
Source: Nat Commun. 2024 May 21;15:4345. doi: 10.1038/s41467-024-48567-9 (PMC11522690; doi:10.1038/s41467-024-48567-9)
Supplement: Supplementary file 4 — Source Data [file 41467_2024_48567_MOESM4_ESM.zip › SI/Supplementary_Note_14/Supplementary_Figure_22/data.txt]

# Time (fs)   # Energy (a.u.)  # Temperature (K)
  0.0          -2377.637745     300.00 
  1.2          -2377.633962     274.71 
  2.5          -2377.629487     245.09 
  3.8          -2377.626693     232.40 
  5.0          -2377.619792     205.35 
  6.2          -2377.610014     185.77 
  7.5          -2377.606994     216.46 
  8.8          -2377.604374     244.84 
  10.0         -2377.598692     241.60 
  11.2         -2377.595258     247.91 
  12.5         -2377.594727     263.07 
  13.8         -2377.590487     247.15 
  15.0         -2377.583492     223.12 
  16.2         -2377.580574     232.99 
  17.5         -2377.577691     246.68 
  18.8         -2377.572832     246.40 
  20.0         -2377.570280     260.23 
  21.2         -2377.570605     286.22 
  22.5         -2377.570428     293.25 
  23.8         -2377.567723     281.29 
  25.0         -2377.567073     283.69 
  26.2         -2377.567637     290.79 
  27.5         -2377.565090     277.20 
  28.8         -2377.561985     266.88 
  30.0         -2377.561791     281.71 
  31.2         -2377.562591     294.73 
  32.5         -2377.560049     285.59 
  33.8         -2377.559310     287.29 
  35.0         -2377.560575     297.56 
  36.2         -2377.558777     284.54 
  37.5         -2377.555334     266.47 
  38.8         -2377.554362     272.43 
  40.0         -2377.554385     279.59 
  41.2         -2377.550326     263.64 
  42.5         -2377.547468     259.11 
  43.8         -2377.546913     271.28 
  45.0         -2377.544431     268.85 
  46.2         -2377.540752     261.91 
  47.5         -2377.539994     276.60 
  48.8         -2377.540681     292.30 
  50.0         -2377.538420     286.20 
  51.2         -2377.537323     287.06 
  52.5         -2377.538685     300.25 
  53.8         -2377.538063     294.79 
  55.0         -2377.535283     279.02 
  56.2         -2377.534939     285.47 
  57.5         -2377.535968     299.01 
  58.8         -2377.534483     298.46 
  60.0         -2377.535305     310.09 
  61.2         -2377.538635     329.44 
  62.5         -2377.539838     324.24 
  63.8         -2377.538969     305.31 
  65.0         -2377.539744     299.80 
  66.2         -2377.539644     291.49 
  67.5         -2377.536471     273.82 
  68.8         -2377.535379     275.52 
  70.0         -2377.535258     286.96 
  71.2         -2377.533959     289.15 
  72.5         -2377.533188     295.65 
  73.8         -2377.535171     312.38 
  75.0         -2377.535989     314.86 
  76.2         -2377.535572     308.41 
  77.5         -2377.537412     312.15 
  78.8         -2377.538014     306.46 
  80.0         -2377.536226     287.48 
  81.2         -2377.534701     278.77 
  82.5         -2377.534166     283.10 
  83.8         -2377.533055     288.37 
  85.0         -2377.532961     301.43 
  86.2         -2377.535415     323.31 
  87.5         -2377.537785     332.24 
  88.8         -2377.538709     321.72 
  90.0         -2377.538722     306.03 
  91.2         -2377.538559     295.50 
  92.5         -2377.537685     288.69 
  93.8         -2377.536728     289.42 
  95.0         -2377.537409     300.24 
  96.2         -2377.538024     304.97 
  97.5         -2377.537326     296.39 
  98.8         -2377.536063     286.59 
  100.0        -2377.535370     284.34 
  101.2        -2377.534202     283.13 
  102.5        -2377.532752     285.93 
  103.8        -2377.533493     301.42 
  105.0        -2377.534866     314.16 
  106.2        -2377.535341     312.16 
  107.5        -2377.535228     304.81 
  108.8        -2377.535833     301.36 
  110.0        -2377.535269     292.05 
  111.2        -2377.533225     281.58 
  112.5        -2377.532934     285.56 
  113.8        -2377.532674     290.34 
  115.0        -2377.531250     285.60 
  116.2        -2377.529791     282.85 
  117.5        -2377.529511     289.68 
  118.8        -2377.529375     296.71 
  120.0        -2377.529154     303.09 
  121.2        -2377.530620     315.80 
  122.5        -2377.532622     323.00 
  123.8        -2377.532965     314.87 
  125.0        -2377.533140     305.83 
  126.2        -2377.533759     302.25 
  127.5        -2377.533223     294.57 
  128.8        -2377.531861     288.95 
  130.0        -2377.532270     296.57 
  131.2        -2377.532841     301.71 
  132.5        -2377.531704     295.39 
  133.8        -2377.531611     294.80 
  135.0        -2377.532010     295.22 
  136.2        -2377.530065     283.98 
  137.5        -2377.528396     283.54 
  138.8        -2377.529833     303.95 
  140.0        -2377.531044     318.31 
  141.2        -2377.531863     324.27 
  142.5        -2377.535088     335.87 
  143.8        -2377.537856     333.64 
  145.0        -2377.536978     311.62 
  146.2        -2377.537640     305.04 
  147.5        -2377.539143     307.67 
  148.8        -2377.538034     296.82 
  150.0        -2377.536964     292.14 
  151.2        -2377.538479     304.24 
  152.5        -2377.539091     303.74 
  153.8        -2377.536674     288.60 
  155.0        -2377.537074     290.27 
  156.2        -2377.536857     290.69 
  157.5        -2377.534590     277.91 
  158.8        -2377.532479     271.58 
  160.0        -2377.531673     278.39 
  161.2        -2377.530864     282.39 
  162.5        -2377.528572     278.80 
  163.8        -2377.527942     285.71 
  165.0        -2377.528155     297.85 
  166.2        -2377.528371     303.41 
  167.5        -2377.528296     302.82 
  168.8        -2377.528535     303.38 
  170.0        -2377.529522     301.48 
  171.2        -2377.527348     284.23 
  172.5        -2377.525336     277.19 
  173.8        -2377.525965     289.53 
  175.0        -2377.525282     290.80 
  176.2        -2377.523023     281.79 
  177.5        -2377.522438     289.52 
  178.8        -2377.524577     304.56 
  180.0        -2377.522507     294.42 
  181.2        -2377.521487     295.52 
  182.5        -2377.525051     319.44 
  183.8        -2377.525689     317.15 
  185.0        -2377.524049     298.10 
  186.2        -2377.524713     299.21 
  187.5        -2377.526165     302.37 
  188.8        -2377.523431     283.58 
  190.0        -2377.521651     279.71 
  191.2        -2377.523182     298.57 
  192.5        -2377.522990     304.69 
  193.8        -2377.522706     304.16 
  195.0        -2377.523826     312.53 
  196.2        -2377.525932     320.28 
  197.5        -2377.526154     311.86 
  198.8        -2377.525546     302.63 
  200.0        -2377.526917     308.85 
  201.2        -2377.528048     313.00 
  202.5        -2377.527839     306.95 
  203.8        -2377.528069     307.61 
  205.0        -2377.530214     319.58 
  206.2        -2377.531715     324.65 
  207.5        -2377.532727     326.75 
  208.8        -2377.536131     339.40 
  210.0        -2377.539597     342.07 
  211.2        -2377.539960     321.39 
  212.5        -2377.539763     301.44 
  213.8        -2377.539722     293.07 
  215.0        -2377.538772     286.20 
  216.2        -2377.536998     284.29 
  217.5        -2377.537626     300.13 
  218.8        -2377.539318     318.49 
  220.0        -2377.540838     325.45 
  221.2        -2377.542344     324.08 
  222.5        -2377.543660     316.32 
  223.8        -2377.543307     300.27 
  225.0        -2377.542060     286.17 
  226.2        -2377.540988     283.73 
  227.5        -2377.540894     290.29 
  228.8        -2377.540426     292.36 
  230.0        -2377.539251     289.50 
  231.2        -2377.539241     289.61 
  232.5        -2377.537762     282.41 
  233.8        -2377.535627     274.23 
  235.0        -2377.534160     279.58 
  236.2        -2377.534929     294.32 
  237.5        -2377.534046     296.46 
  238.8        -2377.533548     298.00 
  240.0        -2377.535027     305.28 
  241.2        -2377.534334     296.56 
  242.5        -2377.532256     284.09 
  243.8        -2377.532261     290.20 
  245.0        -2377.532678     300.42 
  246.2        -2377.532189     305.33 
  247.5        -2377.533975     321.55 
  248.8        -2377.537787     336.00 
  250.0        -2377.537971     320.87 
  251.2        -2377.537574     302.11 
  252.5        -2377.538013     294.06 
  253.8        -2377.536323     280.19 
  255.0        -2377.533547     269.85 
  256.2        -2377.532953     280.43 
  257.5        -2377.533511     291.75 
  258.8        -2377.531087     284.55 
  260.0        -2377.530361     284.41 
  261.2        -2377.530217     288.85 
  262.5        -2377.528671     284.39 
  263.8        -2377.527243     283.10 
  265.0        -2377.527198     293.34 
  266.2        -2377.527901     304.07 
  267.5        -2377.527869     306.25 
  268.8        -2377.528469     308.29 
  270.0        -2377.529359     309.11 
  271.2        -2377.529270     302.78 
  272.5        -2377.528799     295.19 
  273.8        -2377.528160     294.51 
  275.0        -2377.529228     300.64 
  276.2        -2377.528364     295.81 
  277.5        -2377.527382     289.57 
  278.8        -2377.527082     290.77 
  280.0        -2377.526620     291.99 
  281.2        -2377.525946     289.96 
  282.5        -2377.524823     288.24 
  283.8        -2377.524804     292.14 
  285.0        -2377.524222     293.38 
  286.2        -2377.523621     292.93 
  287.5        -2377.523120     296.58 
  288.8        -2377.524082     307.87 
  290.0        -2377.525675     313.52 
  291.2        -2377.524816     301.96 
  292.5        -2377.524408     295.68 
  293.8        -2377.525097     298.69 
  295.0        -2377.524340     293.85 
  296.2        -2377.522802     290.89 
  297.5        -2377.524146     307.76 
  298.8        -2377.526539     322.33 
  300.0        -2377.526371     315.80 
  301.2        -2377.527322     312.54 
  302.5        -2377.528901     312.35 
  303.8        -2377.528376     298.08 
  305.0        -2377.526153     282.38 
  306.2        -2377.526022     286.47 
  307.5        -2377.526018     295.54 
  308.8        -2377.525643     299.31 
  310.0        -2377.526108     305.18 
  311.2        -2377.527184     309.12 
  312.5        -2377.527109     301.01 
  313.8        -2377.525537     287.17 
  315.0        -2377.524558     284.31 
  316.2        -2377.524487     291.23 
  317.5        -2377.524120     294.16 
  318.8        -2377.523113     294.19 
  320.0        -2377.523803     304.30 
  321.2        -2377.525579     312.79 
  322.5        -2377.524722     301.22 
  323.8        -2377.523387     292.98 
  325.0        -2377.524946     305.52 
  326.2        -2377.525902     312.77 
  327.5        -2377.525614     311.60 
  328.8        -2377.527737     324.82 
  330.0        -2377.531755     336.55 
  331.2        -2377.531482     315.68 
  332.5        -2377.529920     293.36 
  333.8        -2377.530783     295.84 
  335.0        -2377.530991     296.83 
  336.2        -2377.528994     287.29 
  337.5        -2377.528556     295.41 
  338.8        -2377.531640     318.45 
  340.0        -2377.532067     317.10 
  341.2        -2377.531256     305.64 
  342.5        -2377.532813     311.40 
  343.8        -2377.534572     314.88 
  345.0        -2377.533652     297.85 
  346.2        -2377.531427     285.35 
  347.5        -2377.533094     302.24 
  348.8        -2377.534569     314.64 
  350.0        -2377.533597     310.82 
  351.2        -2377.535685     323.42 
  352.5        -2377.539649     340.01 
  353.8        -2377.541184     327.18 
  355.0        -2377.539302     299.04 
  356.2        -2377.540152     293.15 
  357.5        -2377.539721     283.91 
  358.8        -2377.535053     260.31 
  360.0        -2377.533011     265.06 
  361.2        -2377.534026     292.73 
  362.5        -2377.534439     302.21 
  363.8        -2377.532260     294.15 
  365.0        -2377.533762     302.81 
  366.2        -2377.534639     303.20 
  367.5        -2377.531648     283.37 
  368.8        -2377.530688     284.79 
  370.0        -2377.532611     306.81 
  371.2        -2377.533408     312.98 
  372.5        -2377.532684     306.74 
  373.8        -2377.534263     313.78 
  375.0        -2377.536254     318.29 
  376.2        -2377.535293     306.76 
  377.5        -2377.535747     307.76 
  378.8        -2377.538306     323.09 
  380.0        -2377.540195     326.40 
  381.2        -2377.540321     314.92 
  382.5        -2377.541040     310.82 
  383.8        -2377.542890     309.50 
  385.0        -2377.540920     290.82 
  386.2        -2377.539368     282.03 
  387.5        -2377.539856     293.70 
  388.8        -2377.540423     301.23 
  390.0        -2377.539098     295.81 
  391.2        -2377.539286     299.38 
  392.5        -2377.540689     306.08 
  393.8        -2377.539454     297.98 
  395.0        -2377.539152     296.72 
  396.2        -2377.540345     305.64 
  397.5        -2377.540587     304.45 
  398.8        -2377.539702     294.21 
  400.0        -2377.538943     288.99 
  401.2        -2377.538578     289.68 
  402.5        -2377.537620     291.26 
  403.8        -2377.537790     298.70 
  405.0        -2377.538344     307.61 
  406.2        -2377.539389     314.13 
  407.5        -2377.540589     313.75 
  408.8        -2377.540212     304.26 
  410.0        -2377.540289     300.27 
  411.2        -2377.540807     301.08 
  412.5        -2377.540308     296.04 
  413.8        -2377.539283     291.79 
  415.0        -2377.539695     296.83 
  416.2        -2377.539730     297.90 
  417.5        -2377.538579     291.38 
  418.8        -2377.538079     290.47 
  420.0        -2377.537945     292.29 
  421.2        -2377.536751     291.20 
  422.5        -2377.536867     296.56 
  423.8        -2377.537231     302.45 
  425.0        -2377.537107     301.98 
  426.2        -2377.537110     302.02 
  427.5        -2377.537932     304.19 
  428.8        -2377.537482     299.25 
  430.0        -2377.537053     295.99 
  431.2        -2377.537397     297.57 
  432.5        -2377.536779     292.08 
  433.8        -2377.534980     284.06 
  435.0        -2377.534658     289.67 
  436.2        -2377.535249     300.37 
  437.5        -2377.535044     303.01 
  438.8        -2377.535253     306.12 
  440.0        -2377.536655     313.16 
  441.2        -2377.537374     312.56 
  442.5        -2377.537229     307.50 
  443.8        -2377.538433     310.80 
  445.0        -2377.539488     313.06 
  446.2        -2377.539794     307.88 
  447.5        -2377.539774     302.93 
  448.8        -2377.540253     301.27 
  450.0        -2377.539729     296.53 
  451.2        -2377.539226     292.94 
  452.5        -2377.538853     293.23 
  453.8        -2377.538638     295.38 
  455.0        -2377.538322     299.23 
  456.2        -2377.539206     307.31 
  457.5        -2377.540053     312.08 
  458.8        -2377.540691     310.51 
  460.0        -2377.540917     304.86 
  461.2        -2377.540871     297.22 
  462.5        -2377.539679     286.12 
  463.8        -2377.538008     280.66 
  465.0        -2377.537884     286.25 
  466.2        -2377.536742     288.54 
  467.5        -2377.536072     293.00 
  468.8        -2377.536739     305.56 
  470.0        -2377.538238     316.47 
  471.2        -2377.538846     318.50 
  472.5        -2377.540535     322.36 
  473.8        -2377.542564     324.03 
  475.0        -2377.543059     314.85 
  476.2        -2377.543248     306.77 
  477.5        -2377.544145     304.91 
  478.8        -2377.543768     297.56 
  480.0        -2377.542527     289.08 
  481.2        -2377.542110     291.73 
  482.5        -2377.542695     301.29 
  483.8        -2377.542974     305.87 
  485.0        -2377.543317     307.18 
  486.2        -2377.544199     306.40 
  487.5        -2377.543610     295.08 
  488.8        -2377.541902     279.94 
  490.0        -2377.540036     271.73 
  491.2        -2377.538238     271.70 
  492.5        -2377.536812     277.88 
  493.8        -2377.536024     290.66 
  495.0        -2377.537113     311.30 
  496.2        -2377.539453     329.80 
  497.5        -2377.541720     335.52 
  498.8        -2377.543389     330.67 
  500.0        -2377.545106     323.82 
  501.2        -2377.546094     313.23 
  502.5        -2377.545468     300.20 
  503.8        -2377.545555     298.40 
  505.0        -2377.546248     303.30 
  506.2        -2377.546196     302.19 
  507.5        -2377.545740     299.04 
  508.8        -2377.546203     301.22 
  510.0        -2377.546543     300.21 
  511.2        -2377.545466     290.21 
  512.5        -2377.544087     283.20 
  513.8        -2377.543590     284.85 
  515.0        -2377.542395     284.66 
  516.2        -2377.541080     284.13 
  517.5        -2377.540515     290.28 
  518.8        -2377.540952     300.01 
  520.0        -2377.541253     303.13 
  521.2        -2377.540695     300.89 
  522.5        -2377.541389     306.11 
  523.8        -2377.542691     311.21 
  525.0        -2377.542363     303.37 
  526.2        -2377.541579     296.36 
  527.5        -2377.542496     302.48 
  528.8        -2377.543228     303.45 
  530.0        -2377.541377     294.16 
  531.2        -2377.542316     301.92 
  532.5        -2377.543817     308.82 
  533.8        -2377.542088     294.82 
  535.0        -2377.541147     289.78 
  536.2        -2377.542425     300.32 
  537.5        -2377.542366     296.64 
  538.8        -2377.539477     282.29 
  540.0        -2377.540053     289.51 
  541.2        -2377.540066     294.14 
  542.5        -2377.537674     285.68 
  543.8        -2377.537612     294.73 
  545.0        -2377.539683     315.04 
  546.2        -2377.540920     319.66 
  547.5        -2377.540867     312.92 
  548.8        -2377.542410     313.42 
  550.0        -2377.543141     308.42 
  551.2        -2377.541867     294.44 
  552.5        -2377.541482     289.96 
  553.8        -2377.541171     292.46 
  555.0        -2377.541065     294.55 
  556.2        -2377.540243     293.56 
  557.5        -2377.540096     297.51 
  558.8        -2377.540909     303.89 
  560.0        -2377.540601     301.00 
  561.2        -2377.540097     295.50 
  562.5        -2377.539784     295.73 
  563.8        -2377.540360     299.41 
  565.0        -2377.539553     295.45 
  566.2        -2377.538881     295.49 
  567.5        -2377.540058     304.68 
  568.8        -2377.540079     305.52 
  570.0        -2377.540043     302.51 
  571.2        -2377.540385     302.29 
  572.5        -2377.540598     301.48 
  573.8        -2377.540274     297.08 
  575.0        -2377.539515     295.06 
  576.2        -2377.540211     301.59 
  577.5        -2377.540484     306.83 
  578.8        -2377.541480     308.57 
  580.0        -2377.541188     301.29 
  581.2        -2377.540544     293.45 
  582.5        -2377.540291     289.81 
  583.8        -2377.538793     285.63 
  585.0        -2377.538326     289.41 
  586.2        -2377.538441     297.53 
  587.5        -2377.538635     298.77 
  588.8        -2377.537245     291.82 
  590.0        -2377.537218     292.28 
  591.2        -2377.537004     291.54 
  592.5        -2377.535190     283.05 
  593.8        -2377.534143     281.12 
  595.0        -2377.533355     282.34 
  596.2        -2377.531459     279.58 
  597.5        -2377.530431     283.79 
  598.8        -2377.530480     294.29 
  600.0        -2377.530368     300.00 
  601.2        -2377.530380     303.99 
  602.5        -2377.531654     308.10 
  603.8        -2377.531102     299.84 
  605.0        -2377.530092     291.88 
  606.2        -2377.530547     292.37 
  607.5        -2377.528874     285.39 
  608.8        -2377.527421     284.21 
  610.0        -2377.528175     297.94 
  611.2        -2377.528912     304.19 
  612.5        -2377.527466     295.81 
  613.8        -2377.527709     297.27 
  615.0        -2377.528494     299.65 
  616.2        -2377.526370     289.80 
  617.5        -2377.526217     296.83 
  618.8        -2377.528759     318.63 
  620.0        -2377.530247     322.14 
  621.2        -2377.529680     309.23 
  622.5        -2377.530612     305.91 
  623.8        -2377.531326     301.54 
  625.0        -2377.529191     285.30 
  626.2        -2377.527864     282.19 
  627.5        -2377.528542     294.72 
  628.8        -2377.528479     297.91 
  630.0        -2377.527185     290.29 
  631.2        -2377.526525     288.76 
  632.5        -2377.526611     290.74 
  633.8        -2377.524945     281.76 
  635.0        -2377.522355     274.55 
  636.2        -2377.522324     287.84 
  637.5        -2377.523145     303.93 
  638.8        -2377.523221     308.05 
  640.0        -2377.523718     312.80 
  641.2        -2377.526155     323.20 
  642.5        -2377.527332     320.30 
  643.8        -2377.526973     309.02 
  645.0        -2377.528061     309.70 
  646.2        -2377.529471     313.57 
  647.5        -2377.529679     306.34 
  648.8        -2377.528688     296.91 
  650.0        -2377.529452     300.44 
  651.2        -2377.529831     302.33 
  652.5        -2377.529048     295.73 
  653.8        -2377.528321     293.47 
  655.0        -2377.529052     300.51 
  656.2        -2377.529255     301.45 
  657.5        -2377.528099     296.70 
  658.8        -2377.529006     304.96 
  660.0        -2377.530591     313.34 
  661.2        -2377.530247     305.30 
  662.5        -2377.529423     299.17 
  663.8        -2377.531160     308.62 
  665.0        -2377.531882     308.50 
  666.2        -2377.530457     297.07 
  667.5        -2377.530862     303.10 
  668.8        -2377.533374     319.24 
  670.0        -2377.533663     319.40 
  671.2        -2377.534722     322.03 
  672.5        -2377.538170     334.06 
  673.8        -2377.539982     328.78 
  675.0        -2377.539531     310.00 
  676.2        -2377.540085     304.80 
  677.5        -2377.541387     307.27 
  678.8        -2377.540592     301.38 
  680.0        -2377.540762     301.61 
  681.2        -2377.541721     309.50 
  682.5        -2377.542889     314.67 
  683.8        -2377.543519     313.84 
  685.0        -2377.544474     313.43 
  686.2        -2377.545470     314.21 
  687.5        -2377.546590     312.05 
  688.8        -2377.546171     302.66 
  690.0        -2377.545746     299.72 
  691.2        -2377.547302     310.68 
  692.5        -2377.548568     315.14 
  693.8        -2377.548201     308.13 
  695.0        -2377.549006     309.94 
  696.2        -2377.550962     314.60 
  697.5        -2377.550178     303.13 
  698.8        -2377.549455     296.99 
  700.0        -2377.551070     306.67 
  701.2        -2377.551450     306.01 
  702.5        -2377.550138     297.73 
  703.8        -2377.551280     304.93 
  705.0        -2377.552535     310.78 
  706.2        -2377.551891     301.56 
  707.5        -2377.551331     294.09 
  708.8        -2377.551487     291.91 
  710.0        -2377.549899     282.78 
  711.2        -2377.547993     276.59 
  712.5        -2377.547146     282.86 
  713.8        -2377.547011     294.47 
  715.0        -2377.547264     302.61 
  716.2        -2377.547386     305.38 
  717.5        -2377.547924     307.37 
  718.8        -2377.548699     307.50 
  720.0        -2377.548638     299.27 
  721.2        -2377.547049     286.57 
  722.5        -2377.546247     285.65 
  723.8        -2377.546321     291.64 
  725.0        -2377.545176     290.93 
  726.2        -2377.544616     294.08 
  727.5        -2377.545670     303.32 
  728.8        -2377.545552     300.59 
  730.0        -2377.544123     291.80 
  731.2        -2377.544450     296.87 
  732.5        -2377.545353     302.36 
  733.8        -2377.544031     293.97 
  735.0        -2377.543499     289.68 
  736.2        -2377.543405     287.74 
  737.5        -2377.541075     274.55 
  738.8        -2377.538380     265.48 
  740.0        -2377.537074     271.00 
  741.2        -2377.535627     276.73 
  742.5        -2377.533648     281.70 
  743.8        -2377.534251     299.55 
  745.0        -2377.535871     315.57 
  746.2        -2377.536469     315.86 
  747.5        -2377.537112     309.81 
  748.8        -2377.537182     301.40 
  750.0        -2377.536555     290.44 
  751.2        -2377.534701     280.73 
  752.5        -2377.533838     282.86 
  753.8        -2377.533513     292.65 
  755.0        -2377.533957     301.78 
  756.2        -2377.534054     303.60 
  757.5        -2377.533923     301.63 
  758.8        -2377.534305     300.89 
  760.0        -2377.533866     296.30 
  761.2        -2377.533033     291.51 
  762.5        -2377.532717     294.15 
  763.8        -2377.533173     299.63 
  765.0        -2377.532650     300.10 
  766.2        -2377.533148     303.60 
  767.5        -2377.533803     304.84 
  768.8        -2377.533094     295.72 
  770.0        -2377.531762     290.28 
  771.2        -2377.532698     300.72 
  772.5        -2377.533410     307.88 
  773.8        -2377.533268     304.90 
  775.0        -2377.533504     303.42 
  776.2        -2377.534182     303.23 
  777.5        -2377.533349     296.81 
  778.8        -2377.532894     299.40 
  780.0        -2377.535074     317.44 
  781.2        -2377.537002     326.47 
  782.5        -2377.537694     321.16 
  783.8        -2377.538941     317.46 
  785.0        -2377.540374     312.70 
  786.2        -2377.539438     297.80 
  787.5        -2377.538585     291.06 
  788.8        -2377.539235     298.40 
  790.0        -2377.539326     301.87 
  791.2        -2377.538818     301.30 
  792.5        -2377.539880     307.74 
  793.8        -2377.540763     310.01 
  795.0        -2377.540422     303.51 
  796.2        -2377.540464     302.31 
  797.5        -2377.541505     308.62 
  798.8        -2377.542184     310.68 
  800.0        -2377.542354     308.74 
  801.2        -2377.543439     308.07 
  802.5        -2377.543070     301.73 
  803.8        -2377.542997     297.81 
  805.0        -2377.542950     298.08 
  806.2        -2377.542894     300.05 
  807.5        -2377.543320     304.28 
  808.8        -2377.543963     305.00 
  810.0        -2377.543315     296.43 
  811.2        -2377.542155     291.47 
  812.5        -2377.543184     299.72 
  813.8        -2377.543003     301.74 
  815.0        -2377.542591     302.35 
  816.2        -2377.544240     310.99 
  817.5        -2377.544739     307.85 
  818.8        -2377.543454     293.41 
  820.0        -2377.542762     288.86 
  821.2        -2377.542919     293.08 
  822.5        -2377.541968     294.79 
  823.8        -2377.542260     306.10 
  825.0        -2377.544980     325.02 
  826.2        -2377.546495     328.04 
  827.5        -2377.547440     319.36 
  828.8        -2377.548204     309.13 
  830.0        -2377.547824     296.38 
  831.2        -2377.546587     286.06 
  832.5        -2377.545737     286.70 
  833.8        -2377.545916     295.00 
  835.0        -2377.545748     299.55 
  836.2        -2377.545830     300.99 
  837.5        -2377.545870     299.86 
  838.8        -2377.545468     298.17 
  840.0        -2377.546022     298.21 
  841.2        -2377.544881     289.07 
  842.5        -2377.543170     279.24 
  843.8        -2377.541925     278.27 
  845.0        -2377.540950     280.73 
  846.2        -2377.539288     280.10 
  847.5        -2377.538019     286.00 
  848.8        -2377.539173     301.63 
  850.0        -2377.539343     305.77 
  851.2        -2377.538922     301.39 
  852.5        -2377.539194     301.91 
  853.8        -2377.540006     301.75 
  855.0        -2377.538522     288.50 
  856.2        -2377.536538     280.16 
  857.5        -2377.536904     290.73 
  858.8        -2377.537134     296.23 
  860.0        -2377.535251     288.02 
  861.2        -2377.534798     289.42 
  862.5        -2377.535417     294.34 
  863.8        -2377.533432     282.49 
  865.0        -2377.530802     274.41 
  866.2        -2377.531318     289.86 
  867.5        -2377.532092     299.68 
  868.8        -2377.529887     287.51 
  870.0        -2377.528859     282.86 
  871.2        -2377.528730     286.17 
  872.5        -2377.526818     281.41 
  873.8        -2377.525175     284.06 
  875.0        -2377.526357     305.97 
  876.2        -2377.528779     325.98 
  877.5        -2377.529988     327.85 
  878.8        -2377.531669     323.39 
  880.0        -2377.532671     313.16 
  881.2        -2377.532173     294.26 
  882.5        -2377.529754     273.24 
  883.8        -2377.527040     268.74 
  885.0        -2377.527529     291.40 
  886.2        -2377.529193     313.91 
  887.5        -2377.529637     317.58 
  888.8        -2377.530767     319.74 
  890.0        -2377.533416     319.64 
  891.2        -2377.531747     294.73 
  892.5        -2377.528964     277.51 
  893.8        -2377.530412     295.15 
  895.0        -2377.531599     305.44 
  896.2        -2377.529027     293.57 
  897.5        -2377.530139     301.63 
  898.8        -2377.532107     309.84 
  900.0        -2377.529817     288.76 
  901.2        -2377.527333     276.21 
  902.5        -2377.528610     290.33 
  903.8        -2377.527881     289.41 
  905.0        -2377.524441     277.77 
  906.2        -2377.525429     293.60 
  907.5        -2377.526742     308.84 
  908.8        -2377.525930     302.35 
  910.0        -2377.525270     299.31 
  911.2        -2377.527246     310.80 
  912.5        -2377.527791     311.18 
  913.8        -2377.527280     303.90 
  915.0        -2377.528241     305.20 
  916.2        -2377.528501     303.16 
  917.5        -2377.527810     294.87 
  918.8        -2377.526980     290.14 
  920.0        -2377.526807     292.66 
  921.2        -2377.526630     295.69 
  922.5        -2377.526281     295.43 
  923.8        -2377.525716     294.00 
  925.0        -2377.525304     295.78 
  926.2        -2377.525822     302.10 
  927.5        -2377.526142     304.36 
  928.8        -2377.525977     302.05 
  930.0        -2377.526352     302.23 
  931.2        -2377.526439     300.04 
  932.5        -2377.525599     294.42 
  933.8        -2377.525328     295.75 
  935.0        -2377.526021     303.09 
  936.2        -2377.526242     304.50 
  937.5        -2377.525884     303.75 
  938.8        -2377.527399     309.46 
  940.0        -2377.527504     306.64 
  941.2        -2377.527068     299.88 
  942.5        -2377.527388     300.03 
  943.8        -2377.527665     299.81 
  945.0        -2377.526735     293.96 
  946.2        -2377.526358     295.96 
  947.5        -2377.527533     303.59 
  948.8        -2377.526695     300.60 
  950.0        -2377.526915     301.65 
  951.2        -2377.527883     306.73 
  952.5        -2377.527925     303.20 
  953.8        -2377.527177     298.11 
  955.0        -2377.528232     302.69 
  956.2        -2377.528124     299.39 
  957.5        -2377.526413     290.96 
  958.8        -2377.527190     298.68 
  960.0        -2377.528010     304.28 
  961.2        -2377.526729     296.70 
  962.5        -2377.526954     299.32 
  963.8        -2377.528251     304.98 
  965.0        -2377.526750     295.22 
  966.2        -2377.526116     295.68 
  967.5        -2377.528381     310.23 
  968.8        -2377.528255     305.82 
  970.0        -2377.526751     294.95 
  971.2        -2377.528072     303.27 
  972.5        -2377.528871     307.82 
  973.8        -2377.527927     300.46 
  975.0        -2377.528302     302.86 
  976.2        -2377.529909     308.58 
  977.5        -2377.529017     297.05 
  978.8        -2377.527330     283.26 
  980.0        -2377.526598     283.96 
  981.2        -2377.526401     290.61 
  982.5        -2377.525659     292.32 
  983.8        -2377.524994     294.26 
  985.0        -2377.525544     302.04 
  986.2        -2377.526311     304.80 
  987.5        -2377.525316     294.11 
  988.8        -2377.523839     285.33 
  990.0        -2377.523748     290.65 
  991.2        -2377.523845     297.78 
  992.5        -2377.523130     302.97 
  993.8        -2377.525299     321.96 
  995.0        -2377.528575     337.00 
  996.2        -2377.529778     328.13 
  997.5        -2377.529887     313.78 
  998.8        -2377.531403     312.09 
  1000.0       -2377.532151     307.80 
  1001.2       -2377.530809     299.51 
  1002.5       -2377.532370     310.35 
  1003.8       -2377.534485     322.78 
  1005.0       -2377.535239     319.06 
  1006.2       -2377.535573     313.26 
  1007.5       -2377.537534     315.54 
  1008.8       -2377.537943     306.36 
  1010.0       -2377.536031     288.55 
  1011.2       -2377.535525     286.74 
  1012.5       -2377.535633     294.53 
  1013.8       -2377.535365     297.51 
  1015.0       -2377.534824     299.23 
  1016.2       -2377.536015     308.65 
  1017.5       -2377.537132     311.03 
  1018.8       -2377.536151     300.96 
  1020.0       -2377.536229     301.11 
  1021.2       -2377.537832     310.81 
  1022.5       -2377.538297     308.76 
  1023.8       -2377.537431     299.18 
  1025.0       -2377.537999     300.10 
  1026.2       -2377.538534     298.73 
  1027.5       -2377.536369     285.32 
  1028.8       -2377.535493     284.57 
  1030.0       -2377.535995     293.61 
  1031.2       -2377.534934     290.83 
  1032.5       -2377.533428     287.58 
  1033.8       -2377.534027     298.66 
  1035.0       -2377.535078     307.30 
  1036.2       -2377.534421     302.29 
  1037.5       -2377.534449     299.49 
  1038.8       -2377.534791     300.06 
  1040.0       -2377.534412     294.78 
  1041.2       -2377.533087     285.06 
  1042.5       -2377.531586     281.69 
  1043.8       -2377.531537     288.59 
  1045.0       -2377.530809     291.83 
  1046.2       -2377.529917     294.81 
  1047.5       -2377.530941     308.68 
  1048.8       -2377.532954     320.89 
  1050.0       -2377.533556     317.25 
  1051.2       -2377.533880     310.43 
  1052.5       -2377.535029     309.86 
  1053.8       -2377.535284     305.97 
  1055.0       -2377.535005     302.28 
  1056.2       -2377.535889     306.93 
  1057.5       -2377.536860     308.70 
  1058.8       -2377.536284     299.67 
  1060.0       -2377.535621     291.80 
  1061.2       -2377.535268     289.62 
  1062.5       -2377.534235     285.55 
  1063.8       -2377.532622     283.17 
  1065.0       -2377.532648     290.69 
  1066.2       -2377.532404     294.83 
  1067.5       -2377.531421     292.08 
  1068.8       -2377.531024     293.40 
  1070.0       -2377.531207     297.94 
  1071.2       -2377.531011     298.83 
  1072.5       -2377.530758     299.82 
  1073.8       -2377.531553     304.51 
  1075.0       -2377.531788     302.81 
  1076.2       -2377.530906     293.43 
  1077.5       -2377.529947     287.18 
  1078.8       -2377.529216     288.40 
  1080.0       -2377.529117     294.14 
  1081.2       -2377.528892     299.40 
  1082.5       -2377.529609     305.03 
  1083.8       -2377.529823     302.83 
  1085.0       -2377.528732     293.74 
  1086.2       -2377.528439     291.72 
  1087.5       -2377.528164     292.87 
  1088.8       -2377.527491     291.98 
  1090.0       -2377.526926     293.65 
  1091.2       -2377.527382     300.10 
  1092.5       -2377.527315     302.60 
  1093.8       -2377.527370     305.95 
  1095.0       -2377.528960     315.15 
  1096.2       -2377.530052     317.56 
  1097.5       -2377.530690     314.70 
  1098.8       -2377.531961     313.06 
  1100.0       -2377.532287     306.54 
  1101.2       -2377.531815     297.55 
  1102.5       -2377.531521     293.61 
  1103.8       -2377.531148     290.18 
  1105.0       -2377.529293     284.50 
  1106.2       -2377.529100     292.33 
  1107.5       -2377.530216     306.30 
  1108.8       -2377.530526     310.43 
  1110.0       -2377.531304     310.67 
  1111.2       -2377.532002     307.16 
  1112.5       -2377.531414     294.34 
  1113.8       -2377.529499     280.23 
  1115.0       -2377.528363     278.35 
  1116.2       -2377.527492     282.70 
  1117.5       -2377.526324     287.32 
  1118.8       -2377.526296     298.20 
  1120.0       -2377.527447     312.38 
  1121.2       -2377.528738     320.97 
  1122.5       -2377.530283     324.09 
  1123.8       -2377.531906     324.09 
  1125.0       -2377.533253     319.89 
  1126.2       -2377.533943     312.15 
  1127.5       -2377.534158     304.79 
  1128.8       -2377.534251     300.36 
  1130.0       -2377.534128     297.38 
  1131.2       -2377.533573     293.37 
  1132.5       -2377.532752     292.69 
  1133.8       -2377.533069     302.31 
  1135.0       -2377.534688     316.55 
  1136.2       -2377.536093     323.04 
  1137.5       -2377.537426     324.47 
  1138.8       -2377.539682     325.54 
  1140.0       -2377.540406     315.62 
  1141.2       -2377.539935     301.87 
  1142.5       -2377.540101     298.85 
  1143.8       -2377.540656     300.57 
  1145.0       -2377.540126     294.77 
  1146.2       -2377.538754     288.33 
  1147.5       -2377.538859     291.71 
  1148.8       -2377.538265     292.80 
  1150.0       -2377.537342     291.67 
  1151.2       -2377.537227     297.79 
  1152.5       -2377.538382     309.02 
  1153.8       -2377.539242     310.65 
  1155.0       -2377.538673     303.15 
  1156.2       -2377.539360     299.44 
  1157.5       -2377.538310     288.92 
  1158.8       -2377.536103     278.78 
  1160.0       -2377.535554     287.91 
  1161.2       -2377.537024     307.95 
  1162.5       -2377.537872     316.49 
  1163.8       -2377.538693     318.96 
  1165.0       -2377.541078     320.71 
  1166.2       -2377.540588     304.62 
  1167.5       -2377.538970     289.33 
  1168.8       -2377.539487     295.33 
  1170.0       -2377.540217     303.42 
  1171.2       -2377.539751     301.57 
  1172.5       -2377.539895     302.75 
  1173.8       -2377.541021     306.07 
  1175.0       -2377.540194     298.54 
  1176.2       -2377.539550     294.83 
  1177.5       -2377.540284     302.19 
  1178.8       -2377.540694     308.70 
  1180.0       -2377.541817     314.14 
  1181.2       -2377.542958     316.75 
  1182.5       -2377.544038     312.97 
  1183.8       -2377.543670     300.70 
  1185.0       -2377.542837     288.52 
  1186.2       -2377.541463     280.73 
  1187.5       -2377.540066     280.81 
  1188.8       -2377.539823     289.51 
  1190.0       -2377.539674     296.00 
  1191.2       -2377.539243     297.34 
  1192.5       -2377.539162     299.25 
  1193.8       -2377.539520     302.62 
  1195.0       -2377.539577     303.86 
  1196.2       -2377.540095     306.74 
  1197.5       -2377.541095     308.87 
  1198.8       -2377.540973     301.57 
  1200.0       -2377.540060     291.35 
  1201.2       -2377.539295     286.71 
  1202.5       -2377.538377     286.66 
  1203.8       -2377.537736     291.42 
  1205.0       -2377.538005     300.96 
  1206.2       -2377.538719     310.03 
  1207.5       -2377.539868     315.90 
  1208.8       -2377.541043     316.10 
  1210.0       -2377.541443     308.79 
  1211.2       -2377.541120     300.88 
  1212.5       -2377.541430     299.68 
  1213.8       -2377.541191     300.21 
  1215.0       -2377.541391     306.52 
  1216.2       -2377.543448     320.99 
  1217.5       -2377.545471     327.70 
  1218.8       -2377.546468     321.24 
  1220.0       -2377.547163     313.23 
  1221.2       -2377.548012     306.58 
  1222.5       -2377.547214     295.28 
  1223.8       -2377.546360     289.05 
  1225.0       -2377.546243     290.77 
  1226.2       -2377.545519     289.38 
  1227.5       -2377.544093     286.62 
  1228.8       -2377.544153     292.84 
  1230.0       -2377.544103     297.97 
  1231.2       -2377.543671     297.95 
  1232.5       -2377.543690     300.18 
  1233.8       -2377.544309     302.83 
  1235.0       -2377.543892     298.13 
  1236.2       -2377.543189     293.73 
  1237.5       -2377.543375     294.39 
  1238.8       -2377.542331     292.21 
  1240.0       -2377.542050     295.20 
  1241.2       -2377.542443     305.01 
  1242.5       -2377.543894     315.83 
  1243.8       -2377.545106     318.78 
  1245.0       -2377.545936     313.79 
  1246.2       -2377.546180     304.85 
  1247.5       -2377.545717     295.72 
  1248.8       -2377.545153     290.04 
  1250.0       -2377.544078     287.90 
  1251.2       -2377.543875     292.03 
  1252.5       -2377.543707     296.65 
  1253.8       -2377.543470     300.06 
  1255.0       -2377.544155     307.45 
  1256.2       -2377.545299     314.05 
  1257.5       -2377.546116     313.83 
  1258.8       -2377.546523     310.57 
  1260.0       -2377.547496     308.51 
  1261.2       -2377.547424     301.08 
  1262.5       -2377.546506     291.79 
  1263.8       -2377.546041     290.18 
  1265.0       -2377.545658     292.82 
  1266.2       -2377.545344     296.44 
  1267.5       -2377.545508     302.02 
  1268.8       -2377.546195     307.48 
  1270.0       -2377.546913     306.33 
  1271.2       -2377.545997     295.16 
  1272.5       -2377.545082     287.28 
  1273.8       -2377.544423     286.53 
  1275.0       -2377.543573     288.07 
  1276.2       -2377.543042     291.74 
  1277.5       -2377.543039     296.32 
  1278.8       -2377.542966     293.73 
  1280.0       -2377.540892     281.11 
  1281.2       -2377.539374     276.87 
  1282.5       -2377.538650     282.87 
  1283.8       -2377.537804     289.32 
  1285.0       -2377.537550     298.81 
  1286.2       -2377.538979     311.68 
  1287.5       -2377.539804     313.97 
  1288.8       -2377.539849     307.40 
  1290.0       -2377.540233     303.49 
  1291.2       -2377.540457     299.34 
  1292.5       -2377.539278     292.05 
  1293.8       -2377.539085     295.94 
  1295.0       -2377.540368     305.78 
  1296.2       -2377.539961     302.58 
  1297.5       -2377.539553     296.94 
  1298.8       -2377.539626     296.11 
  1300.0       -2377.539095     293.04 
  1301.2       -2377.537948     292.07 
  1302.5       -2377.538934     303.50 
  1303.8       -2377.539959     309.92 
  1305.0       -2377.539473     302.01 
  1306.2       -2377.539042     293.62 
  1307.5       -2377.538419     287.75 
  1308.8       -2377.536886     282.81 
  1310.0       -2377.536091     287.46 
  1311.2       -2377.536557     300.09 
  1312.5       -2377.537074     308.51 
  1313.8       -2377.537683     312.23 
  1315.0       -2377.538898     314.14 
  1316.2       -2377.539511     308.87 
  1317.5       -2377.539044     298.30 
  1318.8       -2377.538616     289.25 
  1320.0       -2377.536878     280.99 
  1321.2       -2377.535813     280.81 
  1322.5       -2377.535008     285.51 
  1323.8       -2377.534113     290.42 
  1325.0       -2377.534312     299.13 
  1326.2       -2377.535023     305.18 
  1327.5       -2377.534694     301.51 
  1328.8       -2377.534302     300.76 
  1330.0       -2377.535934     308.58 
  1331.2       -2377.535830     303.51 
  1332.5       -2377.534397     293.71 
  1333.8       -2377.535239     301.60 
  1335.0       -2377.536673     309.90 
  1336.2       -2377.535844     303.33 
  1337.5       -2377.536018     304.03 
  1338.8       -2377.537997     312.09 
  1340.0       -2377.537397     303.53 
  1341.2       -2377.536133     298.56 
  1342.5       -2377.539035     318.56 
  1343.8       -2377.541205     326.27 
  1345.0       -2377.540522     313.02 
  1346.2       -2377.541844     312.00 
  1347.5       -2377.543655     312.15 
  1348.8       -2377.542066     291.59 
  1350.0       -2377.539608     275.98 
  1351.2       -2377.539833     282.03 
  1352.5       -2377.538519     281.70 
  1353.8       -2377.535810     277.03 
  1355.0       -2377.535950     295.40 
  1356.2       -2377.538745     322.73 
  1357.5       -2377.539997     327.90 
  1358.8       -2377.540909     322.73 
  1360.0       -2377.543010     320.55 
  1361.2       -2377.543583     305.89 
  1362.5       -2377.540936     280.64 
  1363.8       -2377.539539     275.55 
  1365.0       -2377.539554     286.12 
  1366.2       -2377.538448     289.87 
  1367.5       -2377.537607     294.81 
  1368.8       -2377.538980     311.26 
  1370.0       -2377.541161     321.66 
  1371.2       -2377.541024     312.20 
  1372.5       -2377.541016     305.12 
  1373.8       -2377.542351     308.85 
  1375.0       -2377.542797     305.11 
  1376.2       -2377.541376     293.85 
  1377.5       -2377.541559     295.65 
  1378.8       -2377.542429     301.10 
  1380.0       -2377.541340     291.22 
  1381.2       -2377.539064     283.48 
  1382.5       -2377.540221     300.11 
  1383.8       -2377.541823     315.05 
  1385.0       -2377.541651     312.44 
  1386.2       -2377.542391     315.53 
  1387.5       -2377.545702     326.95 
  1388.8       -2377.546141     315.92 
  1390.0       -2377.544680     300.08 
  1391.2       -2377.546812     306.81 
  1392.5       -2377.547261     301.50 
  1393.8       -2377.544165     276.07 
  1395.0       -2377.541940     268.36 
  1396.2       -2377.542176     277.80 
  1397.5       -2377.539080     270.70 
  1398.8       -2377.536269     272.24 
  1400.0       -2377.538182     300.12 
  1401.2       -2377.539207     311.63 
  1402.5       -2377.537847     299.43 
  1403.8       -2377.537738     295.39 
  1405.0       -2377.538349     295.14 
  1406.2       -2377.535957     280.97 
  1407.5       -2377.533853     280.69 
  1408.8       -2377.536018     308.40 
  1410.0       -2377.538168     327.45 
  1411.2       -2377.539214     325.39 
  1412.5       -2377.540465     317.52 
  1413.8       -2377.540915     304.78 
  1415.0       -2377.539430     285.38 
  1416.2       -2377.537141     275.99 
  1417.5       -2377.537246     289.53 
  1418.8       -2377.538113     307.71 
  1420.0       -2377.539235     317.75 
  1421.2       -2377.540500     319.39 
  1422.5       -2377.541420     314.59 
  1423.8       -2377.541773     303.57 
  1425.0       -2377.540301     289.56 
  1426.2       -2377.539853     287.10 
  1427.5       -2377.539247     291.21 
  1428.8       -2377.539269     297.55 
  1430.0       -2377.539488     302.60 
  1431.2       -2377.539780     303.94 
  1432.5       -2377.539884     299.94 
  1433.8       -2377.538831     291.95 
  1435.0       -2377.538358     289.75 
  1436.2       -2377.537835     291.11 
  1437.5       -2377.537329     292.10 
  1438.8       -2377.536801     291.12 
  1440.0       -2377.535679     290.67 
  1441.2       -2377.536042     298.36 
  1442.5       -2377.536449     307.06 
  1443.8       -2377.537363     315.24 
  1445.0       -2377.539243     324.57 
  1446.2       -2377.541291     328.29 
  1447.5       -2377.542608     320.49 
  1448.8       -2377.542402     307.65 
  1450.0       -2377.543129     303.69 
  1451.2       -2377.543274     301.02 
  1452.5       -2377.542685     297.03 
  1453.8       -2377.542935     298.29 
  1455.0       -2377.542758     298.81 
  1456.2       -2377.542639     297.66 
  1457.5       -2377.542320     295.70 
  1458.8       -2377.541910     294.13 
  1460.0       -2377.541418     294.37 
  1461.2       -2377.541401     299.24 
  1462.5       -2377.542111     304.60 
  1463.8       -2377.541768     304.31 
  1465.0       -2377.542706     307.95 
  1466.2       -2377.543452     308.21 
  1467.5       -2377.543000     302.36 
  1468.8       -2377.543401     303.62 
  1470.0       -2377.544483     307.95 
  1471.2       -2377.544366     302.12 
  1472.5       -2377.543285     293.76 
  1473.8       -2377.543652     295.95 
  1475.0       -2377.543575     296.34 
  1476.2       -2377.542384     292.54 
  1477.5       -2377.542710     299.79 
  1478.8       -2377.544057     308.49 
  1480.0       -2377.543571     300.67 
  1481.2       -2377.542303     288.43 
  1482.5       -2377.541666     285.08 
  1483.8       -2377.540965     282.39 
  1485.0       -2377.538309     274.68 
  1486.2       -2377.537311     281.35 
  1487.5       -2377.537893     297.75 
  1488.8       -2377.537904     305.62 
  1490.0       -2377.538369     311.56 
  1491.2       -2377.540239     322.73 
  1492.5       -2377.542649     327.42 
  1493.8       -2377.542809     317.39 
  1495.0       -2377.543725     313.05 
  1496.2       -2377.545308     314.25 
  1497.5       -2377.545432     305.39 
  1498.8       -2377.544389     292.24 
  1500.0       -2377.543843     287.17 
  1501.2       -2377.542960     286.02 
  1502.5       -2377.541867     287.33 
  1503.8       -2377.541759     297.57 
  1505.0       -2377.543182     311.91 
  1506.2       -2377.544109     315.38 
  1507.5       -2377.544404     309.45 
  1508.8       -2377.544565     303.22 
  1510.0       -2377.544656     299.32 
  1511.2       -2377.544395     293.52 
  1512.5       -2377.542774     285.80 
  1513.8       -2377.542327     289.67 
  1515.0       -2377.542766     299.71 
  1516.2       -2377.542852     302.84 
  1517.5       -2377.542487     303.56 
  1518.8       -2377.544018     312.76 
  1520.0       -2377.545419     315.34 
  1521.2       -2377.544763     305.07 
  1522.5       -2377.545200     302.71 
  1523.8       -2377.546012     304.02 
  1525.0       -2377.545343     295.48 
  1526.2       -2377.543913     288.13 
  1527.5       -2377.544376     293.20 
  1528.8       -2377.543773     293.95 
  1530.0       -2377.542856     292.46 
  1531.2       -2377.543192     298.74 
  1532.5       -2377.543616     301.89 
  1533.8       -2377.542677     297.95 
  1535.0       -2377.543094     302.85 
  1536.2       -2377.544563     310.10 
  1537.5       -2377.544220     303.41 
  1538.8       -2377.543723     292.68 
  1540.0       -2377.542579     283.38 
  1541.2       -2377.540819     276.31 
  1542.5       -2377.539060     279.31 
  1543.8       -2377.539606     296.27 
  1545.0       -2377.540408     309.74 
  1546.2       -2377.541100     313.24 
  1547.5       -2377.541974     310.45 
  1548.8       -2377.541712     300.91 
  1550.0       -2377.540956     292.40 
  1551.2       -2377.540559     292.51 
  1552.5       -2377.540676     297.42 
  1553.8       -2377.540677     300.03 
  1555.0       -2377.540628     299.63 
  1556.2       -2377.540504     295.37 
  1557.5       -2377.539242     285.68 
  1558.8       -2377.537532     278.70 
  1560.0       -2377.536453     281.73 
  1561.2       -2377.536028     292.42 
  1562.5       -2377.536678     306.57 
  1563.8       -2377.538127     317.37 
  1565.0       -2377.539313     316.43 
  1566.2       -2377.539028     303.37 
  1567.5       -2377.538174     292.51 
  1568.8       -2377.537875     293.93 
  1570.0       -2377.538467     303.95 
  1571.2       -2377.539394     314.11 
  1572.5       -2377.541076     320.68 
  1573.8       -2377.542325     315.52 
  1575.0       -2377.541221     298.16 
  1576.2       -2377.540443     291.80 
  1577.5       -2377.541365     301.60 
  1578.8       -2377.541890     308.75 
  1580.0       -2377.542399     313.47 
  1581.2       -2377.544561     320.65 
  1582.5       -2377.545474     312.87 
  1583.8       -2377.543848     290.99 
  1585.0       -2377.542543     279.67 
  1586.2       -2377.541834     278.72 
  1587.5       -2377.539444     276.51 
  1588.8       -2377.538853     287.65 
  1590.0       -2377.540135     305.82 
  1591.2       -2377.540386     308.92 
  1592.5       -2377.540069     305.63 
  1593.8       -2377.541466     309.64 
  1595.0       -2377.541916     306.30 
  1596.2       -2377.540925     298.65 
  1597.5       -2377.541986     302.75 
  1598.8       -2377.542237     301.80 
  1600.0       -2377.541006     290.83 
  1601.2       -2377.539960     285.34 
  1602.5       -2377.539465     288.30 
  1603.8       -2377.538987     295.17 
  1605.0       -2377.539889     305.04 
  1606.2       -2377.540317     307.15 
  1607.5       -2377.540044     300.95 
  1608.8       -2377.539718     294.19 
  1610.0       -2377.538856     285.93 
  1611.2       -2377.536540     280.57 
  1612.5       -2377.537248     295.55 
  1613.8       -2377.538476     309.01 
  1615.0       -2377.537872     305.90 
  1616.2       -2377.538342     307.88 
  1617.5       -2377.540245     314.38 
  1618.8       -2377.540056     305.24 
  1620.0       -2377.538622     297.29 
  1621.2       -2377.541016     314.17 
  1622.5       -2377.543244     323.43 
  1623.8       -2377.542589     309.52 
  1625.0       -2377.542705     300.50 
  1626.2       -2377.543306     295.74 
  1627.5       -2377.540984     277.82 
  1628.8       -2377.537891     269.13 
  1630.0       -2377.538570     291.07 
  1631.2       -2377.540278     312.10 
  1632.5       -2377.539924     311.59 
  1633.8       -2377.540873     312.11 
  1635.0       -2377.542453     312.01 
  1636.2       -2377.541385     296.87 
  1637.5       -2377.539973     287.35 
  1638.8       -2377.540571     297.25 
  1640.0       -2377.541475     306.49 
  1641.2       -2377.541020     304.55 
  1642.5       -2377.541672     306.84 
  1643.8       -2377.542881     309.06 
  1645.0       -2377.542262     300.28 
  1646.2       -2377.541673     293.92 
  1647.5       -2377.541702     296.01 
  1648.8       -2377.541812     297.95 
  1650.0       -2377.541074     295.09 
  1651.2       -2377.541012     295.99 
  1652.5       -2377.541074     296.34 
  1653.8       -2377.539941     291.19 
  1655.0       -2377.539303     293.05 
  1656.2       -2377.540115     305.09 
  1657.5       -2377.541431     314.22 
  1658.8       -2377.542000     310.48 
  1660.0       -2377.541735     298.32 
  1661.2       -2377.540524     283.50 
  1662.5       -2377.538267     271.33 
  1663.8       -2377.536125     272.43 
  1665.0       -2377.536025     290.80 
  1666.2       -2377.537284     313.17 
  1667.5       -2377.539307     325.57 
  1668.8       -2377.540544     322.31 
  1670.0       -2377.541039     310.52 
  1671.2       -2377.540780     297.18 
  1672.5       -2377.539494     287.66 
  1673.8       -2377.539141     290.55 
  1675.0       -2377.539424     299.59 
  1676.2       -2377.539878     303.79 
  1677.5       -2377.539451     301.94 
  1678.8       -2377.540210     302.94 
  1680.0       -2377.539976     297.11 
  1681.2       -2377.538132     288.35 
  1682.5       -2377.538647     297.96 
  1683.8       -2377.540133     310.86 
  1685.0       -2377.540205     307.10 
  1686.2       -2377.539551     298.90 
  1687.5       -2377.540324     296.64 
  1688.8       -2377.538638     284.19 
  1690.0       -2377.536071     276.87 
  1691.2       -2377.536871     295.65 
  1692.5       -2377.538525     314.23 
  1693.8       -2377.538700     314.17 
  1695.0       -2377.539420     313.28 
  1696.2       -2377.541258     314.59 
  1697.5       -2377.540796     301.85 
  1698.8       -2377.539329     289.83 
  1700.0       -2377.539970     294.73 
  1701.2       -2377.540039     294.11 
  1702.5       -2377.537497     280.16 
  1703.8       -2377.536257     280.59 
  1705.0       -2377.536965     294.74 
  1706.2       -2377.536505     297.10 
  1707.5       -2377.535198     296.21 
  1708.8       -2377.537119     311.58 
  1710.0       -2377.538879     317.66 
  1711.2       -2377.537776     301.80 
  1712.5       -2377.536992     293.19 
  1713.8       -2377.538030     299.40 
  1715.0       -2377.537597     296.23 
  1716.2       -2377.535690     291.91 
  1717.5       -2377.537784     311.13 
  1718.8       -2377.540165     323.70 
  1720.0       -2377.539663     309.29 
  1721.2       -2377.538883     295.83 
  1722.5       -2377.539553     295.19 
  1723.8       -2377.538425     287.59 
  1725.0       -2377.536215     282.11 
  1726.2       -2377.537185     298.27 
  1727.5       -2377.538730     310.28 
  1728.8       -2377.537528     297.92 
  1730.0       -2377.536119     286.61 
  1731.2       -2377.536212     289.58 
  1732.5       -2377.535647     289.57 
  1733.8       -2377.533861     285.03 
  1735.0       -2377.533691     293.85 
  1736.2       -2377.535296     308.19 
  1737.5       -2377.534956     305.01 
  1738.8       -2377.534147     299.03 
  1740.0       -2377.535218     307.98 
  1741.2       -2377.537188     315.78 
  1742.5       -2377.536474     305.71 
  1743.8       -2377.536310     303.26 
  1745.0       -2377.538870     312.97 
  1746.2       -2377.538159     300.18 
  1747.5       -2377.535587     281.65 
  1748.8       -2377.535743     288.88 
  1750.0       -2377.536659     300.56 
  1751.2       -2377.535393     297.64 
  1752.5       -2377.535723     303.26 
  1753.8       -2377.538006     312.09 
  1755.0       -2377.536655     294.53 
  1756.2       -2377.533817     273.09 
  1757.5       -2377.532794     273.55 
  1758.8       -2377.531801     281.88 
  1760.0       -2377.530965     290.10 
  1761.2       -2377.531224     302.40 
  1762.5       -2377.532636     314.55 
  1763.8       -2377.533454     316.79 
  1765.0       -2377.534165     314.68 
  1766.2       -2377.535186     315.24 
  1767.5       -2377.536487     318.28 
  1768.8       -2377.538121     319.48 
  1770.0       -2377.538590     313.46 
  1771.2       -2377.539150     309.86 
  1772.5       -2377.540327     309.87 
  1773.8       -2377.540285     301.13 
  1775.0       -2377.538756     288.42 
  1776.2       -2377.538285     288.46 
  1777.5       -2377.538484     294.94 
  1778.8       -2377.537860     294.82 
  1780.0       -2377.537238     295.78 
  1781.2       -2377.538160     301.75 
  1782.5       -2377.537616     297.56 
  1783.8       -2377.536382     290.90 
  1785.0       -2377.536503     295.64 
  1786.2       -2377.536942     303.36 
  1787.5       -2377.537340     306.97 
  1788.8       -2377.537842     309.64 
  1790.0       -2377.538966     312.50 
  1791.2       -2377.539448     311.19 
  1792.5       -2377.540042     309.61 
  1793.8       -2377.540746     309.28 
  1795.0       -2377.541287     307.66 
  1796.2       -2377.541531     305.12 
  1797.5       -2377.541964     302.59 
  1798.8       -2377.541371     298.30 
  1800.0       -2377.541558     299.38 
  1801.2       -2377.541851     301.95 
  1802.5       -2377.541790     300.62 
  1803.8       -2377.541438     299.33 
  1805.0       -2377.542145     305.06 
  1806.2       -2377.543250     306.16 
  1807.5       -2377.541555     293.60 
  1808.8       -2377.541233     291.55 
  1810.0       -2377.541574     297.86 
  1811.2       -2377.541286     299.37 
  1812.5       -2377.540999     302.25 
  1813.8       -2377.542585     315.62 
  1815.0       -2377.544980     321.19 
  1816.2       -2377.543579     304.16 
  1817.5       -2377.543571     298.78 
  1818.8       -2377.545074     305.18 
  1820.0       -2377.544319     297.46 
  1821.2       -2377.542866     287.68 
  1822.5       -2377.542883     293.24 
  1823.8       -2377.543755     298.48 
  1825.0       -2377.541310     289.77 
  1826.2       -2377.541797     300.88 
  1827.5       -2377.544684     321.88 
  1828.8       -2377.545216     319.54 
  1830.0       -2377.545308     308.07 
  1831.2       -2377.545747     302.46 
  1832.5       -2377.545872     293.18 
  1833.8       -2377.542847     274.98 
  1835.0       -2377.541433     275.88 
  1836.2       -2377.541949     291.34 
  1837.5       -2377.541162     296.34 
  1838.8       -2377.540898     299.49 
  1840.0       -2377.541966     306.10 
  1841.2       -2377.542163     301.82 
  1842.5       -2377.540412     287.66 
  1843.8       -2377.539409     286.91 
  1845.0       -2377.540366     300.12 
  1846.2       -2377.540417     307.26 
  1847.5       -2377.541343     313.21 
  1848.8       -2377.542893     317.27 
  1850.0       -2377.543441     310.72 
  1851.2       -2377.542924     297.88 
  1852.5       -2377.541919     292.98 
  1853.8       -2377.543236     301.95 
  1855.0       -2377.542984     302.71 
  1856.2       -2377.542798     299.38 
  1857.5       -2377.542835     299.58 
  1858.8       -2377.543016     299.33 
  1860.0       -2377.542292     295.78 
  1861.2       -2377.542101     299.28 
  1862.5       -2377.543700     308.25 
  1863.8       -2377.543286     304.33 
  1865.0       -2377.543049     299.53 
  1866.2       -2377.543458     302.31 
  1867.5       -2377.543958     304.01 
  1868.8       -2377.543456     300.55 
  1870.0       -2377.543667     303.44 
  1871.2       -2377.545035     311.63 
  1872.5       -2377.545710     310.74 
  1873.8       -2377.545378     302.25 
  1875.0       -2377.545324     297.40 
  1876.2       -2377.545158     294.97 
  1877.5       -2377.544331     291.10 
  1878.8       -2377.543477     292.60 
  1880.0       -2377.544534     305.05 
  1881.2       -2377.545683     309.62 
  1882.5       -2377.544581     296.89 
  1883.8       -2377.543564     288.06 
  1885.0       -2377.543438     289.96 
  1886.2       -2377.542705     290.51 
  1887.5       -2377.541632     293.95 
  1888.8       -2377.543442     308.83 
  1890.0       -2377.544194     310.15 
  1891.2       -2377.542818     296.82 
  1892.5       -2377.542715     296.64 
  1893.8       -2377.544151     305.00 
  1895.0       -2377.543308     299.10 
  1896.2       -2377.542580     296.12 
  1897.5       -2377.544082     304.34 
  1898.8       -2377.543685     297.41 
  1900.0       -2377.541361     283.00 
  1901.2       -2377.541137     287.93 
  1902.5       -2377.541875     298.70 
  1903.8       -2377.540823     297.41 
  1905.0       -2377.540835     300.19 
  1906.2       -2377.541981     309.90 
  1907.5       -2377.543113     311.18 
  1908.8       -2377.542317     297.72 
  1910.0       -2377.541015     286.32 
  1911.2       -2377.540528     288.37 
  1912.5       -2377.540622     296.66 
  1913.8       -2377.540609     301.23 
  1915.0       -2377.540518     306.19 
  1916.2       -2377.542785     316.23 
  1917.5       -2377.543122     308.36 
  1918.8       -2377.541201     290.66 
  1920.0       -2377.541316     293.76 
  1921.2       -2377.542697     303.02 
  1922.5       -2377.541116     293.14 
  1923.8       -2377.539789     288.71 
  1925.0       -2377.541295     300.43 
  1926.2       -2377.540885     297.04 
  1927.5       -2377.538584     284.66 
  1928.8       -2377.538782     292.82 
  1930.0       -2377.540075     304.74 
  1931.2       -2377.538909     300.17 
  1932.5       -2377.538873     302.55 
  1933.8       -2377.541001     316.81 
  1935.0       -2377.542469     316.51 
  1936.2       -2377.540881     298.66 
  1937.5       -2377.540910     296.17 
  1938.8       -2377.542040     305.05 
  1940.0       -2377.542021     304.07 
  1941.2       -2377.541306     300.76 
  1942.5       -2377.542612     310.40 
  1943.8       -2377.544700     315.73 
  1945.0       -2377.543220     299.30 
  1946.2       -2377.542487     293.72 
  1947.5       -2377.544292     306.23 
  1948.8       -2377.544407     303.45 
  1950.0       -2377.542321     289.52 
  1951.2       -2377.542602     295.44 
  1952.5       -2377.544376     305.81 
  1953.8       -2377.542644     294.05 
  1955.0       -2377.541481     289.78 
  1956.2       -2377.543112     302.13 
  1957.5       -2377.542622     298.16 
  1958.8       -2377.540464     285.07 
  1960.0       -2377.540285     291.01 
  1961.2       -2377.541711     304.37 
  1962.5       -2377.541058     300.41 
  1963.8       -2377.539993     295.56 
  1965.0       -2377.541206     306.37 
  1966.2       -2377.542470     313.89 
  1967.5       -2377.542306     309.26 
  1968.8       -2377.542817     310.13 
  1970.0       -2377.544982     319.37 
  1971.2       -2377.546232     315.30 
  1972.5       -2377.544764     298.78 
  1973.8       -2377.545186     297.43 
  1975.0       -2377.545834     300.13 
  1976.2       -2377.544497     290.72 
  1977.5       -2377.543094     287.21 
  1978.8       -2377.544122     301.40 
  1980.0       -2377.545318     310.37 
  1981.2       -2377.544657     305.12 
  1982.5       -2377.545364     304.75 
  1983.8       -2377.545895     302.82 
  1985.0       -2377.544655     291.73 
  1986.2       -2377.543590     288.13 
  1987.5       -2377.544231     297.39 
  1988.8       -2377.544431     302.60 
  1990.0       -2377.544273     301.11 
  1991.2       -2377.544113     300.69 
  1992.5       -2377.544587     304.03 
  1993.8       -2377.544981     306.81 
  1995.0       -2377.545612     308.09 
  1996.2       -2377.545900     308.60 
  1997.5       -2377.547193     312.72 
  1998.8       -2377.548068     310.13 
  2000.0       -2377.547043     299.43 
  2001.2       -2377.547432     299.71 
  2002.5       -2377.548150     302.60 
  2003.8       -2377.547302     294.84 
  2005.0       -2377.546097     291.56 
  2006.2       -2377.547489     304.20 
  2007.5       -2377.548148     310.08 
  2008.8       -2377.547956     306.35 
  2010.0       -2377.548672     306.15 
  2011.2       -2377.549067     303.66 
  2012.5       -2377.548273     297.16 
  2013.8       -2377.548517     299.31 
  2015.0       -2377.549266     303.01 
  2016.2       -2377.548509     298.40 
  2017.5       -2377.548467     297.66 
  2018.8       -2377.548710     299.42 
  2020.0       -2377.548019     298.71 
  2021.2       -2377.548645     307.55 
  2022.5       -2377.550931     320.07 
  2023.8       -2377.551401     317.38 
  2025.0       -2377.552038     312.95 
  2026.2       -2377.553602     311.89 
  2027.5       -2377.553163     298.03 
  2028.8       -2377.551010     280.60 
  2030.0       -2377.550291     277.14 
  2031.2       -2377.548554     272.59 
  2032.5       -2377.545351     267.75 
  2033.8       -2377.545047     283.92 
  2035.0       -2377.546096     303.35 
  2036.2       -2377.545815     305.32 
  2037.5       -2377.545655     304.21 
  2038.8       -2377.547013     308.52 
  2040.0       -2377.547022     303.37 
  2041.2       -2377.546072     293.20 
  2042.5       -2377.545670     291.55 
  2043.8       -2377.545711     294.17 
  2045.0       -2377.544905     291.40 
  2046.2       -2377.543859     288.84 
  2047.5       -2377.543705     293.74 
  2048.8       -2377.544101     298.86 
  2050.0       -2377.543502     293.37 
  2051.2       -2377.541752     285.05 
  2052.5       -2377.541526     290.95 
  2053.8       -2377.542247     301.26 
  2055.0       -2377.541868     300.64 
  2056.2       -2377.541507     299.33 
  2057.5       -2377.542574     302.19 
  2058.8       -2377.541723     292.08 
  2060.0       -2377.539463     277.45 
  2061.2       -2377.538257     277.71 
  2062.5       -2377.537901     285.81 
  2063.8       -2377.536639     288.94 
  2065.0       -2377.536195     298.77 
  2066.2       -2377.538498     320.01 
  2067.5       -2377.540562     330.12 
  2068.8       -2377.541736     325.14 
  2070.0       -2377.542866     318.72 
  2071.2       -2377.544241     311.92 
  2072.5       -2377.543256     295.60 
  2073.8       -2377.541767     285.51 
  2075.0       -2377.542132     293.18 
  2076.2       -2377.542429     298.15 
  2077.5       -2377.541007     292.94 
  2078.8       -2377.541105     297.64 
  2080.0       -2377.542294     305.23 
  2081.2       -2377.541309     300.06 
  2082.5       -2377.541375     300.43 
  2083.8       -2377.542575     307.55 
  2085.0       -2377.542675     304.55 
  2086.2       -2377.541872     299.47 
  2087.5       -2377.543279     304.15 
  2088.8       -2377.542808     297.73 
  2090.0       -2377.540982     287.61 
  2091.2       -2377.541520     294.14 
  2092.5       -2377.541754     298.39 
  2093.8       -2377.540347     294.55 
  2095.0       -2377.541294     303.12 
  2096.2       -2377.542495     306.76 
  2097.5       -2377.540534     291.42 
  2098.8       -2377.539495     287.81 
  2100.0       -2377.540737     301.54 
  2101.2       -2377.540959     306.71 
  2102.5       -2377.540836     308.89 
  2103.8       -2377.543361     318.87 
  2105.0       -2377.543786     312.33 
  2106.2       -2377.542731     296.17 
  2107.5       -2377.542368     290.88 
  2108.8       -2377.542188     291.07 
  2110.0       -2377.540999     287.81 
  2111.2       -2377.540196     290.26 
  2112.5       -2377.540893     299.69 
  2113.8       -2377.540607     302.77 
  2115.0       -2377.541190     304.10 
  2116.2       -2377.541133     299.82 
  2117.5       -2377.540036     293.25 
  2118.8       -2377.540448     297.59 
  2120.0       -2377.540733     301.94 
  2121.2       -2377.540385     301.94 
  2122.5       -2377.541171     308.56 
  2123.8       -2377.542841     312.84 
  2125.0       -2377.541890     299.54 
  2126.2       -2377.540631     290.96 
  2127.5       -2377.541892     299.67 
  2128.8       -2377.541622     299.61 
  2130.0       -2377.540363     295.62 
  2131.2       -2377.541672     307.20 
  2132.5       -2377.543157     315.18 
  2133.8       -2377.542799     308.31 
  2135.0       -2377.543225     307.15 
  2136.2       -2377.545043     311.19 
  2137.5       -2377.544302     299.30 
  2138.8       -2377.542662     290.17 
  2140.0       -2377.544004     303.03 
  2141.2       -2377.545094     313.19 
  2142.5       -2377.545324     311.76 
  2143.8       -2377.546098     312.62 
  2145.0       -2377.548016     314.08 
  2146.2       -2377.547214     298.52 
  2147.5       -2377.545354     283.14 
  2148.8       -2377.545120     285.14 
  2150.0       -2377.544556     287.56 
  2151.2       -2377.542753     284.17 
  2152.5       -2377.542293     292.43 
  2153.8       -2377.543977     308.23 
  2155.0       -2377.544012     307.88 
  2156.2       -2377.543616     300.32 
  2157.5       -2377.543777     296.46 
  2158.8       -2377.542866     288.76 
  2160.0       -2377.541111     283.04 
  2161.2       -2377.541183     290.30 
  2162.5       -2377.541041     296.42 
  2163.8       -2377.540553     297.79 
  2165.0       -2377.540931     300.43 
  2166.2       -2377.540689     298.05 
  2167.5       -2377.539743     295.64 
  2168.8       -2377.540782     304.74 
  2170.0       -2377.541732     309.06 
  2171.2       -2377.540983     301.45 
  2172.5       -2377.541305     299.55 
  2173.8       -2377.541558     297.10 
  2175.0       -2377.539802     285.97 
  2176.2       -2377.538682     285.10 
  2177.5       -2377.539332     296.44 
  2178.8       -2377.538908     302.65 
  2180.0       -2377.539729     313.10 
  2181.2       -2377.542484     325.42 
  2182.5       -2377.543218     316.39 
  2183.8       -2377.541961     296.98 
  2185.0       -2377.541949     290.88 
  2186.2       -2377.541211     288.76 
  2187.5       -2377.539794     291.77 
  2188.8       -2377.541743     313.54 
  2190.0       -2377.544209     329.80 
  2191.2       -2377.545285     326.61 
  2192.5       -2377.546555     319.51 
  2193.8       -2377.547642     309.84 
  2195.0       -2377.546336     293.52 
  2196.2       -2377.545725     288.39 
  2197.5       -2377.545815     291.44 
  2198.8       -2377.544373     289.78 
  2200.0       -2377.544283     297.18 
  2201.2       -2377.545812     310.52 
  2202.5       -2377.546138     311.18 
  2203.8       -2377.546265     308.96 
  2205.0       -2377.548002     311.55 
  2206.2       -2377.547636     302.12 
  2207.5       -2377.546361     291.84 
  2208.8       -2377.546859     296.09 
  2210.0       -2377.546924     297.97 
  2211.2       -2377.545660     293.83 
  2212.5       -2377.546184     301.07 
  2213.8       -2377.547475     309.35 
  2215.0       -2377.547103     305.75 
  2216.2       -2377.547406     304.44 
  2217.5       -2377.548244     306.22 
  2218.8       -2377.547996     302.31 
  2220.0       -2377.547932     300.81 
  2221.2       -2377.548669     304.03 
  2222.5       -2377.548770     301.88 
  2223.8       -2377.548253     294.88 
  2225.0       -2377.547512     286.92 
  2226.2       -2377.545684     277.38 
  2227.5       -2377.543718     274.55 
  2228.8       -2377.543213     282.42 
  2230.0       -2377.542334     287.27 
  2231.2       -2377.541261     290.03 
  2232.5       -2377.541707     298.16 
  2233.8       -2377.541728     299.64 
  2235.0       -2377.540609     294.40 
  2236.2       -2377.540646     299.37 
  2237.5       -2377.542177     310.44 
  2238.8       -2377.542433     309.20 
  2240.0       -2377.542139     306.09 
  2241.2       -2377.544045     313.73 
  2242.5       -2377.544846     311.74 
  2243.8       -2377.543854     298.49 
  2245.0       -2377.543535     295.39 
  2246.2       -2377.544453     301.81 
  2247.5       -2377.544227     300.48 
  2248.8       -2377.543595     297.44 
  2250.0       -2377.544382     302.12 
  2251.2       -2377.544566     299.98 
  2252.5       -2377.542856     288.70 
  2253.8       -2377.542149     289.99 
  2255.0       -2377.543192     304.89 
  2256.2       -2377.544416     314.17 
  2257.5       -2377.544655     311.96 
  2258.8       -2377.545544     310.15 
  2260.0       -2377.546124     305.58 
  2261.2       -2377.545179     295.27 
  2262.5       -2377.544649     292.63 
  2263.8       -2377.544891     300.34 
  2265.0       -2377.546051     309.49 
  2266.2       -2377.546434     309.16 
  2267.5       -2377.546469     304.41 
  2268.8       -2377.546837     301.55 
  2270.0       -2377.546634     293.52 
  2271.2       -2377.544329     278.70 
  2272.5       -2377.542683     277.95 
  2273.8       -2377.543338     293.66 
  2275.0       -2377.543399     300.22 
  2276.2       -2377.542327     298.27 
  2277.5       -2377.543547     305.40 
  2278.8       -2377.544188     303.43 
  2280.0       -2377.541892     285.26 
  2281.2       -2377.540417     282.50 
  2282.5       -2377.541935     300.41 
  2283.8       -2377.542208     304.37 
  2285.0       -2377.540544     298.37 
  2286.2       -2377.542526     312.94 
  2287.5       -2377.544835     324.27 
  2288.8       -2377.544667     315.15 
  2290.0       -2377.545364     312.04 
  2291.2       -2377.547627     316.10 
  2292.5       -2377.547202     303.43 
  2293.8       -2377.545625     289.90 
  2295.0       -2377.546074     296.48 
  2296.2       -2377.546914     307.67 
  2297.5       -2377.547430     312.81 
  2298.8       -2377.548708     317.07 
  2300.0       -2377.550044     318.05 
  2301.2       -2377.550836     312.11 
  2302.5       -2377.550682     300.62 
  2303.8       -2377.549767     290.58 
  2305.0       -2377.549251     287.60 
  2306.2       -2377.548401     284.68 
  2307.5       -2377.546421     280.50 
  2308.8       -2377.545926     289.33 
  2310.0       -2377.547125     304.37 
  2311.2       -2377.547042     305.57 
  2312.5       -2377.546682     303.33 
  2313.8       -2377.548099     308.92 
  2315.0       -2377.548443     305.16 
  2316.2       -2377.547104     294.35 
  2317.5       -2377.547487     296.42 
  2318.8       -2377.547868     298.09 
  2320.0       -2377.546223     289.94 
  2321.2       -2377.545816     292.62 
  2322.5       -2377.546919     303.17 
  2323.8       -2377.546642     303.09 
  2325.0       -2377.546498     301.05 
  2326.2       -2377.547121     303.28 
  2327.5       -2377.547109     300.59 
  2328.8       -2377.546357     294.88 
  2330.0       -2377.546353     294.15 
  2331.2       -2377.545824     292.15 
  2332.5       -2377.544943     287.97 
  2333.8       -2377.543906     284.51 
  2335.0       -2377.542632     282.81 
  2336.2       -2377.541698     285.15 
  2337.5       -2377.541214     289.41 
  2338.8       -2377.540489     291.71 
  2340.0       -2377.540238     295.60 
  2341.2       -2377.540443     300.75 
  2342.5       -2377.540697     301.88 
  2343.8       -2377.540315     296.72 
  2345.0       -2377.539458     289.05 
  2346.2       -2377.538260     283.85 
  2347.5       -2377.537276     284.44 
  2348.8       -2377.536710     289.49 
  2350.0       -2377.536377     297.68 
  2351.2       -2377.537502     309.31 
  2352.5       -2377.538500     312.63 
  2353.8       -2377.538234     304.75 
  2355.0       -2377.538076     300.58 
  2356.2       -2377.538983     304.31 
  2357.5       -2377.539076     302.21 
  2358.8       -2377.538183     296.73 
  2360.0       -2377.538780     301.72 
  2361.2       -2377.539623     305.08 
  2362.5       -2377.538585     296.90 
  2363.8       -2377.538199     294.74 
  2365.0       -2377.538922     298.91 
  2366.2       -2377.537993     293.79 
  2367.5       -2377.536823     291.71 
  2368.8       -2377.537883     305.78 
  2370.0       -2377.539561     318.57 
  2371.2       -2377.540150     319.66 
  2372.5       -2377.541818     323.09 
  2373.8       -2377.544077     325.61 
  2375.0       -2377.544683     315.62 
  2376.2       -2377.544542     303.39 
  2377.5       -2377.544642     299.64 
  2378.8       -2377.545068     299.94 
  2380.0       -2377.544408     296.85 
  2381.2       -2377.544195     298.44 
  2382.5       -2377.545037     308.09 
  2383.8       -2377.546535     314.73 
  2385.0       -2377.546507     308.89 
  2386.2       -2377.546494     305.00 
  2387.5       -2377.547864     310.54 
  2388.8       -2377.548584     309.87 
  2390.0       -2377.547954     302.65 
  2391.2       -2377.548768     304.65 
  2392.5       -2377.549615     303.67 
  2393.8       -2377.547906     289.11 
  2395.0       -2377.546648     283.28 
  2396.2       -2377.546805     291.80 
  2397.5       -2377.546676     296.63 
  2398.8       -2377.545707     296.93 
  2400.0       -2377.546697     305.70 
  2401.2       -2377.547654     310.92 
  2402.5       -2377.547595     306.86 
  2403.8       -2377.548046     304.80 
  2405.0       -2377.548534     302.55 
  2406.2       -2377.547771     294.12 
  2407.5       -2377.546710     289.30 
  2408.8       -2377.546741     295.80 
  2410.0       -2377.547468     304.13 
  2411.2       -2377.547389     304.46 
  2412.5       -2377.547611     303.66 
  2413.8       -2377.548047     303.83 
  2415.0       -2377.548072     301.18 
  2416.2       -2377.547622     298.02 
  2417.5       -2377.547827     300.78 
  2418.8       -2377.548614     302.99 
  2420.0       -2377.547592     293.46 
  2421.2       -2377.546363     286.47 
  2422.5       -2377.546418     288.64 
  2423.8       -2377.545086     285.60 
  2425.0       -2377.543640     283.74 
  2426.2       -2377.543449     292.22 
  2427.5       -2377.543975     300.58 
  2428.8       -2377.543244     300.05 
  2430.0       -2377.543757     305.56 
  2431.2       -2377.545555     310.90 
  2432.5       -2377.544289     298.47 
  2433.8       -2377.543534     290.63 
  2435.0       -2377.543657     294.96 
  2436.2       -2377.543695     297.52 
  2437.5       -2377.542729     296.31 
  2438.8       -2377.543538     304.03 
  2440.0       -2377.544654     308.21 
  2441.2       -2377.543688     298.66 
  2442.5       -2377.543343     293.90 
  2443.8       -2377.543445     294.56 
  2445.0       -2377.542491     289.64 
  2446.2       -2377.541156     285.38 
  2447.5       -2377.540695     292.01 
  2448.8       -2377.541746     304.52 
  2450.0       -2377.541843     308.05 
  2451.2       -2377.542411     310.05 
  2452.5       -2377.543685     312.55 
  2453.8       -2377.543836     306.84 
  2455.0       -2377.543512     298.30 
  2456.2       -2377.542885     297.71 
  2457.5       -2377.544628     308.67 
  2458.8       -2377.544892     308.94 
  2460.0       -2377.544573     303.08 
  2461.2       -2377.545190     304.76 
  2462.5       -2377.546092     304.93 
  2463.8       -2377.544909     292.47 
  2465.0       -2377.543362     284.97 
  2466.2       -2377.543921     292.55 
  2467.5       -2377.543393     293.13 
  2468.8       -2377.541764     288.49 
  2470.0       -2377.542156     295.97 
  2471.2       -2377.542726     300.68 
  2472.5       -2377.541303     291.57 
  2473.8       -2377.540337     288.70 
  2475.0       -2377.540873     298.35 
  2476.2       -2377.541308     304.32 
  2477.5       -2377.540969     304.87 
  2478.8       -2377.542331     311.21 
  2480.0       -2377.543258     311.57 
  2481.2       -2377.542962     300.40 
  2482.5       -2377.541697     290.12 
  2483.8       -2377.541882     291.69 
  2485.0       -2377.541292     291.62 
  2486.2       -2377.540125     288.33 
  2487.5       -2377.539768     290.83 
  2488.8       -2377.539552     294.10 
  2490.0       -2377.538950     292.76 
  2491.2       -2377.538115     292.08 
  2492.5       -2377.538343     296.23 
  2493.8       -2377.537826     298.85 
  2495.0       -2377.538452     305.26 
  2496.2       -2377.539286     311.02 
  2497.5       -2377.540023     311.27 
  2498.8       -2377.540378     307.56 
  2500.0       -2377.540615     303.12 
  2501.2       -2377.540390     299.12 
  2502.5       -2377.540197     300.46 
  2503.8       -2377.541343     309.41 
  2505.0       -2377.542404     314.10 
  2506.2       -2377.542794     309.81 
  2507.5       -2377.542886     304.29 
  2508.8       -2377.543149     302.41 
  2510.0       -2377.543294     302.00 
  2511.2       -2377.543410     301.59 
  2512.5       -2377.543434     301.43 
  2513.8       -2377.543738     302.29 
  2515.0       -2377.543831     300.72 
  2516.2       -2377.543295     296.58 
  2517.5       -2377.543018     299.26 
  2518.8       -2377.544545     309.73 
  2520.0       -2377.544963     309.36 
  2521.2       -2377.544503     303.44 
  2522.5       -2377.545625     305.38 
  2523.8       -2377.545772     299.50 
  2525.0       -2377.543682     283.97 
  2526.2       -2377.542720     282.01 
  2527.5       -2377.542905     286.98 
  2528.8       -2377.540414     278.85 
  2530.0       -2377.538783     281.29 
  2531.2       -2377.540340     299.87 
  2532.5       -2377.540036     300.55 
  2533.8       -2377.538093     292.03 
  2535.0       -2377.539322     305.60 
  2536.2       -2377.541831     318.80 
  2537.5       -2377.540647     307.35 
  2538.8       -2377.540989     305.82 
  2540.0       -2377.543448     315.07 
  2541.2       -2377.542896     304.01 
  2542.5       -2377.541169     292.25 
  2543.8       -2377.542685     306.84 
  2545.0       -2377.545090     320.24 
  2546.2       -2377.544408     310.91 
  2547.5       -2377.544967     307.19 
  2548.8       -2377.546447     309.86 
  2550.0       -2377.546037     300.41 
  2551.2       -2377.544692     289.41 
  2552.5       -2377.544506     294.44 
  2553.8       -2377.545938     307.11 
  2555.0       -2377.545925     307.06 
  2556.2       -2377.545719     303.62 
  2557.5       -2377.546649     308.08 
  2558.8       -2377.547725     310.03 
  2560.0       -2377.547138     300.65 
  2561.2       -2377.546266     298.01 
  2562.5       -2377.548524     313.99 
  2563.8       -2377.550070     319.49 
  2565.0       -2377.549633     306.53 
  2566.2       -2377.549351     296.63 
  2567.5       -2377.549431     291.69 
  2568.8       -2377.547531     279.65 
  2570.0       -2377.545042     276.80 
  2571.2       -2377.546394     300.06 
  2572.5       -2377.548254     317.48 
  2573.8       -2377.547863     311.71 
  2575.0       -2377.548331     308.31 
  2576.2       -2377.549885     310.09 
  2577.5       -2377.549393     297.83 
  2578.8       -2377.547191     283.48 
  2580.0       -2377.547516     289.70 
  2581.2       -2377.547674     294.79 
  2582.5       -2377.545790     288.03 
  2583.8       -2377.545514     292.17 
  2585.0       -2377.546498     302.26 
  2586.2       -2377.546173     297.54 
  2587.5       -2377.544137     286.53 
  2588.8       -2377.544480     292.37 
  2590.0       -2377.544784     298.56 
  2591.2       -2377.543648     294.37 
  2592.5       -2377.543363     297.60 
  2593.8       -2377.544750     309.57 
  2595.0       -2377.545468     313.79 
  2596.2       -2377.546062     313.67 
  2597.5       -2377.547431     316.80 
  2598.8       -2377.548856     315.98 
  2600.0       -2377.548780     303.99 
  2601.2       -2377.547665     290.67 
  2602.5       -2377.547072     288.12 
  2603.8       -2377.546910     292.83 
  2605.0       -2377.546727     294.49 
  2606.2       -2377.545567     292.55 
  2607.5       -2377.546018     298.06 
  2608.8       -2377.546201     299.88 
  2610.0       -2377.545151     294.13 
  2611.2       -2377.544880     296.19 
  2612.5       -2377.545977     304.23 
  2613.8       -2377.545668     301.22 
  2615.0       -2377.544804     295.54 
  2616.2       -2377.545241     302.73 
  2617.5       -2377.546896     312.33 
  2618.8       -2377.546589     308.53 
  2620.0       -2377.547097     307.26 
  2621.2       -2377.548295     309.22 
  2622.5       -2377.548049     302.22 
  2623.8       -2377.547402     294.08 
  2625.0       -2377.547015     294.41 
  2626.2       -2377.547575     299.80 
  2627.5       -2377.547100     300.56 
  2628.8       -2377.547523     303.10 
  2630.0       -2377.547866     305.94 
  2631.2       -2377.548600     307.33 
  2632.5       -2377.548864     301.41 
  2633.8       -2377.547340     287.68 
  2635.0       -2377.546212     281.54 
  2636.2       -2377.545371     283.51 
  2637.5       -2377.544306     286.98 
  2638.8       -2377.543858     296.61 
  2640.0       -2377.545614     313.71 
  2641.2       -2377.547037     318.04 
  2642.5       -2377.546472     307.85 
  2643.8       -2377.547399     305.16 
  2645.0       -2377.547788     300.10 
  2646.2       -2377.545986     284.68 
  2647.5       -2377.544200     279.52 
  2648.8       -2377.544703     291.15 
  2650.0       -2377.544348     295.77 
  2651.2       -2377.543105     295.40 
  2652.5       -2377.544634     306.91 
  2653.8       -2377.545452     307.99 
  2655.0       -2377.543736     293.67 
  2656.2       -2377.543423     293.71 
  2657.5       -2377.544728     306.08 
  2658.8       -2377.545006     308.74 
  2660.0       -2377.545004     308.22 
  2661.2       -2377.546660     315.32 
  2662.5       -2377.547915     316.22 
  2663.8       -2377.547806     306.85 
  2665.0       -2377.547826     299.47 
  2666.2       -2377.547689     295.06 
  2667.5       -2377.546856     289.27 
  2668.8       -2377.545639     286.47 
  2670.0       -2377.545501     293.66 
  2671.2       -2377.546066     303.62 
  2672.5       -2377.546501     308.07 
  2673.8       -2377.546921     308.89 
  2675.0       -2377.547590     310.53 
  2676.2       -2377.548660     312.25 
  2677.5       -2377.549063     310.11 
  2678.8       -2377.549744     308.18 
  2680.0       -2377.550221     305.09 
  2681.2       -2377.549977     296.35 
  2682.5       -2377.548420     284.65 
  2683.8       -2377.547387     281.70 
  2685.0       -2377.546736     282.92 
  2686.2       -2377.544865     279.76 
  2687.5       -2377.543725     283.19 
  2688.8       -2377.543849     293.62 
  2690.0       -2377.543552     299.45 
  2691.2       -2377.543610     305.09 
  2692.5       -2377.545117     315.12 
  2693.8       -2377.546463     316.99 
  2695.0       -2377.546239     308.24 
  2696.2       -2377.546711     305.72 
  2697.5       -2377.547814     308.43 
  2698.8       -2377.547852     303.37 
  2700.0       -2377.547044     295.57 
  2701.2       -2377.547149     296.37 
  2702.5       -2377.547453     296.14 
  2703.8       -2377.545603     287.11 
  2705.0       -2377.545095     289.75 
  2706.2       -2377.546073     300.59 
  2707.5       -2377.545474     297.37 
  2708.8       -2377.543993     291.88 
  2710.0       -2377.545156     302.58 
  2711.2       -2377.546060     307.68 
  2712.5       -2377.544995     299.49 
  2713.8       -2377.545334     298.64 
  2715.0       -2377.545595     299.18 
  2716.2       -2377.544615     293.47 
  2717.5       -2377.544023     295.21 
  2718.8       -2377.545510     306.64 
  2720.0       -2377.545667     306.71 
  2721.2       -2377.545270     300.49 
  2722.5       -2377.545528     298.43 
  2723.8       -2377.544933     294.78 
  2725.0       -2377.544427     294.15 
  2726.2       -2377.544679     299.32 
  2727.5       -2377.545024     302.63 
  2728.8       -2377.544972     299.87 
  2730.0       -2377.544411     291.45 
  2731.2       -2377.542665     280.59 
  2732.5       -2377.541101     279.13 
  2733.8       -2377.541045     288.39 
  2735.0       -2377.540292     294.18 
  2736.2       -2377.540269     304.23 
  2737.5       -2377.542816     320.06 
  2738.8       -2377.543577     317.31 
  2740.0       -2377.543070     303.37 
  2741.2       -2377.543108     297.29 
  2742.5       -2377.543132     293.32 
  2743.8       -2377.541269     284.82 
  2745.0       -2377.540816     289.02 
  2746.2       -2377.541654     298.18 
  2747.5       -2377.540526     292.26 
  2748.8       -2377.539068     283.80 
  2750.0       -2377.538217     284.87 
  2751.2       -2377.537787     292.42 
  2752.5       -2377.538082     302.33 
  2753.8       -2377.538868     311.98 
  2755.0       -2377.540334     318.79 
  2756.2       -2377.541483     319.62 
  2757.5       -2377.542643     314.83 
  2758.8       -2377.542361     304.48 
  2760.0       -2377.542404     301.53 
  2761.2       -2377.543526     304.79 
  2762.5       -2377.542839     299.99 
  2763.8       -2377.542746     300.81 
  2765.0       -2377.544275     310.45 
  2766.2       -2377.544798     307.96 
  2767.5       -2377.543431     295.88 
  2768.8       -2377.543624     297.81 
  2770.0       -2377.544807     306.37 
  2771.2       -2377.544535     305.02 
  2772.5       -2377.544852     306.90 
  2773.8       -2377.546638     313.01 
  2775.0       -2377.546481     303.36 
  2776.2       -2377.544833     286.28 
  2777.5       -2377.543580     282.04 
  2778.8       -2377.543700     290.79 
  2780.0       -2377.543417     295.73 
  2781.2       -2377.542654     297.43 
  2782.5       -2377.543575     307.47 
  2783.8       -2377.545063     314.74 
  2785.0       -2377.544953     308.25 
  2786.2       -2377.544858     304.10 
  2787.5       -2377.546429     308.78 
  2788.8       -2377.546478     301.13 
  2790.0       -2377.544264     284.60 
  2791.2       -2377.543696     286.78 
  2792.5       -2377.544691     298.44 
  2793.8       -2377.543477     296.80 
  2795.0       -2377.543373     300.93 
  2796.2       -2377.545293     315.34 
  2797.5       -2377.546514     318.18 
  2798.8       -2377.546454     310.49 
  2800.0       -2377.547546     307.79 
  2801.2       -2377.547691     298.82 
  2802.5       -2377.545533     281.48 
  2803.8       -2377.544106     274.72 
  2805.0       -2377.542712     276.99 
  2806.2       -2377.541677     282.87 
  2807.5       -2377.541150     289.86 
  2808.8       -2377.540828     293.81 
  2810.0       -2377.540102     294.70 
  2811.2       -2377.540338     298.55 
  2812.5       -2377.540242     299.59 
  2813.8       -2377.539876     299.47 
  2815.0       -2377.540629     303.42 
  2816.2       -2377.540642     301.81 
  2817.5       -2377.539860     298.50 
  2818.8       -2377.540928     305.91 
  2820.0       -2377.541879     309.14 
  2821.2       -2377.541023     301.69 
  2822.5       -2377.541542     304.07 
  2823.8       -2377.543131     309.75 
  2825.0       -2377.542373     299.23 
  2826.2       -2377.540993     291.03 
  2827.5       -2377.542218     299.63 
  2828.8       -2377.541981     299.66 
  2830.0       -2377.540611     294.88 
  2831.2       -2377.541756     307.50 
  2832.5       -2377.544080     320.22 
  2833.8       -2377.543948     313.42 
  2835.0       -2377.544347     307.02 
  2836.2       -2377.545223     305.24 
  2837.5       -2377.544562     297.88 
  2838.8       -2377.544066     295.39 
  2840.0       -2377.544666     303.39 
  2841.2       -2377.545769     309.56 
  2842.5       -2377.545600     304.67 
  2843.8       -2377.545406     298.04 
  2845.0       -2377.544956     295.37 
  2846.2       -2377.545142     297.20 
  2847.5       -2377.544600     298.13 
  2848.8       -2377.544939     305.97 
  2850.0       -2377.547124     318.98 
  2851.2       -2377.547975     316.94 
  2852.5       -2377.547697     306.40 
  2853.8       -2377.548380     304.39 
  2855.0       -2377.548861     302.00 
  2856.2       -2377.547498     295.21 
  2857.5       -2377.548096     304.67 
  2858.8       -2377.550696     320.52 
  2860.0       -2377.551045     315.60 
  2861.2       -2377.550710     304.56 
  2862.5       -2377.551607     302.17 
  2863.8       -2377.551035     294.17 
  2865.0       -2377.549310     285.56 
  2866.2       -2377.549354     293.27 
  2867.5       -2377.550333     304.23 
  2868.8       -2377.549842     302.77 
  2870.0       -2377.549898     302.74 
  2871.2       -2377.550852     307.81 
  2872.5       -2377.551345     308.64 
  2873.8       -2377.551729     304.27 
  2875.0       -2377.551167     295.62 
  2876.2       -2377.550427     288.95 
  2877.5       -2377.549435     286.30 
  2878.8       -2377.548685     288.65 
  2880.0       -2377.548330     296.91 
  2881.2       -2377.549617     311.04 
  2882.5       -2377.551038     316.04 
  2883.8       -2377.550567     307.96 
  2885.0       -2377.551422     305.43 
  2886.2       -2377.551661     301.64 
  2887.5       -2377.550740     291.26 
  2888.8       -2377.549392     284.28 
  2890.0       -2377.549071     286.62 
  2891.2       -2377.548192     286.25 
  2892.5       -2377.546549     284.15 
  2893.8       -2377.546512     290.43 
  2895.0       -2377.546061     294.54 
  2896.2       -2377.545611     296.02 
  2897.5       -2377.545622     300.16 
  2898.8       -2377.546248     306.87 
  2900.0       -2377.547256     310.63 
  2901.2       -2377.547391     306.32 
  2902.5       -2377.547289     300.22 
  2903.8       -2377.547019     298.14 
  2905.0       -2377.547424     300.37 
  2906.2       -2377.547132     300.02 
  2907.5       -2377.547215     303.72 
  2908.8       -2377.548986     309.68 
  2910.0       -2377.547936     299.13 
  2911.2       -2377.546937     292.78 
  2912.5       -2377.548067     303.93 
  2913.8       -2377.549132     309.83 
  2915.0       -2377.548147     303.54 
  2916.2       -2377.549310     309.49 
  2917.5       -2377.551334     314.61 
  2918.8       -2377.549893     298.41 
  2920.0       -2377.549065     289.05 
  2921.2       -2377.549401     290.53 
  2922.5       -2377.547673     282.68 
  2923.8       -2377.545554     280.52 
  2925.0       -2377.546629     299.24 
  2926.2       -2377.547784     313.78 
  2927.5       -2377.548249     315.80 
  2928.8       -2377.549783     318.13 
  2930.0       -2377.550962     314.39 
  2931.2       -2377.550403     302.50 
  2932.5       -2377.550447     296.74 
  2933.8       -2377.550106     293.88 
  2935.0       -2377.549322     291.22 
  2936.2       -2377.549021     292.07 
  2937.5       -2377.548388     294.27 
  2938.8       -2377.548474     302.53 
  2940.0       -2377.550176     316.57 
  2941.2       -2377.551691     320.59 
  2942.5       -2377.551654     313.83 
  2943.8       -2377.553101     315.57 
  2945.0       -2377.554890     316.71 
  2946.2       -2377.554200     305.14 
  2947.5       -2377.554412     303.20 
  2948.8       -2377.556206     308.93 
  2950.0       -2377.555258     296.44 
  2951.2       -2377.553116     283.54 
  2952.5       -2377.553627     292.16 
  2953.8       -2377.554068     300.23 
  2955.0       -2377.553087     297.85 
  2956.2       -2377.553451     304.03 
  2957.5       -2377.555397     314.07 
  2958.8       -2377.555188     307.06 
  2960.0       -2377.554527     295.84 
  2961.2       -2377.554302     291.82 
  2962.5       -2377.553643     288.35 
  2963.8       -2377.552235     282.02 
  2965.0       -2377.550521     282.53 
  2966.2       -2377.551275     297.55 
  2967.5       -2377.551947     306.88 
  2968.8       -2377.551573     303.51 
  2970.0       -2377.551578     302.45 
  2971.2       -2377.552740     306.65 
  2972.5       -2377.552508     301.26 
  2973.8       -2377.551503     295.06 
  2975.0       -2377.552526     299.76 
  2976.2       -2377.552122     294.98 
  2977.5       -2377.549974     283.51 
  2978.8       -2377.549608     288.54 
  2980.0       -2377.550364     300.79 
  2981.2       -2377.550195     303.48 
  2982.5       -2377.550292     305.27 
  2983.8       -2377.551757     310.04 
  2985.0       -2377.551537     302.61 
  2986.2       -2377.550323     291.51 
  2987.5       -2377.550277     290.33 
  2988.8       -2377.549373     289.41 
  2990.0       -2377.548679     289.53 
  2991.2       -2377.548158     293.94 
  2992.5       -2377.548760     300.55 
  2993.8       -2377.548517     299.52 
  2995.0       -2377.547969     292.94 
  2996.2       -2377.546811     285.90 
  2997.5       -2377.545892     283.73 
  2998.8       -2377.544911     282.46 
  3000.0       -2377.542940     282.72 
  3001.2       -2377.543582     298.16 
  3002.5       -2377.545016     309.66 
  3003.8       -2377.544019     300.65 
  3005.0       -2377.543272     296.18 
  3006.2       -2377.544942     305.50 
  3007.5       -2377.544708     301.81 
  3008.8       -2377.543085     294.74 
  3010.0       -2377.544875     310.59 
  3011.2       -2377.547247     323.24 
  3012.5       -2377.546826     315.56 
  3013.8       -2377.548358     315.49 
  3015.0       -2377.550227     313.32 
  3016.2       -2377.548305     290.84 
  3017.5       -2377.546337     279.27 
  3018.8       -2377.547021     291.23 
  3020.0       -2377.546716     299.27 
  3021.2       -2377.546561     306.81 
  3022.5       -2377.549229     322.68 
  3023.8       -2377.550604     324.08 
  3025.0       -2377.550915     315.43 
  3026.2       -2377.552187     313.08 
  3027.5       -2377.552861     309.03 
  3028.8       -2377.552578     301.12 
  3030.0       -2377.552553     295.86 
  3031.2       -2377.551770     290.05 
  3032.5       -2377.550599     288.71 
  3033.8       -2377.551256     296.65 
  3035.0       -2377.550740     297.64 
  3036.2       -2377.550044     296.98 
  3037.5       -2377.551082     304.08 
  3038.8       -2377.551398     301.65 
  3040.0       -2377.549575     288.89 
  3041.2       -2377.549410     289.05 
  3042.5       -2377.549387     289.28 
  3043.8       -2377.546529     278.08 
  3045.0       -2377.545713     283.50 
  3046.2       -2377.546801     300.10 
  3047.5       -2377.546605     301.38 
  3048.8       -2377.545647     296.75 
  3050.0       -2377.546732     298.26 
  3051.2       -2377.545103     286.47 
  3052.5       -2377.542710     276.32 
  3053.8       -2377.542647     285.75 
  3055.0       -2377.542556     296.39 
  3056.2       -2377.542378     301.43 
  3057.5       -2377.543090     307.23 
  3058.8       -2377.543853     308.66 
  3060.0       -2377.543628     302.58 
  3061.2       -2377.543482     296.80 
  3062.5       -2377.542812     291.28 
  3063.8       -2377.541748     289.87 
  3065.0       -2377.542133     299.62 
  3066.2       -2377.543053     311.04 
  3067.5       -2377.544170     318.42 
  3068.8       -2377.545949     320.27 
  3070.0       -2377.546187     309.69 
  3071.2       -2377.545653     296.39 
  3072.5       -2377.545039     288.56 
  3073.8       -2377.543935     284.42 
  3075.0       -2377.542877     285.51 
  3076.2       -2377.542846     292.11 
  3077.5       -2377.542383     293.39 
  3078.8       -2377.541190     292.18 
  3080.0       -2377.542005     298.60 
  3081.2       -2377.541558     296.99 
  3082.5       -2377.540517     290.51 
  3083.8       -2377.540154     290.25 
  3085.0       -2377.539669     291.03 
  3086.2       -2377.538570     291.49 
  3087.5       -2377.539141     301.18 
  3088.8       -2377.540211     307.21 
  3090.0       -2377.539238     298.58 
  3091.2       -2377.538955     293.10 
  3092.5       -2377.538650     288.53 
  3093.8       -2377.536381     278.86 
  3095.0       -2377.535304     282.82 
  3096.2       -2377.536070     297.40 
  3097.5       -2377.535731     302.04 
  3098.8       -2377.535743     305.28 
  3100.0       -2377.537342     313.66 
  3101.2       -2377.538201     311.31 
  3102.5       -2377.537409     298.05 
  3103.8       -2377.536959     287.87 
  3105.0       -2377.535177     278.92 
  3106.2       -2377.533536     277.79 
  3107.5       -2377.533144     286.91 
  3108.8       -2377.532758     294.38 
  3110.0       -2377.532558     299.69 
  3111.2       -2377.533438     304.73 
  3112.5       -2377.533102     300.44 
  3113.8       -2377.532215     296.85 
  3115.0       -2377.533479     305.64 
  3116.2       -2377.534016     307.89 
  3117.5       -2377.533280     303.45 
  3118.8       -2377.534779     312.23 
  3120.0       -2377.536744     318.04 
  3121.2       -2377.535880     308.80 
  3122.5       -2377.537153     313.00 
  3123.8       -2377.539656     320.13 
  3125.0       -2377.538797     306.47 
