# Supplementary material for: Explainable chemical artificial intelligence from accurate machine learning of real-space chemical descriptors
Source: Nat Commun. 2024 May 21;15:4345. doi: 10.1038/s41467-024-48567-9 (PMC11522690; doi:10.1038/s41467-024-48567-9)
Supplement: Supplementary file 4 — Source Data [file 41467_2024_48567_MOESM4_ESM.zip › SI/Supplementary_Note_14/Supplementary_Figure_22/plot.gnu]

set term pngcairo enhanced size 1280,  960 font "Helvetica, 32"
set border lw 3
set key inside maxrows 2 samplen 2
set xlabel "Time (fs)"
set border lw 3
set format y "%1.2f"
set ylabel "{/Symbol D} E (a.u)"

set xrange [0:3125]
set output "13Penergy_HF3C.png"
plot "./data.txt" u 1:($2+2377.637745) w l lw 5  lc 'red' notitle

set xrange [0:3125]
set yrange [0:350]
set ylabel "Temperature (K)"
set output "13Ptemp_HF3C.png"
plot "./data.txt" u 1:3 w l lw 5  lc 'blue' notitle
