# Supplementary material for: Explainable chemical artificial intelligence from accurate machine learning of real-space chemical descriptors
Source: Nat Commun. 2024 May 21;15:4345. doi: 10.1038/s41467-024-48567-9 (PMC11522690; doi:10.1038/s41467-024-48567-9)
Supplement: Supplementary file 4 — Source Data [file 41467_2024_48567_MOESM4_ESM.zip › SI/Supplementary_Note_14/Supplementary_Figure_36/dist_OH1_OH4.txt]

# Label  # Distance (Angstroms)
G1G4     2.627456614807188
G1G4     2.5633125063973514
G1G4     2.483419824571486
G1G4     2.3933119493254935
G1G4     2.300634626955286
G1G4     2.236133161276676
G1G4     2.2299870941706654
G1G4     2.269152711150795
G1G4     2.3388410008623106
G1G4     2.4322069608972563
G1G4     2.5322320901958983
G1G4     2.6172889784317754
G1G4     2.6830021218112607
G1G4     2.724809192444091
G1G4     2.7498989160787195
G1G4     2.7715411788387603
G1G4     2.798241910766801
G1G4     2.8319927320808658
G1G4     2.8674871814841643
G1G4     2.908101016936968
G1G4     2.965075104623785
G1G4     3.041255520620427
G1G4     3.1217340154090367
G1G4     3.185975741975009
G1G4     3.232784876996955
G1G4     3.2657561765443943
G1G4     3.2793595594352576
G1G4     3.2675239510403373
G1G4     3.2457240765780146
G1G4     3.2331734994991113
G1G4     3.228925150498293
G1G4     3.227427587023184
G1G4     3.238302827662053
G1G4     3.2695026283045747
G1G4     3.3047290558250304
G1G4     3.3203846980118743
G1G4     3.306707152461054
G1G4     3.2586587371525524
G1G4     3.1739830744510273
G1G4     3.0730747765746838
G1G4     2.9777844307938555
G1G4     2.888169523736192
G1G4     2.7872729352817034
G1G4     2.6795023567788596
G1G4     2.590496734640591
G1G4     2.529198431246657
G1G4     2.4654194150570494
G1G4     2.392844364609516
G1G4     2.3629109356627307
G1G4     2.403920100034312
G1G4     2.489327483030648
G1G4     2.5750697885547025
G1G4     2.6474774357853588
G1G4     2.7008640242103157
G1G4     2.719542913061013
G1G4     2.7050562071909616
G1G4     2.68040080511847
G1G4     2.6591351525403977
G1G4     2.6399088452408335
G1G4     2.6231960161450694
G1G4     2.6121170782839545
G1G4     2.6051297225388863
G1G4     2.600963754870682
G1G4     2.6010600558187087
G1G4     2.608045774915847
G1G4     2.6286199097637666
G1G4     2.65818769098943
G1G4     2.6793827905293623
G1G4     2.679597893974919
G1G4     2.65983756275345
G1G4     2.628395702421491
G1G4     2.5905934338853416
G1G4     2.5462133836684764
G1G4     2.502364802982322
G1G4     2.475749307530086
G1G4     2.472939532330102
G1G4     2.4798477477392225
G1G4     2.4670211558212283
G1G4     2.447150069336905
G1G4     2.4509384550958444
G1G4     2.477606630949373
G1G4     2.5064846782339663
G1G4     2.5313774833686304
G1G4     2.568860087710044
G1G4     2.6160863167019186
G1G4     2.656491036230432
G1G4     2.6877129863238567
G1G4     2.729777309848141
G1G4     2.795276878988098
G1G4     2.878610831613659
G1G4     2.9764424231825672
G1G4     3.0744478793078454
G1G4     3.1505773123727585
G1G4     3.196917021265649
G1G4     3.2167533179378855
G1G4     3.214119138092075
G1G4     3.19868384439792
G1G4     3.181031974335513
G1G4     3.1691328353548527
G1G4     3.1635936277509042
G1G4     3.1586466462103435
G1G4     3.1549062746472436
G1G4     3.160459901432731
G1G4     3.1594841060481387
G1G4     3.1297444201249816
G1G4     3.0788824516419107
G1G4     3.0206922437548247
G1G4     2.951190815172811
G1G4     2.856527691291895
G1G4     2.7440443643288845
G1G4     2.641819665174488
G1G4     2.5602647154277824
G1G4     2.4952066434865072
G1G4     2.442883363299406
G1G4     2.4094348296062233
G1G4     2.3996622448542855
G1G4     2.4137781000777485
G1G4     2.439550284915749
G1G4     2.4656668868051703
G1G4     2.5027054446589796
G1G4     2.5622019790370287
G1G4     2.640454854182283
G1G4     2.720773416338121
G1G4     2.7923885882679453
G1G4     2.8370458978195545
G1G4     2.8486627289183097
G1G4     2.8424821756348018
G1G4     2.834820639216317
G1G4     2.827739533365249
G1G4     2.832411133746648
G1G4     2.8612731326585066
G1G4     2.9065439317539283
G1G4     2.942062255710331
G1G4     2.949370246367695
G1G4     2.924791989193358
G1G4     2.867488105953869
G1G4     2.7953638719543834
G1G4     2.7362009596976873
G1G4     2.6985061922308904
G1G4     2.6737878639796526
G1G4     2.6758650324375806
G1G4     2.7175871952426607
G1G4     2.773158139586726
G1G4     2.796571212774737
G1G4     2.790784622482461
G1G4     2.7758467655586183
G1G4     2.754277044000132
G1G4     2.717699263062819
G1G4     2.6741127050897884
G1G4     2.6405062461344944
G1G4     2.6154223753699655
G1G4     2.593373027888924
G1G4     2.598485242856321
G1G4     2.6419968239782046
G1G4     2.709934235398022
G1G4     2.7793322154543856
G1G4     2.8261769923561455
G1G4     2.8395812293157365
G1G4     2.8183817649166554
G1G4     2.7673674913550097
G1G4     2.6946360327519616
G1G4     2.618438404544057
G1G4     2.560044736764752
G1G4     2.523288064226974
G1G4     2.4878111017972726
G1G4     2.4499995290714853
G1G4     2.4262871567990576
G1G4     2.4279218126254003
G1G4     2.4513192179653918
G1G4     2.4778463694513713
G1G4     2.489556980508927
G1G4     2.484938559704906
G1G4     2.4732559272982697
G1G4     2.4420144986622003
G1G4     2.3806021541068376
G1G4     2.324809499624001
G1G4     2.3210418720700017
G1G4     2.3627806541190743
G1G4     2.4155605077337303
G1G4     2.47641694731626
G1G4     2.559729510752812
G1G4     2.6410130941959804
G1G4     2.693095367840025
G1G4     2.7252605766438567
G1G4     2.7560419436807817
G1G4     2.7710136234484186
G1G4     2.767345994392016
G1G4     2.7634690084448295
G1G4     2.75592658242043
G1G4     2.714770019741408
G1G4     2.642875929536378
G1G4     2.5829533909979125
G1G4     2.546198385395734
G1G4     2.5147720368610003
G1G4     2.491239842486044
G1G4     2.493873484062845
G1G4     2.5095487179090226
G1G4     2.5084451932564433
G1G4     2.4857432830371633
G1G4     2.4559892851721687
G1G4     2.424669953992633
G1G4     2.3973013382645836
G1G4     2.392464445505727
G1G4     2.415145109604956
G1G4     2.4594303945358442
G1G4     2.523009866931331
G1G4     2.59502011445493
G1G4     2.6597249446914026
G1G4     2.7256031060114725
G1G4     2.7908178062473374
G1G4     2.8239008780326875
G1G4     2.8080166792466197
G1G4     2.7696167733005552
G1G4     2.726014125419081
G1G4     2.6640964503284557
G1G4     2.59850478000776
G1G4     2.569733493373387
G1G4     2.5729861093288955
G1G4     2.5719889820349553
G1G4     2.5744991201715157
G1G4     2.5975397566667757
G1G4     2.6209914444589386
G1G4     2.6104919116847523
G1G4     2.562776148188814
G1G4     2.4928229322180124
G1G4     2.4125835145437007
G1G4     2.3413179567221003
G1G4     2.312191871079746
G1G4     2.3287960493922104
G1G4     2.3765227287267505
G1G4     2.4501615481530017
G1G4     2.5355313432684485
G1G4     2.615426475131411
G1G4     2.6795256245049948
G1G4     2.726598191545536
G1G4     2.740427525920285
G1G4     2.744973836618122
G1G4     2.7846233462802923
G1G4     2.867782080212358
G1G4     2.959597757954864
G1G4     3.0318383270009743
G1G4     3.100302751218658
G1G4     3.1685471909212346
G1G4     3.2091147997819407
G1G4     3.20545635541123
G1G4     3.1710182613348223
G1G4     3.131030032767699
G1G4     3.093431794201394
G1G4     3.0505931726355158
G1G4     2.991806996965762
G1G4     2.9163571229599317
G1G4     2.830709128787296
G1G4     2.7548325589757554
G1G4     2.675836902735483
G1G4     2.5768753519687007
G1G4     2.5002858742098724
G1G4     2.4834238395542756
G1G4     2.5033537021322645
G1G4     2.4984409090641226
G1G4     2.4600847762208735
G1G4     2.420456749571521
G1G4     2.374759023685757
G1G4     2.335594318551667
G1G4     2.3364614469693388
G1G4     2.391547194505684
G1G4     2.4614889948888408
G1G4     2.5291417009358375
G1G4     2.5969223195993547
G1G4     2.6484498593696575
G1G4     2.6900123885657523
G1G4     2.751022966155367
G1G4     2.8354644765202393
G1G4     2.9190678635081393
G1G4     2.9848032885844713
G1G4     3.0404507087461496
G1G4     3.0901707237568
G1G4     3.1288399153553828
G1G4     3.163181484600992
G1G4     3.2093477140121682
G1G4     3.2603554114534345
G1G4     3.292738549875609
G1G4     3.2943963006343684
G1G4     3.271923236608707
G1G4     3.2287366989410327
G1G4     3.157570038462273
G1G4     3.06800827258213
G1G4     2.9788223389464825
G1G4     2.9004332466232605
G1G4     2.8452610766811737
G1G4     2.804246548344937
G1G4     2.7519616600056485
G1G4     2.684144453296657
G1G4     2.61270306498948
G1G4     2.541895782326442
G1G4     2.470107817644958
G1G4     2.420824553728768
G1G4     2.418623257482883
G1G4     2.4565596481639953
G1G4     2.491822313075421
G1G4     2.491946530359825
G1G4     2.4832089877092223
G1G4     2.4989329239263403
G1G4     2.535293250832012
G1G4     2.580604723559855
G1G4     2.638301621536071
G1G4     2.7098046060448344
G1G4     2.7750485183065523
G1G4     2.806066700576907
G1G4     2.8003594697709415
G1G4     2.793211511145863
G1G4     2.8042276396191292
G1G4     2.8270188772659557
G1G4     2.8459531741556168
G1G4     2.8560724423791823
G1G4     2.8511069972109047
G1G4     2.8111797561269083
G1G4     2.731386149479106
G1G4     2.651690016667564
G1G4     2.608823777892581
G1G4     2.590090787702635
G1G4     2.575894372228806
G1G4     2.5862816411885468
G1G4     2.62518973540649
G1G4     2.656198620830653
G1G4     2.670112554098656
G1G4     2.6914213979974564
G1G4     2.7302581091276057
G1G4     2.7749293539008684
G1G4     2.806632808652805
G1G4     2.814102625909021
G1G4     2.778138024816604
G1G4     2.699979217892315
G1G4     2.61010901974573
G1G4     2.5351443098895414
G1G4     2.4990778021699245
G1G4     2.5084284272214723
G1G4     2.5491877910392295
G1G4     2.597320476745043
G1G4     2.636674679783799
G1G4     2.6676831144474784
G1G4     2.6926189428263783
G1G4     2.7065828257277764
G1G4     2.717765791392802
G1G4     2.747912555423646
G1G4     2.799716594590044
G1G4     2.835086459300501
G1G4     2.8300640263226176
G1G4     2.814260656261068
G1G4     2.8105795971584326
G1G4     2.8073793942710092
G1G4     2.7871353839917257
G1G4     2.7753071863042633
G1G4     2.7939769413134212
G1G4     2.82470117999646
G1G4     2.838850251851976
G1G4     2.8410019883010005
G1G4     2.845383476576253
G1G4     2.8450575659721853
G1G4     2.8241482239424123
G1G4     2.781476234519441
G1G4     2.7411046425527985
G1G4     2.7124280153797424
G1G4     2.6903715651901985
G1G4     2.6648650735512898
G1G4     2.638771302256097
G1G4     2.6265868757360407
G1G4     2.6350863034974377
G1G4     2.6590984442524803
G1G4     2.6857289854355804
G1G4     2.707851017600971
G1G4     2.71970062899358
G1G4     2.71218459557141
G1G4     2.685867347420009
G1G4     2.6511213617929763
G1G4     2.6028535929770236
G1G4     2.5477570677022534
G1G4     2.511977639898812
G1G4     2.5135082939500073
G1G4     2.5403093225556597
G1G4     2.5836175616671446
G1G4     2.6511636702783608
G1G4     2.742138005730346
G1G4     2.8308642394947894
G1G4     2.894863156488128
G1G4     2.9351665744710367
G1G4     2.95781407142008
G1G4     2.9562476024433773
G1G4     2.9286622194324825
G1G4     2.8875574428304485
G1G4     2.8493903381989276
G1G4     2.822842880279313
G1G4     2.817685920358598
G1G4     2.8282359784703144
G1G4     2.832885412953726
G1G4     2.830769732901542
G1G4     2.8396547694363594
G1G4     2.852672430188376
G1G4     2.8559356125363156
G1G4     2.8539657604598285
G1G4     2.851430442515348
G1G4     2.8401340384421867
G1G4     2.8099249530344115
G1G4     2.757322100429728
G1G4     2.686726878344042
G1G4     2.609892300040161
G1G4     2.553643611351245
G1G4     2.5361183496347466
G1G4     2.5492075156957026
G1G4     2.5829374912137815
G1G4     2.63761592118332
G1G4     2.705559986903128
G1G4     2.761755502665124
G1G4     2.7909841613687325
G1G4     2.808149911883182
G1G4     2.826262867655386
G1G4     2.8308196300425332
G1G4     2.8143948109534906
G1G4     2.7863508581569025
G1G4     2.7480807828762486
G1G4     2.7077599020564787
G1G4     2.6817274169537013
G1G4     2.674286736480367
G1G4     2.674018989969105
G1G4     2.676933019125077
G1G4     2.682663779636454
G1G4     2.669806856456035
G1G4     2.6352526932365437
G1G4     2.613316991257857
G1G4     2.6200532830465297
G1G4     2.6357241230183086
G1G4     2.6632438103993237
G1G4     2.725839336192712
G1G4     2.7996341592122755
G1G4     2.828181432382899
G1G4     2.814341245902794
G1G4     2.8006961498245175
G1G4     2.792391236354695
G1G4     2.7732893678565294
G1G4     2.755837512514754
G1G4     2.764344538139414
G1G4     2.7812913118419313
G1G4     2.7720567881788414
G1G4     2.7482533058609557
G1G4     2.7352454852957258
G1G4     2.7358681255350703
G1G4     2.7456261197829908
G1G4     2.75475592642646
G1G4     2.745349995258836
G1G4     2.7171662630193283
G1G4     2.688734045971571
G1G4     2.6656324620858545
G1G4     2.649763848322505
G1G4     2.6658178568129687
G1G4     2.7357762685780935
G1G4     2.8371512600060442
G1G4     2.911711775002043
G1G4     2.9338234302049133
G1G4     2.9430425751437874
G1G4     2.9526528459839305
G1G4     2.9442025449919087
G1G4     2.9202121231522966
G1G4     2.9031861331131448
G1G4     2.89905443032267
G1G4     2.8985058783944835
G1G4     2.88562437515578
G1G4     2.863320541026694
G1G4     2.8570795316699162
G1G4     2.8738838055685827
G1G4     2.8912307371855954
G1G4     2.895507042308139
G1G4     2.8956818877578083
G1G4     2.8912568845717113
G1G4     2.8605215267095927
G1G4     2.798203944167093
G1G4     2.7286696518061597
G1G4     2.6830535365612227
G1G4     2.6528974297152033
G1G4     2.619217175490423
G1G4     2.5742314999663787
G1G4     2.5032329759224288
G1G4     2.421240669077294
G1G4     2.3690611005653985
G1G4     2.3687684753645484
G1G4     2.3943311215079586
G1G4     2.4331941166373157
G1G4     2.493002582024636
G1G4     2.556263747067582
G1G4     2.5801355546149405
G1G4     2.5645020646417414
G1G4     2.5533732097118276
G1G4     2.5718015059469783
G1G4     2.615718137998498
G1G4     2.678315785524881
G1G4     2.740722905049647
G1G4     2.7733867741621974
G1G4     2.7793787215969945
G1G4     2.7711833703602125
G1G4     2.7352990822544503
G1G4     2.682763141329162
G1G4     2.642715588260408
G1G4     2.6422088488400837
