# Supplementary material for: Explainable chemical artificial intelligence from accurate machine learning of real-space chemical descriptors
Source: Nat Commun. 2024 May 21;15:4345. doi: 10.1038/s41467-024-48567-9 (PMC11522690; doi:10.1038/s41467-024-48567-9)
Supplement: Supplementary file 4 — Source Data [file 41467_2024_48567_MOESM4_ESM.zip › SI/Supplementary_Note_14/Supplementary_Figure_36/DI_OH1_OH4.txt]

# Label  # Value (electrons)
G1G4     0.166496
G1G4     0.186473
G1G4     0.204236
G1G4     0.28460199999999997
G1G4     0.33052600000000004
G1G4     0.562915
G1G4     0.41049299999999994
G1G4     0.31161900000000003
G1G4     0.235729
G1G4     0.163018
G1G4     0.151865
G1G4     0.13017800000000004
G1G4     0.13094899999999998
G1G4     0.15549099999999996
G1G4     0.12771
G1G4     0.13809599999999997
G1G4     0.10906300000000001
G1G4     0.086879
G1G4     0.095178
G1G4     0.087364
G1G4     0.079787
G1G4     0.07361
G1G4     0.059422
G1G4     0.070249
G1G4     0.05963999999999999
G1G4     0.041677000000000006
G1G4     0.042971999999999996
G1G4     0.033191000000000005
G1G4     0.032129
G1G4     0.03589199999999999
G1G4     0.033836
G1G4     0.032376999999999996
G1G4     0.036697999999999995
G1G4     0.039591999999999995
G1G4     0.03999
G1G4     0.036081
G1G4     0.030695
G1G4     0.044345
G1G4     0.051677
G1G4     0.055321
G1G4     0.08647700000000001
G1G4     0.08088000000000001
G1G4     0.104569
G1G4     0.16037600000000002
G1G4     0.17138699999999998
G1G4     0.256619
G1G4     0.26858
G1G4     0.34113399999999994
G1G4     0.440279
G1G4     0.28633000000000003
G1G4     0.293098
G1G4     0.204769
G1G4     0.20172199999999998
G1G4     0.19037999999999997
G1G4     0.16690000000000002
G1G4     0.17186400000000002
G1G4     0.138351
G1G4     0.16947199999999998
G1G4     0.17498700000000003
G1G4     0.14785400000000004
G1G4     0.17155299999999998
G1G4     0.16094599999999998
G1G4     0.197457
G1G4     0.22592199999999998
G1G4     0.20543199999999998
G1G4     0.212801
G1G4     0.165652
G1G4     0.16966499999999998
G1G4     0.174195
G1G4     0.15585400000000002
G1G4     0.15185600000000002
G1G4     0.14389199999999996
G1G4     0.167221
G1G4     0.22361399999999998
G1G4     0.197414
G1G4     0.22001400000000002
G1G4     0.226737
G1G4     0.20252099999999998
G1G4     0.276541
G1G4     0.203926
G1G4     0.235681
G1G4     0.27746600000000005
G1G4     0.206489
G1G4     0.242891
G1G4     0.158484
G1G4     0.16757299999999997
G1G4     0.135643
G1G4     0.11822400000000001
G1G4     0.140667
G1G4     0.09035100000000001
G1G4     0.107069
G1G4     0.075581
G1G4     0.052034000000000004
G1G4     0.06927299999999999
G1G4     0.045880000000000004
G1G4     0.053182
G1G4     0.069601
G1G4     0.047482
G1G4     0.061819
G1G4     0.05509
G1G4     0.046894
G1G4     0.059838999999999996
G1G4     0.053723
G1G4     0.062689
G1G4     0.078529
G1G4     0.06528099999999999
G1G4     0.08648300000000002
G1G4     0.07164799999999999
G1G4     0.080674
G1G4     0.131294
G1G4     0.136232
G1G4     0.170998
G1G4     0.27274200000000004
G1G4     0.203847
G1G4     0.41482399999999997
G1G4     0.225717
G1G4     0.24272500000000002
G1G4     0.222711
G1G4     0.18433000000000002
G1G4     0.250427
G1G4     0.178982
G1G4     0.17787699999999998
G1G4     0.151411
G1G4     0.09973099999999999
G1G4     0.11365
G1G4     0.097705
G1G4     0.094072
G1G4     0.135513
G1G4     0.131701
G1G4     0.134644
G1G4     0.121529
G1G4     0.106176
G1G4     0.113333
G1G4     0.107559
G1G4     0.11274600000000001
G1G4     0.137221
G1G4     0.10922000000000001
G1G4     0.113281
G1G4     0.122399
G1G4     0.12430599999999999
G1G4     0.14098
G1G4     0.16362500000000002
G1G4     0.147944
G1G4     0.184671
G1G4     0.15090800000000001
G1G4     0.142944
G1G4     0.132024
G1G4     0.131659
G1G4     0.15208799999999997
G1G4     0.162524
G1G4     0.15459900000000001
G1G4     0.192507
G1G4     0.189595
G1G4     0.192589
G1G4     0.192982
G1G4     0.13772600000000002
G1G4     0.14238800000000001
G1G4     0.12496899999999998
G1G4     0.117195
G1G4     0.13892699999999997
G1G4     0.137645
G1G4     0.1489
G1G4     0.17776599999999998
G1G4     0.192033
G1G4     0.280244
G1G4     0.309638
G1G4     0.32543
G1G4     0.384914
G1G4     0.276426
G1G4     0.25815699999999997
G1G4     0.21804700000000002
G1G4     0.19558100000000003
G1G4     0.25516099999999997
G1G4     0.23487999999999998
G1G4     0.372719
G1G4     0.346322
G1G4     0.422632
G1G4     0.33307299999999995
G1G4     0.287237
G1G4     0.29416699999999996
G1G4     0.19049500000000003
G1G4     0.160324
G1G4     0.13905900000000002
G1G4     0.122292
G1G4     0.138477
G1G4     0.131225
G1G4     0.12112300000000001
G1G4     0.117535
G1G4     0.133017
G1G4     0.142862
G1G4     0.15782
G1G4     0.15769799999999998
G1G4     0.18460600000000002
G1G4     0.21925000000000003
G1G4     0.26164
G1G4     0.35338
G1G4     0.267846
G1G4     0.291254
G1G4     0.253954
G1G4     0.25239999999999996
G1G4     0.292363
G1G4     0.30509400000000003
G1G4     0.449955
G1G4     0.336398
G1G4     0.310936
G1G4     0.185924
G1G4     0.130906
G1G4     0.118708
G1G4     0.09757
G1G4     0.096042
G1G4     0.11725399999999998
G1G4     0.11899799999999999
G1G4     0.163274
G1G4     0.164769
G1G4     0.160001
G1G4     0.229793
G1G4     0.19062
G1G4     0.209968
G1G4     0.190875
G1G4     0.154952
G1G4     0.152196
G1G4     0.146223
G1G4     0.14659299999999997
G1G4     0.242476
G1G4     0.198303
G1G4     0.343746
G1G4     0.366786
G1G4     0.37704600000000005
G1G4     0.296406
G1G4     0.21219900000000003
G1G4     0.29594500000000007
G1G4     0.23867999999999998
G1G4     0.26782700000000004
G1G4     0.168561
G1G4     0.15252
G1G4     0.154092
G1G4     0.12193999999999999
G1G4     0.13861800000000002
G1G4     0.096319
G1G4     0.08888399999999999
G1G4     0.086082
G1G4     0.059608
G1G4     0.069264
G1G4     0.060231
G1G4     0.046023999999999995
G1G4     0.045154
G1G4     0.044691
G1G4     0.044515
G1G4     0.045324
G1G4     0.049927
G1G4     0.076652
G1G4     0.102447
G1G4     0.13100599999999998
G1G4     0.157325
G1G4     0.19686499999999998
G1G4     0.21577699999999997
G1G4     0.280593
G1G4     0.22993100000000002
G1G4     0.235647
G1G4     0.26571
G1G4     0.293064
G1G4     0.41185099999999997
G1G4     0.375709
G1G4     0.31802700000000006
G1G4     0.315912
G1G4     0.203238
G1G4     0.226094
G1G4     0.18705100000000002
G1G4     0.173507
G1G4     0.167164
G1G4     0.131276
G1G4     0.105513
G1G4     0.09268599999999999
G1G4     0.071585
G1G4     0.068944
G1G4     0.06501799999999999
G1G4     0.058165
G1G4     0.06551599999999999
G1G4     0.047442
G1G4     0.055677
G1G4     0.038446
G1G4     0.023497999999999998
G1G4     0.022016
G1G4     0.023870000000000002
G1G4     0.030411000000000004
G1G4     0.049155000000000004
G1G4     0.067563
G1G4     0.077837
G1G4     0.11398500000000002
G1G4     0.131241
G1G4     0.142628
G1G4     0.17627600000000002
G1G4     0.17532799999999998
G1G4     0.26591899999999996
G1G4     0.23199299999999998
G1G4     0.24959900000000002
G1G4     0.25987499999999997
G1G4     0.19445
G1G4     0.208397
G1G4     0.182504
G1G4     0.18394999999999997
G1G4     0.20698000000000003
G1G4     0.17824900000000002
G1G4     0.19697599999999998
G1G4     0.175269
G1G4     0.13517300000000002
G1G4     0.144766
G1G4     0.10999099999999999
G1G4     0.12434
G1G4     0.103596
G1G4     0.103869
G1G4     0.11092
G1G4     0.08613199999999999
G1G4     0.08196700000000001
G1G4     0.101573
G1G4     0.10797199999999998
G1G4     0.139323
G1G4     0.160123
G1G4     0.178664
G1G4     0.24250300000000002
G1G4     0.221608
G1G4     0.20057200000000003
G1G4     0.21479499999999999
G1G4     0.18052700000000002
G1G4     0.20214599999999996
G1G4     0.16388
G1G4     0.13713899999999998
G1G4     0.12254400000000001
G1G4     0.107579
G1G4     0.140544
G1G4     0.132827
G1G4     0.133542
G1G4     0.20574199999999998
G1G4     0.17493999999999998
G1G4     0.200021
G1G4     0.179434
G1G4     0.16272899999999998
G1G4     0.17576699999999998
G1G4     0.17470200000000002
G1G4     0.148591
G1G4     0.154364
G1G4     0.14426599999999998
G1G4     0.15343099999999998
G1G4     0.151614
G1G4     0.100325
G1G4     0.075586
G1G4     0.074016
G1G4     0.07950800000000001
G1G4     0.079935
G1G4     0.08884
G1G4     0.112989
G1G4     0.13836299999999999
G1G4     0.153267
G1G4     0.15463200000000002
G1G4     0.15040299999999998
G1G4     0.127885
G1G4     0.13352
G1G4     0.131033
G1G4     0.152222
G1G4     0.15971300000000002
G1G4     0.14933999999999997
G1G4     0.170807
G1G4     0.17361100000000002
G1G4     0.149775
G1G4     0.154479
G1G4     0.141181
G1G4     0.129433
G1G4     0.12958
G1G4     0.135224
G1G4     0.14558900000000002
G1G4     0.17272200000000001
G1G4     0.175797
G1G4     0.15363000000000002
G1G4     0.164471
G1G4     0.16792600000000002
G1G4     0.20765
G1G4     0.184821
G1G4     0.18553399999999998
G1G4     0.197151
G1G4     0.17623899999999998
G1G4     0.16999099999999998
G1G4     0.134998
G1G4     0.120755
G1G4     0.101473
G1G4     0.081622
G1G4     0.081683
G1G4     0.09760899999999999
G1G4     0.10830300000000001
G1G4     0.133222
G1G4     0.147183
G1G4     0.137878
G1G4     0.13901599999999997
G1G4     0.116464
G1G4     0.125531
G1G4     0.111436
G1G4     0.10495800000000001
G1G4     0.09568900000000001
G1G4     0.083201
G1G4     0.088186
G1G4     0.106061
G1G4     0.108424
G1G4     0.113293
G1G4     0.145096
G1G4     0.18325
G1G4     0.22109000000000004
G1G4     0.21565
G1G4     0.18974
G1G4     0.179975
G1G4     0.155653
G1G4     0.152734
G1G4     0.154575
G1G4     0.14085300000000003
G1G4     0.14788800000000002
G1G4     0.147733
G1G4     0.14340999999999998
G1G4     0.144751
G1G4     0.137772
G1G4     0.153225
G1G4     0.14869400000000002
G1G4     0.138301
G1G4     0.140086
G1G4     0.139629
G1G4     0.146897
G1G4     0.15355000000000002
G1G4     0.152574
G1G4     0.167104
G1G4     0.15425899999999998
G1G4     0.16467099999999998
G1G4     0.16900800000000002
G1G4     0.17632300000000004
G1G4     0.163102
G1G4     0.12845
G1G4     0.09502700000000001
G1G4     0.08979600000000001
G1G4     0.10001800000000001
G1G4     0.10419700000000001
G1G4     0.10772399999999999
G1G4     0.103667
G1G4     0.120612
G1G4     0.12486399999999999
G1G4     0.11844999999999999
G1G4     0.118737
G1G4     0.137347
G1G4     0.147765
G1G4     0.14950199999999997
G1G4     0.141207
G1G4     0.119781
G1G4     0.150167
G1G4     0.162729
G1G4     0.162805
G1G4     0.17294099999999998
G1G4     0.16629100000000002
G1G4     0.177582
G1G4     0.177063
G1G4     0.13175900000000001
G1G4     0.097682
G1G4     0.086907
G1G4     0.087061
G1G4     0.075778
G1G4     0.079109
G1G4     0.07931400000000001
G1G4     0.08733
G1G4     0.095363
G1G4     0.101451
G1G4     0.119242
G1G4     0.11136299999999999
G1G4     0.14208700000000002
G1G4     0.12080899999999999
G1G4     0.095275
G1G4     0.091724
G1G4     0.08439999999999999
G1G4     0.100689
G1G4     0.116083
G1G4     0.13895000000000002
G1G4     0.15473
G1G4     0.16896900000000004
G1G4     0.14676799999999998
G1G4     0.152294
G1G4     0.17142400000000002
G1G4     0.286227
G1G4     0.336326
G1G4     0.38576299999999997
G1G4     0.29963500000000004
G1G4     0.285055
G1G4     0.291994
G1G4     0.26755399999999996
G1G4     0.21655099999999997
G1G4     0.209574
G1G4     0.198732
G1G4     0.19556099999999998
G1G4     0.182098
G1G4     0.14757800000000001
G1G4     0.132897
G1G4     0.14197500000000002
G1G4     0.152367
G1G4     0.17388499999999996
G1G4     0.14861300000000002
G1G4     0.170481
G1G4     0.20177199999999995
G1G4     0.201273
G1G4     0.20457100000000003
