# Supplementary material for: Explainable chemical artificial intelligence from accurate machine learning of real-space chemical descriptors
Source: Nat Commun. 2024 May 21;15:4345. doi: 10.1038/s41467-024-48567-9 (PMC11522690; doi:10.1038/s41467-024-48567-9)
Supplement: Supplementary file 4 — Source Data [file 41467_2024_48567_MOESM4_ESM.zip › SI/Supplementary_Note_14/Supplementary_Figure_36/dist_OH3_OH4.txt]

# Label  # Distance (Angstroms)
G3G4     2.6268015572381302
G3G4     2.6811873126436128
G3G4     2.7343958995937947
G3G4     2.761035488269966
G3G4     2.753431312606654
G3G4     2.725216532036276
G3G4     2.6806109648564114
G3G4     2.60840027831199
G3G4     2.536601945407621
G3G4     2.5117272969828615
G3G4     2.557637562687727
G3G4     2.6621404366207746
G3G4     2.8022457067192534
G3G4     2.946375993181713
G3G4     3.0888202593917797
G3G4     3.2395419375265306
G3G4     3.388811192235136
G3G4     3.511679846805051
G3G4     3.5927882865648777
G3G4     3.6413406338497394
G3G4     3.662054157704199
G3G4     3.638767804979936
G3G4     3.581198250589723
G3G4     3.5115604097323203
G3G4     3.444548976898685
G3G4     3.3775889415870055
G3G4     3.3191193004803745
G3G4     3.2925641349313732
G3G4     3.29916648392258
G3G4     3.3115117325084213
G3G4     3.304618103377769
G3G4     3.2832023524399285
G3G4     3.2427006955969175
G3G4     3.1686666467184073
G3G4     3.055556387314343
G3G4     2.9147948913568578
G3G4     2.7608901348067887
G3G4     2.603261504536798
G3G4     2.450531149235842
G3G4     2.324411648609324
G3G4     2.2754809076509805
G3G4     2.3307159899063445
G3G4     2.4547644048068733
G3G4     2.578925062184118
G3G4     2.6925817258344895
G3G4     2.805060100626299
G3G4     2.8999747737828163
G3G4     2.9718893204082115
G3G4     3.0498584681771757
G3G4     3.1581989343081944
G3G4     3.282150912760461
G3G4     3.3924981043981437
G3G4     3.4857086324477184
G3G4     3.5684727019989957
G3G4     3.6411380319165962
G3G4     3.7014776856335
G3G4     3.7519745169646064
G3G4     3.7899680427790754
G3G4     3.815512261362958
G3G4     3.8402624049240375
G3G4     3.863666912132411
G3G4     3.861712415217728
G3G4     3.8301783806242002
G3G4     3.79251125531429
G3G4     3.7598503571326596
G3G4     3.7174625198094713
G3G4     3.6530817390975714
G3G4     3.5786830264825005
G3G4     3.4993933763586607
G3G4     3.404411248347579
G3G4     3.295655470685364
G3G4     3.1864521088936364
G3G4     3.0858616557154837
G3G4     2.990122899636075
G3G4     2.900063244858052
G3G4     2.8074060167294306
G3G4     2.7015700535578935
G3G4     2.601822257796163
G3G4     2.5341958231066686
G3G4     2.505663017166986
G3G4     2.516066736014702
G3G4     2.554080100612912
G3G4     2.5883342508904583
G3G4     2.599979498044029
G3G4     2.5927605511515215
G3G4     2.578761402060639
G3G4     2.5474431599339935
G3G4     2.5014469516736577
G3G4     2.4698337149318186
G3G4     2.465994423326093
G3G4     2.471602665473211
G3G4     2.4692901808130006
G3G4     2.473146328762077
G3G4     2.4979742645926106
G3G4     2.5365396860675937
G3G4     2.5719345692487106
G3G4     2.5788645164784323
G3G4     2.5621735254272746
G3G4     2.550229589636768
G3G4     2.5438299859664535
G3G4     2.5157015391560265
G3G4     2.477754701476617
G3G4     2.4827721900953312
G3G4     2.5356000022001353
G3G4     2.5962006798723385
G3G4     2.651757891558386
G3G4     2.72175909656355
G3G4     2.7831668452448395
G3G4     2.7904147854501553
G3G4     2.7546502237734476
G3G4     2.719692417099059
G3G4     2.697992697373098
G3G4     2.666888325013431
G3G4     2.623000901979401
G3G4     2.6042633694635815
G3G4     2.610026466830905
G3G4     2.6145822724731573
G3G4     2.631140395760399
G3G4     2.672174638043982
G3G4     2.73533049189565
G3G4     2.802597924528024
G3G4     2.863146685988384
G3G4     2.91057387120338
G3G4     2.925007415964262
G3G4     2.89947739576185
G3G4     2.855367986504082
G3G4     2.808858374849238
G3G4     2.7517217323718643
G3G4     2.6875188670278467
G3G4     2.6481019918924837
G3G4     2.647091711101068
G3G4     2.6778809222788187
G3G4     2.727747344828162
G3G4     2.786180598389787
G3G4     2.82639063062226
G3G4     2.827057439748417
G3G4     2.8013861375820546
G3G4     2.7519626089042033
G3G4     2.6653546952635914
G3G4     2.559282525328366
G3G4     2.474081317886297
G3G4     2.432299693241991
G3G4     2.4261543642213326
G3G4     2.4368200644294173
G3G4     2.477596630627505
G3G4     2.548020954590066
G3G4     2.6085907390360914
G3G4     2.6314905339543166
G3G4     2.65102606445632
G3G4     2.6997428562674055
G3G4     2.7635425817505834
G3G4     2.796492347406891
G3G4     2.8031563107395896
G3G4     2.821927655494865
G3G4     2.85293719795146
G3G4     2.8594920693101007
G3G4     2.839230936993697
G3G4     2.8304971589203674
G3G4     2.839824670396814
G3G4     2.8277693715188192
G3G4     2.7731294652539713
G3G4     2.713655654287636
G3G4     2.6734635009124763
G3G4     2.63041896758156
G3G4     2.568316449864883
G3G4     2.509185330662826
G3G4     2.4724578069283436
G3G4     2.4530254015244157
G3G4     2.453736611090736
G3G4     2.4828207910924767
G3G4     2.5315469656179106
G3G4     2.5805183205850026
G3G4     2.612693242395377
G3G4     2.6122117724982585
G3G4     2.5676157450901136
G3G4     2.5060536380801985
G3G4     2.457792894122502
G3G4     2.4111632716978266
G3G4     2.361239008954731
G3G4     2.363051550176332
G3G4     2.4455123249092625
G3G4     2.569659366933425
G3G4     2.6756687821905882
G3G4     2.744230579783485
G3G4     2.775885529617299
G3G4     2.7677731697407397
G3G4     2.726367733720488
G3G4     2.671752554264688
G3G4     2.6206928607788944
G3G4     2.57601217880798
G3G4     2.536917003748748
G3G4     2.5044658388423486
G3G4     2.4819434709561583
G3G4     2.4769239620579997
G3G4     2.4960894143057923
G3G4     2.5414550425822475
G3G4     2.599236467760798
G3G4     2.642507794322261
G3G4     2.6542153414036282
G3G4     2.6476275108602856
G3G4     2.6346642006184435
G3G4     2.6013704589199698
G3G4     2.540137199615493
G3G4     2.48298319105956
G3G4     2.4423371662446516
G3G4     2.4085676714507285
G3G4     2.387190453029796
G3G4     2.408110682987864
G3G4     2.475003384175214
G3G4     2.5591407784115607
G3G4     2.6356829779136843
G3G4     2.7055398907007966
G3G4     2.776907126650808
G3G4     2.846503897008511
G3G4     2.898596222283619
G3G4     2.9287100397221097
G3G4     2.943655916733365
G3G4     2.9426138339945167
G3G4     2.9231813683325303
G3G4     2.8858082968198207
G3G4     2.842728902338472
G3G4     2.804054630099501
G3G4     2.7710642918791133
G3G4     2.7449332075849515
G3G4     2.730573475918294
G3G4     2.7274765573411472
G3G4     2.731731179921419
G3G4     2.7273606129949215
G3G4     2.6801355873816766
G3G4     2.5789359186414007
G3G4     2.4637313801279825
G3G4     2.365638164759813
G3G4     2.2948174075424084
G3G4     2.258510682977219
G3G4     2.2789716329767615
G3G4     2.356789843774247
G3G4     2.464217724696782
G3G4     2.569835724262915
G3G4     2.662070809091599
G3G4     2.7446992681963573
G3G4     2.8050528462820488
G3G4     2.8422607517147607
G3G4     2.8781355034311824
G3G4     2.917587299804362
G3G4     2.948097801792822
G3G4     2.961013233340215
G3G4     2.962686041639351
G3G4     2.9549025666291118
G3G4     2.91600606109242
G3G4     2.849826313897779
G3G4     2.7907775181439876
G3G4     2.7507873091801742
G3G4     2.7203295423695
G3G4     2.689835408720435
G3G4     2.6783568326471334
G3G4     2.702641613300332
G3G4     2.736516227503464
G3G4     2.7406016060621354
G3G4     2.7163840013195117
G3G4     2.6822489550000013
G3G4     2.633691407012889
G3G4     2.5512438599946123
G3G4     2.4643888617303853
G3G4     2.414126336461507
G3G4     2.415308717662042
G3G4     2.4297764578608474
G3G4     2.439343936433849
G3G4     2.4693057215525998
G3G4     2.5316262105297254
G3G4     2.607544548993806
G3G4     2.6738368134522856
G3G4     2.7277336747045187
G3G4     2.776990887130678
G3G4     2.808247048525076
G3G4     2.8065416312726117
G3G4     2.782365592018307
G3G4     2.7502244893643346
G3G4     2.7093456567860636
G3G4     2.655153719840715
G3G4     2.596135749953147
G3G4     2.54446451952787
G3G4     2.5001419195606682
G3G4     2.4615689104050955
G3G4     2.441654239283555
G3G4     2.447320657349492
G3G4     2.4677906213724965
G3G4     2.497836538345781
G3G4     2.5398702330490104
G3G4     2.580546908102061
G3G4     2.593835389121095
G3G4     2.574317323067923
G3G4     2.5413504139249414
G3G4     2.5174848566701606
G3G4     2.5023104562546243
G3G4     2.4913746419177403
G3G4     2.496032839840702
G3G4     2.517336858301755
G3G4     2.5533093436453176
G3G4     2.592677964470635
G3G4     2.617181001886498
G3G4     2.6417278486791624
G3G4     2.688345485688774
G3G4     2.747449849546868
G3G4     2.7835188545847402
G3G4     2.7873434581498207
G3G4     2.7876579958458234
G3G4     2.789700978609855
G3G4     2.774914582027768
G3G4     2.7472012667679078
G3G4     2.738167749514838
G3G4     2.755316747418216
G3G4     2.782670675340779
G3G4     2.8088278609087642
G3G4     2.8312284722817966
G3G4     2.8389307716310923
G3G4     2.8352689757754908
G3G4     2.839309891445255
G3G4     2.85712784581124
G3G4     2.8711503951533994
G3G4     2.87889250472991
G3G4     2.8971356897822305
G3G4     2.9283724179060284
G3G4     2.95428246567691
G3G4     2.9532115236860523
G3G4     2.932734262695237
G3G4     2.9037818297684996
G3G4     2.855826624729723
G3G4     2.789613498950207
G3G4     2.726435010002656
G3G4     2.6752024511923858
G3G4     2.636555373686012
G3G4     2.6167971431472257
G3G4     2.6109459138677216
G3G4     2.603338065114733
G3G4     2.5883811838457436
G3G4     2.576138417782406
G3G4     2.5690195376961347
G3G4     2.548768046791811
G3G4     2.503227019764474
G3G4     2.4525133389145037
G3G4     2.4215366560041924
G3G4     2.4164407468878464
G3G4     2.4289944305491145
G3G4     2.455824069006682
G3G4     2.497941899517731
G3G4     2.5486372441159384
G3G4     2.5965396266122656
G3G4     2.630724748899795
G3G4     2.654717674542545
G3G4     2.684845509365221
G3G4     2.7334090706487313
G3G4     2.7929979095210897
G3G4     2.846298203057408
G3G4     2.8891831334759672
G3G4     2.9238351734096955
G3G4     2.950987749542239
G3G4     2.9736199408349933
G3G4     2.985770484608129
G3G4     2.9881498305486995
G3G4     2.9908153425144635
G3G4     2.9864932186317583
G3G4     2.9634821379677585
G3G4     2.932544467643007
G3G4     2.9061164534779045
G3G4     2.8819062985420594
G3G4     2.8480051047215946
G3G4     2.8152667783492373
G3G4     2.809063315840914
G3G4     2.8214500368350115
G3G4     2.825334777572448
G3G4     2.8216739658467915
G3G4     2.8241733827786364
G3G4     2.836461603505511
G3G4     2.8545799676351358
G3G4     2.8552745197169505
G3G4     2.8179996459209447
G3G4     2.7579710306713072
G3G4     2.6974217593419194
G3G4     2.643592018303282
G3G4     2.599551278657361
G3G4     2.5861993728932857
G3G4     2.6199805128072984
G3G4     2.6821239973935826
G3G4     2.7374268650933358
G3G4     2.7892597352112793
G3G4     2.85461033778388
G3G4     2.9190839887367788
G3G4     2.9622360413372504
G3G4     2.974063496107638
G3G4     2.952486058760632
G3G4     2.901927834142379
G3G4     2.8301579630367537
G3G4     2.744093558611757
G3G4     2.664533823399464
G3G4     2.6080074790552112
G3G4     2.5698617457142134
G3G4     2.535709004888674
G3G4     2.513930759619647
G3G4     2.508081501886474
G3G4     2.5031156870586306
G3G4     2.4921758196094697
G3G4     2.499341774443037
G3G4     2.5425301837170804
G3G4     2.60240612066659
G3G4     2.6477316472576766
G3G4     2.6772927188158233
G3G4     2.698555996208333
G3G4     2.7169035849501983
G3G4     2.7251680599425976
G3G4     2.72616267627755
G3G4     2.7304472703301803
G3G4     2.7446459245244497
G3G4     2.7613163226259085
G3G4     2.7717304796197504
G3G4     2.776339422912115
G3G4     2.7746448554886736
G3G4     2.7726060222664803
G3G4     2.7629466718673794
G3G4     2.7285604144647935
G3G4     2.6715844361954937
G3G4     2.6134092667551365
G3G4     2.558784861059449
G3G4     2.4910278658665943
G3G4     2.4374571954497117
G3G4     2.432714678023468
G3G4     2.463793418857076
G3G4     2.4891984688134485
G3G4     2.498236234680613
G3G4     2.513877253993525
G3G4     2.5444587981028532
G3G4     2.5920279761071923
G3G4     2.6543775617759144
G3G4     2.7133035206248803
G3G4     2.7561024188513628
G3G4     2.7894610118634935
G3G4     2.7948530410371073
G3G4     2.7527561152085154
G3G4     2.6910515966861874
G3G4     2.6483482478380895
G3G4     2.6340377615576602
G3G4     2.6439564031781
G3G4     2.6911748309951533
G3G4     2.7761331466214045
G3G4     2.860255736758547
G3G4     2.902433451415584
G3G4     2.906068712210165
G3G4     2.8869654060217926
G3G4     2.8512754603622974
G3G4     2.7957942767658506
G3G4     2.7189881089699224
G3G4     2.6309618080682546
G3G4     2.5557325551420265
G3G4     2.5134421969910843
G3G4     2.502055761132575
G3G4     2.5211494081529486
G3G4     2.5810286052494926
G3G4     2.6667214112523
G3G4     2.7463246660807266
G3G4     2.786269879763336
G3G4     2.7994485385626855
G3G4     2.8167013491354718
G3G4     2.8402616963032514
G3G4     2.867315439988216
G3G4     2.9049452482918627
G3G4     2.947806798995601
G3G4     2.9802582918970812
G3G4     2.9930638841113253
G3G4     2.991974061575238
G3G4     2.9785587149620656
G3G4     2.958123301642703
G3G4     2.9295098407592
G3G4     2.885668684542095
G3G4     2.8304994641812096
G3G4     2.7755806844565085
G3G4     2.708926152459658
G3G4     2.628352765551472
G3G4     2.5531180624674787
G3G4     2.501814146493147
G3G4     2.47193703604879
G3G4     2.463967827184171
G3G4     2.4892945431261415
G3G4     2.5351314993900638
G3G4     2.5666689916160936
G3G4     2.575912397483437
G3G4     2.573211069486293
G3G4     2.563989837710895
G3G4     2.554250439455709
G3G4     2.551358932634479
G3G4     2.559574501018564
G3G4     2.5705705583013683
G3G4     2.5871757422804142
G3G4     2.6392548245243868
G3G4     2.7230584883718585
G3G4     2.8109429560366856
G3G4     2.8990376137249205
G3G4     2.9911515035068157
G3G4     3.071545981331713
G3G4     3.114327234307885
G3G4     3.1254047983467657
G3G4     3.133899273151968
G3G4     3.152835131071559
