# Supplementary material for: Explainable chemical artificial intelligence from accurate machine learning of real-space chemical descriptors
Source: Nat Commun. 2024 May 21;15:4345. doi: 10.1038/s41467-024-48567-9 (PMC11522690; doi:10.1038/s41467-024-48567-9)
Supplement: Supplementary file 4 — Source Data [file 41467_2024_48567_MOESM4_ESM.zip › SI/Supplementary_Note_14/Supplementary_Figure_36/DI_OH3_OH4.txt]

# Label  # Value (electrons)
G3G4     0.159562
G3G4     0.124456
G3G4     0.08415600000000001
G3G4     0.085581
G3G4     0.08529500000000001
G3G4     0.079173
G3G4     0.112565
G3G4     0.127349
G3G4     0.179416
G3G4     0.156772
G3G4     0.15180400000000002
G3G4     0.128335
G3G4     0.10092799999999999
G3G4     0.077033
G3G4     0.055948
G3G4     0.032275
G3G4     0.020021999999999998
G3G4     0.020619000000000002
G3G4     0.015958
G3G4     0.014518
G3G4     0.013914
G3G4     0.009549
G3G4     0.015063
G3G4     0.0165
G3G4     0.020633
G3G4     0.024764
G3G4     0.026511999999999997
G3G4     0.028905999999999998
G3G4     0.029504000000000002
G3G4     0.032007
G3G4     0.03627
G3G4     0.040409999999999995
G3G4     0.0419
G3G4     0.07104099999999999
G3G4     0.074668
G3G4     0.09944399999999999
G3G4     0.120849
G3G4     0.139432
G3G4     0.227082
G3G4     0.259826
G3G4     0.285781
G3G4     0.225773
G3G4     0.182201
G3G4     0.215488
G3G4     0.152491
G3G4     0.141096
G3G4     0.088838
G3G4     0.08427500000000002
G3G4     0.080525
G3G4     0.047088000000000005
G3G4     0.036058
G3G4     0.021492
G3G4     0.018675999999999998
G3G4     0.015448
G3G4     0.013149000000000001
G3G4     0.012506
G3G4     0.012938999999999999
G3G4     0.00941
G3G4     0.008055
G3G4     0.006416999999999999
G3G4     0.009149000000000001
G3G4     0.008917000000000001
G3G4     0.008394
G3G4     0.011857
G3G4     0.015386999999999998
G3G4     0.015538000000000001
G3G4     0.021039000000000002
G3G4     0.022937999999999997
G3G4     0.027351
G3G4     0.041481
G3G4     0.027264999999999998
G3G4     0.034101
G3G4     0.043525999999999995
G3G4     0.055382
G3G4     0.066229
G3G4     0.07736199999999999
G3G4     0.116887
G3G4     0.139095
G3G4     0.20016699999999998
G3G4     0.187763
G3G4     0.216214
G3G4     0.19383599999999998
G3G4     0.165968
G3G4     0.18837700000000002
G3G4     0.16543
G3G4     0.184143
G3G4     0.180569
G3G4     0.21803399999999998
G3G4     0.25957600000000003
G3G4     0.20039099999999999
G3G4     0.18375
G3G4     0.180919
G3G4     0.183811
G3G4     0.170838
G3G4     0.171255
G3G4     0.184183
G3G4     0.198737
G3G4     0.21634099999999998
G3G4     0.22760000000000002
G3G4     0.18462400000000004
G3G4     0.20634600000000003
G3G4     0.23535899999999998
G3G4     0.21536699999999998
G3G4     0.20247700000000002
G3G4     0.173367
G3G4     0.17758600000000002
G3G4     0.123795
G3G4     0.093645
G3G4     0.09516
G3G4     0.113601
G3G4     0.100925
G3G4     0.122159
G3G4     0.12482800000000001
G3G4     0.122447
G3G4     0.14535099999999998
G3G4     0.128916
G3G4     0.152357
G3G4     0.123613
G3G4     0.117705
G3G4     0.11218800000000001
G3G4     0.09701999999999998
G3G4     0.09783499999999999
G3G4     0.07036799999999999
G3G4     0.066242
G3G4     0.08666
G3G4     0.07780600000000001
G3G4     0.099924
G3G4     0.137261
G3G4     0.156507
G3G4     0.170958
G3G4     0.14191800000000002
G3G4     0.15481699999999998
G3G4     0.131995
G3G4     0.123879
G3G4     0.131293
G3G4     0.11804300000000001
G3G4     0.10041
G3G4     0.12312300000000001
G3G4     0.160606
G3G4     0.186759
G3G4     0.21168399999999998
G3G4     0.18959700000000002
G3G4     0.265756
G3G4     0.23851699999999998
G3G4     0.23350300000000002
G3G4     0.214173
G3G4     0.17287700000000003
G3G4     0.212252
G3G4     0.205174
G3G4     0.161123
G3G4     0.139226
G3G4     0.129952
G3G4     0.134711
G3G4     0.142438
G3G4     0.111479
G3G4     0.098959
G3G4     0.09839800000000001
G3G4     0.099381
G3G4     0.10873599999999999
G3G4     0.117372
G3G4     0.13937699999999997
G3G4     0.158851
G3G4     0.151239
G3G4     0.17527800000000002
G3G4     0.166316
G3G4     0.198291
G3G4     0.19325
G3G4     0.180105
G3G4     0.217791
G3G4     0.19766
G3G4     0.17533200000000002
G3G4     0.10213799999999999
G3G4     0.099092
G3G4     0.133398
G3G4     0.12827
G3G4     0.169908
G3G4     0.226863
G3G4     0.238277
G3G4     0.30941
G3G4     0.245338
G3G4     0.26551
G3G4     0.18114800000000003
G3G4     0.139652
G3G4     0.118436
G3G4     0.10555099999999999
G3G4     0.12371399999999999
G3G4     0.123969
G3G4     0.123395
G3G4     0.18931
G3G4     0.18271400000000002
G3G4     0.204316
G3G4     0.22844
G3G4     0.20483099999999999
G3G4     0.27124600000000004
G3G4     0.225914
G3G4     0.227123
G3G4     0.190802
G3G4     0.184449
G3G4     0.22811399999999998
G3G4     0.186562
G3G4     0.18065399999999998
G3G4     0.171769
G3G4     0.144952
G3G4     0.191942
G3G4     0.174826
G3G4     0.21663100000000002
G3G4     0.238192
G3G4     0.23120800000000002
G3G4     0.199069
G3G4     0.17319800000000002
G3G4     0.20093600000000003
G3G4     0.164988
G3G4     0.137327
G3G4     0.107881
G3G4     0.08340900000000001
G3G4     0.070233
G3G4     0.075897
G3G4     0.086704
G3G4     0.09228199999999999
G3G4     0.091738
G3G4     0.09306
G3G4     0.09650199999999999
G3G4     0.105268
G3G4     0.10747200000000001
G3G4     0.09417999999999999
G3G4     0.104465
G3G4     0.109166
G3G4     0.10985800000000001
G3G4     0.10797499999999999
G3G4     0.122211
G3G4     0.17517100000000002
G3G4     0.234727
G3G4     0.301731
G3G4     0.29204
G3G4     0.322283
G3G4     0.25131200000000004
G3G4     0.219661
G3G4     0.22280599999999998
G3G4     0.153986
G3G4     0.13964000000000001
G3G4     0.11508799999999998
G3G4     0.112767
G3G4     0.121157
G3G4     0.10303100000000001
G3G4     0.09705899999999999
G3G4     0.09398300000000001
G3G4     0.09129299999999999
G3G4     0.098157
G3G4     0.10017100000000001
G3G4     0.110331
G3G4     0.141981
G3G4     0.11470199999999998
G3G4     0.147734
G3G4     0.167938
G3G4     0.164933
G3G4     0.156453
G3G4     0.127252
G3G4     0.12054299999999998
G3G4     0.15658899999999998
G3G4     0.121917
G3G4     0.136566
G3G4     0.170268
G3G4     0.19393100000000002
G3G4     0.216842
G3G4     0.174334
G3G4     0.135369
G3G4     0.22234299999999999
G3G4     0.21719399999999997
G3G4     0.227037
G3G4     0.192709
G3G4     0.19962900000000003
G3G4     0.14652400000000002
G3G4     0.123741
G3G4     0.10170399999999999
G3G4     0.08437299999999999
G3G4     0.09600800000000001
G3G4     0.128396
G3G4     0.119551
G3G4     0.145633
G3G4     0.202231
G3G4     0.184039
G3G4     0.237681
G3G4     0.22686
G3G4     0.23514100000000002
G3G4     0.25076600000000004
G3G4     0.20214
G3G4     0.221957
G3G4     0.178225
G3G4     0.15216799999999997
G3G4     0.15514
G3G4     0.147993
G3G4     0.191744
G3G4     0.18676500000000001
G3G4     0.18989499999999998
G3G4     0.222134
G3G4     0.227045
G3G4     0.218419
G3G4     0.15566600000000003
G3G4     0.15120499999999998
G3G4     0.144926
G3G4     0.133955
G3G4     0.122259
G3G4     0.103076
G3G4     0.10944199999999998
G3G4     0.114151
G3G4     0.11323599999999999
G3G4     0.118517
G3G4     0.11899
G3G4     0.143567
G3G4     0.14415499999999998
G3G4     0.135268
G3G4     0.118872
G3G4     0.10972699999999999
G3G4     0.104024
G3G4     0.095903
G3G4     0.11452999999999999
G3G4     0.105948
G3G4     0.08507599999999998
G3G4     0.09156900000000001
G3G4     0.10709
G3G4     0.10568
G3G4     0.090314
G3G4     0.08206400000000001
G3G4     0.085875
G3G4     0.098185
G3G4     0.104237
G3G4     0.10538900000000001
G3G4     0.10284099999999999
G3G4     0.118426
G3G4     0.137268
G3G4     0.12798500000000002
G3G4     0.138684
G3G4     0.158168
G3G4     0.172378
G3G4     0.209205
G3G4     0.191267
G3G4     0.186015
G3G4     0.184945
G3G4     0.204105
G3G4     0.221064
G3G4     0.233403
G3G4     0.24126799999999998
G3G4     0.236153
G3G4     0.214837
G3G4     0.212207
G3G4     0.1807
G3G4     0.16108
G3G4     0.154869
G3G4     0.14811
G3G4     0.16793300000000003
G3G4     0.14657399999999998
G3G4     0.124762
G3G4     0.125709
G3G4     0.10297600000000001
G3G4     0.076514
G3G4     0.066377
G3G4     0.05593
G3G4     0.06755499999999999
G3G4     0.081177
G3G4     0.078278
G3G4     0.091225
G3G4     0.08579299999999998
G3G4     0.078053
G3G4     0.082679
G3G4     0.06990099999999999
G3G4     0.088698
G3G4     0.098992
G3G4     0.077067
G3G4     0.093613
G3G4     0.09619099999999998
G3G4     0.09082399999999999
G3G4     0.10623500000000001
G3G4     0.08438899999999999
G3G4     0.097574
G3G4     0.08455499999999999
G3G4     0.094999
G3G4     0.118515
G3G4     0.128893
G3G4     0.151327
G3G4     0.173788
G3G4     0.189309
G3G4     0.191364
G3G4     0.150773
G3G4     0.123017
G3G4     0.122021
G3G4     0.099662
G3G4     0.095113
G3G4     0.087963
G3G4     0.084626
G3G4     0.09146
G3G4     0.079625
G3G4     0.090631
G3G4     0.115362
G3G4     0.134212
G3G4     0.171414
G3G4     0.191606
G3G4     0.212307
G3G4     0.22064900000000004
G3G4     0.22647099999999998
G3G4     0.215287
G3G4     0.21703899999999998
G3G4     0.22809200000000004
G3G4     0.19847199999999998
G3G4     0.190525
G3G4     0.15884199999999998
G3G4     0.167458
G3G4     0.147776
G3G4     0.12714099999999998
G3G4     0.105014
G3G4     0.11705700000000002
G3G4     0.126175
G3G4     0.150592
G3G4     0.152312
G3G4     0.13817000000000002
G3G4     0.131106
G3G4     0.13009300000000001
G3G4     0.11763400000000002
G3G4     0.11733800000000001
G3G4     0.113353
G3G4     0.134074
G3G4     0.19137300000000002
G3G4     0.183134
G3G4     0.207594
G3G4     0.205258
G3G4     0.23606600000000003
G3G4     0.211807
G3G4     0.18310600000000002
G3G4     0.196986
G3G4     0.18197200000000002
G3G4     0.189569
G3G4     0.175629
G3G4     0.13317
G3G4     0.129082
G3G4     0.119217
G3G4     0.10869300000000001
G3G4     0.11646399999999998
G3G4     0.118462
G3G4     0.13857
G3G4     0.171928
G3G4     0.134531
G3G4     0.14624
G3G4     0.12054300000000001
G3G4     0.098864
G3G4     0.095757
G3G4     0.077885
G3G4     0.072806
G3G4     0.072059
G3G4     0.08576700000000001
G3G4     0.105106
G3G4     0.14773000000000003
G3G4     0.16941799999999999
G3G4     0.19393
G3G4     0.20425300000000002
G3G4     0.21204800000000001
G3G4     0.220447
G3G4     0.16567400000000002
G3G4     0.12737800000000002
G3G4     0.133243
G3G4     0.10563
G3G4     0.13547299999999998
G3G4     0.12315599999999999
G3G4     0.09876100000000002
G3G4     0.118492
G3G4     0.091252
G3G4     0.085635
G3G4     0.08321400000000001
G3G4     0.08195100000000001
G3G4     0.082552
G3G4     0.08067700000000001
G3G4     0.069472
G3G4     0.088624
G3G4     0.102282
G3G4     0.108709
G3G4     0.15742100000000003
G3G4     0.153256
G3G4     0.186254
G3G4     0.149496
G3G4     0.140089
G3G4     0.201489
G3G4     0.19180000000000003
G3G4     0.189073
G3G4     0.194491
G3G4     0.14834999999999998
G3G4     0.19063
G3G4     0.147721
G3G4     0.16483199999999998
G3G4     0.15440500000000001
G3G4     0.153706
G3G4     0.18400299999999997
G3G4     0.17312799999999998
G3G4     0.18662
G3G4     0.16342
G3G4     0.11047
G3G4     0.13295400000000002
G3G4     0.106626
G3G4     0.08581699999999999
G3G4     0.06789099999999999
G3G4     0.05177
G3G4     0.05833300000000001
G3G4     0.054391999999999996
G3G4     0.044447999999999994
