# Supplementary material for: Explainable chemical artificial intelligence from accurate machine learning of real-space chemical descriptors
Source: Nat Commun. 2024 May 21;15:4345. doi: 10.1038/s41467-024-48567-9 (PMC11522690; doi:10.1038/s41467-024-48567-9)
Supplement: Supplementary file 4 — Source Data [file 41467_2024_48567_MOESM4_ESM.zip › SI/Supplementary_Note_14/Supplementary_Figure_36/dist_OH2_OH3.txt]

# Label  # Distance (Angstroms)
G2G3     2.6261159598361266
G2G3     2.5045257393075797
G2G3     2.3742046617948596
G2G3     2.275597872156581
G2G3     2.2420254821514662
G2G3     2.2911971480607343
G2G3     2.3972741764113223
G2G3     2.5129824712470707
G2G3     2.5947707865000607
G2G3     2.6232601270744413
G2G3     2.606443677126089
G2G3     2.5622866723336646
G2G3     2.4997598067430173
G2G3     2.4399764970644324
G2G3     2.4203895626380545
G2G3     2.4598767639360504
G2G3     2.5309585466189297
G2G3     2.6036111070173806
G2G3     2.6851893083801333
G2G3     2.7826835240312384
G2G3     2.878254468589518
G2G3     2.9474283565050343
G2G3     2.995989860898631
G2G3     3.036444545174047
G2G3     3.06703788089903
G2G3     3.08444130013005
G2G3     3.083989392325986
G2G3     3.063308174307753
G2G3     3.028363759919795
G2G3     2.980962584222081
G2G3     2.9061229326734623
G2G3     2.8065723981168307
G2G3     2.71081576177479
G2G3     2.6309382538134107
G2G3     2.5646814780240477
G2G3     2.5335016330850353
G2G3     2.547394257914753
G2G3     2.5703020857677847
G2G3     2.568816085135653
G2G3     2.549326119044175
G2G3     2.5343762232119382
G2G3     2.51555641376515
G2G3     2.4927134334123773
G2G3     2.473119103039577
G2G3     2.4603027708329748
G2G3     2.4567702934650333
G2G3     2.4655723418419764
G2G3     2.5027588680332116
G2G3     2.569932029997151
G2G3     2.6559554789042283
G2G3     2.7580143603375404
G2G3     2.860974609144535
G2G3     2.941305129060614
G2G3     2.992156444370139
G2G3     3.0295736392280697
G2G3     3.063810154688917
G2G3     3.094465300503804
G2G3     3.118413366828005
G2G3     3.1327782058764226
G2G3     3.1277401207793836
G2G3     3.0947288634197196
G2G3     3.0543741547943357
G2G3     3.0240222071251806
G2G3     2.9939889069757792
G2G3     2.950733748671837
G2G3     2.905850862052356
G2G3     2.871829523470902
G2G3     2.8240041293949103
G2G3     2.7374742942394863
G2G3     2.62832555064773
G2G3     2.5336892232904678
G2G3     2.4704426040397216
G2G3     2.4324873835791228
G2G3     2.4132326796062187
G2G3     2.4248085663793684
G2G3     2.472551029972881
G2G3     2.5335403941194112
G2G3     2.5909653311527165
G2G3     2.653158481560566
G2G3     2.7260497971177373
G2G3     2.7995728406223725
G2G3     2.8539378987282977
G2G3     2.8779914996879485
G2G3     2.8903107399586054
G2G3     2.899935971160525
G2G3     2.894505501203675
G2G3     2.873948823200011
G2G3     2.8656150585050972
G2G3     2.880553040684359
G2G3     2.903568962576534
G2G3     2.9243598800187325
G2G3     2.9352644156945398
G2G3     2.9242591809621237
G2G3     2.901410607868205
G2G3     2.894482866324073
G2G3     2.906316803096958
G2G3     2.9013645546129125
G2G3     2.8670643062767294
G2G3     2.824763216101859
G2G3     2.782090732035011
G2G3     2.725613164636842
G2G3     2.658837693979915
G2G3     2.6120502563101624
G2G3     2.6006365750570057
G2G3     2.6227977964629265
G2G3     2.6593112579234153
G2G3     2.695203959129075
G2G3     2.7091799918961685
G2G3     2.6904428522087827
G2G3     2.6451771632762613
G2G3     2.5752389594930927
G2G3     2.4860038083156155
G2G3     2.398790880253874
G2G3     2.3410711577977734
G2G3     2.324821369063917
G2G3     2.3437823269539346
G2G3     2.3997970516465834
G2G3     2.4910892770931774
G2G3     2.5901478338785244
G2G3     2.6669576798668646
G2G3     2.7154961746987194
G2G3     2.7381498770082406
G2G3     2.7325571416149823
G2G3     2.718266874830035
G2G3     2.723824541355753
G2G3     2.754710107183874
G2G3     2.7948953506683534
G2G3     2.8263756591041043
G2G3     2.8394836841887305
G2G3     2.8330666118132495
G2G3     2.818353037208649
G2G3     2.8032885768404894
G2G3     2.789468656361071
G2G3     2.791446692331661
G2G3     2.8218124095344104
G2G3     2.860641376673711
G2G3     2.8741408718208614
G2G3     2.839344952157174
G2G3     2.757579331411933
G2G3     2.6511332265114977
G2G3     2.530714452981374
G2G3     2.409630315497301
G2G3     2.3337824486687437
G2G3     2.3290425609249064
G2G3     2.3812414935563653
G2G3     2.4668802482865377
G2G3     2.5563856454118823
G2G3     2.6230595563596544
G2G3     2.684512281004649
G2G3     2.7505465032206944
G2G3     2.8104492128391434
G2G3     2.847625186942828
G2G3     2.869293873475249
G2G3     2.8932004818730768
G2G3     2.9205134298124737
G2G3     2.9403797469343997
G2G3     2.9477762295195635
G2G3     2.942522673899628
G2G3     2.9181945275905092
G2G3     2.85862906076583
G2G3     2.7617673363100894
G2G3     2.6582228440317976
G2G3     2.5790038129355755
G2G3     2.5334654480447765
G2G3     2.510702305252549
G2G3     2.501863287114395
G2G3     2.5036683409971983
G2G3     2.508537205504386
G2G3     2.499427648016728
G2G3     2.454114265456965
G2G3     2.3848403982147124
G2G3     2.3381084685152342
G2G3     2.3405416741960416
G2G3     2.3663477862160995
G2G3     2.4085247413513966
G2G3     2.5012101728572413
G2G3     2.6276894800636903
G2G3     2.7227546798732383
G2G3     2.7694945176161054
G2G3     2.8172881169890895
G2G3     2.8862858150822475
G2G3     2.95815323638688
G2G3     3.010934872960849
G2G3     3.043100987687477
G2G3     3.0654016436941034
G2G3     3.0853046600726852
G2G3     3.0968226187611743
G2G3     3.1032020128372193
G2G3     3.1257798438882536
G2G3     3.163966334761659
G2G3     3.1861147887269987
G2G3     3.176786683180679
G2G3     3.160441658715687
G2G3     3.1482137324084047
G2G3     3.1217359650470424
G2G3     3.0821544953460362
G2G3     3.050147400129115
G2G3     3.018375681872539
G2G3     2.9575835118344753
G2G3     2.8538742918669215
G2G3     2.720789707231013
G2G3     2.565755083927471
G2G3     2.384364025939186
G2G3     2.2218245109521346
G2G3     2.175768399450725
G2G3     2.2718666133795797
G2G3     2.4104391976912964
G2G3     2.5246556862720024
G2G3     2.6140632514257236
G2G3     2.682344002808043
G2G3     2.7213967593252524
G2G3     2.7425110523253995
G2G3     2.7656662045112133
G2G3     2.7975745969311703
G2G3     2.831998504586818
G2G3     2.8514125457097568
G2G3     2.8404048625511846
G2G3     2.8155651443956295
G2G3     2.815207260846845
G2G3     2.8476716625355274
G2G3     2.886067976543226
G2G3     2.9060406475886342
G2G3     2.9102309094577143
G2G3     2.9086540976926196
G2G3     2.890649851169727
G2G3     2.843715901157116
G2G3     2.7772720159844635
G2G3     2.7050073043709135
G2G3     2.622996892936185
G2G3     2.5251078962675844
G2G3     2.433446865791631
G2G3     2.3751072686913868
G2G3     2.3629666446095077
G2G3     2.395461522059881
G2G3     2.4634827793449796
G2G3     2.549276544065717
G2G3     2.6341534611266426
G2G3     2.696040535644015
G2G3     2.716496158570066
G2G3     2.707908147298457
G2G3     2.690947763493031
G2G3     2.6771301737960265
G2G3     2.677413468705677
G2G3     2.6996735866845367
G2G3     2.7366318801470904
G2G3     2.7672197901752753
G2G3     2.7774102662419784
G2G3     2.768976169379847
G2G3     2.731817138384826
G2G3     2.671418135009141
G2G3     2.6235665700633404
G2G3     2.6130521069760224
G2G3     2.6347002475978374
G2G3     2.662816059323036
G2G3     2.6769961828630953
G2G3     2.6642207279864896
G2G3     2.605696332282367
G2G3     2.5037842031687667
G2G3     2.381823774149504
G2G3     2.277517655470715
G2G3     2.217937770279943
G2G3     2.2249590974037137
G2G3     2.302677059386942
G2G3     2.4146526947879683
G2G3     2.5208157863356013
G2G3     2.612094082259833
G2G3     2.6877696695980884
G2G3     2.739832516777637
G2G3     2.77916342878227
G2G3     2.824516918554838
G2G3     2.8726176882198335
G2G3     2.8928754989570877
G2G3     2.8818690861855987
G2G3     2.8795681796876225
G2G3     2.9096284101081977
G2G3     2.9495626975234273
G2G3     2.9636793532828962
G2G3     2.945704446320987
G2G3     2.9096811845493424
G2G3     2.8572996767291894
G2G3     2.773301205825387
G2G3     2.6725023114114657
G2G3     2.583273056233769
G2G3     2.5238187925943003
G2G3     2.4888939135524732
G2G3     2.4711974276654494
G2G3     2.467842557727421
G2G3     2.4582876388162704
G2G3     2.443429895942633
G2G3     2.450173271128044
G2G3     2.4841263760811767
G2G3     2.528147550325221
G2G3     2.5868196016910305
G2G3     2.66967236998724
G2G3     2.765925835049068
G2G3     2.8468642199926806
G2G3     2.900413377617057
G2G3     2.94071011104713
G2G3     2.982472865078096
G2G3     3.014727379586413
G2G3     3.023305028402887
G2G3     3.016375120288541
G2G3     3.0072270327836907
G2G3     2.9877549203682063
G2G3     2.953262426306041
G2G3     2.9237815586977307
G2G3     2.9104320861463977
G2G3     2.908677463700428
G2G3     2.908022969183107
G2G3     2.905295997644621
G2G3     2.903633818686066
G2G3     2.898375161314687
G2G3     2.8733702603123916
G2G3     2.824920995154499
G2G3     2.771708172888178
G2G3     2.73172748488958
G2G3     2.7130427209743337
G2G3     2.7153603717516224
G2G3     2.7348443712764694
G2G3     2.7615122948652573
G2G3     2.7827959551487127
G2G3     2.799215165777953
G2G3     2.8051144867531947
G2G3     2.7961217089803445
G2G3     2.7892391349950496
G2G3     2.7916817050102525
G2G3     2.7807589355551534
G2G3     2.754539729711931
G2G3     2.7491404482712576
G2G3     2.7754533689940164
G2G3     2.798187341162243
G2G3     2.802435012673389
G2G3     2.81094988804637
G2G3     2.8292523283561226
G2G3     2.8363554164568416
G2G3     2.8274753202266925
G2G3     2.8254547080515064
G2G3     2.8364790802706836
G2G3     2.850096015645259
G2G3     2.8713063349843604
G2G3     2.911927814655722
G2G3     2.9650595792165433
G2G3     3.0058957352515825
G2G3     3.0174795799197414
G2G3     3.0013433328865036
G2G3     2.971290463230684
G2G3     2.944522450442954
G2G3     2.9261129128690837
G2G3     2.907240130629697
G2G3     2.883932716157798
G2G3     2.8646661792183226
G2G3     2.8521468922082374
G2G3     2.834347331007924
G2G3     2.8114790750367074
G2G3     2.798789883518796
G2G3     2.7982085042156335
G2G3     2.7999313252416558
G2G3     2.8003028167375823
G2G3     2.793164772765599
G2G3     2.7677625059222533
G2G3     2.7213375109173703
G2G3     2.6622998475755653
G2G3     2.6015290544752627
G2G3     2.548606716899891
G2G3     2.520688676189191
G2G3     2.5115876430216706
G2G3     2.5015650476578797
G2G3     2.4831757887561823
G2G3     2.460438572275967
G2G3     2.435937743428608
G2G3     2.413770904780494
G2G3     2.41620751610673
G2G3     2.462068514677118
G2G3     2.535902609874397
G2G3     2.6108982066306647
G2G3     2.675419061347635
G2G3     2.7263208111394652
G2G3     2.7474490186315577
G2G3     2.7507974629490906
G2G3     2.761411653830053
G2G3     2.7759885560374538
G2G3     2.778904977839732
G2G3     2.7682882113190423
G2G3     2.757855618966106
G2G3     2.753283385123882
G2G3     2.742607604664042
G2G3     2.731144436472316
G2G3     2.7360866935138586
G2G3     2.7288361492264444
G2G3     2.675273990913953
G2G3     2.582442495845425
G2G3     2.4900513985410293
G2G3     2.4293880309544997
G2G3     2.410794262585958
G2G3     2.441016338164916
G2G3     2.518456062890709
G2G3     2.6223726933110156
G2G3     2.724135928674708
G2G3     2.7952045667131182
G2G3     2.8125249313217853
G2G3     2.7930331045098957
G2G3     2.755943698713308
G2G3     2.7029343605933454
G2G3     2.635815783200355
G2G3     2.577019765538951
G2G3     2.56274696555483
G2G3     2.588467223918574
G2G3     2.632188663209191
G2G3     2.688355256631391
G2G3     2.7439475124213275
G2G3     2.773861107952072
G2G3     2.766364831213473
G2G3     2.7141571798325255
G2G3     2.6154557228275963
G2G3     2.4902972118079645
G2G3     2.3784278544978856
G2G3     2.3012285247215236
G2G3     2.255646586340466
G2G3     2.2694199175237335
G2G3     2.371586329234932
G2G3     2.513084679356403
G2G3     2.6259421663163183
G2G3     2.6933754766797193
G2G3     2.7362982379750753
G2G3     2.75867835822309
G2G3     2.7585757102382877
G2G3     2.742227512574332
G2G3     2.7137831959094623
G2G3     2.6772969240417304
G2G3     2.6500735593065987
G2G3     2.6540125604767586
G2G3     2.6729708157095065
G2G3     2.68761869743875
G2G3     2.7056037554480272
G2G3     2.7427288601555686
G2G3     2.7703425773560264
G2G3     2.7576091997603838
G2G3     2.7262211592920202
G2G3     2.704668349564739
G2G3     2.6919638332637184
G2G3     2.6683084831950126
G2G3     2.6253627929867283
G2G3     2.5732923432208166
G2G3     2.516319151525688
G2G3     2.4471512836508857
G2G3     2.382498342160299
G2G3     2.3594527854906246
G2G3     2.3972028768861957
G2G3     2.4801761270572875
G2G3     2.5664074914920314
G2G3     2.615690004302748
G2G3     2.611674065158112
G2G3     2.566228381496318
G2G3     2.5043021297126002
G2G3     2.439726803982885
G2G3     2.392272899324722
G2G3     2.3944028691375046
G2G3     2.450683299803383
G2G3     2.5120745104192443
G2G3     2.5494155091733095
G2G3     2.578321804847476
G2G3     2.6082294134390818
G2G3     2.639884302498874
G2G3     2.675966284754823
G2G3     2.71574507175601
G2G3     2.748901828680887
G2G3     2.7684917575677517
G2G3     2.7815865883677438
G2G3     2.791137890309375
G2G3     2.7937236090321567
G2G3     2.794925557576842
G2G3     2.7995116445721937
G2G3     2.8097838229408163
G2G3     2.8127008833290286
G2G3     2.799142440121015
G2G3     2.783037631961701
G2G3     2.7690923771307925
G2G3     2.746209656970471
G2G3     2.710914353149776
G2G3     2.6767060364210096
G2G3     2.6546946485361285
G2G3     2.625973639730047
G2G3     2.5632899641134395
G2G3     2.485940120372644
G2G3     2.4400488834522833
G2G3     2.438813930035249
G2G3     2.460137121699357
G2G3     2.5076148124581246
G2G3     2.590733286317575
G2G3     2.675002813845594
G2G3     2.703122970707515
G2G3     2.682145577425477
G2G3     2.6635001688847955
G2G3     2.665862131567835
G2G3     2.6683250810624086
G2G3     2.6671859712636556
G2G3     2.68505237130555
G2G3     2.7193078029404187
G2G3     2.7387323584071663
G2G3     2.727873617363738
G2G3     2.7113448321948903
