# Supplementary material for: Explainable chemical artificial intelligence from accurate machine learning of real-space chemical descriptors
Source: Nat Commun. 2024 May 21;15:4345. doi: 10.1038/s41467-024-48567-9 (PMC11522690; doi:10.1038/s41467-024-48567-9)
Supplement: Supplementary file 4 — Source Data [file 41467_2024_48567_MOESM4_ESM.zip › SI/Supplementary_Note_14/Supplementary_Figure_36/DI_OH1_OH2.txt]

# Label  # Value (electrons)
G1G2     0.16657000000000002
G1G2     0.12703899999999999
G1G2     0.10318699999999999
G1G2     0.12061099999999998
G1G2     0.125112
G1G2     0.145453
G1G2     0.143734
G1G2     0.116862
G1G2     0.137303
G1G2     0.11867100000000001
G1G2     0.13980399999999998
G1G2     0.12005299999999999
G1G2     0.11259100000000001
G1G2     0.111867
G1G2     0.08132900000000001
G1G2     0.069919
G1G2     0.061784000000000006
G1G2     0.039501999999999995
G1G2     0.039401
G1G2     0.033364000000000005
G1G2     0.02801
G1G2     0.034113
G1G2     0.03476
G1G2     0.040019
G1G2     0.051365
G1G2     0.05748399999999999
G1G2     0.070322
G1G2     0.095365
G1G2     0.10105199999999999
G1G2     0.13669900000000001
G1G2     0.171538
G1G2     0.196185
G1G2     0.24959399999999998
G1G2     0.279866
G1G2     0.251952
G1G2     0.24755400000000002
G1G2     0.264045
G1G2     0.375151
G1G2     0.37085900000000005
G1G2     0.255689
G1G2     0.239571
G1G2     0.15834499999999999
G1G2     0.14377
G1G2     0.10902099999999999
G1G2     0.08268
G1G2     0.100335
G1G2     0.108133
G1G2     0.137356
G1G2     0.18661
G1G2     0.175269
G1G2     0.26703299999999996
G1G2     0.187663
G1G2     0.211866
G1G2     0.15451800000000002
G1G2     0.153069
G1G2     0.177918
G1G2     0.158694
G1G2     0.17580600000000002
G1G2     0.20340700000000003
G1G2     0.148589
G1G2     0.22030699999999998
G1G2     0.17712699999999998
G1G2     0.196243
G1G2     0.17795200000000003
G1G2     0.123892
G1G2     0.15515500000000002
G1G2     0.10522200000000001
G1G2     0.10578099999999999
G1G2     0.149775
G1G2     0.107258
G1G2     0.114249
G1G2     0.09750600000000001
G1G2     0.084532
G1G2     0.113088
G1G2     0.072276
G1G2     0.07582699999999999
G1G2     0.097161
G1G2     0.083018
G1G2     0.136071
G1G2     0.12046
G1G2     0.153339
G1G2     0.26349
G1G2     0.18326499999999998
G1G2     0.216639
G1G2     0.18481699999999998
G1G2     0.16430399999999998
G1G2     0.17873
G1G2     0.147704
G1G2     0.16955499999999998
G1G2     0.189661
G1G2     0.15831
G1G2     0.18395399999999998
G1G2     0.166114
G1G2     0.17956799999999998
G1G2     0.24771499999999996
G1G2     0.23463900000000001
G1G2     0.292515
G1G2     0.24140599999999998
G1G2     0.19153900000000001
G1G2     0.180157
G1G2     0.140464
G1G2     0.118479
G1G2     0.140278
G1G2     0.13701200000000002
G1G2     0.157775
G1G2     0.16580699999999998
G1G2     0.129896
G1G2     0.17901899999999998
G1G2     0.145836
G1G2     0.153334
G1G2     0.136758
G1G2     0.134074
G1G2     0.19817099999999999
G1G2     0.20427
G1G2     0.194242
G1G2     0.20283299999999999
G1G2     0.180042
G1G2     0.18648
G1G2     0.18238699999999997
G1G2     0.218752
G1G2     0.17736
G1G2     0.15885200000000002
G1G2     0.13554699999999997
G1G2     0.12767399999999998
G1G2     0.117628
G1G2     0.119895
G1G2     0.12131499999999999
G1G2     0.139328
G1G2     0.163319
G1G2     0.16806700000000002
G1G2     0.15193500000000001
G1G2     0.157367
G1G2     0.170856
G1G2     0.172817
G1G2     0.191999
G1G2     0.177128
G1G2     0.23738499999999998
G1G2     0.22617500000000001
G1G2     0.23609500000000003
G1G2     0.26417500000000005
G1G2     0.231624
G1G2     0.293109
G1G2     0.326433
G1G2     0.31771499999999997
G1G2     0.37679500000000005
G1G2     0.343104
G1G2     0.419274
G1G2     0.285871
G1G2     0.208138
G1G2     0.184914
G1G2     0.138985
G1G2     0.156509
G1G2     0.13313699999999998
G1G2     0.12728499999999998
G1G2     0.143619
G1G2     0.141199
G1G2     0.12415999999999999
G1G2     0.13905399999999998
G1G2     0.14043299999999997
G1G2     0.16225199999999998
G1G2     0.16492199999999999
G1G2     0.165854
G1G2     0.19739
G1G2     0.163167
G1G2     0.183006
G1G2     0.189992
G1G2     0.213146
G1G2     0.223756
G1G2     0.22147400000000003
G1G2     0.263826
G1G2     0.28189400000000003
G1G2     0.30299600000000004
G1G2     0.22581299999999999
G1G2     0.203323
G1G2     0.206597
G1G2     0.174757
G1G2     0.18144100000000002
G1G2     0.156037
G1G2     0.17800200000000002
G1G2     0.162105
G1G2     0.11678899999999999
G1G2     0.105985
G1G2     0.074264
G1G2     0.072352
G1G2     0.078976
G1G2     0.073626
G1G2     0.07260899999999999
G1G2     0.07151099999999999
G1G2     0.062415000000000005
G1G2     0.06962299999999999
G1G2     0.062583
G1G2     0.057128
G1G2     0.075875
G1G2     0.081665
G1G2     0.10962000000000001
G1G2     0.14092
G1G2     0.143624
G1G2     0.20864100000000002
G1G2     0.268921
G1G2     0.376359
G1G2     0.48446900000000004
G1G2     0.282375
G1G2     0.26265800000000006
G1G2     0.191666
G1G2     0.18618400000000002
G1G2     0.141808
G1G2     0.112193
G1G2     0.122588
G1G2     0.10842299999999999
G1G2     0.10855500000000001
G1G2     0.102204
G1G2     0.08543399999999998
G1G2     0.093145
G1G2     0.071731
G1G2     0.041628000000000005
G1G2     0.051391
G1G2     0.047818
G1G2     0.074766
G1G2     0.089333
G1G2     0.07992199999999999
G1G2     0.11696200000000001
G1G2     0.128534
G1G2     0.136481
G1G2     0.174214
G1G2     0.17953600000000003
G1G2     0.232127
G1G2     0.24482399999999999
G1G2     0.274167
G1G2     0.24564200000000003
G1G2     0.210754
G1G2     0.260474
G1G2     0.21061500000000002
G1G2     0.24292699999999998
G1G2     0.208003
G1G2     0.249706
G1G2     0.256838
G1G2     0.206062
G1G2     0.263883
G1G2     0.181856
G1G2     0.168663
G1G2     0.16106800000000002
G1G2     0.143278
G1G2     0.19290199999999996
G1G2     0.16912
G1G2     0.163754
G1G2     0.16593
G1G2     0.13881900000000003
G1G2     0.14687
G1G2     0.121844
G1G2     0.11432
G1G2     0.134403
G1G2     0.147927
G1G2     0.17119099999999998
G1G2     0.20893600000000004
G1G2     0.187414
G1G2     0.28440099999999996
G1G2     0.3057500000000001
G1G2     0.347215
G1G2     0.45752299999999996
G1G2     0.39004099999999997
G1G2     0.5124219999999999
G1G2     0.40650600000000003
G1G2     0.39802899999999997
G1G2     0.230933
G1G2     0.216053
G1G2     0.20758500000000002
G1G2     0.19338500000000003
G1G2     0.201482
G1G2     0.15484699999999998
G1G2     0.14751499999999998
G1G2     0.10629000000000001
G1G2     0.102701
G1G2     0.12708699999999998
G1G2     0.133367
G1G2     0.14661
G1G2     0.167177
G1G2     0.18508899999999998
G1G2     0.20523300000000003
G1G2     0.181547
G1G2     0.157665
G1G2     0.177605
G1G2     0.196347
G1G2     0.198014
G1G2     0.241863
G1G2     0.28096699999999997
G1G2     0.344331
G1G2     0.339379
G1G2     0.303838
G1G2     0.2811
G1G2     0.188041
G1G2     0.193819
G1G2     0.15656899999999999
G1G2     0.12704100000000002
G1G2     0.100498
G1G2     0.075857
G1G2     0.082441
G1G2     0.09938000000000001
G1G2     0.076393
G1G2     0.07477400000000001
G1G2     0.068047
G1G2     0.055932
G1G2     0.068156
G1G2     0.052725999999999995
G1G2     0.047361
G1G2     0.049168
G1G2     0.045048
G1G2     0.045549
G1G2     0.035141
G1G2     0.035807000000000005
G1G2     0.035293
G1G2     0.034956999999999995
G1G2     0.027933
G1G2     0.026573
G1G2     0.025546
G1G2     0.030736
G1G2     0.04533500000000001
G1G2     0.039793
G1G2     0.033213
G1G2     0.022417000000000003
G1G2     0.029205
G1G2     0.022523
G1G2     0.031235000000000002
G1G2     0.062131000000000006
G1G2     0.07207
G1G2     0.103438
G1G2     0.103986
G1G2     0.10571
G1G2     0.11419100000000001
G1G2     0.11022399999999999
G1G2     0.14700200000000002
G1G2     0.128995
G1G2     0.108861
G1G2     0.10796800000000001
G1G2     0.098387
G1G2     0.10666999999999999
G1G2     0.098231
G1G2     0.081331
G1G2     0.099177
G1G2     0.110942
G1G2     0.108378
G1G2     0.128921
G1G2     0.12748800000000002
G1G2     0.132744
G1G2     0.14564799999999997
G1G2     0.114904
G1G2     0.13909399999999997
G1G2     0.129537
G1G2     0.12717
G1G2     0.140695
G1G2     0.13868400000000003
G1G2     0.153282
G1G2     0.17241
G1G2     0.192473
G1G2     0.21981199999999998
G1G2     0.19811900000000002
G1G2     0.220587
G1G2     0.161217
G1G2     0.13859600000000002
G1G2     0.175862
G1G2     0.166365
G1G2     0.147815
G1G2     0.142393
G1G2     0.133072
G1G2     0.135114
G1G2     0.14644
G1G2     0.136157
G1G2     0.150255
G1G2     0.150546
G1G2     0.20863299999999999
G1G2     0.251689
G1G2     0.28873
G1G2     0.218944
G1G2     0.15400899999999998
G1G2     0.114466
G1G2     0.08413
G1G2     0.08565800000000001
G1G2     0.071599
G1G2     0.09086000000000001
G1G2     0.10591300000000001
G1G2     0.101152
G1G2     0.114194
G1G2     0.111558
G1G2     0.12347600000000002
G1G2     0.13244799999999998
G1G2     0.14121499999999998
G1G2     0.16081299999999998
G1G2     0.19423200000000002
G1G2     0.210522
G1G2     0.255675
G1G2     0.227727
G1G2     0.20159
G1G2     0.20773599999999998
G1G2     0.168459
G1G2     0.166348
G1G2     0.154515
G1G2     0.165644
G1G2     0.18743300000000002
G1G2     0.17746199999999998
G1G2     0.19072999999999998
G1G2     0.219343
G1G2     0.179544
G1G2     0.216401
G1G2     0.239164
G1G2     0.22823100000000002
G1G2     0.25563
G1G2     0.182678
G1G2     0.184885
G1G2     0.167034
G1G2     0.16319599999999998
G1G2     0.21544
G1G2     0.205238
G1G2     0.260168
G1G2     0.28468200000000005
G1G2     0.218931
G1G2     0.224671
G1G2     0.172423
G1G2     0.161468
G1G2     0.19107
G1G2     0.151518
G1G2     0.15795900000000002
G1G2     0.116665
G1G2     0.12300799999999999
G1G2     0.090588
G1G2     0.065396
G1G2     0.066876
G1G2     0.061970000000000004
G1G2     0.060790000000000004
G1G2     0.059331
G1G2     0.06691
G1G2     0.068412
G1G2     0.094774
G1G2     0.07681299999999999
G1G2     0.06819099999999999
G1G2     0.07878899999999998
G1G2     0.076722
G1G2     0.122771
G1G2     0.12150699999999999
G1G2     0.132033
G1G2     0.152958
G1G2     0.125626
G1G2     0.14393200000000003
G1G2     0.14909
G1G2     0.154864
G1G2     0.210966
G1G2     0.16178900000000002
G1G2     0.17166700000000001
G1G2     0.148836
G1G2     0.151505
G1G2     0.198725
G1G2     0.139976
G1G2     0.178205
G1G2     0.140402
G1G2     0.13243000000000002
G1G2     0.17815499999999998
G1G2     0.15056799999999998
G1G2     0.157059
G1G2     0.159331
G1G2     0.138334
G1G2     0.129154
G1G2     0.105862
G1G2     0.087431
G1G2     0.101286
G1G2     0.082341
G1G2     0.076538
G1G2     0.088452
G1G2     0.071186
G1G2     0.09559200000000001
G1G2     0.09378
G1G2     0.075979
G1G2     0.08679000000000002
G1G2     0.078927
G1G2     0.100844
G1G2     0.14647200000000002
G1G2     0.15703599999999998
G1G2     0.1893
G1G2     0.212396
G1G2     0.197936
G1G2     0.199772
G1G2     0.16919399999999998
G1G2     0.194675
G1G2     0.20029100000000002
G1G2     0.152954
G1G2     0.17678000000000002
G1G2     0.162923
G1G2     0.200129
G1G2     0.18064699999999997
G1G2     0.152549
G1G2     0.15856200000000004
G1G2     0.124602
G1G2     0.117318
G1G2     0.106865
G1G2     0.08611799999999999
G1G2     0.086352
G1G2     0.07595800000000001
G1G2     0.07065
G1G2     0.077832
G1G2     0.06309
G1G2     0.07789199999999999
G1G2     0.10604000000000001
G1G2     0.099922
G1G2     0.11358299999999999
