# Supplementary material for: Explainable chemical artificial intelligence from accurate machine learning of real-space chemical descriptors
Source: Nat Commun. 2024 May 21;15:4345. doi: 10.1038/s41467-024-48567-9 (PMC11522690; doi:10.1038/s41467-024-48567-9)
Supplement: Supplementary file 4 — Source Data [file 41467_2024_48567_MOESM4_ESM.zip › SI/Supplementary_Note_14/Supplementary_Figure_36/dist_OH1_OH2.txt]

# Label  # Distance (Angstroms)
G1G2     2.6265073826057055
G1G2     2.672772348843892
G1G2     2.7311295758404914
G1G2     2.7613392420473875
G1G2     2.737851159079071
G1G2     2.6890370489071764
G1G2     2.6542627777418812
G1G2     2.63529466871494
G1G2     2.628185023973938
G1G2     2.646275857751105
G1G2     2.6891194536243392
G1G2     2.7483801036518667
G1G2     2.8293004325115656
G1G2     2.92257072399899
G1G2     3.0127363068596504
G1G2     3.097384770535182
G1G2     3.1703779501949367
G1G2     3.2253445597918513
G1G2     3.2474834823157592
G1G2     3.240405213157724
G1G2     3.2142169677268506
G1G2     3.16547246729
G1G2     3.1007530625367
G1G2     3.0402176639691754
G1G2     2.9909436706249637
G1G2     2.9491825854270606
G1G2     2.909762271303919
G1G2     2.871955939780673
G1G2     2.829337908472884
G1G2     2.7714590652225364
G1G2     2.6967809803368303
G1G2     2.6109840846631367
G1G2     2.527106195616952
G1G2     2.4614201267781577
G1G2     2.4135222111199495
G1G2     2.3718706760657975
G1G2     2.3450751059129376
G1G2     2.3508559416758685
G1G2     2.387918445349712
G1G2     2.459524484368353
G1G2     2.5680638779645317
G1G2     2.6885036110641165
G1G2     2.7857598827133794
G1G2     2.8393812312386686
G1G2     2.8627692443410777
G1G2     2.8607454927387304
G1G2     2.8169902608937463
G1G2     2.7314091029812144
G1G2     2.641963499262085
G1G2     2.5743913558034808
G1G2     2.5357834677110733
G1G2     2.5248634690540963
G1G2     2.540923467507713
G1G2     2.564741081466966
G1G2     2.5797100234050028
G1G2     2.583215704927089
G1G2     2.583891355373404
G1G2     2.5920270929385354
G1G2     2.605476311190462
G1G2     2.6094979779192604
G1G2     2.6044947385409642
G1G2     2.6045891735214206
G1G2     2.6200339245211333
G1G2     2.6464819582989008
G1G2     2.6757813499698764
G1G2     2.7127668767740984
G1G2     2.757587659879338
G1G2     2.7942134997346915
G1G2     2.8118726276322876
G1G2     2.82755832578852
G1G2     2.8565097236921226
G1G2     2.893679108546366
G1G2     2.924472919460388
G1G2     2.9465516440705244
G1G2     2.964682468947272
G1G2     2.9739960169524142
G1G2     2.95251436019145
G1G2     2.883806172106645
G1G2     2.7884675569177473
G1G2     2.6930213674956636
G1G2     2.6107982167517907
G1G2     2.544170697284281
G1G2     2.51232560862473
G1G2     2.5294166917311367
G1G2     2.575704294055109
G1G2     2.6185213682962414
G1G2     2.6443813004777357
G1G2     2.657712847745017
G1G2     2.6499709390218382
G1G2     2.6214890471521684
G1G2     2.5888280617923134
G1G2     2.554436307173615
G1G2     2.512324861977404
G1G2     2.471576538560685
G1G2     2.444092617701993
G1G2     2.441126569126859
G1G2     2.4757607579555905
G1G2     2.539657288953644
G1G2     2.603705639867575
G1G2     2.656369613560057
G1G2     2.6991131994632482
G1G2     2.7225204039447313
G1G2     2.712372340902714
G1G2     2.6753419510417626
G1G2     2.642155328470519
G1G2     2.632611005821866
G1G2     2.632778223457142
G1G2     2.6186198035390595
G1G2     2.6030444973801914
G1G2     2.6079320194523263
G1G2     2.6291052634923364
G1G2     2.6306990722546337
G1G2     2.602608689939756
G1G2     2.5783940525821656
G1G2     2.5684249912417334
G1G2     2.5393787252746884
G1G2     2.488258421962863
G1G2     2.4555701003383468
G1G2     2.4588010088460335
G1G2     2.4844481650684718
G1G2     2.5240330307078946
G1G2     2.5905155243807805
G1G2     2.6628466018629915
G1G2     2.7261031356314325
G1G2     2.7661509545631153
G1G2     2.7878902674443893
G1G2     2.798235288182444
G1G2     2.783884870960581
G1G2     2.7478246046473354
G1G2     2.7275719669313863
G1G2     2.7299811351168493
G1G2     2.710052742509675
G1G2     2.659017394232616
G1G2     2.614174323773403
G1G2     2.582306561085898
G1G2     2.5365005540369294
G1G2     2.4856595523105893
G1G2     2.4706901961123693
G1G2     2.4768136883380825
G1G2     2.465822653079081
G1G2     2.4464749086280024
G1G2     2.440324075009553
G1G2     2.433346585864269
G1G2     2.3937436121643447
G1G2     2.3410046614515148
G1G2     2.3241094511194667
G1G2     2.361581994301817
G1G2     2.4357552404082305
G1G2     2.5380084372283966
G1G2     2.6481692017038716
G1G2     2.7273893634188595
G1G2     2.753779893046717
G1G2     2.7361314825452343
G1G2     2.7017522055960024
G1G2     2.677032681428604
G1G2     2.6703342515660413
G1G2     2.671264563531299
G1G2     2.6738906487718386
G1G2     2.679474846770388
G1G2     2.682631175737772
G1G2     2.6723625255141394
G1G2     2.6534425738453282
G1G2     2.645564294738144
G1G2     2.6528197018452904
G1G2     2.647813315590959
G1G2     2.608498398647244
G1G2     2.549758628512087
G1G2     2.497657065610791
G1G2     2.456321268671791
G1G2     2.4272765030327683
G1G2     2.4240166196716264
G1G2     2.4603590079772446
G1G2     2.5237743487135855
G1G2     2.5727652739286064
G1G2     2.594482702917328
G1G2     2.606492701258052
G1G2     2.6251370135886885
G1G2     2.6483865962271906
G1G2     2.6840601262296993
G1G2     2.7439572356953956
G1G2     2.8287076418794785
G1G2     2.925839016044164
G1G2     3.0015311242247793
G1G2     3.042435408597953
G1G2     3.069319014774968
G1G2     3.09502356202478
G1G2     3.1120043436109452
G1G2     3.1136392374374418
G1G2     3.107335197129029
G1G2     3.095190899859628
G1G2     3.066760807603275
G1G2     3.0200814890201175
G1G2     2.9718677078455737
G1G2     2.9249688343896993
G1G2     2.8612634367308187
G1G2     2.7754104982049026
G1G2     2.6677727443787225
G1G2     2.5321040513576585
G1G2     2.388031574915785
G1G2     2.2942610857646426
G1G2     2.294978742801565
G1G2     2.382207982262823
G1G2     2.5046571612833013
G1G2     2.623820606154763
G1G2     2.735339862017431
G1G2     2.826870611402299
G1G2     2.87747358583865
G1G2     2.882636756648762
G1G2     2.869783453016004
G1G2     2.869885732312491
G1G2     2.890368754319112
G1G2     2.919723834707993
G1G2     2.961056169014051
G1G2     3.0225429892209292
G1G2     3.0885374502143663
G1G2     3.121925894291986
G1G2     3.104832885003073
G1G2     3.067066131313869
G1G2     3.032218262741719
G1G2     2.9820871614514095
G1G2     2.9009836551318258
G1G2     2.810349836792852
G1G2     2.724975476707333
G1G2     2.6402346064610818
G1G2     2.5683722240987987
G1G2     2.5215190886011403
G1G2     2.4859045064897405
G1G2     2.454266541527229
G1G2     2.443879068268807
G1G2     2.4579939476650234
G1G2     2.4685633518976062
G1G2     2.477404803739692
G1G2     2.5068714751540244
G1G2     2.5365827977130007
G1G2     2.5406450749232294
G1G2     2.5185314238778487
G1G2     2.5094878179563818
G1G2     2.5138863825078186
G1G2     2.5118796605954605
G1G2     2.5236494639220277
G1G2     2.545438457165527
G1G2     2.5551610041144657
G1G2     2.5698140688362257
G1G2     2.607444368041192
G1G2     2.6480376682500575
G1G2     2.6691187024775114
G1G2     2.691201957981764
G1G2     2.725960033729755
G1G2     2.738555762615746
G1G2     2.7129906927366827
G1G2     2.687888716480614
G1G2     2.6790635678066854
G1G2     2.6611932079807064
G1G2     2.6150548210676643
G1G2     2.552652246230804
G1G2     2.4783300371102213
G1G2     2.386302566360799
G1G2     2.3103445781464544
G1G2     2.2726376938612383
G1G2     2.2725024736389767
G1G2     2.3261654733132593
G1G2     2.407192835217051
G1G2     2.464366167458503
G1G2     2.491784541849889
G1G2     2.5166060757569126
G1G2     2.545423767924836
G1G2     2.577187556071005
G1G2     2.6180338307860778
G1G2     2.6789010569874896
G1G2     2.7555894333665822
G1G2     2.818847667936691
G1G2     2.837821521138288
G1G2     2.815768614076015
G1G2     2.7736150617045037
G1G2     2.7145285958970944
G1G2     2.6503214568367004
G1G2     2.598462680213587
G1G2     2.576903658406835
G1G2     2.5852044898724533
G1G2     2.602978381583399
G1G2     2.5960665015509132
G1G2     2.559967984107589
G1G2     2.5214775439669594
G1G2     2.4935000676220924
G1G2     2.460843052794448
G1G2     2.4214042518712757
G1G2     2.4039877360041184
G1G2     2.420410426427933
G1G2     2.4561534582455113
G1G2     2.4953159860408576
G1G2     2.54027945713625
G1G2     2.588239438639713
G1G2     2.6385944703905047
G1G2     2.6975469950703066
G1G2     2.769243670943995
G1G2     2.8459118401827346
G1G2     2.923478510914738
G1G2     3.011876574546623
G1G2     3.103211093068769
G1G2     3.162984098077992
G1G2     3.186698550841009
G1G2     3.2016805041575584
G1G2     3.221737254209998
G1G2     3.2413073934137584
G1G2     3.2630116034106877
G1G2     3.29369804335093
G1G2     3.3268623199725353
G1G2     3.3505010197887173
G1G2     3.3676711178098255
G1G2     3.3864328353286286
G1G2     3.4055340220208747
G1G2     3.4185120212062845
G1G2     3.422925347924609
G1G2     3.412564126662881
G1G2     3.3817424481475893
G1G2     3.3425126112160397
G1G2     3.3110794938481325
G1G2     3.2837635875905677
G1G2     3.2503341160334007
G1G2     3.2131034101779496
G1G2     3.171000136766562
G1G2     3.10970937905885
G1G2     3.017260736162683
G1G2     2.90510729794907
G1G2     2.7983117540010194
G1G2     2.7173880321252386
G1G2     2.6745685218289523
G1G2     2.6735985549272705
G1G2     2.7163843821710834
G1G2     2.7816666538465538
G1G2     2.8385493422819055
G1G2     2.8755695346717314
G1G2     2.8985474298845237
G1G2     2.9120068183486545
G1G2     2.9337296669931274
G1G2     2.960436355370265
G1G2     2.9637367267396217
G1G2     2.929717280855183
G1G2     2.8842389078626853
G1G2     2.8379867927305282
G1G2     2.784287671427025
G1G2     2.7401416351626464
G1G2     2.730236784451732
G1G2     2.749505701072621
G1G2     2.7794640743394683
G1G2     2.7964787819752632
G1G2     2.7870218010642573
G1G2     2.7744659734569312
G1G2     2.7699329698004824
G1G2     2.7597749840836006
G1G2     2.7235289628988597
G1G2     2.6761136281605555
G1G2     2.636211599162369
G1G2     2.5985931606647754
G1G2     2.559527203120114
G1G2     2.535762657622359
G1G2     2.5461334234642647
G1G2     2.583304562834766
G1G2     2.6179261070745845
G1G2     2.650184415441171
G1G2     2.7005977255481017
G1G2     2.753441930120103
G1G2     2.770595778486434
G1G2     2.7597291524879712
G1G2     2.743714579430492
G1G2     2.7124789073324345
G1G2     2.6500011384203854
G1G2     2.574074653825627
G1G2     2.5122735106394316
G1G2     2.473151011082301
G1G2     2.4685213771940897
G1G2     2.523632792856934
G1G2     2.6293135597397708
G1G2     2.7368434916113378
G1G2     2.8247043540213284
G1G2     2.905097521562596
G1G2     2.9630372622319214
G1G2     2.9723558359411033
G1G2     2.946868567704663
G1G2     2.916269716564285
G1G2     2.8877707372889376
G1G2     2.8463905174890027
G1G2     2.7822688690511024
G1G2     2.7053444279418564
G1G2     2.632661927062202
G1G2     2.5712655011517924
G1G2     2.5192041724573544
G1G2     2.478595741459125
G1G2     2.458867786939905
G1G2     2.485445407449419
G1G2     2.538518243138633
G1G2     2.5894519559240745
G1G2     2.640099947587667
G1G2     2.6916429212298185
G1G2     2.721022649771437
G1G2     2.710672575088859
G1G2     2.6754264221765833
G1G2     2.63161637508956
G1G2     2.5832178878977667
G1G2     2.5448345578045415
G1G2     2.533055476809651
G1G2     2.529274597255329
G1G2     2.5196869816958483
G1G2     2.5246532124336305
G1G2     2.5514667892281553
G1G2     2.5787501605291427
G1G2     2.5927350503718904
G1G2     2.607512840553939
G1G2     2.6262921683263314
G1G2     2.6159986190109272
G1G2     2.566587219965887
G1G2     2.515663670382127
G1G2     2.4837242922493186
G1G2     2.4664848031926607
G1G2     2.483402150060476
G1G2     2.545803129449256
G1G2     2.631714700797416
G1G2     2.7116345950198317
G1G2     2.770688330320765
G1G2     2.8204482334742287
G1G2     2.866752257992944
G1G2     2.9038414608144865
G1G2     2.931845826011748
G1G2     2.9521046216677647
G1G2     2.957992319913358
G1G2     2.9553035325241717
G1G2     2.95943286958666
G1G2     2.97192690005199
G1G2     2.9775459041384904
G1G2     2.981416068792517
G1G2     2.9991323934177694
G1G2     3.013039163694837
G1G2     3.0033968285620802
G1G2     2.966508591994723
G1G2     2.908353614148961
G1G2     2.839472211457234
G1G2     2.779721300690836
G1G2     2.7421817525242447
G1G2     2.7248243053731023
G1G2     2.722622376240388
G1G2     2.7245686981041337
G1G2     2.7109821261005353
G1G2     2.682862308246953
G1G2     2.660626995222036
G1G2     2.6541671411328167
G1G2     2.664750549149479
G1G2     2.6880874279267815
G1G2     2.7106547333305215
G1G2     2.715936439152733
G1G2     2.7058786498336604
G1G2     2.6926848746130463
G1G2     2.676199622727598
G1G2     2.6527223881773803
G1G2     2.645645371030426
G1G2     2.6787447067063366
G1G2     2.7243753708897156
G1G2     2.7475204628179255
G1G2     2.774034868888468
G1G2     2.8240293666428173
G1G2     2.876993912929731
G1G2     2.911797274214865
G1G2     2.9363792770662043
G1G2     2.9600577070939145
G1G2     2.9737850958907632
G1G2     2.9740423060769414
G1G2     2.9699036042258022
G1G2     2.963172687017677
G1G2     2.9539972972727826
G1G2     2.951266086257265
G1G2     2.952026884517695
G1G2     2.9306047864156755
G1G2     2.8701599730227048
G1G2     2.7935169374124977
G1G2     2.7187257537943323
G1G2     2.638195018495594
G1G2     2.567298941368941
G1G2     2.5415849500909586
G1G2     2.56675375730893
G1G2     2.5981434264400147
G1G2     2.59579353857376
G1G2     2.5830265376621786
G1G2     2.5842373282837907
G1G2     2.585432670540218
G1G2     2.5741348697659223
G1G2     2.5822569925387446
G1G2     2.6264209996172636
G1G2     2.683371718986418
G1G2     2.7328409512110152
G1G2     2.7783328036375625
G1G2     2.8273005819453196
G1G2     2.8812343776814444
G1G2     2.9403537569346674
G1G2     3.0033815593827957
G1G2     3.0560447427705797
G1G2     3.090598259484173
G1G2     3.111023062363783
G1G2     3.1011145047879314
G1G2     3.0401217014532853
G1G2     2.957193588309808
G1G2     2.8865422873123476
G1G2     2.8379769808806454
