# Supplementary material for: Explainable chemical artificial intelligence from accurate machine learning of real-space chemical descriptors
Source: Nat Commun. 2024 May 21;15:4345. doi: 10.1038/s41467-024-48567-9 (PMC11522690; doi:10.1038/s41467-024-48567-9)
Supplement: Supplementary file 4 — Source Data [file 41467_2024_48567_MOESM4_ESM.zip › SI/Supplementary_Note_14/Supplementary_Figure_36/DI_OH2_OH3.txt]

# Label  # Value (electrons)
G2G3     0.166821
G2G3     0.176421
G2G3     0.339121
G2G3     0.288786
G2G3     0.5099819999999999
G2G3     0.365923
G2G3     0.22283
G2G3     0.192961
G2G3     0.15250800000000003
G2G3     0.138754
G2G3     0.13897199999999998
G2G3     0.137632
G2G3     0.208978
G2G3     0.255354
G2G3     0.27232500000000004
G2G3     0.29693899999999995
G2G3     0.173309
G2G3     0.205108
G2G3     0.15968
G2G3     0.116508
G2G3     0.099193
G2G3     0.069825
G2G3     0.074739
G2G3     0.076177
G2G3     0.06520200000000001
G2G3     0.07359299999999999
G2G3     0.070578
G2G3     0.071017
G2G3     0.094383
G2G3     0.09181
G2G3     0.11107500000000001
G2G3     0.142647
G2G3     0.142216
G2G3     0.192034
G2G3     0.169993
G2G3     0.18557200000000001
G2G3     0.190112
G2G3     0.174639
G2G3     0.28787999999999997
G2G3     0.21019
G2G3     0.30548
G2G3     0.196241
G2G3     0.233875
G2G3     0.283843
G2G3     0.245083
G2G3     0.28739800000000004
G2G3     0.210252
G2G3     0.222879
G2G3     0.210053
G2G3     0.143509
G2G3     0.149806
G2G3     0.0925
G2G3     0.09395999999999999
G2G3     0.071894
G2G3     0.060934999999999996
G2G3     0.078039
G2G3     0.058273000000000005
G2G3     0.052029
G2G3     0.062412
G2G3     0.045527
G2G3     0.058492999999999996
G2G3     0.071864
G2G3     0.064977
G2G3     0.080866
G2G3     0.078258
G2G3     0.08359
G2G3     0.10993599999999999
G2G3     0.115645
G2G3     0.149416
G2G3     0.20213799999999998
G2G3     0.18692599999999998
G2G3     0.198349
G2G3     0.21434399999999998
G2G3     0.218605
G2G3     0.33858299999999997
G2G3     0.218735
G2G3     0.21633599999999997
G2G3     0.21697
G2G3     0.18217899999999998
G2G3     0.15648
G2G3     0.130333
G2G3     0.10829100000000001
G2G3     0.09660300000000001
G2G3     0.092911
G2G3     0.083724
G2G3     0.079418
G2G3     0.085619
G2G3     0.093282
G2G3     0.110178
G2G3     0.094498
G2G3     0.094025
G2G3     0.081734
G2G3     0.07781199999999999
G2G3     0.099828
G2G3     0.106456
G2G3     0.10685700000000001
G2G3     0.093877
G2G3     0.118
G2G3     0.128385
G2G3     0.102323
G2G3     0.11049600000000001
G2G3     0.145097
G2G3     0.168294
G2G3     0.205035
G2G3     0.148827
G2G3     0.151117
G2G3     0.14605400000000002
G2G3     0.14771399999999998
G2G3     0.1568
G2G3     0.159495
G2G3     0.156857
G2G3     0.17652400000000001
G2G3     0.213026
G2G3     0.252627
G2G3     0.294934
G2G3     0.38681699999999997
G2G3     0.303689
G2G3     0.243647
G2G3     0.159016
G2G3     0.16845700000000002
G2G3     0.12334999999999999
G2G3     0.11421799999999999
G2G3     0.091342
G2G3     0.102551
G2G3     0.115994
G2G3     0.11977099999999999
G2G3     0.131928
G2G3     0.129771
G2G3     0.141267
G2G3     0.12974
G2G3     0.133925
G2G3     0.13788399999999998
G2G3     0.123634
G2G3     0.113781
G2G3     0.09601799999999999
G2G3     0.069908
G2G3     0.079058
G2G3     0.089672
G2G3     0.103559
G2G3     0.132394
G2G3     0.16105
G2G3     0.35689899999999997
G2G3     0.42568900000000004
G2G3     0.359883
G2G3     0.429563
G2G3     0.278716
G2G3     0.176149
G2G3     0.15924100000000002
G2G3     0.1445
G2G3     0.11741700000000001
G2G3     0.10164500000000001
G2G3     0.116123
G2G3     0.104639
G2G3     0.11213400000000001
G2G3     0.094793
G2G3     0.091534
G2G3     0.08965699999999999
G2G3     0.084347
G2G3     0.09029100000000001
G2G3     0.11001999999999998
G2G3     0.118651
G2G3     0.13334200000000002
G2G3     0.16148200000000001
G2G3     0.17718899999999999
G2G3     0.213052
G2G3     0.227069
G2G3     0.26958
G2G3     0.221279
G2G3     0.226809
G2G3     0.246311
G2G3     0.296253
G2G3     0.334463
G2G3     0.295937
G2G3     0.245917
G2G3     0.25473599999999996
G2G3     0.23658600000000002
G2G3     0.210406
G2G3     0.18237799999999998
G2G3     0.162304
G2G3     0.14049499999999998
G2G3     0.11515600000000001
G2G3     0.085208
G2G3     0.057493
G2G3     0.051466
G2G3     0.051619
G2G3     0.058809
G2G3     0.052617000000000004
G2G3     0.054319
G2G3     0.06645299999999998
G2G3     0.07572300000000001
G2G3     0.065055
G2G3     0.058910000000000004
G2G3     0.059077
G2G3     0.076469
G2G3     0.07938999999999999
G2G3     0.073189
G2G3     0.06055
G2G3     0.06208000000000001
G2G3     0.07048600000000001
G2G3     0.08999499999999999
G2G3     0.123348
G2G3     0.19122899999999998
G2G3     0.362419
G2G3     0.522084
G2G3     0.618722
G2G3     0.39009099999999997
G2G3     0.271252
G2G3     0.25022099999999997
G2G3     0.185476
G2G3     0.176274
G2G3     0.158379
G2G3     0.152609
G2G3     0.1628
G2G3     0.132797
G2G3     0.11168099999999999
G2G3     0.107687
G2G3     0.11597299999999999
G2G3     0.140671
G2G3     0.128168
G2G3     0.120759
G2G3     0.119059
G2G3     0.086856
G2G3     0.090016
G2G3     0.06812900000000001
G2G3     0.05991500000000001
G2G3     0.074673
G2G3     0.090131
G2G3     0.115129
G2G3     0.16087200000000001
G2G3     0.17930600000000002
G2G3     0.329176
G2G3     0.362895
G2G3     0.370145
G2G3     0.336066
G2G3     0.292872
G2G3     0.248697
G2G3     0.179562
G2G3     0.201888
G2G3     0.14621299999999998
G2G3     0.125995
G2G3     0.130816
G2G3     0.12127299999999999
G2G3     0.144519
G2G3     0.141563
G2G3     0.146693
G2G3     0.141519
G2G3     0.122591
G2G3     0.12500100000000003
G2G3     0.127971
G2G3     0.139556
G2G3     0.151652
G2G3     0.159722
G2G3     0.15915800000000002
G2G3     0.150604
G2G3     0.151795
G2G3     0.146925
G2G3     0.144184
G2G3     0.19648
G2G3     0.253806
G2G3     0.40831300000000004
G2G3     0.548352
G2G3     0.50205
G2G3     0.403259
G2G3     0.235743
G2G3     0.18670599999999998
G2G3     0.161943
G2G3     0.14137699999999997
G2G3     0.166159
G2G3     0.14361000000000002
G2G3     0.122699
G2G3     0.10960600000000001
G2G3     0.08679300000000001
G2G3     0.10497400000000001
G2G3     0.109348
G2G3     0.090966
G2G3     0.099323
G2G3     0.096649
G2G3     0.100206
G2G3     0.11984500000000001
G2G3     0.09634299999999998
G2G3     0.126464
G2G3     0.164604
G2G3     0.16572900000000002
G2G3     0.209112
G2G3     0.197185
G2G3     0.194526
G2G3     0.30581899999999995
G2G3     0.244935
G2G3     0.36645700000000003
G2G3     0.236823
G2G3     0.24535900000000002
G2G3     0.22006199999999998
G2G3     0.18715800000000002
G2G3     0.16553
G2G3     0.147382
G2G3     0.143393
G2G3     0.148383
G2G3     0.105789
G2G3     0.114988
G2G3     0.095101
G2G3     0.070564
G2G3     0.056527
G2G3     0.051169
G2G3     0.062726
G2G3     0.074153
G2G3     0.08478300000000001
G2G3     0.08333700000000001
G2G3     0.07518599999999999
G2G3     0.07267
G2G3     0.065993
G2G3     0.05952299999999999
G2G3     0.058188000000000004
G2G3     0.063862
G2G3     0.092008
G2G3     0.119417
G2G3     0.200039
G2G3     0.172522
G2G3     0.15158899999999997
G2G3     0.15749600000000002
G2G3     0.12754300000000002
G2G3     0.13523599999999997
G2G3     0.124997
G2G3     0.123397
G2G3     0.134859
G2G3     0.126441
G2G3     0.12377200000000001
G2G3     0.14687099999999997
G2G3     0.130351
G2G3     0.164467
G2G3     0.18446099999999999
G2G3     0.153872
G2G3     0.143427
G2G3     0.10862300000000001
G2G3     0.11027399999999998
G2G3     0.129228
G2G3     0.11415699999999998
G2G3     0.11896499999999999
G2G3     0.130919
G2G3     0.14524700000000001
G2G3     0.16698
G2G3     0.119341
G2G3     0.103211
G2G3     0.09881000000000001
G2G3     0.0715
G2G3     0.070666
G2G3     0.071271
G2G3     0.07059599999999999
G2G3     0.077642
G2G3     0.07888200000000001
G2G3     0.08880199999999999
G2G3     0.09951
G2G3     0.10045
G2G3     0.128147
G2G3     0.160446
G2G3     0.12551500000000002
G2G3     0.159095
G2G3     0.102202
G2G3     0.101969
G2G3     0.142343
G2G3     0.132951
G2G3     0.166213
G2G3     0.172977
G2G3     0.174666
G2G3     0.216351
G2G3     0.168143
G2G3     0.173356
G2G3     0.17727300000000001
G2G3     0.137607
G2G3     0.230344
G2G3     0.303469
G2G3     0.368294
G2G3     0.35435700000000003
G2G3     0.209278
G2G3     0.221677
G2G3     0.15222000000000002
G2G3     0.139663
G2G3     0.16635499999999998
G2G3     0.156726
G2G3     0.184321
G2G3     0.153035
G2G3     0.148501
G2G3     0.16510599999999998
G2G3     0.12745
G2G3     0.128355
G2G3     0.137761
G2G3     0.11832500000000001
G2G3     0.141335
G2G3     0.143245
G2G3     0.15994799999999998
G2G3     0.181453
G2G3     0.154912
G2G3     0.21773199999999998
G2G3     0.21599400000000002
G2G3     0.214501
G2G3     0.271617
G2G3     0.230813
G2G3     0.206617
G2G3     0.17098599999999997
G2G3     0.11375199999999999
G2G3     0.119603
G2G3     0.096034
G2G3     0.114067
G2G3     0.146767
G2G3     0.17546
G2G3     0.21255000000000002
G2G3     0.234459
G2G3     0.163561
G2G3     0.18336
G2G3     0.13939000000000001
G2G3     0.155877
G2G3     0.13369199999999998
G2G3     0.13417400000000002
G2G3     0.16907
G2G3     0.16491
G2G3     0.20422400000000002
G2G3     0.257523
G2G3     0.306064
G2G3     0.483647
G2G3     0.43002
G2G3     0.39473
G2G3     0.28574
G2G3     0.203667
G2G3     0.162074
G2G3     0.16929099999999997
G2G3     0.169852
G2G3     0.15453
G2G3     0.155534
G2G3     0.17832599999999998
G2G3     0.19116
G2G3     0.19269599999999998
G2G3     0.175925
G2G3     0.18716700000000003
G2G3     0.169943
G2G3     0.127612
G2G3     0.116125
G2G3     0.12032
G2G3     0.114317
G2G3     0.136083
G2G3     0.15007
G2G3     0.151194
G2G3     0.17882199999999998
G2G3     0.18874600000000002
G2G3     0.214761
G2G3     0.282883
G2G3     0.251572
G2G3     0.346866
G2G3     0.252765
G2G3     0.279084
G2G3     0.26181
G2G3     0.189291
G2G3     0.250037
G2G3     0.19503399999999999
G2G3     0.214336
G2G3     0.24000300000000002
G2G3     0.24974999999999997
G2G3     0.46844
G2G3     0.32249099999999997
G2G3     0.341724
G2G3     0.22920999999999997
G2G3     0.20179
G2G3     0.202792
G2G3     0.168659
G2G3     0.173984
G2G3     0.181496
G2G3     0.15498499999999998
G2G3     0.179476
G2G3     0.14681300000000003
G2G3     0.143781
G2G3     0.140258
G2G3     0.118955
G2G3     0.122222
G2G3     0.12681
G2G3     0.11723900000000001
G2G3     0.142097
G2G3     0.136443
G2G3     0.13855699999999999
G2G3     0.132151
G2G3     0.132947
G2G3     0.167781
G2G3     0.175067
G2G3     0.175342
G2G3     0.17463599999999999
G2G3     0.178195
G2G3     0.22792300000000001
G2G3     0.271976
G2G3     0.262118
G2G3     0.33323499999999995
G2G3     0.235846
G2G3     0.21731799999999998
G2G3     0.17635499999999998
G2G3     0.170053
G2G3     0.190769
G2G3     0.183889
G2G3     0.195848
G2G3     0.215159
G2G3     0.18987300000000001
G2G3     0.18338300000000002
G2G3     0.171509
G2G3     0.173661
G2G3     0.177048
G2G3     0.14321
