# Supplementary material for: Explainable chemical artificial intelligence from accurate machine learning of real-space chemical descriptors
Source: Nat Commun. 2024 May 21;15:4345. doi: 10.1038/s41467-024-48567-9 (PMC11522690; doi:10.1038/s41467-024-48567-9)
Supplement: Supplementary file 4 — Source Data [file 41467_2024_48567_MOESM4_ESM.zip › SI/Supplementary_Note_14/Supplementary_Figure_26/dist_CO2_NH24.txt]

# Label  # Distance (Angstroms)
G0G16     4.33358883307
G0G16     4.30493233482
G0G16     4.29662469626
G0G16     4.28496517725
G0G16     4.24751080655
G0G16     4.20833783761
G0G16     4.19598431177
G0G16     4.18677312054
G0G16     4.15737498395
G0G16     4.12672631708
G0G16     4.1258979286
G0G16     4.13492195114
G0G16     4.12437384317
G0G16     4.10768704593
G0G16     4.11501426763
G0G16     4.13488959386
G0G16     4.13562269768
G0G16     4.11691038611
G0G16     4.11514105199
G0G16     4.13562124264
G0G16     4.13919165512
G0G16     4.1138798618
G0G16     4.09925520597
G0G16     4.11981697925
G0G16     4.1290651302
G0G16     4.10469057675
G0G16     4.08026798509
G0G16     4.08717117483
G0G16     4.09140532936
G0G16     4.07035376802
G0G16     4.04609105841
G0G16     4.03687958421
G0G16     4.03030772337
G0G16     4.01511059578
G0G16     3.99156832108
G0G16     3.97235725514
G0G16     3.96659668877
G0G16     3.96116346604
G0G16     3.94207568345
G0G16     3.9244019936
G0G16     3.93617406387
G0G16     3.95381094856
G0G16     3.94826063811
G0G16     3.9429268953
G0G16     3.96837928915
G0G16     3.99474560448
G0G16     4.00308086057
G0G16     4.01710765208
G0G16     4.05740342833
G0G16     4.10414960759
G0G16     4.13898927776
G0G16     4.16935059135
G0G16     4.22377331575
G0G16     4.29634372838
G0G16     4.34939532121
G0G16     4.37724418103
G0G16     4.42237624163
G0G16     4.49807040464
G0G16     4.55544064693
G0G16     4.57805504313
G0G16     4.61202052535
G0G16     4.67350023036
G0G16     4.70940192104
G0G16     4.70440869226
G0G16     4.70431702311
G0G16     4.73263029758
G0G16     4.74502934344
G0G16     4.72551778944
G0G16     4.69552537719
G0G16     4.68692109935
G0G16     4.69063264845
G0G16     4.68097375698
G0G16     4.65825205086
G0G16     4.65223113774
G0G16     4.65860664473
G0G16     4.64206873889
G0G16     4.60806897881
G0G16     4.59655524256
G0G16     4.59728912471
G0G16     4.57774840276
G0G16     4.54793177834
G0G16     4.54375943779
G0G16     4.55047256068
G0G16     4.5402853825
G0G16     4.52371887977
G0G16     4.50993750496
G0G16     4.49750067393
G0G16     4.48780397865
G0G16     4.47310749086
G0G16     4.45223845475
G0G16     4.45172178994
G0G16     4.46556195623
G0G16     4.45576392598
G0G16     4.43159234864
G0G16     4.4365152834
G0G16     4.45332870549
G0G16     4.43548116134
G0G16     4.40508450155
G0G16     4.41324870081
G0G16     4.43293197612
G0G16     4.42724287979
G0G16     4.41837801299
G0G16     4.4340723572
G0G16     4.4610945483
G0G16     4.47816370515
G0G16     4.49143515012
G0G16     4.51938502969
G0G16     4.56653915059
G0G16     4.61198199326
G0G16     4.63840781612
G0G16     4.66309965684
G0G16     4.71001842366
G0G16     4.75094685768
G0G16     4.75795326661
G0G16     4.76043001177
G0G16     4.79165427752
G0G16     4.81569205493
G0G16     4.80798121539
G0G16     4.79789783921
G0G16     4.80167389613
G0G16     4.79395270899
G0G16     4.77678729877
G0G16     4.76910093176
G0G16     4.7575221309
G0G16     4.73646656304
G0G16     4.72850912741
G0G16     4.72549453451
G0G16     4.71719506172
G0G16     4.7255905782
G0G16     4.74691561855
G0G16     4.75596569856
G0G16     4.76167657115
G0G16     4.79275029941
G0G16     4.83019332216
G0G16     4.84148392077
G0G16     4.84813322388
G0G16     4.88717482476
G0G16     4.92706030124
G0G16     4.931436959
G0G16     4.92143175042
G0G16     4.94414877589
G0G16     4.97681190611
G0G16     4.96505215228
G0G16     4.91728287842
G0G16     4.89526143986
G0G16     4.90757460571
G0G16     4.89224463428
G0G16     4.83716776907
G0G16     4.80654176489
G0G16     4.82203192061
G0G16     4.82626743247
G0G16     4.79681133556
G0G16     4.78374594564
G0G16     4.81796228661
G0G16     4.84208877885
G0G16     4.82679814347
G0G16     4.81322396569
G0G16     4.83899145066
G0G16     4.86568122927
G0G16     4.85846074948
G0G16     4.83878656983
G0G16     4.84162777261
G0G16     4.85524294834
G0G16     4.85334730743
G0G16     4.83257254409
G0G16     4.81348806793
G0G16     4.8046901477
G0G16     4.78838943021
G0G16     4.75892515032
G0G16     4.7361974608
G0G16     4.72898883243
G0G16     4.71775843031
G0G16     4.69732539449
G0G16     4.68396082061
G0G16     4.67700488129
G0G16     4.66535657342
G0G16     4.65659248163
G0G16     4.65570871954
G0G16     4.64553014274
G0G16     4.63034488048
G0G16     4.63277501769
G0G16     4.64459071358
G0G16     4.64892567778
G0G16     4.65588290783
G0G16     4.67279754473
G0G16     4.68651886904
G0G16     4.6995441964
G0G16     4.7350328049
G0G16     4.78239560195
G0G16     4.81300052675
G0G16     4.84107622818
G0G16     4.89366764951
G0G16     4.93934847347
G0G16     4.95140542512
G0G16     4.95403633105
G0G16     4.97604644179
G0G16     4.98894456127
G0G16     4.96889519915
G0G16     4.93563757155
G0G16     4.93081330215
G0G16     4.94528291113
G0G16     4.94014649828
G0G16     4.9208038371
G0G16     4.91915778023
G0G16     4.92864779186
G0G16     4.91730097274
G0G16     4.88891025097
G0G16     4.8813890914
G0G16     4.89051637798
G0G16     4.88342684286
G0G16     4.85995214883
G0G16     4.8513215846
G0G16     4.86507863006
G0G16     4.86909545919
G0G16     4.85449034075
G0G16     4.83766749522
G0G16     4.82501717438
G0G16     4.81047790236
G0G16     4.78819663687
G0G16     4.75960466184
G0G16     4.7405564465
G0G16     4.73594120866
G0G16     4.72043081795
G0G16     4.69037816203
G0G16     4.67162834767
G0G16     4.66454904775
G0G16     4.6434895081
G0G16     4.60998873769
G0G16     4.58191523923
G0G16     4.56265328926
G0G16     4.53899910368
G0G16     4.50550154536
G0G16     4.47279551684
G0G16     4.44654891838
G0G16     4.41863247924
G0G16     4.38169593841
G0G16     4.34068133397
G0G16     4.31400774159
G0G16     4.30265534119
G0G16     4.28010226589
G0G16     4.23514102283
G0G16     4.20837594996
G0G16     4.21012940873
G0G16     4.19523450605
G0G16     4.15575396196
G0G16     4.13204543889
G0G16     4.13152864393
G0G16     4.12382851813
G0G16     4.10925214391
G0G16     4.11000540146
G0G16     4.12238653946
G0G16     4.13106270897
G0G16     4.13996698823
G0G16     4.14948717394
G0G16     4.15564665681
G0G16     4.16875870787
G0G16     4.18864600153
G0G16     4.20149949075
G0G16     4.21899835558
G0G16     4.25537445218
G0G16     4.28376545245
G0G16     4.2904534692
G0G16     4.30476352492
G0G16     4.334999329
G0G16     4.35238375774
G0G16     4.35523848593
G0G16     4.36636931935
G0G16     4.39273370149
G0G16     4.41651536989
G0G16     4.42978963166
G0G16     4.44155798917
G0G16     4.46723235433
G0G16     4.5001582444
G0G16     4.51406797879
G0G16     4.50385948855
G0G16     4.51241612175
G0G16     4.55140810971
G0G16     4.56986699014
G0G16     4.55230268247
G0G16     4.54289776952
G0G16     4.55896020024
G0G16     4.55790059851
G0G16     4.53324794708
G0G16     4.52690136682
G0G16     4.54352712414
G0G16     4.54731676759
G0G16     4.5326116939
G0G16     4.52531006252
G0G16     4.53673458262
G0G16     4.54205591529
G0G16     4.5220790334
G0G16     4.48276311065
G0G16     4.45241163823
G0G16     4.43784097289
G0G16     4.40961894578
G0G16     4.36175919038
G0G16     4.32998657982
G0G16     4.31560099606
G0G16     4.2840912978
G0G16     4.24246377201
G0G16     4.22018762545
G0G16     4.20702015164
G0G16     4.17728189991
G0G16     4.14313683665
G0G16     4.1229412677
G0G16     4.10913358786
G0G16     4.09493264174
G0G16     4.08602577442
G0G16     4.08140951996
G0G16     4.07994960324
G0G16     4.08638272895
G0G16     4.09085037067
G0G16     4.08980953497
G0G16     4.10006430236
G0G16     4.12401547542
G0G16     4.13983110819
G0G16     4.14671063903
G0G16     4.17191599379
G0G16     4.21392530817
G0G16     4.24518576284
G0G16     4.26075646253
G0G16     4.28738021327
G0G16     4.33349730996
G0G16     4.3753102462
G0G16     4.40664883928
G0G16     4.44471159595
G0G16     4.50006741995
G0G16     4.54943044822
G0G16     4.575471108
G0G16     4.59502493866
G0G16     4.63298140403
G0G16     4.66945092011
G0G16     4.67899192448
G0G16     4.67858884777
G0G16     4.6989403308
G0G16     4.72729958933
G0G16     4.73573203718
G0G16     4.72890234713
G0G16     4.73180879847
G0G16     4.74011374872
G0G16     4.73340554822
G0G16     4.71174120395
G0G16     4.69800185928
G0G16     4.69971388168
G0G16     4.69197385018
G0G16     4.66198340878
G0G16     4.63701656495
G0G16     4.63176847794
G0G16     4.6191044344
G0G16     4.58551581515
G0G16     4.55327377368
G0G16     4.538548442
G0G16     4.52286493943
G0G16     4.49308333279
G0G16     4.46610701974
G0G16     4.45590982442
G0G16     4.44775686945
G0G16     4.41893190632
G0G16     4.37464478528
G0G16     4.34951093553
G0G16     4.34062242062
G0G16     4.31300955521
G0G16     4.27165361775
G0G16     4.25111444431
G0G16     4.24654691451
G0G16     4.2276468832
G0G16     4.19593453971
G0G16     4.17540036947
G0G16     4.17082051984
G0G16     4.16191336308
G0G16     4.14548058895
G0G16     4.13317789085
G0G16     4.13803989313
G0G16     4.15236828662
G0G16     4.1546530664
G0G16     4.14768955548
G0G16     4.1603871555
G0G16     4.18741729855
G0G16     4.20390084331
G0G16     4.22293771746
G0G16     4.26815981475
G0G16     4.32283668265
G0G16     4.36672274267
G0G16     4.41293042416
G0G16     4.47972198615
G0G16     4.55073178739
G0G16     4.61118961214
G0G16     4.66582311926
G0G16     4.7160456135
G0G16     4.77042854913
G0G16     4.83417451528
G0G16     4.88914826661
G0G16     4.93274647364
G0G16     4.98976521019
G0G16     5.04823993696
G0G16     5.07547200556
G0G16     5.08894877646
G0G16     5.1275693821
G0G16     5.1657939098
G0G16     5.16705391341
G0G16     5.15948359581
G0G16     5.17846753783
G0G16     5.19290475796
G0G16     5.18126644261
G0G16     5.16510552539
G0G16     5.15214998314
G0G16     5.12982048481
G0G16     5.09701270762
G0G16     5.05555675893
G0G16     5.0140212052
G0G16     4.98795524785
G0G16     4.95998687828
G0G16     4.90136417039
G0G16     4.84155175
G0G16     4.82196108721
G0G16     4.79946516716
G0G16     4.73923684636
G0G16     4.67865301204
G0G16     4.64274607462
G0G16     4.59272502203
G0G16     4.52066296703
G0G16     4.45948058464
G0G16     4.4170984361
G0G16     4.37179572412
G0G16     4.32263308869
G0G16     4.27495203515
G0G16     4.22902563565
G0G16     4.19966463611
G0G16     4.18421869804
G0G16     4.1555046724
G0G16     4.12118779648
G0G16     4.11709889954
G0G16     4.1254835374
G0G16     4.11928752995
G0G16     4.12657129216
G0G16     4.16297313255
G0G16     4.18911922263
G0G16     4.19687204223
G0G16     4.21900109219
G0G16     4.24859902582
G0G16     4.26263243018
G0G16     4.2717096316
G0G16     4.27770128782
G0G16     4.27390797481
G0G16     4.27007985727
G0G16     4.2698640481
G0G16     4.25773637326
G0G16     4.24505695299
G0G16     4.25352860687
G0G16     4.26637746906
G0G16     4.2666135765
G0G16     4.27951838425
G0G16     4.31873304861
G0G16     4.34720648744
G0G16     4.3534284186
G0G16     4.36698251143
G0G16     4.39267263067
G0G16     4.40544538793
G0G16     4.4049847914
G0G16     4.4021809774
G0G16     4.39771610249
G0G16     4.3925159532
G0G16     4.38222392824
G0G16     4.3565715606
G0G16     4.33199913622
G0G16     4.33166461418
G0G16     4.32628065199
G0G16     4.29642701161
G0G16     4.27984473592
G0G16     4.29136898037
G0G16     4.2899804486
G0G16     4.27754306966
G0G16     4.28938304191
G0G16     4.31574012077
G0G16     4.33126975418
G0G16     4.34540820437
G0G16     4.37101871307
G0G16     4.41505859391
G0G16     4.47461386105
G0G16     4.53447625339
G0G16     4.58159217403
G0G16     4.63471878163
G0G16     4.71197014051
G0G16     4.7830825194
G0G16     4.83311527542
G0G16     4.89482315121
G0G16     4.97216475056
G0G16     5.01886571473
G0G16     5.04192541324
G0G16     5.08645593759
G0G16     5.14229035692
G0G16     5.17079881156
G0G16     5.17821648493
G0G16     5.17952477187
G0G16     5.18438816916
G0G16     5.19709955596
G0G16     5.2035311036
G0G16     5.1944395662
G0G16     5.1925824338
G0G16     5.20110896361
G0G16     5.1804799612
