# Supplementary material for: Explainable chemical artificial intelligence from accurate machine learning of real-space chemical descriptors
Source: Nat Commun. 2024 May 21;15:4345. doi: 10.1038/s41467-024-48567-9 (PMC11522690; doi:10.1038/s41467-024-48567-9)
Supplement: Supplementary file 4 — Source Data [file 41467_2024_48567_MOESM4_ESM.zip › SI/Supplementary_Note_14/Supplementary_Figure_26/DI_CO2_NH22.txt]

# Label  # Value (electrons)
G0G14     0.024349
G0G14     0.034611
G0G14     0.033676000000000005
G0G14     0.031674
G0G14     0.033738
G0G14     0.045075
G0G14     0.043726
G0G14     0.041468
G0G14     0.052598
G0G14     0.058152
G0G14     0.038007000000000006
G0G14     0.03658400000000001
G0G14     0.05621399999999999
G0G14     0.061463
G0G14     0.04377999999999999
G0G14     0.033672
G0G14     0.041464
G0G14     0.032855
G0G14     0.021354999999999996
G0G14     0.019053000000000004
G0G14     0.020471
G0G14     0.014852
G0G14     0.011198
G0G14     0.010424999999999999
G0G14     0.011228000000000002
G0G14     0.008874
G0G14     0.006856000000000001
G0G14     0.005626
G0G14     0.006396999999999999
G0G14     0.006435000000000001
G0G14     0.0012739999999999997
G0G14     0.002401
G0G14     0.005566
G0G14     0.003821999999999999
G0G14     0.0010859999999999986
G0G14     0.001728
G0G14     0.0017229999999999997
G0G14     -0.0008450000000000005
G0G14     -0.0030840000000000004
G0G14     -0.0031670000000000005
G0G14     -0.00319
G0G14     -0.003504999999999999
G0G14     -0.004997
G0G14     -0.005031999999999999
G0G14     -0.004919
G0G14     -0.004106
G0G14     -0.005645000000000001
G0G14     -0.0038669999999999998
G0G14     -0.0016949999999999997
G0G14     -0.0028989999999999997
G0G14     -0.004137999999999999
G0G14     -0.0011459999999999999
G0G14     0.0008079999999999999
G0G14     -0.0015969999999999992
G0G14     -0.0016020000000000003
G0G14     -0.0004140000000000001
G0G14     0.0003119999999999991
G0G14     0.0016210000000000007
G0G14     0.0030080000000000003
G0G14     0.005802
G0G14     0.0074990000000000005
G0G14     0.009000999999999999
G0G14     0.008754000000000001
G0G14     0.018763000000000002
G0G14     0.022864999999999996
G0G14     0.025804999999999998
G0G14     0.029612
G0G14     0.041367
G0G14     0.04336699999999999
G0G14     0.043026999999999996
G0G14     0.056797999999999994
G0G14     0.079954
G0G14     0.07688099999999999
G0G14     0.064997
G0G14     0.09553099999999999
G0G14     0.09577
G0G14     0.08030000000000001
G0G14     0.06451699999999999
G0G14     0.073801
G0G14     0.074495
G0G14     0.06484100000000001
G0G14     0.050938
G0G14     0.059929
G0G14     0.054555
G0G14     0.03662
G0G14     0.029070999999999996
G0G14     0.025327000000000006
G0G14     0.02362
G0G14     0.019872
G0G14     0.020517
G0G14     0.016274
G0G14     0.013149000000000001
G0G14     0.008357999999999999
G0G14     0.011227000000000003
G0G14     0.007607
G0G14     0.006346
G0G14     0.007384
G0G14     0.008644
G0G14     0.006716000000000001
G0G14     0.0062450000000000006
G0G14     0.0073599999999999985
G0G14     0.0052439999999999995
G0G14     0.0038019999999999994
G0G14     0.0035039999999999993
G0G14     0.007754
G0G14     0.004875
G0G14     0.003135
G0G14     0.004298999999999999
G0G14     0.008428
G0G14     0.007614999999999999
G0G14     0.006734
G0G14     0.007149999999999998
G0G14     0.009462
G0G14     0.011103000000000002
G0G14     0.006830000000000002
G0G14     0.008716
G0G14     0.008276000000000002
G0G14     0.009286999999999998
G0G14     0.0070480000000000004
G0G14     0.010738999999999999
G0G14     0.00824
G0G14     0.007899
G0G14     0.00842
G0G14     0.011460999999999999
G0G14     0.008587999999999998
G0G14     0.006724
G0G14     0.008116
G0G14     0.009252
G0G14     0.008309000000000002
G0G14     0.006614000000000001
G0G14     0.007525999999999999
G0G14     0.007252999999999999
G0G14     0.007370999999999999
G0G14     0.006197999999999999
G0G14     0.006187999999999999
G0G14     0.007451000000000001
G0G14     0.007529000000000001
G0G14     0.003945000000000001
G0G14     0.005235999999999999
G0G14     0.006039999999999999
G0G14     0.005716
G0G14     0.004937999999999999
G0G14     0.005901
G0G14     0.006289
G0G14     0.005972
G0G14     0.003481
G0G14     0.0012239999999999994
G0G14     0.003009
G0G14     0.0018760000000000005
G0G14     0.0010430000000000003
G0G14     0.0016779999999999994
G0G14     0.0024089999999999997
G0G14     0.0013789999999999985
G0G14     -0.0021510000000000014
G0G14     0.0026130000000000003
G0G14     0.00395
G0G14     0.0010879999999999996
G0G14     0.0006970000000000001
G0G14     0.005317
G0G14     0.004614999999999999
G0G14     -0.0006619999999999984
G0G14     0.0013150000000000015
G0G14     0.008529
G0G14     0.004416
G0G14     0.0035180000000000003
G0G14     0.004595
G0G14     0.00972
G0G14     0.012980999999999998
G0G14     0.012182
G0G14     0.011537999999999996
G0G14     0.016423000000000004
G0G14     0.017931000000000002
G0G14     0.012917999999999999
G0G14     0.020662000000000003
G0G14     0.025182999999999994
G0G14     0.026695999999999998
G0G14     0.018152
G0G14     0.021265
G0G14     0.026777
G0G14     0.029959999999999997
G0G14     0.019937999999999997
G0G14     0.029750000000000002
G0G14     0.026050000000000004
G0G14     0.017463000000000003
G0G14     0.012776999999999998
G0G14     0.016911
G0G14     0.019805000000000003
G0G14     0.015131000000000002
G0G14     0.013201000000000003
G0G14     0.012612
G0G14     0.012578000000000002
G0G14     0.0054020000000000006
G0G14     0.005987000000000001
G0G14     0.007168000000000001
G0G14     0.008705999999999998
G0G14     0.005180000000000001
G0G14     0.0073549999999999996
G0G14     0.008759
G0G14     0.008243
G0G14     0.004592000000000001
G0G14     0.005378999999999999
G0G14     0.006502000000000001
G0G14     0.005467999999999999
G0G14     0.006379000000000001
G0G14     0.006831
G0G14     0.006834
G0G14     0.0056099999999999995
G0G14     0.005851
G0G14     0.004660999999999999
G0G14     0.005049
G0G14     0.004258999999999999
G0G14     0.0020650000000000004
G0G14     0.0022199999999999998
G0G14     0.003366
G0G14     0.0026639999999999997
G0G14     0.0026770000000000006
G0G14     0.001604
G0G14     0.000776
G0G14     0.0016069999999999997
G0G14     0.0004610000000000001
G0G14     -0.0013399999999999998
G0G14     -0.001628
G0G14     -0.00039500000000000017
G0G14     -0.0017040000000000004
G0G14     -0.0007930000000000001
G0G14     -0.0011939999999999997
G0G14     0.0008320000000000005
G0G14     0.0015289999999999993
G0G14     0.0008120000000000001
G0G14     0.0003050000000000001
G0G14     0.0014719999999999998
G0G14     0.002974
G0G14     0.0026499999999999996
G0G14     0.0014029999999999997
G0G14     0.0033190000000000008
G0G14     0.006132
G0G14     0.004939999999999999
G0G14     0.007312000000000001
G0G14     0.011102
G0G14     0.014283
G0G14     0.011378
G0G14     0.0168
G0G14     0.024920000000000005
G0G14     0.031429000000000006
G0G14     0.034564000000000004
G0G14     0.039956
G0G14     0.056237999999999996
G0G14     0.062514
G0G14     0.058677999999999994
G0G14     0.071249
G0G14     0.10263000000000001
G0G14     0.08469399999999999
G0G14     0.08500500000000002
G0G14     0.085514
G0G14     0.10262299999999999
G0G14     0.09541599999999999
G0G14     0.07184499999999999
G0G14     0.064681
G0G14     0.074229
G0G14     0.05837599999999999
G0G14     0.05123200000000001
G0G14     0.05427499999999999
G0G14     0.038025
G0G14     0.03635700000000001
G0G14     0.024891999999999997
G0G14     0.023315000000000002
G0G14     0.023086
G0G14     0.015187
G0G14     0.005548000000000002
G0G14     0.009770999999999998
G0G14     0.007111000000000003
G0G14     0.005075999999999999
G0G14     0.0024699999999999982
G0G14     0.004338
G0G14     0.00714
G0G14     0.002958
G0G14     0.002983999999999999
G0G14     0.004105
G0G14     0.007033000000000003
G0G14     0.004353999999999999
G0G14     0.0067989999999999995
G0G14     0.005488999999999999
G0G14     0.008610999999999997
G0G14     0.007261
G0G14     0.008492000000000001
G0G14     0.009252999999999999
G0G14     0.009813
G0G14     0.009304000000000003
G0G14     0.00825
G0G14     0.008168000000000002
G0G14     0.0072710000000000006
G0G14     0.015202000000000004
G0G14     0.010199999999999999
G0G14     0.021462
G0G14     0.029171999999999997
G0G14     0.036913
G0G14     0.035560999999999995
G0G14     0.037334
G0G14     0.040203
G0G14     0.050983999999999995
G0G14     0.043329999999999994
G0G14     0.043667
G0G14     0.051439000000000006
G0G14     0.046007
G0G14     0.04469
G0G14     0.032868
G0G14     0.034616
G0G14     0.037653000000000006
G0G14     0.029782
G0G14     0.019954000000000006
G0G14     0.024853
G0G14     0.015621
G0G14     0.013073000000000001
G0G14     0.011225
G0G14     0.009696000000000001
G0G14     0.0064589999999999995
G0G14     0.004230999999999999
G0G14     0.0046240000000000005
G0G14     0.004601999999999999
G0G14     0.006345
G0G14     0.0046429999999999996
G0G14     0.003993000000000001
G0G14     0.005979000000000001
G0G14     0.008885000000000002
G0G14     0.006986
G0G14     0.008426999999999999
G0G14     0.008759
G0G14     0.006915
G0G14     0.0055060000000000005
G0G14     0.0065650000000000005
G0G14     0.007051
G0G14     0.0076149999999999985
G0G14     0.006666
G0G14     0.006889999999999999
G0G14     0.00986
G0G14     0.009550999999999997
G0G14     0.010164999999999999
G0G14     0.008396
G0G14     0.009081
G0G14     0.009093
G0G14     0.009669999999999998
G0G14     0.009446000000000001
G0G14     0.012531
G0G14     0.008414999999999999
G0G14     0.007761999999999998
G0G14     0.011777
G0G14     0.014317999999999997
G0G14     0.013108000000000002
G0G14     0.007571999999999997
G0G14     0.008768000000000001
G0G14     0.009794
G0G14     0.009618
G0G14     0.007283999999999999
G0G14     0.009398
G0G14     0.005758000000000001
G0G14     0.008796000000000002
G0G14     0.009774000000000001
G0G14     0.015237
G0G14     0.015989999999999997
G0G14     0.011256000000000002
G0G14     0.010495000000000004
G0G14     0.014520000000000002
G0G14     0.020597
G0G14     0.031474999999999996
G0G14     0.035878
G0G14     0.029738
G0G14     0.043902000000000004
G0G14     0.04810099999999999
G0G14     0.051833
G0G14     0.045182
G0G14     0.048711
G0G14     0.05796900000000001
G0G14     0.056876
G0G14     0.045981999999999995
G0G14     0.05721600000000001
G0G14     0.064118
G0G14     0.049132999999999996
G0G14     0.04915499999999999
G0G14     0.047702
G0G14     0.058358999999999994
G0G14     0.055248
G0G14     0.055174999999999995
G0G14     0.054591999999999995
G0G14     0.058200999999999996
G0G14     0.04336400000000001
G0G14     0.041501
G0G14     0.04079200000000001
G0G14     0.04080500000000001
G0G14     0.032027
G0G14     0.024299
G0G14     0.023350000000000003
G0G14     0.021901000000000004
G0G14     0.017234
G0G14     0.014967999999999999
G0G14     0.019759
G0G14     0.013626000000000001
G0G14     0.011053000000000002
G0G14     0.008681
G0G14     0.011245999999999999
G0G14     0.008327000000000001
G0G14     0.005726000000000001
G0G14     0.0054789999999999995
G0G14     0.005603
G0G14     0.003765
G0G14     0.00526
G0G14     0.006823
G0G14     0.007148000000000001
G0G14     0.005828999999999999
G0G14     0.0030259999999999996
G0G14     0.004284
G0G14     0.005406
G0G14     0.005912
G0G14     0.004278000000000001
G0G14     0.005736000000000001
G0G14     0.006083
G0G14     0.007272000000000001
G0G14     0.00554
G0G14     0.0071719999999999996
G0G14     0.009205000000000001
G0G14     0.008202000000000001
G0G14     0.006427
G0G14     0.006479999999999999
G0G14     0.009621000000000001
G0G14     0.007129999999999999
G0G14     0.005690000000000001
G0G14     0.004976
G0G14     0.005860000000000001
G0G14     0.002973
G0G14     0.004938
G0G14     0.004672999999999999
G0G14     0.002495
G0G14     0.0007229999999999997
G0G14     0.0013499999999999999
G0G14     0.0006950000000000002
G0G14     -0.0006060000000000002
G0G14     0.0004680000000000004
G0G14     0.0031140000000000004
G0G14     0.003929
G0G14     0.004214
G0G14     0.004817
G0G14     0.0032990000000000003
G0G14     0.0047020000000000005
G0G14     0.004869000000000001
G0G14     0.006002
G0G14     0.004478999999999999
G0G14     0.005417
G0G14     0.006922
G0G14     0.006307999999999999
G0G14     0.004721999999999999
G0G14     0.002365
G0G14     0.004859
G0G14     0.006254999999999999
G0G14     0.008926000000000003
G0G14     0.007928000000000003
G0G14     0.010309
G0G14     0.00974
G0G14     0.012822000000000002
G0G14     0.012381
G0G14     0.017039
G0G14     0.017703000000000003
G0G14     0.019917
G0G14     0.018443
G0G14     0.020394000000000002
G0G14     0.023232999999999997
G0G14     0.021095
G0G14     0.017119
G0G14     0.019785999999999998
G0G14     0.026185
G0G14     0.019153
G0G14     0.021954
G0G14     0.023134000000000002
G0G14     0.037823999999999997
G0G14     0.03201
G0G14     0.03704999999999999
G0G14     0.05080899999999999
G0G14     0.059977
G0G14     0.044575
G0G14     0.046928000000000004
G0G14     0.05712200000000001
G0G14     0.054852000000000005
G0G14     0.050213
G0G14     0.043537
G0G14     0.053542
G0G14     0.051165999999999996
G0G14     0.047916
G0G14     0.042861
G0G14     0.04999200000000001
G0G14     0.043595999999999996
G0G14     0.038005
G0G14     0.032859
G0G14     0.035196000000000005
G0G14     0.033872000000000006
G0G14     0.027964999999999997
G0G14     0.025682000000000003
G0G14     0.023635
G0G14     0.02124
G0G14     0.015315
G0G14     0.018065
G0G14     0.015586999999999997
G0G14     0.013646
G0G14     0.010620999999999998
